# Supplementary material for: Removal of seed coat H3K27me3 in Arabidopsis requires noncanonical functions of brassinosteroid receptors
Source: Plant Cell. 2026 Jun 13;38(6):koag182. doi: 10.1093/plcell/koag182 (PMC13389951; doi:10.1093/plcell/koag182)
Supplement: koag182_Supplementary_Data [file koag182_supplementary_data.zip]

Archive with 6 entries (6 files):
- Pankaj_Supplement.pdf
- Supplemental_Dataset1.xlsx
- Table_S2_clusters.xlsx
- Table_S3_seed_specific.xlsx
- Table_S4_GO_analysis.xlsx
- Table_S5_REF6sites_bri1_cluster1.xlsx
