# Supplementary material for: Removal of seed coat H3K27me3 in Arabidopsis requires noncanonical functions of brassinosteroid receptors
Source: Plant Cell. 2026 Jun 13;38(6):koag182. doi: 10.1093/plcell/koag182 (PMC13389951; doi:10.1093/plcell/koag182)
Supplement: koag182_Supplementary_Data [file koag182_supplementary_data.zip › Supplemental_Dataset1.xlsx]

## Sheet: Fig 1D
Unfertilized Ovules (used for normalization)							3DAP seeds raw data								Fig 4D
		Area	Perimeter						Area	Perimeter	AVERAGE (normalization)				Genotype	Perimeter
1	Col0 5DAE	17069.8	498.468				1	Col0 3DAP	66627.3	965.934	1.92524				Col0 3DAP	1.92524
2	Col0 5DAE	19861.5	538.234	Col0 mean	501.721		2	Col0 3DAP	69253.3	977.653	1.9486				Col0 3DAP	1.9486
3	Col0 5DAE	18801.6	506.737				3	Col0 3DAP	77348	1043.3	2.07944				Col0 3DAP	2.07944		Stats
4	Col0 5DAE	18731.6	507.396				4	Col0 3DAP	71638.4	985.733	1.9647				Col0 3DAP	1.9647
5	Col0 5DAE	18055.9	488.867				5	Col0 3DAP	82916.2	1066.34	2.12536				Col0 3DAP	2.12536		> anova <- aov(SSdemo_csv$Perimeter~SSdemo_csv$Genotype)
6	Col0 5DAE	17159.7	496.81				6	Col0 3DAP	48858.8	818.754	1.63189				Col0 3DAP	1.63189		> summary(anova)
7	Col0 5DAE	17446.2	484.618				7	Col0 3DAP	55074.4	879.406	1.75278				Col0 3DAP	1.75278		Df Sum Sq Mean Sq F value Pr(>F)
8	Col0 5DAE	16892.9	487.348				8	Col0 3DAP	64948.8	955.399	1.90424				Col0 3DAP	1.90424		SSdemo_csv$Genotype 1 0.7757 0.7757 80.06 7.98e-13 ***
9	Col0 5DAE	18422.9	505.453				9	Col0 3DAP	73388.6	1003.18	1.99948				Col0 3DAP	1.99948		Residuals 63 0.6104 0.0097
10	Col0 5DAE	18694.7	498.464				10	Col0 3DAP	70695.8	986.884	1.967				Col0 3DAP	1.967		---
11	Col0 5DAE	17305.2	483.416				11	Col0 3DAP	65860.6	968.571	1.9305				Col0 3DAP	1.9305		Signif. codes: 0 ‘***’ 0.001 ‘**’ 0.01 ‘*’ 0.05 ‘.’ 0.1 ‘ ’ 1
12	Col0 5DAE	18355.7	528.908				12	Col0 3DAP	62732.5	922.857	1.83938				Col0 3DAP	1.83938		> tukey<- TukeyHSD(anova)
13	Col0 5DAE	17300.7	492.251				13	Col0 3DAP	68087.7	989.21	1.97163				Col0 3DAP	1.97163		> tukey
14	Col0 5DAE	17408	503.993				14	Col0 3DAP	73468.1	1002.36	1.99784				Col0 3DAP	1.99784		Tukey multiple comparisons of means
15	Col0 5DAE	19552	515.429				15	Col0 3DAP	75876.8	1016.61	2.02624				Col0 3DAP	2.02624		95% family-wise confidence level
16	Col0 5DAE	22030.5	553.956				16	Col0 3DAP	78115.8	1041.47	2.0758				Col0 3DAP	2.0758
17	Col0 5DAE	17974.4	487.724				17	Col0 3DAP	73456.3	1016.75	2.02652				Col0 3DAP	2.02652		Fit: aov(formula = SSdemo_csv$Perimeter ~ SSdemo_csv$Genotype)
18	Col0 5DAE	19424.9	514.669				18	Col0 3DAP	74764.3	1010.51	2.01408				Col0 3DAP	2.01408
19	Col0 5DAE	16918.4	475.067				19	Col0 3DAP	61717.4	932.596	1.85879				Col0 3DAP	1.85879		$`SSdemo_csv$Genotype`
20	Col0 5DAE	18116.5	507.744				20	Col0 3DAP	65503.1	949.437	1.89236				Col0 3DAP	1.89236		diff lwr upr p adj
21	Col0 5DAE	15785.8	474.463				21	Col0 3DAP	67196.1	952.286	1.89804				Col0 3DAP	1.89804		bER-aWT -0.2185116 -0.2673139 -0.1697093 0
22	Col0 5DAE	18591.5	522.394				22	Col0 3DAP	69267	976.352	1.94601				Col0 3DAP	1.94601
23	Col0 5DAE	20433.3	542.514				23	Col0 3DAP	72019.6	996.834	1.98683				Col0 3DAP	1.98683		bER = elf6 ref6
24	Col0 5DAE	19735.6	529.435				24	Col0 3DAP	74190.4	1007.26	2.00761				Col0 3DAP	2.00761		aWT = Col0
25	Col0 5DAE	16118.7	467.248				25	Col0 3DAP	65680.7	969.025	1.9314				Col0 3DAP	1.9314
26	Col0 5DAE	18380.2	507.521				26	Col0 3DAP	71261.5	1001.74	1.99662				Col0 3DAP	1.99662
27	Col0 5DAE	18184.6	503.214				27	Col0 3DAP	72439.4	991.26	1.97572				Col0 3DAP	1.97572
28	Col0 5DAE	16841.5	490.04				28	Col0 3DAP	71479.8	995.345	1.98386				Col0 3DAP	1.98386
29	Col0 5DAE	17866.1	501.645				29	Col0 3DAP	75936.7	1027.32	2.04758				Col0 3DAP	2.04758
30	Col0 5DAE	16972.7	483.381				30	Col0 3DAP	74999.2	1027.51	2.04796				Col0 3DAP	2.04796
31	Col0 5DAE	17734.2	489.046				31	Col0 3DAP	70131.3	989.897	1.973				Col0 3DAP	1.973
32	Col0 5DAE	17702.2	508.961				32	Col0 3DAP	79552	1045.15	2.08314				Col0 3DAP	2.08314
33	Col0 5DAE	17222.1	484.287				1	elf6 ref6 3DAP	75583.8	1049.94	1.84687				elf6 ref6 3DAP	1.84687
34	Col0 5DAE	17946.5	495.014				2	elf6 ref6 3DAP	83120	1052.61	1.85156				elf6 ref6 3DAP	1.85156
35	Col0 5DAE	17892.5	494.244				3	elf6 ref6 3DAP	79247.7	1030.41	1.81252				elf6 ref6 3DAP	1.81252
36	Col0 5DAE	17777.3	492.999				4	elf6 ref6 3DAP	77869.6	1034.98	1.82055				elf6 ref6 3DAP	1.82055
1	elf6 ref6 5DAE	23285.1	565.183	ref6 elf6 mean	568.499		5	elf6 ref6 3DAP	75990	1022.66	1.79888				elf6 ref6 3DAP	1.79888
2	elf6 ref6 5DAE	22005.2	538.774				6	elf6 ref6 3DAP	72244.4	1024.82	1.80268				elf6 ref6 3DAP	1.80268
3	elf6 ref6 5DAE	21256.7	543.69				7	elf6 ref6 3DAP	71945.5	975.382	1.71572				elf6 ref6 3DAP	1.71572
4	elf6 ref6 5DAE	23095.7	553.456				8	elf6 ref6 3DAP	70096.6	1001.48	1.76163				elf6 ref6 3DAP	1.76163
5	elf6 ref6 5DAE	22480.4	543.292				9	elf6 ref6 3DAP	79591.4	1045.89	1.83974				elf6 ref6 3DAP	1.83974
6	elf6 ref6 5DAE	21862	555.097				10	elf6 ref6 3DAP	77429	1042.65	1.83404				elf6 ref6 3DAP	1.83404
7	elf6 ref6 5DAE	25191.4	579.253				11	elf6 ref6 3DAP	67730.2	975.905	1.71664				elf6 ref6 3DAP	1.71664
8	elf6 ref6 5DAE	24710	592.619				12	elf6 ref6 3DAP	79180.8	1062.04	1.86815				elf6 ref6 3DAP	1.86815
9	elf6 ref6 5DAE	31002.8	662.231				13	elf6 ref6 3DAP	50393.5	887.998	1.56201				elf6 ref6 3DAP	1.56201
10	elf6 ref6 5DAE	24059.9	580.197				14	elf6 ref6 3DAP	75835.2	1042.76	1.83423				elf6 ref6 3DAP	1.83423
11	elf6 ref6 5DAE	23400.7	557.194				15	elf6 ref6 3DAP	75616.4	1026.75	1.80608				elf6 ref6 3DAP	1.80608
12	elf6 ref6 5DAE	26466	599.277				16	elf6 ref6 3DAP	67132.7	965.372	1.69811				elf6 ref6 3DAP	1.69811
13	elf6 ref6 5DAE	26978.6	603.219				17	elf6 ref6 3DAP	73054.8	1007.45	1.77211				elf6 ref6 3DAP	1.77211
14	elf6 ref6 5DAE	27364.4	611.645				18	elf6 ref6 3DAP	58168.4	897.954	1.57952				elf6 ref6 3DAP	1.57952
15	elf6 ref6 5DAE	27548.5	606.824				19	elf6 ref6 3DAP	72036	1005.72	1.76909				elf6 ref6 3DAP	1.76909
16	elf6 ref6 5DAE	23489.4	578.022				20	elf6 ref6 3DAP	77070.3	1065.08	1.8735				elf6 ref6 3DAP	1.8735
17	elf6 ref6 5DAE	24505	565.5				21	elf6 ref6 3DAP	77706.9	1043.39	1.83535				elf6 ref6 3DAP	1.83535
18	elf6 ref6 5DAE	26872.2	596.628				22	elf6 ref6 3DAP	79657.5	1043.16	1.83494				elf6 ref6 3DAP	1.83494
19	elf6 ref6 5DAE	23784.2	558.097				23	elf6 ref6 3DAP	61686.8	980.86	1.72535				elf6 ref6 3DAP	1.72535
20	elf6 ref6 5DAE	27694.3	604.856				24	elf6 ref6 3DAP	66884.9	958.578	1.68616				elf6 ref6 3DAP	1.68616
21	elf6 ref6 5DAE	22753.2	561.134				25	elf6 ref6 3DAP	65981.1	969.975	1.7062				elf6 ref6 3DAP	1.7062
22	elf6 ref6 5DAE	22258.7	542.782				26	elf6 ref6 3DAP	51892.1	861.049	1.5146				elf6 ref6 3DAP	1.5146
23	elf6 ref6 5DAE	22344.8	565.676				27	elf6 ref6 3DAP	55988.3	898.479	1.58044				elf6 ref6 3DAP	1.58044
24	elf6 ref6 5DAE	21195.1	539.751				28	elf6 ref6 3DAP	53270	892.686	1.57025				elf6 ref6 3DAP	1.57025
25	elf6 ref6 5DAE	22987	553.033				29	elf6 ref6 3DAP	63930.9	942.629	1.6581				elf6 ref6 3DAP	1.6581
26	elf6 ref6 5DAE	23147.4	564.176				30	elf6 ref6 3DAP	65072.2	1008.45	1.77389				elf6 ref6 3DAP	1.77389
27	elf6 ref6 5DAE	23044.7	553.442				31	elf6 ref6 3DAP	66674	951.721	1.6741				elf6 ref6 3DAP	1.6741
28	elf6 ref6 5DAE	22680.4	555.227				32	elf6 ref6 3DAP	69061	998.876	1.75704				elf6 ref6 3DAP	1.75704
29	elf6 ref6 5DAE	22374.8	548.262				33	elf6 ref6 3DAP	66593.7	955.945	1.68153				elf6 ref6 3DAP	1.68153
30	elf6 ref6 5DAE	21890.9	541.244
31	elf6 ref6 5DAE	22225.8	555.163
32	elf6 ref6 5DAE	23759.9	570.539
33	elf6 ref6 5DAE	23055.4	561.045
34	elf6 ref6 5DAE	22896.6	563.885
35	elf6 ref6 5DAE	23549.4	572.033
36	elf6 ref6 5DAE	25552.1	614.041
37	elf6 ref6 5DAE	22465.6	553.463

## Sheet: Fig 2A
Group	n	Mean	SD	Median	Q1	Q3	Whisker_low	Whisker_high				Raw data	Sample	Col-0	ref6-1	ref6-3	ref6C	elf6-3	elf6-4	elf6-3ref6C	elf6-3ref6CjmjG
Col-0	138	91645.1	11236.5	93142.5	84160.5	99423.5	61266	122318					1	107044	95051	111298	126145	81832	88363	126390	165380
ref6-1	147	118134	14038.2	116550	107656	127940	91497	158365					2	93125	112243	116270	125042	90166	117846	107516	214630
ref6-3	145	108828	10792.7	109022	102982	115255	84572.5	133664					3	83811	108164	119037	138190	128543	95786	110213	179176
ref6C	137	130392	14778.6	130224	120840	139153	98675	166622					4	86069	106553	104347	114274	99900	88783	115167	187510
elf6-3	120	110703	13597.5	111404	102124	120643	74344.6	142462					5	90201	132010	127598	142059	96189	109022	137998	156574
elf6-4	112	98346.6	10359.1	98210.5	89964.8	106252	71205	121453					6	101266	113732	129139	132203	128211	107306	143985	171385
elf6-3ref6C	111	125611	13515.5	126985	115080	135914	95646	153177					7	91899	115693	115693	139153	101318	101441	97064	196369
elf6-3ref6CjmjG	151	171724	23217.9	170913	156740	187624	110414	224592					8	94368	107656	99900	157204	90884	97362	133726	214245
													9	96731	92670	109600	131835	114432	94893	139398	145649
													10	81009	123904	111578	126670	120840	103332	128771	100251
T-tests													11	94998	115798	96329	115290	112944	111806	130329	139889
Comparison	n_A	n_B	Mean_A	Mean_B	Mean_diff	t_statistic	p_value	p_adj_BH	Significance				12	100321	105853	113311	150393	110143	96784	130382	185427
Col-0 vs ref6-1	138	147	91645.1	118134	-26488.8	-17.6375	3.7431e-47	6.5504e-47	***				13	98377	112191	103700	114730	68439	86087	114607	152022
Col-0 vs ref6-3	138	145	91645.1	108828	-17182.9	-13.1085	6.5722e-31	9.2010e-31	***				14	101634	119107	107586	128561	114712	106028	108059	161091
Col-0 vs ref6C	138	137	91645.1	130392	-38747.2	-24.4612	1.0311e-68	3.6087e-68	***				15	93633	117864	118109	130207	101599	92722	135774	190136
Col-0 vs elf6-3	138	120	91645.1	110703	-19057.5	-12.1613	1.2292e-26	1.4340e-26	***				16	114712	103805	97799	127405	112033	79574	125830	196159
Col-0 vs elf6-4	138	112	91645.1	98346.6	-6701.5	-4.8967	1.7750e-06	1.7750e-06	***				17	94718	99533	106063	144843	125077	86857	128106	172016
Col-0 vs elf6-3ref6C	138	111	91645.1	125611	-33965.9	-21.2263	1.6867e-54	3.9357e-54	***				18	101984	100566	104242	109705	100723	88082	143600	190767
Col-0 vs elf6-3ref6CjmjG	138	151	91645.1	171724	-80078.8	-37.8129	1.9786e-98	1.3850e-97	***				19	101441	107656	105065	155436	126355	95821	140589	157624
													20	98937	110178	103332	135949	106904	96854	131100	139066
													21	102824	103647	105713	139433	103910	107796	115062	159532
Wilcoxon test													22	78663	117093	89571	147785	127598	117058	114344	174922
Comparison	n_A	n_B	Mean_A	Mean_B	Mean_diff	t_statistic	p_value	p_adj_BH	Significance				23	103244	101651	109127	130364	110650	94981	117986	126337
Col-0 vs ref6-1	138	147	91645.1	118134	-26488.8	-17.6375	3.7431e-47	6.5504e-47	***				24	105345	112699	130959	128281	112208	115552	142690	176778
Col-0 vs ref6-3	138	145	91645.1	108828	-17182.9	-13.1085	6.5722e-31	9.2010e-31	***				25	95698	110493	92004	114222	110405	105170	122100	194898
Col-0 vs ref6C	138	137	91645.1	130392	-38747.2	-24.4612	1.0311e-68	3.6087e-68	***				26	96854	91619	89571	140326	129489	99830	148940	215715
Col-0 vs elf6-3	138	120	91645.1	110703	-19057.5	-12.1613	1.2292e-26	1.4340e-26	***				27	93247	121680	93020	101651	89711	92319	122451	149588
Col-0 vs elf6-4	138	112	91645.1	98346.6	-6701.5	-4.8967	1.7750e-06	1.7750e-06	***				28	96504	104838	93475	130469	131467	100110	106116	172541
Col-0 vs elf6-3ref6C	138	111	91645.1	125611	-33965.9	-21.2263	1.6867e-54	3.9357e-54	***				29	102562	111473	83408	124271	118266	100443	141499	184481
Col-0 vs elf6-3ref6CjmjG	138	151	91645.1	171724	-80078.8	-37.8129	1.9786e-98	1.3850e-97	***				30	86857	119737	107254	116445	116445	105748	127913	161423
													31	102842	112769	118476	123694	130014	101266	114467	151759
													32	83198	111596	125620	106501	124884	110020	141097	162579
Tuckey													33	100601	125812	119789	116971	130592	102229	120770	184849
Group_A	Group_B	Mean_diff	Lower_CI	Upper_CI	p_value	Reject_H0	Significance						34	98342	97677	97572	140309	102824	88730	144406	174904
Col-0	elf6-3	19057.5	0	13486.7	24628.3	TRUE	ns						35	99410	109845	94350	121750	111386	83145	150971	198383
Col-0	elf6-3ref6C	33965.9	0	28275.6	39656.3	TRUE	ns						36	94736	109652	107866	120840	120577	102754	118581	144248
Col-0	elf6-3ref6CjmjG	80078.8	0	74822.7	85334.9	TRUE	ns						37	104172	91497	112191	132167	118021	93597	118319	163017
Col-0	elf6-4	6701.5	0	1025.3	12377.8	TRUE	ns						38	81710	99620	122381	136650	126232	71205	134444	169319
Col-0	ref6-1	26488.8	0	21198.7	31778.9	TRUE	ns						39	90096	112996	91777	129156	114152	93177	137035	188158
Col-0	ref6-3	17182.9	0	11875.2	22490.7	TRUE	ns						40	97204	115465	107656	137105	112016	79048	120332	219094
Col-0	ref6C	38747.2	0	33364.4	44130	TRUE	ns						41	87085	105555	80729	119824	121960	93107	142672	168024
elf6-3	elf6-3ref6C	14908.4	0	9030.9	20786	TRUE	ns						42	93895	105345	93633	105345	125882	83040	114484	166343
elf6-3	elf6-3ref6CjmjG	61021.3	0	55563.1	66479.5	TRUE	ns						43	100198	113942	106046	111456	98150	106974	127003	201219
elf6-3	elf6-4	-12356	0	-18219.9	-6492.08	TRUE	***						44	93160	105748	105713	125707	92670	108707	115447	210288
elf6-3	ref6-1	7431.3	0	1940.3	12922.2	TRUE	ns						45	94963	99708	121067	124779	106151	90306	132903	130819
elf6-3	ref6-3	-1874.6	1	-7382.5	3633.39	FALSE	ns						46	90849	110143	132378	149028	86682	104803	122976	169127
elf6-3	ref6C	19689.7	0	14109.4	25270	TRUE	ns						47	61856	93282	108077	151549	130032	117233	100898	144826
elf6-3ref6C	elf6-3ref6CjmjG	46112.9	0	40532.8	51693	TRUE	ns						48	84966	121873	99795	126582	94823	102737	95646	181715
elf6-3ref6C	elf6-4	-27264.4	0	-33241.9	-21286.8	TRUE	***						49	77788	110545	90288	112891	106746	101143	135179	212459
elf6-3ref6C	ref6-1	-7477.1	0	-13089.3	-1864.97	TRUE	***						50	105643	105345	110037	156241	128771	88765	143758	189173
elf6-3ref6C	ref6-3	-16783	0	-22411.8	-11154.2	TRUE	***						51	93072	101914	136474	128176	103980	97607	125164	175657
elf6-3ref6C	ref6C	4781.2	0.2	-918.4	10480.9	FALSE	ns						52	92845	97747	115255	99778	121260	101721	131292	187983
elf6-3ref6CjmjG	elf6-4	-73377.3	0	-78943	-67811.5	TRUE	***						53	84686	110213	94648	140466	119299	98587	128613	159445
elf6-3ref6CjmjG	ref6-1	-53590	0	-58761.3	-48418.7	TRUE	***						54	87960	119684	111823	142637	103314	95068	130732	174397
elf6-3ref6CjmjG	ref6-3	-62895.8	0	-68085.2	-57706.5	TRUE	***						55	96381	116708	106974	127983	111928	108112	122608	172191
elf6-3ref6CjmjG	ref6C	-41331.6	0	-46597.7	-36065.5	TRUE	***						56	100251	102562	118266	139171	112489	95226	149255	180594
elf6-4	ref6-1	19787.2	0	14189.4	25385.1	TRUE	ns						57	100793	118091	106904	142340	115535	88643	142585	156906
elf6-4	ref6-3	10481.4	0	4866.9	16096	TRUE	ns						58	81044	107341	99375	119824	104995	95698	139591	165047
elf6-4	ref6C	32045.6	0	26360.1	37731.2	TRUE	ns						59	97169	116130	109442	135459	104347	108549	114187	211881
ref6-1	ref6-3	-9305.8	0	-14529.7	-4081.99	TRUE	***						60	86682	118844	108602	152249	101459	106081	116480	181890
ref6-1	ref6C	12258.4	0	6958.3	17558.5	TRUE	ns						61	83355	104978	86314	135074	112471	89045	125812	145701
ref6-3	ref6C	21564.2	0	16246.6	26881.9	TRUE	ns						62	80782	108199	97869	120157	102071	86997	126985	152127
													63	75372	101581	86122	136807	108339	88888	105048	159515
													64	80852	104172	110668	136895	98272	92057	137367	170913
													65	104663	105590	119142	143285	110335	103454	135284	136772
													66	101091	126950	113259	122853	99042	82970	110353	224592
													67	90586	118091	106378	115185	94490	88853	110930	206944
													68	98762	100145	117268	128578	123046	84931	114047	130592
													69	97239	113994	99112	128316	104417	89781	139608	153054
													70	78050	112506	115132	132798	117776	110580	127598	185689
													71	80887	116463	106396	148415	104575	90026	118109	189156
													72	93965	107919	108462	120227	95786	94035	153177	163017
													73	99200	99095	93650	112138	76282	106063	139608	145421
													74	102334	115745	113539	132360	118319	89256	116796	146699
													75	104067	104050	104417	98675	86437	103384	141902	204003
													76	84528	116638	115255	129874	88433	102632	115535	204195
													77	93037	101686	109215	123256	118056	96329	120210	181260
													78	92932	133866	103297	135319	121680	104978	142042	153807
													79	97607	130224	109967	110738	102141	88818	135144	177408
													80	87942	139171	111928	124797	88275	95874	118967	198540
													81	77980	127773	111263	164855	111298	94350	115658	166938
													82	80081	127370	105048	135984	108794	112103	112051	150061
													83	81657	110580	112278	132150	108392	106763	100671	171946
													84	101424	127580	108374	156469	113767	103542	132798	175780
													85	102089	138821	121015	133130	118459	84721	127545	214805
													86	86349	118196	102807	120472	106851	99183	130452	175114
													87	92249	107779	128403	138926	112786	108077	110318	147522
													88	86647	123343	121873	123904	117793	93562	132430	132027
													89	93510	104943	109302	123956	112208	100986	98167	189156
													90	80887	117408	108864	133778	111421	82252	126950	203390
													91	102544	127160	139031	121137	129226	112068	113802	168864
													92	85334	129786	122643	106991	97169	97834	136054	164942
													93	71397	128071	123046	135039	102719	98797	110475	158675
													94	103892	129016	115255	145456	88170	114555	112278	180332
													95	86017	116550	115798	153019	121120	108304	116375	177496
													96	83390	137035	111193	157046	131380	77210	117111	172751
													97	50738	118616	103367	123501	86419	117373	107814	187738
													98	66985	148380	98185	122888	111088	107026	131870	108882
													99	94963	136720	105170	149623	106728	109250	109302	162946
													100	78015	120717	117723	106921	89098	96329	98552	154455
													101	90359	127020	114887	119054	113994	110090	143600	164452
													102	88818	130872	114432	111263	107779	71415	132378	169372
													103	95909	133971	124814	128333	123589	107201	141849	153895
													104	86734	102176	124026	131765	133288	88835	127213	168041
													105	98902	129611	102982	126723	142462	86314	127720	159095
													106	73971	113329	93790	158920	118039	110388	151689	203670
													107	89693	148240	115185	132062	117636	97624	132483	130084
													108	80502	122363	110037	122240	126950	121453	125935	152914
													109	74094	135301	112366	118004	108899	101283	137945	173976
													110	75529	99620	109792	137052	124026	92792	115097	154823
													111	90218	134426	116743	138365	125234	114152	112121	210340
													112	65690	110160	108707	103472	111246	99007		160828
													113	111841	113294	104908	127370	134741			181768
													114	97554	157992	100110	135809	107499			191362
													115	96977	140204	98290	130224	98920			196422
													116	101756	115185	112401	106326	124972			123466
													117	88940	119299	121102	147837	119597			185112
													118	85754	128981	121260	99428	99305			166991
													119	99428	130574	109302	136054	108129			149168
													120	113014	137630	105240	141464	120315			163629
													121	84038	134461	109092	163069				162369
													122	97257	138488	94525	172016				137087
													123	72746	127143	106728	116323				203950
													124	81675	119422	100951	123046				165730
													125	97502	139241	116638	137332				201114
													126	102211	127528	107026	123291				150096
													127	59142	136352	110423	134951				145841
													128	106588	153685	123273	135599				128316
													129	92915	102527	120052	153019				170773
													130	122626	129069	122783	109215				175185
													131	81342	126425	131082	120052				154770
													132	82567	130399	109617	107079				185287
													133	92932	130312	106501	130347				170615
													134	104785	117181	112559	149535				160250
													135	109180	127808	109407	144283				149255
													136	83705	141832	112489	130609				154805
													137	94648	137700	103437	146051				168146
													138	90411	136474	109022					164750
													139		116218	102719					199538
													140		132553	105520					192798
													141		119037	96416					211811
													142		119719	101406					185724
													143		120647	100303					187230
													144		141762	101739					179999
													145		136544	90656					158990
													146		158797						194601
													147		114397						173906
																					189506
																					178669
																					181943
																					166746

## Sheet: Fig 2C
Group	n	Mean	SD	Median	Q1	Q3	Whisker_low	Whisker_high					Raw data	Col-0	ref6-1	REF6::REF6-GFP/ref6-1
Col-0	317	108140	14711.2	108252	98237	118266	75809	148310						104610	124236	141832
ref6-1	200	118910	10430.4	118310	111377	126416	88818.2	143880						114292	128141	150796
REF6::REF6-GFP/ref6-1	291	106890	20813.5	103437	92766	119728	52323	160171						89378	122696	112296
														110230	137893	130924
														104295	122678	115447
T-test														109775	125322	119614
Comparison	n_A	n_B	Mean_A	Mean_B	Mean_diff	t_statistic	p_value	p_adj_BH	Significance					96749	106623	119317
Col-0 vs ref6-1	317	200	108140	118910	-10770.2	-9.7243	1.3041e-20	2.6082e-20	***					112751	115693	134374
Col-0 vs REF6::REF6-GFP/ref6-1	317	291	108140	106890	1249.7	0.8481	3.9680e-01	3.9680e-01	ns					104908	127563	117338
														79696	124271	149833
														109617	102824	165187
Wilcoxon														93492	134233	119159
Comparison	n_A	n_B	W	p_value	p_adj_BH	Significance								94806	129576	123816
Col-0 vs ref6-1	317	200	17300.5	3.2066e-18	6.4133e-18	***								91374	132518	130399
Col-0 vs REF6::REF6-GFP/ref6-1	317	291	50474.5	4.4358e-02	4.4358e-02	*								88118	116253	146542
														94963	108392	156258
														80677	110055	171560
Tuckey														125007	132290	106763
Group_A	Group_B	Mean_diff	Lower_CI	Upper_CI	p_value	Reject_H0	Significance							124254	115693	134846
Col-0	REF6::REF6-GFP/ref6-1	-1249.7	0.6	-4369.8	1870.51	FALSE	ns							104207	112471	143460
Col-0	ref6-1	10770.2	0	7299.6	14240.8	TRUE	ns							116620	132238	97974
REF6::REF6-GFP/ref6-1	ref6-1	12019.9	0	8489.8	15549.9	TRUE	ns							97187	124814	111438
														129856	119334	133796
														86944	109250	123904
														88748	109722	91724
														109565	135547	132080
														89833	123904	138891
														99253	118284	108742
														103017	118424	112366
														100776	125830	151759
														103892	128841	135932
														87995	115465	139853
														118354	132938	133078
														95663	109897	129786
														117828	108759	139066
														79539	131817	143565
														122363	107079	136072
														117496	108952	109530
														98535	120595	98132
														91969	134041	123589
														103805	114537	129349
														112769	141744	105240
														115622	118406	141534
														95628	121505	126057
														103875	115010	113014
														101529	123624	105153
														109845	123168	113714
														83916	120700	100548
														111543	135827	133323
														102719	136124	145421
														108042	115587	127843
														111035	101826	140624
														103384	125129	128158
														104172	110755	109652
														83180	113854	125514
														115622	116550	110685
														100601	81149	143950
														114870	114467	125357
														112979	120700	112278
														87575	121978	105695
														110002	124184	112804
														131537	118196	122188
														94543	109302	120052
														98237	116708	102492
														116796	121470	114047
														112226	130504	129821
														135074	138645	119947
														107814	119842	120367
														103367	115447	151286
														104312	110668	138750
														110072	103087	139801
														99655	110510	126512
														116620	96994	106431
														96084	109775	108969
														107481	117653	116288
														119614	105258	126285
														107796	143880	135984
														108479	121978	112471
														103104	138330	123203
														87645	127125	153107
														111316	123081	120805
														113364	124622	141919
														111823	134198	134479
														120595	109127	101581
														103700	127861	120297
														103962	121820	113522
														115342	107884	109004
														117531	126652	96977
														114082	113031	129384
														96294	124376	89413
														99743	102474	108637
														107446	128438	135757
														105695	133866	89868
														97257	130172	90446
														86594	133376	91164
														109320	127020	116673
														115973	107131	115903
														108322	133200	97817
														105223	128701	118721
														105678	112594	102562
														103927	111718	94490
														120087	131362	97694
														112349	125392	139976
														111210	109390	113784
														115482	119492	107954
														99568	113364	95173
														112454	135389	70802
														97694	118039	145106
														103700	126950	93965
														115255	128753	80396
														109565	107972	84598
														113189	114204	78208
														86349	115167	106974
														110878	132658	87575
														116813	109582	104260
														92022	111806	113959
														102404	106921	87295
														92565	112681	83705
														102772	111946	103630
														117916	123571	99358
														120822	123939	115395
														108112	97117	106606
														124884	110895	120367
														75862	122065	104207
														104908	116831	96066
														97327	94438	100093
														109215	102054	87855
														102509	109722	109565
														112261	126110	102684
														93212	114414	86262
														108392	105958	83180
														121680	115080	101686
														116428	116585	79679
														91549	125252	136895
														104750	124709	112103
														96644	102964	119982
														91024	93405	139871
														128858	112996	107516
														100268	131695	96206
														101774	128666	115640
														115622	119404	99393
														94473	121190	89728
														115710	115342	100478
														109180	125830	119842
														120700	119667	89536
														114870	125882	92932
														93720	126337	117426
														102071	125147	129209
														111928	94245	100198
														107936	118319	81622
														120227	103787	130417
														119072	108007	114257
														102001	131590	103052
														98605	112821	97887
														104470	111596	78278
														97362	117023	101546
														77525	113522	139258
														101914	111438	94911
														119649	119982	74199
														87242	117303	97082
														113469	113154	117899
														103822	133165	92547
														104715	106326	92249
														111158	134951	128246
														96801	131870	101231
														128018	101564	137525
														113031	141062	112103
														121067	108654	116428
														82322	127213	89973
														107551	128718	94736
														99935	127685	109180
														108917	118126	77035
														97502	129419	109862
														94228	116340	96259
														123361	117006	85999
														83758	117846	132588
														105748	113136	140221
														75949	116988	96626
														110755	117583	106588
														130172	117023	90043
														103419	108707	87085
														121330	126110	100846
														134776	127615	83023
														108252	110125	95558
														118441	123869	120122
														119072	122941	109057
														95401	105415	101529
														122223	109197	83040
														123273	112016	79258
														83285	110580	96381
														108234	102421	51561
														135669	120367	80834
														86594	118301	67808
														131362	127055	106886
														109880	110195	101476
														146191	111193	97782
														96854	120262	94665
														107481	126197	86139
														115815	117531	84336
														121330	127475	90096
														116796	NA	92810
														120595	NA	80712
														95261	NA	107219
														119124	NA	104540
														103770	NA	93650
														77770	NA	97187
														110790	NA	92810
														127370	NA	91059
														103910	NA	101774
														104698	NA	85019
														119159	NA	106396
														116761	NA	99007
														111981	NA	96084
														135126	NA	96696
														85824	NA	86979
														126933	NA	98150
														153125	NA	101161
														126215	NA	91899
														118266	NA	92004
														102789	NA	76877
														88765	NA	100881
														117986	NA	72763
														129944	NA	138610
														119124	NA	104295
														102684	NA	105976
														85771	NA	95086
														124902	NA	86524
														111158	NA	68684
														109740	NA	94595
														86874	NA	84686
														119422	NA	88730
														121803	NA	75109
														120997	NA	104470
														101599	NA	98027
														124692	NA	110125
														75809	NA	77070
														83723	NA	88012
														123046	NA	110563
														99935	NA	85684
														119754	NA	95156
														104102	NA	78401
														119474	NA	88398
														121768	NA	100951
														85841	NA	89501
														114082	NA	96539
														129856	NA	91934
														93545	NA	87890
														81675	NA	84528
														102527	NA	94333
														102684	NA	88118
														113959	NA	96696
														140606	NA	85386
														94998	NA	102106
														124674	NA	104505
														89256	NA	81412
														104750	NA	102789
														106448	NA	97239
														76177	NA	66057
														80957	NA	103735
														121680	NA	107639
														114905	NA	99970
														101616	NA	99760
														134811	NA	97082
														85281	NA	105888
														115587	NA	99007
														125024	NA	92845
														146979	NA	92722
														84178	NA	100933
														99498	NA	90324
														104803	NA	68509
														117776	NA	93545
														76912	NA	106151
														106833	NA	105871
														113364	NA	60420
														122223	NA	104645
														128911	NA	85246
														90901	NA	114817
														135074	NA	97467
														107814	NA	100951
														118546	NA	110895
														94893	NA	97414
														114274	NA	188648
														126775	NA	84423
														123046	NA	91934
														97799	NA	113469
														123974	NA	93930
														116866	NA	81727
														123151	NA	82935
														87242	NA	103437
														109425	NA	102527
														147820	NA	75669
														131590	NA	NA
														135336	NA	NA
														100075	NA	NA
														101021	NA	NA
														107586	NA	NA
														89133	NA	NA
														112278	NA	NA
														95663	NA	NA
														115990	NA	NA
														118844	NA	NA
														127755	NA	NA
														110790	NA	NA
														91094	NA	NA
														127458	NA	NA
														102667	NA	NA
														134829	NA	NA
														104050	NA	NA
														120140	NA	NA
														135547	NA	NA
														85649	NA	NA
														125024	NA	NA
														118616	NA	NA
														153072	NA	NA
														125514	NA	NA
														90989	NA	NA
														117163	NA	NA

## Sheet: Fig 2D
Group	n	Mean	SD	Median	Q1	Q3	Whisker_low	Whisker_high					Raw data	Col	ref6-1	TPS1::REF6/ref6-1 line 2	TPS1::REF6/ref6-1 line 5	EPR1::REF6/ref6-1 line 11	EPR1::REF6/ref6-1 line 12
ref6-1	432	119411	15392.8	119002	111140	126495	88107.5	149528						87680	122958	108287	106133	121400	106116
TPS1::REF6/ref6-1 line 2	482	116667	10356.5	117120	110340	123982	89875.4	142059						82165	119719	120612	109442	131012	94315
TPS1::REF6/ref6-1 line 5	594	109498	10564.2	110650	103524	116975	83347.5	137152						94595	98272	115850	117216	108689	115027
EPR1::REF6/ref6-1 line 11	367	113885	12649.2	115185	106824	121155	85328.8	142651						85421	125830	116725	106151	103875	121418
EPR1::REF6/ref6-1 line 12	406	109799	11610.7	110536	102790	117789	80290.6	140288						114870	116148	113189	120962	116883	104155
Col-0	574	107895	12255.2	107508	100762	115972	77947.5	138788						102264	110160	95156	107604	95436	75529
														99218	113627	124499	102386	114187	125655
														107446	106571	111771	117146	119772	98167
t-test														114800	113749	116690	116235	112419	126880
Comparison	n_A	n_B	Mean_A	Mean_B	Mean_diff	t_statistic	p_value	p_adj_BH	Significance					143390	118686	127983	120787	125007	120927
Col-0 vs ref6-1	574	432	107895	119411	-11515.3	-12.7938	3.0542e-34	1.5271e-33	***					94123	117198	126565	104242	114327	118004
ref6-1 vs TPS1::REF6/ref6-1 line 2	432	482	119411	116667	2743.3	3.1242	1.8520e-03	1.8520e-03	**					109652	98482	107586	107779	111368	136299
ref6-1 vs TPS1::REF6/ref6-1 line 5	432	594	119411	109498	9912.8	11.552	2.0020e-28	5.0050e-28	***					123046	99445	111998	122521	116235	100286
ref6-1 vs EPR1::REF6/ref6-1 line 11	432	367	119411	113885	5526	5.5695	3.4951e-08	4.3689e-08	***					116971	98797	120192	101634	115255	110598
ref6-1 vs EPR1::REF6/ref6-1 line 12	432	406	119411	109799	9611.7	10.2431	3.2138e-23	5.3564e-23	***					109407	126180	131870	117111	76860	92547
														121540	119089	118284	114082	125620	120402
														110808	124989	121348	107744	122871	106081
Wilcoxon														122065	125497	120350	101318	97327	105205
Comparison	n_A	n_B	W	p_value	p_adj_BH	Significance								109740	109722	111561	112734	127826	118284
Col-0 vs ref6-1	574	432	63085	1.1827e-40	5.9134e-40	***								96451	120857	126197	106798	126933	122346
ref6-1 vs TPS1::REF6/ref6-1 line 2	432	482	115667	3.7341e-03	3.7341e-03	**								111543	120175	127878	111823	102649	108742
ref6-1 vs TPS1::REF6/ref6-1 line 5	432	594	185928	9.4832e-35	2.3708e-34	***								98062	121032	111876	114344	124026	110895
ref6-1 vs EPR1::REF6/ref6-1 line 11	432	367	97359	2.6485e-08	3.3107e-08	***								104505	111140	137525	120490	103962	89378
ref6-1 vs EPR1::REF6/ref6-1 line 12	432	406	124794	3.1905e-26	5.3175e-26	***								119299	103682	119299	112226	99358	106448
														125795	132640	105590	133323	131345	103542
														107359	117776	122468	124219	93107	111438
Tuckey														96801	125234	122538	97012	100373	109460
Group_A	Group_B	Mean_diff	Lower_CI	Upper_CI	p_value	Reject_H0	Significance							104172	118879	120962	106256	107604	108672
Col-0	EPR1::REF6/ref6-1 line 11	5989.3	0	3677.7	8300.95	TRUE	ns							109197	98272	105958	117146	115202	117776
Col-0	EPR1::REF6/ref6-1 line 12	1903.6	0.1	-339.3	4146.49	FALSE	ns							97432	105520	125970	115920	108164	101371
Col-0	TPS1::REF6/ref6-1 line 2	8772	0	6635.2	10908.8	TRUE	ns							106833	119369	116463	112173	128823	89501
Col-0	TPS1::REF6/ref6-1 line 5	1602.5	0.2	-421.9	3626.81	FALSE	ns							108497	103437	100566	92862	125707	102579
Col-0	ref6-1	11515.3	0	9312.3	13718.3	TRUE	ns							109915	116060	105188	113381	109267	93317
EPR1::REF6/ref6-1 line 11	EPR1::REF6/ref6-1 line 12	-4085.7	0	-6576.9	-1594.53	TRUE	***							117548	130382	111246	103910	88975	108864
EPR1::REF6/ref6-1 line 11	TPS1::REF6/ref6-1 line 2	2782.7	0	386.6	5178.84	TRUE	ns							108707	107989	99970	117146	129174	103542
EPR1::REF6/ref6-1 line 11	TPS1::REF6/ref6-1 line 5	-4386.9	0	-6683.3	-2090.45	TRUE	***							115745	116060	103735	117531	114817	78663
EPR1::REF6/ref6-1 line 11	ref6-1	5526	0	3070.6	7981.33	TRUE	ns							121750	129664	111911	117426	124166	99988
EPR1::REF6/ref6-1 line 12	TPS1::REF6/ref6-1 line 2	6868.4	0	4538.6	9198.31	TRUE	ns							92880	102474	120157	114309	121155	110248
EPR1::REF6/ref6-1 line 12	TPS1::REF6/ref6-1 line 5	-301.1	1	-2528.3	1926.05	FALSE	ns							120630	100916	94490	118109	105608	122486
EPR1::REF6/ref6-1 line 12	ref6-1	9611.7	0	7221	12002.4	TRUE	ns							119369	135424	114555	105520	115465	84248
TPS1::REF6/ref6-1 line 2	TPS1::REF6/ref6-1 line 5	-7169.6	0	-9289.9	-5049.24	TRUE	***							127423	117426	125882	107359	127861	103122
TPS1::REF6/ref6-1 line 2	ref6-1	2743.3	0	451.8	5034.78	TRUE	ns							105415	114012	130224	107149	124674	127423
TPS1::REF6/ref6-1 line 5	ref6-1	9912.8	0	7725.8	12099.9	TRUE	ns							96749	117093	108567	109232	115990	111368
														117286	116218	117111	121645	95681	119929
														99743	110615	128964	108637	107499	105906
														111963	102246	118336	118599	111070	125427
														113539	115920	123764	121435	114555	108059
														120140	94350	120140	115552	120700	121260
														113907	104050	140204	110720	120070	111683
														105625	131642	117128	98465	135109	92635
														126285	137420	108497	88240	126705	95576
														116831	105118	104417	112454	135214	97064
														118441	125304	109950	91129	118949	115517
														117303	114344	117146	110283	116936	113522
														112208	118021	112366	116936	119789	107201
														75284	120857	134864	113662	120595	117548
														108812	122941	108042	115868	96294	117706
														102369	114887	120945	111175	118704	92932
														119597	109232	78541	81570	103314	113364
														109687	102404	120875	111386	120910	100478
														109145	110808	100373	101178	122048	121067
														95348	82252	103962	106116	83390	95226
														103980	119002	101441	122591	126390	116743
														104680	117023	120630	113066	96539	119597
														119019	126232	105310	97642	121243	110843
														117653	108567	110283	109705	108724	104312
														98640	122521	129821	81219	117093	93755
														80169	85544	108637	112734	110528	106063
														106939	110055	120962	104260	119964	118599
														94298	117916	126758	115325	121050	107219
														86769	123291	117128	110020	114204	103595
														113977	144143	109617	122188	108864	94123
														111368	121085	124079	122556	122398	108147
														123063	104365	121890	113854	140326	91689
														114169	115658	127370	110650	115587	112541
														106396	130014	120700	102264	85964	103892
														106991	119002	117233	102474	97362	123571
														112769	121383	128508	110738	120805	120105
														96504	126320	120437	114642	113066	117286
														96714	111386	112033	125655	97502	116165
														88012	142357	119229	104120	114169	111456
														107149	118599	121155	99883	96714	107166
														96749	103910	114432	115272	118441	117811
														97974	116901	118301	117653	120980	114187
														106571	130399	113627	107219	116883	119352
														128071	126197	112594	117233	102754	111298
														101389	119457	80957	114274	113522	118266
														104207	117426	124779	99778	117233	103665
														121680	113802	142059	121628	111718	106536
														106116	126547	134846	100863	105468	122941
														102964	103244	93895	113014	118476	121348
														111000	128351	126320	109215	126898	92442
														118231	131590	119667	112156	103402	81167
														108829	118914	106623	113994	124884	91829
														91549	124411	131870	99533	91216	116655
														98692	103805	116848	128141	106028	104557
														74444	146524	92284	111841	101529	115605
														110300	101248	133883	123851	106046	109145
														102842	110790	104400	115728	122556	132920
														104260	116725	115658	106168	110388	119597
														100356	128771	121978	108882	130154	113819
														106746	123589	124517	96434	119369	112138
														102124	116848	117426	101616	113136	108392
														109845	109320	112751	109932	130644	85684
														103139	129594	122188	111053	119369	114590
														94088	87085	126285	101826	107796	128263
														100040	116550	131625	104207	110475	87190
														104943	90306	110650	110983	105048	114590
														93738	106256	120087	93580	132763	119632
														108777	121278	114660	102894	122363	105836
														109162	105923	125374	108514	90376	122363
														116305	111000	130732	101721	102474	100268
														107009	128141	110353	115167	119544	111596
														110563	121173	117286	118406	117513	100811
														84371	113276	115868	98937	102859	97432
														102211	112226	126582	115798	122188	126898
														92424	130714	105083	101581	117776	104452
														101424	109705	121295	107691	128613	119054
														109372	135617	117548	87785	117566	114712
														97729	129909	117653	98780	114344	118406
														112313	104435	122608	111963	107324	102054
														110913	103857	127650	129751	115185	118879
														87330	103402	116603	97082	124306	143268
														96504	116358	127720	102789	108374	94806
														97572	116778	109215	107866	129366	113942
														95856	92547	100093	117286	111070	113959
														106939	107831	110423	112506	109302	121085
														105941	126582	139906	105766	118214	98115
														101301	123046	125637	109932	116358	86822
														94911	85912	114870	106413	127983	116813
														106728	111421	114379	95646	120665	109810
														117146	131782	133288	92407	107429	118529
														80186	119194	115745	120245	118791	96154
														88660	111508	127983	101511	123081	120280
														91864	127335	126723	90411	95191	119404
														111018	86034	121540	119282	119649	106133
														96416	117934	120437	87085	112874	102947
														81710	115447	127826	108479	105065	115903
														86717	106221	95401	129104	111823	98115
														73568	118074	99340	102264	110265	127493
														99690	128263	110335	121855	105608	107376
														119054	132938	116498	123046	126407	106413
														90691	114502	108549	102141	105538	101459
														100776	98307	117426	112506	105853	105275
														109250	107096	102877	92897	118056	102667
														101809	135389	122591	128841	116725	111438
														95751	120122	126215	84091	95663	119457
														101248	86244	112191	126968	110703	108427
														100776	115027	105275	113872	100093	117969
														97134	118459	110090	122731	128543	112138
														106378	100618	113942	119807	105871	115290
														107534	128858	110983	119842	121453	113872
														98955	111438	121663	117583	112839	116183
														106869	103630	107814	114484	133341	125602
														100618	118336	123956	95313	125304	113574
														86927	131257	103297	122521	104663	103595
														120892	125514	111140	106711	119107	120070
														89396	135914	130977	111823	130224	125795
														96906	133498	108707	107201	125760	118179
														97537	126057	113014	96084	104277	106326
														93597	117356	126688	116340	99445	114134
														93475	126460	123711	131135	104838	100653
														87400	94105	105783	110423	111998	133621
														98185	116620	114695	92372	112926	94000
														115535	105170	117111	93843	127843	113434
														96871	128088	123991	107359	125725	125742
														77105	117023	96084	126180	117846	126723
														102176	123834	113189	112121	124849	101651
														116550	115377	126040	106518	115710	89203
														115920	116340	100093	113469	101739	101564
														116235	121593	111018	103069	128876	112489
														142935	117776	110913	98972	128771	106221
														106536	125129	130557	119824	127073	113504
														114782	111210	98009	119142	118896	130872
														116901	110685	126565	103805	116708	98552
														84231	120787	127615	116340	127966	103665
														114642	125287	125199	107341	115885	113522
														104943	203687	130452	108427	115115	114432
														113399	128946	134496	102509	102614	111140
														116148	123256	123624	107516	107989	115552
														106361	104592	115377	112068	108917	103052
														102859	122871	126617	103157	128456	106536
														114292	121733	120105	93545	129909	121540
														98342	147715	126040	123641	122713	101021
														110335	119002	118844	119352	120910	115150
														86349	99025	125935	120472	119632	108094
														110475	124236	122783	114309	117636	116095
														85947	110195	126512	107884	119247	106886
														110913	112208	94035	120227	123536	85421
														110825	107009	116323	105958	113749	67020
														106098	120577	127178	111771	114695	113627
														104330	130417	130224	104190	109057	110388
														81587	113294	109845	106448	120052	94280
														105065	127580	116796	124044	110283	97047
														131730	130487	98780	97432	108497	120595
														109810	118669	100951	118686	106676	128736
														116340	114625	113574	106658	113329	122083
														102754	116428	123116	92372	117041	117006
														99988	125042	111823	112874	123571	108549
														96714	124376	110913	102369	100145	106168
														118284	126110	120192	104785	119597	111333
														108374	114082	111421	94350	101161	110475
														105433	131835	122240	119194	112401	115027
														105853	135284	119719	100986	105135	108024
														102754	101791	113767	118231	110685	115360
														105608	120875	111403	107131	107009	130994
														51053	127353	103945	107289	104645	114590
														88538	124464	117566	131275	87557	105380
														120647	133708	121593	112909	114852	129681
														107621	106904	113154	116831	126985	93808
														103595	110388	107201	112926	119369	66828
														105976	123501	115447	114292	118686	102089
														101721	125742	117391	110650	109215	111928
														108147	111140	104995	93037	102071	101389
														99148	119072	104592	105678	122223	110633
														115990	122836	104050	95173	110493	97064
														74794	112541	119894	106763	115360	100741
														110598	98202	109092	105520	105923	123186
														111613	110773	109057	107534	109932	108952
														120175	120682	117058	90499	137210	106396
														109460	110458	107919	123624	113504	92424
														106641	118599	89028	121348	117268	91794
														118284	107954	108252	106728	119002	104347
														117146	106974	112664	119807	121803	118616
														76597	115097	118039	122853	103980	107446
														111893	129034	131887	117023	122153	113276
														134111	117531	127108	114992	107026	115465
														111858	127738	114292	119177	118861	111946
														130014	114555	116095	110878	108899	86349
														104995	124797	130399	123379	101038	96574
														126670	128596	117076	118826	110283	111946
														90341	94525	114905	114660	150428	112156
														120612	122363	118126	111893	115430	105503
														106186	122013	95243	115903	117828	102579
														93562	125497	108129	122626	110037	98150
														134496	138330	121032	103454	109127	107324
														133516	119212	114012	125042	101406	115430
														115728	103227	129681	115255	80922	109442
														117566	121313	122941	113189	98027	93878
														115115	118581	125094	118196	118459	109582
														109845	116060	114870	109617	189769	103945
														117811	119317	120840	111316	121015	104943
														130434	120717	114292	115010	111438	98517
														111963	137297	130049	118546	114887	133025
														105363	122521	116235	103524	118406	125637
														106361	115342	118389	130364	94298	106956
														117986	108339	124779	78418	112786	105766
														133936	118021	120560	116130	132780	91707
														83705	128211	98500	118494	120367	112996
														88118	126442	110405	98377	107639	137472
														105538	104768	112349	109460	112944	100741
														101704	107026	108742	117478	103612	102684
														107166	136317	100601	105555	111368	112191
														106763	120140	105380	116796	74094	102106
														139328	115132	127826	122871	106676	105030
														105660	123589	104312	136632	122451	128701
														106308	110405	138243	104698	120122	117741
														88923	138015	123834	117391	95576	109670
														118074	110230	118564	122783	103945	106081
														112629	120367	111175	111316	113066	113346
														111123	114905	109302	115167	113154	116200
														89501	115377	98867	113627	116953	95191
														123116	133568	116498	82918	113609	95821
														112313	112664	126723	122433	105083	114414
														104733	121050	114905	108794	137490	113522
														123729	115062	118301	106308	122346	122836
														109407	119579	139643	88625	121523	94736
														114870	121855	85334	113487	115955	92775
														109512	107306	110423	122311	110843	60858
														106151	101984	126530	116655	103682	128999
														100898	128228	121715	102702	110125	98185
														118581	129366	103139	102579	116340	113049
														97467	105030	138120	98027	119947	122783
														121400	126985	129104	108777	121155	113802
														82532	131327	114590	119159	123676	115097
														123046	130207	122503	101459	118669	135249
														125987	113732	132833	84371	118931	113749
														117653	115552	103052	107289	112103	118091
														122381	120280	123589	114852	118669	114344
														102316	121628	111946	99340	124552	98202
														133831	126355	135547	114800	135459	117846
														122993	120192	132413	102089	120752	94560
														101511	99025	97432	111228	110510	115395
														119562	125672	120490	99060	114467	104943
														108829	124061	115938	108882	108024	127125
														90464	116725	131310	88082	65112	115728
														93755	108532	108304	108129	71380	111263
														109302	116358	116988	97012	105205	107656
														100461	123203	111981	115693	129594	99025
														108479	132535	119264	93597	119264	124779
														106728	114992	105713	104330	94455	119072
														76877	122048	118214	99918	126565	120367
														96154	145001	107324	123641	115973	97204
														110160	118196	109705	108234	115045	108199
														114047	132167	100916	103595	113101	112121
														105643	96556	117513	106886	111858	111105
														110563	123956	118599	117671	128596	118301
														123186	126495	123291	86384	122573	106431
														95348	112664	111018	116008	115027	109162
														107499	119929	115027	122048	113154	111631
														111928	137630	115587	94088	104908	108549
														123326	146717	137875	116218	116480	120034
														112068	126845	123273	118039	71030	96994
														109407	120297	112786	82182	137683	114519
														122608	126495	105398	110283	122170	102509
														118354	111631	117268	104663	75512	103244
														94876	126302	104663	117706	106816	109162
														112454	126863	128421	119404	119317	114695
														118459	122591	123589	116901	97012	101634
														95331	110790	128683	117146	123308	98202
														86839	129541	141429	89203	120717	119124
														129926	127931	125602	121715	119159	90218
														96574	229127	127791	128193	80099	117916
														107954	110650	101318	114379	102737	101809
														125427	125585	126477	110825	120805	121453
														83373	115290	128071	102019	111771	116183
														80379	126915	128036	127038	134251	126232
														104032	124026	105258	106623	116498	101406
														110475	113697	123956	104435	110125	139031
														146542	137210	116638	105013	119352	105205
														104242	114712	95191	117286	108269	105188
														97414	108707	117653	104032	123326	126320
														115868	111140	107796	104750	112208	106203
														124359	129716	108479	120350	104295	109740
														108549	118546	110545	112576	122240	127160
														129874	128631	124236	117461	102316	125444
														96171	100268	111893	116358	106833	94473
														92670	126950	124639	116620	118599	117268
														101283	124954	113662	114607	130329	106483
														116200	74426	103104	115342	114064	106133
														120787	123063	113644	99340	111263	100321
														85754	119684	126705	105958	103367	131677
														106641	102299	107726	115482	118774	105310
														114397	122696	136755	109372	125199	121225
														119159	124902	113329	108917	125830	114099
														98202	103192	126635	106763	126355	119632
														119054	135582	119912	108199	110107	109845
														119264	104960	128964	79451	113119	110072
														118196	107726	101108	115763	120577	99498
														95856	120577	128894	91094	116901	123046
														99463	135371	123361	98920	101038	117111
														119002	131170	114292	89185	78681	126723
														106711	115903	114152	111193	99603	111386
														101861	129716	104715	102071	126547	113119
														99690	118669	101318	109670	124499	133323
														114414	101686	108584	107044	120910	121628
														79101	137875	124376	113311	129629	105345
														120157	129944	131607	106273	122135	100180
														99112	134759	107691	97607	93668	119912
														96942	124692	121645	117321	113416	99970
														123028	113259	112611	134531	114467	116078
														110143	103665	120490	114940	85106	102737
														84021	127931	120682	97292	115745	113522
														106448	110265	118056	93335	120507	119229
														104225	124376	100040	111421	104960	103700
														119562	132885	93633	127195	102877	108234
														99935	119037	127668	78348	132623	119229
														106028	134058	111140	103612	95208	121085
														123449	111438	121505	120647	105801	107726
														118739	143460	111263	108969	105783	118424
														113522	116008	121260	104435	127230	114782
														119982	114082	113189	107779	107901	115640
														130487	112296	122013	104085	126898	112769
														130977	126740	125970	80887	103560	112506
														132238	116340	109565	106466	96451	102229
														99620	112138	120070	107674	115745	102982
														128071	131432	115850	105660	117986	94298
														91234	95173	109897	105801	NA	132325
														99130	114642	111421	105678	NA	130802
														103630	129279	116218	110895	NA	111228
														124919	111123	129104	112681	NA	114660
														104627	117093	111946	103630	NA	104680
														111946	125357	120787	97309	NA	92722
														120665	144948	107324	112349	NA	121663
														135634	123694	116638	96504	NA	134146
														100461	114922	120682	115815	NA	106886
														131607	118091	111386	106396	NA	106186
														102702	127580	119054	125655	NA	118861
														124061	118581	121313	117566	NA	115185
														134741	103017	125287	110107	NA	85719
														97082	116113	132325	118196	NA	101739
														94823	106974	130592	105573	NA	107044
														92547	97957	109810	98027	NA	102089
														125987	121803	104803	115097	NA	108777
														106081	118616	98710	93510	NA	110405
														133428	126775	122276	117496	NA	99515
														111508	116918	113241	120787	NA	106238
														108409	129629	124184	101371	NA	118126
														117216	138715	115062	108654	NA	103472
														140886	123834	108024	113714	NA	88100
														120857	132798	117653	126407	NA	101161
														129209	97082	139241	102176	NA	111018
														101861	118564	110615	110878	NA	97397
														107289	133918	113101	113959	NA	112208
														95208	106011	108987	122958	NA	103052
														100145	213229	105380	116148	NA	120945
														125637	136772	118126	110178	NA	121540
														116060	141009	121540	104785	NA	104645
														102684	124937	119457	107516	NA	98500
														108514	121750	113049	115185	NA	111421
														122240	118249	117566	110685	NA	106081
														113469	108357	125217	107079	NA	112068
														100040	128858	109635	97012	NA	104540
														124306	89606	119072	110965	NA	117793
														130067	107201	126267	119702	NA	97712
														101914	237758	111683	97292	NA	108077
														104540	121505	121260	114817	NA	NA
														138155	128929	121733	119002	NA	NA
														123396	130189	108217	84686	NA	NA
														131940	84423	116078	118809	NA	NA
														112944	130189	114712	84616	NA	NA
														125707	123221	124884	116498	NA	NA
														122783	136702	122993	117706	NA	NA
														93072	149448	136474	118616	NA	NA
														121768	113259	123396	105415	NA	NA
														120140	118704	116393	98009	NA	NA
														120157	124814	126565	99393	NA	NA
														102176	144230	109512	115412	NA	NA
														129856	121488	123991	110913	NA	NA
														121663	130942	109302	120647	NA	NA
														109652	106571	127966	89221	NA	NA
														115447	116848	118266	127405	NA	NA
														105888	128141	125199	104873	NA	NA
														130557	105993	92372	92530	NA	NA
														104750	129524	97502	87575	NA	NA
														111596	117758	108864	116340	NA	NA
														111578	103805	128228	106869	NA	NA
														116725	125970	117776	110125	NA	NA
														119457	124569	94298	129436	NA	NA
														116725	115833	132833	117443	NA	NA
														116603	140571	126495	116936	NA	NA
														118949	137245	131152	110983	NA	NA
														111070	NA	99340	106098	NA	NA
														118791	NA	128473	108374	NA	NA
														121645	NA	116796	107446	NA	NA
														106728	NA	111193	106798	NA	NA
														118249	NA	110335	102106	NA	NA
														98832	NA	95471	117461	NA	NA
														111210	NA	121173	107691	NA	NA
														122188	NA	111000	113609	NA	NA
														100758	NA	112208	113381	NA	NA
														99288	NA	113977	115500	NA	NA
														89903	NA	114800	115185	NA	NA
														110160	NA	103349	108234	NA	NA
														113294	NA	139451	103524	NA	NA
														114467	NA	111806	103647	NA	NA
														103192	NA	115045	118704	NA	NA
														99690	NA	110983	104925	NA	NA
														107814	NA	121400	126512	NA	NA
														114432	NA	107464	109635	NA	NA
														105818	NA	114327	88538	NA	NA
														126565	NA	114870	115202	NA	NA
														106378	NA	114519	121943	NA	NA
														116866	NA	105836	97887	NA	NA
														106851	NA	117146	118056	NA	NA
														90884	NA	118196	104032	NA	NA
														106116	NA	119072	124762	NA	NA
														107026	NA	99900	97712	NA	NA
														108829	NA	91899	105888	NA	NA
														114484	NA	122503	112506	NA	NA
														105013	NA	120822	104155	NA	NA
														96679	NA	125252	105818	NA	NA
														114747	NA	124289	108987	NA	NA
														107744	NA	98447	105958	NA	NA
														104855	NA	140624	123676	NA	NA
														104452	NA	127038	92757	NA	NA
														109022	NA	121418	103419	NA	NA
														105888	NA	120140	105695	NA	NA
														106623	NA	115693	103840	NA	NA
														94070	NA	106781	111438	NA	NA
														82427	NA	125637	104277	NA	NA
														107026	NA	128386	94788	NA	NA
														110668	NA	110895	129034	NA	NA
														109670	NA	121575	121015	NA	NA
														108217	NA	120735	123011	NA	NA
														113399	NA	123326	99042	NA	NA
														97589	NA	131782	116130	NA	NA
														111561	NA	102036	125725	NA	NA
														106343	NA	114134	122608	NA	NA
														114134	NA	127090	132815	NA	NA
														104417	NA	115027	97099	NA	NA
														100075	NA	119264	101931	NA	NA
														111893	NA	NA	113557	NA	NA
														110528	NA	NA	74374	NA	NA
														115062	NA	NA	118406	NA	NA
														104750	NA	NA	113416	NA	NA
														99918	NA	NA	104242	NA	NA
														119719	NA	NA	112734	NA	NA
														123991	NA	NA	115150	NA	NA
														111543	NA	NA	112296	NA	NA
														100653	NA	NA	111456	NA	NA
														94105	NA	NA	107516	NA	NA
														108357	NA	NA	103437	NA	NA
														103454	NA	NA	94963	NA	NA
														93335	NA	NA	111140	NA	NA
														111928	NA	NA	111263	NA	NA
														110090	NA	NA	99130	NA	NA
														122048	NA	NA	114555	NA	NA
														96977	NA	NA	113206	NA	NA
														106046	NA	NA	107114	NA	NA
														112559	NA	NA	117723	NA	NA
														104242	NA	NA	110178	NA	NA
														97764	NA	NA	109775	NA	NA
														120455	NA	NA	123764	NA	NA
														107131	NA	NA	114765	NA	NA
														107429	NA	NA	94105	NA	NA
														97992	NA	NA	83933	NA	NA
														116918	NA	NA	118249	NA	NA
														112646	NA	NA	116988	NA	NA
														107446	NA	NA	121890	NA	NA
														125760	NA	NA	118249	NA	NA
														105013	NA	NA	107289	NA	NA
														101511	NA	NA	111193	NA	NA
														114099	NA	NA	92757	NA	NA
														105678	NA	NA	91024	NA	NA
														108532	NA	NA	117181	NA	NA
														109022	NA	NA	103962	NA	NA
														108619	NA	NA	124657	NA	NA
														108952	NA	NA	118756	NA	NA
														103665	NA	NA	109687	NA	NA
														100776	NA	NA	111928	NA	NA
														101791	NA	NA	105135	NA	NA
														105555	NA	NA	144686	NA	NA
														108497	NA	NA	95156	NA	NA
														119702	NA	NA	123501	NA	NA
														107516	NA	NA	112541	NA	NA
														103017	NA	NA	112944	NA	NA
														98080	NA	NA	89308	NA	NA
														106308	NA	NA	115237	NA	NA
														103472	NA	NA	106378	NA	NA
														82392	NA	NA	120997	NA	NA
														102702	NA	NA	92424	NA	NA
														102999	NA	NA	95558	NA	NA
														111753	NA	NA	124797	NA	NA
														126670	NA	NA	113241	NA	NA
														107936	NA	NA	115640	NA	NA
														116410	NA	NA	106781	NA	NA
														102036	NA	NA	121855	NA	NA
														102141	NA	NA	102824	NA	NA
														100058	NA	NA	116918	NA	NA
														115798	NA	NA	98500	NA	NA
														104890	NA	NA	103489	NA	NA
														99375	NA	NA	114012	NA	NA
														102071	NA	NA	103822	NA	NA
														107079	NA	NA	127003	NA	NA
														98202	NA	NA	94823	NA	NA
														101721	NA	NA	121050	NA	NA
														112979	NA	NA	123326	NA	NA
														97309	NA	NA	118721	NA	NA
														103770	NA	NA	111806	NA	NA
														113749	NA	NA	122591	NA	NA
														108444	NA	NA	110598	NA	NA
														87207	NA	NA	122853	NA	NA
														117461	NA	NA	97589	NA	NA
														105958	NA	NA	126425	NA	NA
														120875	NA	NA	113294	NA	NA
														104050	NA	NA	109197	NA	NA
														107306	NA	NA	101213	NA	NA
														109004	NA	NA	95593	NA	NA
														103437	NA	NA	110230	NA	NA
														109285	NA	NA	113399	NA	NA
														101774	NA	NA	119667	NA	NA
														113364	NA	NA	120122	NA	NA
														113627	NA	NA	114082	NA	NA
														107779	NA	NA	104067	NA	NA
														108584	NA	NA	104522	NA	NA
														97922	NA	NA	100863	NA	NA
														111316	NA	NA	103122	NA	NA
														112138	NA	NA	111718	NA	NA
														108987	NA	NA	112138	NA	NA
														102176	NA	NA	118406	NA	NA
														102492	NA	NA	88012	NA	NA
														117146	NA	NA	91059	NA	NA
														113381	NA	NA	95523	NA	NA
														NA	NA	NA	118791	NA	NA
														NA	NA	NA	116866	NA	NA
														NA	NA	NA	94368	NA	NA
														NA	NA	NA	115150	NA	NA
														NA	NA	NA	109162	NA	NA
														NA	NA	NA	105801	NA	NA
														NA	NA	NA	112874	NA	NA
														NA	NA	NA	122311	NA	NA
														NA	NA	NA	106606	NA	NA
														NA	NA	NA	99743	NA	NA
														NA	NA	NA	102649	NA	NA
														NA	NA	NA	87610	NA	NA
														NA	NA	NA	113592	NA	NA
														NA	NA	NA	83951	NA	NA
														NA	NA	NA	81377	NA	NA
														NA	NA	NA	102264	NA	NA
														NA	NA	NA	114695	NA	NA
														NA	NA	NA	101038	NA	NA
														NA	NA	NA	102386	NA	NA
														NA	NA	NA	101406	NA	NA

## Sheet: Fig 3B
Genotype	Area	Perimeter						> z
a2_bri1	63054.9	930.17		a1_en2 = En2 3DAP				> anova <- aov(SSdemo_csv$Perimeter~SSdemo_csv$Genotype)
a2_bri1	53997.4	866.472		a2_bri1 = bri1 3DAP				> summary(anova)
a2_bri1	61374.8	891.852		b1_WTP = Col0 3DAP (for br6ox2)				Df Sum Sq Mean Sq F value Pr(>F)
a2_bri1	55582.9	861.143		b2br6oxP= br6ox2 3DAP				SSdemo_csv$Genotype 9 846103 94011 49.46 <2e-16 ***
a2_bri1	67236	967.877		c1ColP= Col0 3DAP				Residuals 308 585426 1901
a2_bri1	62755.5	936.314		c2detP= det2 3DAP				---
a2_bri1	63609.8	920.841		e1WT= Col0 3DAP				Signif. codes: 0 ‘***’ 0.001 ‘**’ 0.01 ‘*’ 0.05 ‘.’ 0.1 ‘ ’ 1
a2_bri1	45963.4	796.166		e2bzr1D= brz1-D 3DAP				> tukey<- TukeyHSD(anova)
a2_bri1	68406.6	953.86		f1WT= Col0 3DAP				> tukey
a2_bri1	58587.4	912.657		f2bes1D= bes1-D 3DAP				Tukey multiple comparisons of means
a2_bri1	50984.6	834.001						95% family-wise confidence level
a2_bri1	52232	848.945
a2_bri1	56092.2	865.97						Fit: aov(formula = SSdemo_csv$Perimeter ~ SSdemo_csv$Genotype)
a2_bri1	50907.9	825.206
a2_bri1	60949.9	897.746						$`SSdemo_csv$Genotype`
a2_bri1	66989.9	940.728						diff lwr upr p adj
a2_bri1	61730.1	913.872						a2_bri1-a1_en2 -69.0370882 -102.737239 -35.336938 0.0000000
a2_bri1	67333.3	946.994						b1WTP-a1_en2 0.1993787 -34.023286 34.422043 1.0000000
a2_bri1	60008.7	889.849						b2br6oxP-a1_en2 -101.6003008 -136.106146 -67.094455 0.0000000
a2_bri1	49659.6	827.55						c1ColP-a1_en2 29.9340662 -4.288598 64.156731 0.1452672
a2_bri1	64014.6	931.185						c2detP-a1_en2 -110.2855000 -143.985650 -76.585350 0.0000000
a2_bri1	60774.9	902.138						e1WT-a1_en2 36.9281412 2.122776 71.733507 0.0276232
a2_bri1	61210.3	924.054						e2bzr1D-a1_en2 -31.9133255 -66.718691 2.892040 0.1038796
a2_bri1	56249.8	894.144						f1WT-a1_en2 28.5173745 -6.287991 63.322740 0.2168100
a2_bri1	63202	934.896						f2bes1D-a1_en2 -44.6855266 -79.191372 -10.179681 0.0019063
a2_bri1	49472.3	836.02						b1WTP-a2_bri1 69.2364669 35.013803 103.459131 0.0000000
a2_bri1	63628.2	919.384						b2br6oxP-a2_bri1 -32.5632125 -67.069058 1.942633 0.0828929
a2_bri1	68752.4	958.587						c1ColP-a2_bri1 98.9711544 64.748490 133.193819 0.0000000
a2_bri1	68061.8	955.87						c2detP-a2_bri1 -41.2484118 -74.948562 -7.548261 0.0045673
a2_bri1	55053	861.763						e1WT-a2_bri1 105.9652294 71.159864 140.770595 0.0000000
a2_bri1	65311.3	930.709						e2bzr1D-a2_bri1 37.1237627 2.318397 71.929128 0.0260932
a2_bri1	60001.5	901.061						f1WT-a2_bri1 97.5544627 62.749097 132.359828 0.0000000
a2_bri1	56361.8	877.135						f2bes1D-a2_bri1 24.3515617 -10.154284 58.857407 0.4255662
a2_bri1	48658.4	853.703						b2br6oxP-b1WTP -101.7996794 -136.816018 -66.783341 0.0000000
a1_en2	72445.3	1007.72						c1ColP-b1WTP 29.7346875 -5.002632 64.472007 0.1671550
a1_en2	64034.1	948.57						c2detP-b1WTP -110.4848787 -144.707543 -76.262214 0.0000000
a1_en2	69429.1	989.669						e1WT-b1WTP 36.7287625 1.417233 72.040292 0.0340128
a1_en2	62448	943.712						e2bzr1D-b1WTP -32.1127042 -67.424233 3.198825 0.1104551
a1_en2	75922.6	1039.4						f1WT-b1WTP 28.3179958 -6.993533 63.629525 0.2435596
a1_en2	69555.6	1015.87						f2bes1D-b1WTP -44.8849052 -79.901244 -9.868566 0.0022507
a1_en2	68996.1	990.11						c1ColP-b2br6oxP 131.5343669 96.518028 166.550706 0.0000000
a1_en2	67627.9	989.702						c2detP-b2br6oxP -8.6851992 -43.191045 25.820646 0.9985192
a1_en2	70326.1	991.097						e1WT-b2br6oxP 138.5284419 102.942395 174.114488 0.0000000
a1_en2	70824	1006.59						e2bzr1D-b2br6oxP 69.6869753 34.100929 105.273022 0.0000001
a1_en2	63832.7	946.524						f1WT-b2br6oxP 130.1176753 94.531629 165.703722 0.0000000
a1_en2	70611.9	1002.29						f2bes1D-b2br6oxP 56.9147742 21.621622 92.207926 0.0000215
a1_en2	63003.8	942.585						c2detP-c1ColP -140.2195662 -174.442231 -105.996902 0.0000000
a1_en2	66776.2	975.932						e1WT-c1ColP 6.9940750 -28.317454 42.305604 0.9997868
a1_en2	61073.8	924.246						e2bzr1D-c1ColP -61.8473917 -97.158921 -26.535862 0.0000023
a1_en2	64619.4	951.62						f1WT-c1ColP -1.4166917 -36.728221 33.894838 1.0000000
a1_en2	65008.6	946.769						f2bes1D-c1ColP -74.6195927 -109.635932 -39.603254 0.0000000
a1_en2	60580.8	947.205						e1WT-c2detP 147.2136412 112.408276 182.019007 0.0000000
a1_en2	66804.7	967.309						e2bzr1D-c2detP 78.3721745 43.566809 113.177540 0.0000000
a1_en2	63838.8	955.364						f1WT-c2detP 138.8028745 103.997509 173.608240 0.0000000
a1_en2	62680.3	941.421						f2bes1D-c2detP 65.5999734 31.094128 100.105819 0.0000002
a1_en2	63543.1	958.768						e2bzr1D-e1WT -68.8414667 -104.718016 -32.964917 0.0000001
a1_en2	62636	942.19						f1WT-e1WT -8.4107667 -44.287316 27.465783 0.9991575
a1_en2	63240.1	935.395						f2bes1D-e1WT -81.6136677 -117.199714 -46.027621 0.0000000
a1_en2	65870.6	1006.33						f1WT-e2bzr1D 60.4307000 24.554150 96.307250 0.0000069
a1_en2	59667	953.35						f2bes1D-e2bzr1D -12.7722011 -48.358248 22.813845 0.9796620
a1_en2	58393.9	915.048						f2bes1D-f1WT -73.2029011 -108.788948 -37.616855 0.0000000
a1_en2	60263.4	939.981
a1_en2	65735.9	991.393						> library(multcompView)
a1_en2	60709.3	968.382						Warning message:
a1_en2	61059.8	936.23						package ‘multcompView’ was built under R version 4.4.3
a1_en2	59813.4	944.558						> multcompLetters4(anova, tukey)
a1_en2	62241.6	944.236						$`SSdemo_csv$Genotype`
a1_en2	65334.9	996.565						e1WT c1ColP f1WT b1WTP a1_en2 e2bzr1D f2bes1D a2_bri1 b2br6oxP c2detP
b1WTP	63255.9	959.628						"a" "ab" "ab" "bc" "bc" "cd" "de" "ef" "fg" "g"
b1WTP	58373.6	923.676
b1WTP	61023.9	920.431
b1WTP	63151.5	942.556
b1WTP	67210.6	976.012
b1WTP	63609.2	951.319
b1WTP	63930.8	954.201
b1WTP	66013.6	954.212
b1WTP	61626.3	930.592
b1WTP	63632.2	937.081
b1WTP	71489.8	1002.2
b1WTP	63736.7	937.387
b1WTP	64951.9	946.076
b1WTP	74046.9	1018.9
b1WTP	64637.3	948.238
b1WTP	72469.7	1008.84
b1WTP	64770.6	939.024
b1WTP	62017.1	937.423
b1WTP	73468.9	1024.37
b1WTP	80316.9	1053.84
b1WTP	67255.8	975.953
b1WTP	66059.9	961.095
b1WTP	66706.5	958.103
b1WTP	72502	1002.74
b1WTP	68876.3	987.795
b1WTP	74852	1035.07
b1WTP	69391.2	979.488
b1WTP	57286.2	906.603
b1WTP	60429.4	939.309
b1WTP	67430.3	967.44
b1WTP	71548.4	995.636
b1WTP	66023.8	954.549
b2br6oxP	66529	939.131
b2br6oxP	52693.7	866.008
b2br6oxP	68548.7	955.577
b2br6oxP	61291.6	907.092
b2br6oxP	63702.7	926.856
b2br6oxP	64396.7	941.283
b2br6oxP	67387	954.873
b2br6oxP	60976	917.945
b2br6oxP	46135.6	784.527
b2br6oxP	43848.1	772.923
b2br6oxP	42004	771.801
b2br6oxP	47910.3	803.479
b2br6oxP	52026.9	878.638
b2br6oxP	49266.5	808.964
b2br6oxP	42071.2	747.314
b2br6oxP	49518.2	806.867
b2br6oxP	50689.3	831.218
b2br6oxP	53422.1	856.971
b2br6oxP	63111	916.211
b2br6oxP	49146.5	808.784
b2br6oxP	55124.3	854.994
b2br6oxP	55716.1	858.576
b2br6oxP	58179.9	880.314
b2br6oxP	57408	886.676
b2br6oxP	57959.7	877.948
b2br6oxP	57005	878.255
b2br6oxP	57877.6	889.662
b2br6oxP	57764.2	888.887
b2br6oxP	62287.2	910.089
b2br6oxP	55627.7	871.657
b2br6oxP	46543.2	813.924
c1ColP	81512.9	1074.31
c1ColP	67331.2	971.129
c1ColP	71583	1000.96
c1ColP	64953.3	960.344
c1ColP	73744.4	1006.5
c1ColP	68428.5	961.608
c1ColP	68769.7	986.991
c1ColP	74450.3	1004.4
c1ColP	74152.6	1016.12
c1ColP	72119.2	1037.01
c1ColP	71115.6	991.496
c1ColP	67917.6	980.986
c1ColP	73690.3	1030.97
c1ColP	67635.4	972.067
c1ColP	70544.7	993.902
c1ColP	70458.6	1003.53
c1ColP	63536.7	945.17
c1ColP	65092.8	937.893
c1ColP	62022	931.851
c1ColP	69203.5	982.275
c1ColP	68244.7	977.963
c1ColP	74988.8	1034.05
c1ColP	78367.5	1048.56
c1ColP	80086.3	1056.37
c1ColP	66507.2	978.654
c1ColP	78588.8	1054.38
c1ColP	68870.8	987.587
c1ColP	76314.2	1052.08
c1ColP	67791	985.528
c1ColP	76940.1	1045.43
c1ColP	61395.1	931.245
c1ColP	61868.3	939.952
c2detP	63511.5	935.964
c2detP	52262.5	828.443
c2detP	59867.4	886.871
c2detP	52097.4	846.272
c2detP	54599.9	862.959
c2detP	51176	840.906
c2detP	45435.1	788.776
c2detP	54247.1	844.31
c2detP	53404.3	854.496
c2detP	52246.9	842.277
c2detP	54756	873.547
c2detP	49284.7	818.86
c2detP	53654.6	855.439
c2detP	43062.3	775.951
c2detP	52675.5	879.22
c2detP	51083.1	821.275
c2detP	47144	810.894
c2detP	48836.8	814.389
c2detP	52886.3	846.002
c2detP	45872.5	795.721
c2detP	53390.8	850.108
c2detP	60188.9	896.248
c2detP	59207.2	881.472
c2detP	61399	899.273
c2detP	68606.9	954.214
c2detP	58600.2	882.936
c2detP	48725	814.269
c2detP	53566	844.418
c2detP	57519.4	861.645
c2detP	56513.2	871.372
c2detP	63079.9	916.358
c2detP	51040.6	817.376
c2detP	59671.8	881.684
c2detP	62612.1	912.471
e1WT	63789.1	955.123
e1WT	68668.8	979.576
e1WT	69817.1	979.583
e1WT	70013.7	987.015
e1WT	79907.6	1058.52
e1WT	70318.9	1002.93
e1WT	65875.1	956.429
e1WT	70543.2	978.411
e1WT	66424	953.459
e1WT	79796.7	1051.19
e1WT	77242.4	1045.28
e1WT	82994.7	1069.52
e1WT	82345.5	1065
e1WT	74979.7	1027.69
e1WT	67492.4	963.764
e1WT	65751.9	958.87
e1WT	57493.5	898.04
e1WT	72376.3	1000.77
e1WT	65784.2	974.216
e1WT	60295.2	921.277
e1WT	71227.3	1004.25
e1WT	91578.7	1131.07
e1WT	74581.3	1030.9
e1WT	72531.6	1007.95
e1WT	56407.6	925.855
e1WT	79111.4	1048.4
e1WT	80265.6	1069.02
e1WT	89596.6	1136.14
e1WT	57463.7	904.821
e1WT	72263.9	1013.47
e2bzr1D	66867.9	980.612
e2bzr1D	70923.3	995.902
e2bzr1D	76984.9	1026.53
e2bzr1D	67209.3	964.217
e2bzr1D	65208	943.172
e2bzr1D	54470.9	858.768
e2bzr1D	67466.9	962.395
e2bzr1D	68594.3	965.034
e2bzr1D	62077.8	945.412
e2bzr1D	60941	931.822
e2bzr1D	70947.2	988.11
e2bzr1D	53705.1	866.324
e2bzr1D	61510.2	922.489
e2bzr1D	59162.5	897.025
e2bzr1D	55580.9	882.365
e2bzr1D	62279.7	925.79
e2bzr1D	63718.7	932.964
e2bzr1D	61916	929.227
e2bzr1D	68196.1	963.358
e2bzr1D	55793.6	893.22
e2bzr1D	62295.1	949.762
e2bzr1D	59420.5	912.786
e2bzr1D	58849.6	902.497
e2bzr1D	53686.3	881.836
e2bzr1D	62966.8	930.406
e2bzr1D	64291.5	943.876
e2bzr1D	64223.4	953.575
e2bzr1D	62732	947.105
e2bzr1D	64539	954.755
e2bzr1D	56526.7	881.959
f1WT	72677.4	1004.98
f1WT	56748.5	888.844
f1WT	74934.6	1006.86
f1WT	77526.2	1057.27
f1WT	70712.2	1002.96
f1WT	71992.1	1007.99
f1WT	67542.5	957.1
f1WT	63571.4	928.034
f1WT	77926.7	1043.05
f1WT	76033.9	1023.3
f1WT	68076.3	967.161
f1WT	59402.5	909.548
f1WT	69094.3	982.094
f1WT	71138.5	1001.86
f1WT	71379.7	994.671
f1WT	73652.1	1020.38
f1WT	78012.6	1041.93
f1WT	76740.2	1036.31
f1WT	76452.4	1067.58
f1WT	74480.4	1023.71
f1WT	70029.8	1016.53
f1WT	67552.2	985.215
f1WT	66379.1	969.588
f1WT	72936.6	1020.68
f1WT	58682.9	908.134
f1WT	72793.7	1001.06
f1WT	76552	1022.68
f1WT	72189.6	1013.02
f1WT	65999.9	975.042
f1WT	65716.1	968.642
f2bes1D	63811.3	930.419
f2bes1D	66722.9	955.05
f2bes1D	68192	959.748
f2bes1D	69415.5	965.918
f2bes1D	55719.4	859.081
f2bes1D	66597.8	950.881
f2bes1D	62903.9	913.161
f2bes1D	65445.8	934.524
f2bes1D	71024.2	983.403
f2bes1D	60134.3	901.124
f2bes1D	60517.1	893.979
f2bes1D	67222.3	954.515
f2bes1D	60493.4	903.384
f2bes1D	66871.9	969.45
f2bes1D	59513.7	938.749
f2bes1D	57144.4	869.536
f2bes1D	54025	864.63
f2bes1D	52461.9	845.243
f2bes1D	59973.6	923.439
f2bes1D	54316.4	859.472
f2bes1D	60148.7	914.134
f2bes1D	60526.6	916.781
f2bes1D	53661.8	863.18
f2bes1D	63594	939.306
f2bes1D	68894.4	952.402
f2bes1D	61577.5	919.596
f2bes1D	65439.9	960.97
f2bes1D	65507.4	950.503
f2bes1D	65389.8	943.68
f2bes1D	63292.5	910.336
f2bes1D	61925.9	925.208

## Sheet: Fig 3F
Genotype	Area	Perimeter				EpiBL	Auxin
a_WT0	34446.5	700.681		a_WT0	Col0	0	100µM
a_WT0	36486.6	728.546		c_100pM	Col0	100pM	100µM
a_WT0	36478.9	733.463		d_1uM	Col0	1µM	100µM
a_WT0	33737.8	699.216		e_10uM	Col0	10µM	100µM
a_WT0	35617.8	712.079		f_50uM	Col0	50µM	100µM
a_WT0	38778.6	750.628		g_100uM	Col0	100µM	100µM
a_WT0	38261.2	745.473		h_150uM	Col0	150µM	100µM
a_WT0	36801.4	736.427
a_WT0	37638.9	741.282		> anova <- aov(SSdemo_csv$Perimeter~SSdemo_csv$Genotype)
a_WT0	37054.4	733.445		> summary(anova)
a_WT0	38937.7	743.332		Df Sum Sq Mean Sq F value Pr(>F)
a_WT0	42271.5	767.988		SSdemo_csv$Genotype 6 130375 21729 17.52 <2e-16 ***
a_WT0	36628.9	717.159		Residuals 329 408098 1240
a_WT0	34916.1	704.887		---
a_WT0	32555.1	688.468		Signif. codes: 0 ‘***’ 0.001 ‘**’ 0.01 ‘*’ 0.05 ‘.’ 0.1 ‘ ’ 1
a_WT0	30792.1	672.751		> tukey<- TukeyHSD(anova)
a_WT0	29872.1	660.615		> tukey
a_WT0	32333.3	692.493		Tukey multiple comparisons of means
a_WT0	34918.6	703.799		95% family-wise confidence level
a_WT0	28089.3	659.433
a_WT0	29137.1	650.721		Fit: aov(formula = SSdemo_csv$Perimeter ~ SSdemo_csv$Genotype)
a_WT0	29046.7	646.385
a_WT0	36307.6	733.153		$`SSdemo_csv$Genotype`
a_WT0	29702	674.135		diff lwr upr p adj
a_WT0	32630.9	704.732		c_100pM-a_WT0 27.5577498 6.942936 48.172564 0.0017253
a_WT0	30219.8	675.864		d_1uM-a_WT0 0.8273146 -19.291172 20.945802 0.9999997
a_WT0	27206.6	640.737		e_10uM-a_WT0 -23.1964657 -43.721931 -2.671000 0.0154606
a_WT0	28878.8	648.063		f_50uM-a_WT0 -13.4165687 -37.638603 10.805465 0.6542856
a_WT0	30285.4	655.926		g_100uM-a_WT0 -36.1134020 -60.335436 -11.891368 0.0002652
a_WT0	31779.6	678.2		h_150uM-a_WT0 -25.1184986 -45.392319 -4.844679 0.0051100
a_WT0	34976.9	707.297		d_1uM-c_100pM -26.7304352 -46.329514 -7.131357 0.0012593
a_WT0	35262.2	714.967		e_10uM-c_100pM -50.7542155 -70.770836 -30.737595 0.0000000
a_WT0	33878.5	703.514		f_50uM-c_100pM -40.9743185 -64.766698 -17.181939 0.0000113
a_WT0	35430.8	707.138		g_100uM-c_100pM -63.6711519 -87.463531 -39.878773 0.0000000
a_WT0	34718	695.835		h_150uM-c_100pM -52.6762484 -72.434744 -32.917753 0.0000000
a_WT0	35199.3	715.81		e_10uM-d_1uM -24.0237803 -43.528858 -4.518703 0.0055223
a_WT0	32919.2	686.774		f_50uM-d_1uM -14.2438833 -37.607536 9.119769 0.5431339
a_WT0	30377	670.592		g_100uM-d_1uM -36.9407167 -60.304369 -13.577064 0.0000813
a_WT0	27895.1	630.057		h_150uM-d_1uM -25.9458132 -45.185904 -6.705722 0.0015063
a_WT0	30517.6	663.247		f_50uM-e_10uM 9.7798970 -13.935108 33.494902 0.8847198
a_WT0	28903.6	643.494		g_100uM-e_10uM -12.9169364 -36.631942 10.798069 0.6721855
a_WT0	30144.7	661.641		h_150uM-e_10uM -1.9220329 -21.587289 17.743224 0.9999511
a_WT0	29930.9	649.012		g_100uM-f_50uM -22.6968333 -49.674855 4.281189 0.1641185
a_WT0	28735.3	636.31		h_150uM-f_50uM -11.7019299 -35.199473 11.795613 0.7581269
a_WT0	31687.6	667.543		h_150uM-g_100uM 10.9949034 -12.502639 34.492446 0.8079527
a_WT0	27923.6	628.14
a_WT0	31701	698.181		> library(multcompView)
a_WT0	28103.6	643.872		> multcompLetters4(anova, tukey)
a_WT0	27401	642.841		$`SSdemo_csv$Genotype`
c_100pM	34950.4	711.829		c_100pM d_1uM a_WT0 f_50uM e_10uM h_150uM g_100uM
c_100pM	38742.4	766.94		"a" "b" "b" "bc" "c" "c" "c"
c_100pM	39101	753.391
c_100pM	31408.1	696.031
c_100pM	40660.1	770.334
c_100pM	40136.8	764.47
c_100pM	37024.2	737.89
c_100pM	32453.4	700.295
c_100pM	40260.9	758.788
c_100pM	38542	746.608
c_100pM	33513.4	689.037
c_100pM	35145.8	721.825
c_100pM	40052.8	758.671
c_100pM	34313.4	698.068
c_100pM	36211.2	742.417
c_100pM	28508.6	645.662
c_100pM	30512.8	665.505
c_100pM	31335.5	674.762
c_100pM	38547.5	753.028
c_100pM	34752.7	728.828
c_100pM	38200.6	738.451
c_100pM	37029.4	736.029
c_100pM	37418	750.239
c_100pM	35179.4	719.555
c_100pM	35012.4	723.012
c_100pM	40022.4	751.667
c_100pM	39604.7	770.219
c_100pM	32845.2	695.395
c_100pM	38956.1	755.446
c_100pM	34699.6	704.848
c_100pM	26149.5	676.742
c_100pM	36021	725.244
c_100pM	29668.7	657.962
c_100pM	31719.3	690.728
c_100pM	32695.4	697.131
c_100pM	31913.7	678.922
c_100pM	33949.5	700.396
c_100pM	35187.7	729.773
c_100pM	33623.7	715.115
c_100pM	35287.6	723.712
c_100pM	28812.9	643.548
c_100pM	25442.2	639.836
c_100pM	35159.8	710.446
c_100pM	37342.4	757.722
c_100pM	34059.2	705.297
c_100pM	36967.6	740.058
c_100pM	37347.2	747.212
c_100pM	34105.4	715.718
c_100pM	28789.5	655.706
c_100pM	35306.2	711.407
c_100pM	36777.3	741.364
c_100pM	34300.3	699.945
c_100pM	31683.2	679.302
c_100pM	36535.4	727.484
d_1uM	31948.7	688.822
d_1uM	38949.2	756.738
d_1uM	32331.6	677.699
d_1uM	30183.2	658.469
d_1uM	38175.8	752.684
d_1uM	39557.5	729.318
d_1uM	36340.4	716.553
d_1uM	36511.4	718.876
d_1uM	37768.6	740.43
d_1uM	37312.4	741.048
d_1uM	36492.7	724.424
d_1uM	29724.2	658.366
d_1uM	35479.1	707.388
d_1uM	36527.1	716.541
d_1uM	29548.9	664.399
d_1uM	34560.9	705.163
d_1uM	35883.9	712.44
d_1uM	27942.4	639.485
d_1uM	26654.8	623.169
d_1uM	30070.1	659.166
d_1uM	35724.7	742.981
d_1uM	29747	643.013
d_1uM	33473.8	699.534
d_1uM	38525.1	743.786
d_1uM	29368.3	650.587
d_1uM	29234.1	663.284
d_1uM	35503.2	716.931
d_1uM	32518.4	682.323
d_1uM	30299.5	662.064
d_1uM	24035	614.555
d_1uM	24948.6	635.521
d_1uM	28703.6	652.657
d_1uM	28237.1	667.611
d_1uM	31251.9	676.662
d_1uM	34386.6	701.717
d_1uM	35242.1	726.432
d_1uM	31009.7	672.096
d_1uM	29735.2	666.726
d_1uM	33788.7	708.533
d_1uM	31738.3	680.275
d_1uM	26706.7	627.534
d_1uM	31023.7	671.63
d_1uM	27414.9	639.083
d_1uM	38682.9	745.293
d_1uM	34429.1	718.948
d_1uM	27373.7	632.505
d_1uM	30336.3	664.246
d_1uM	34285	711.654
d_1uM	36073.2	727.926
d_1uM	29506.6	648.619
d_1uM	36617.6	711.546
d_1uM	36565	738.591
d_1uM	37185.7	734.908
d_1uM	33333.4	698.174
d_1uM	35081.9	698.195
d_1uM	32751.5	704.427
d_1uM	34886	710.301
d_1uM	31954.9	666.873
d_1uM	31038.9	664.628
d_1uM	31647.6	682.638
e_10uM	36142.5	706.69
e_10uM	35429.8	702.091
e_10uM	34094.7	690.571
e_10uM	32417.6	687.624
e_10uM	33813.4	695.055
e_10uM	36087.3	730.578
e_10uM	31019.2	673.399
e_10uM	34145.2	700.927
e_10uM	36081.7	711.586
e_10uM	36464.7	723.043
e_10uM	27947.5	640.309
e_10uM	28656.3	656.455
e_10uM	27990.7	642.768
e_10uM	32017.9	688.946
e_10uM	31514	671.636
e_10uM	32661.1	679.356
e_10uM	32608.1	685.452
e_10uM	31574.7	681.159
e_10uM	34945.2	697.206
e_10uM	34433.1	702.598
e_10uM	33923.5	693.625
e_10uM	33569.8	688.9
e_10uM	29159.2	638.302
e_10uM	34231	687.727
e_10uM	34206.2	692.573
e_10uM	26172	637.954
e_10uM	31407.5	671.031
e_10uM	29922.9	640.528
e_10uM	35200.1	712.164
e_10uM	24244.6	608.266
e_10uM	30975.9	674.446
e_10uM	29266.3	641.394
e_10uM	26174.4	615.209
e_10uM	39328.3	617.932
e_10uM	26929.8	638.696
e_10uM	30820.2	661.304
e_10uM	28963.3	664.216
e_10uM	28060.4	641.194
e_10uM	31653	665.306
e_10uM	33400	688.538
e_10uM	28448.4	641.076
e_10uM	25478.8	615.233
e_10uM	23122.3	583.352
e_10uM	28108.8	635.375
e_10uM	25498.6	623.608
e_10uM	34000.3	710.982
e_10uM	28737.9	643.748
e_10uM	30079.5	652.98
e_10uM	26737.3	633.992
e_10uM	27035.7	622.773
e_10uM	33418.4	695.033
e_10uM	28584.6	677.446
e_10uM	30627	669.817
e_10uM	28435.3	651.186
e_10uM	28122.8	621.84
f_50uM	31028.3	694.218
f_50uM	33018.9	688.189
f_50uM	28840	667.005
f_50uM	27739	647.627
f_50uM	30413.6	655.227
f_50uM	32474.7	681.89
f_50uM	27569.1	632.013
f_50uM	30991.4	657.79
f_50uM	32038.7	680.782
f_50uM	25973.8	631.303
f_50uM	30337.3	654.147
f_50uM	27331.5	639.7
f_50uM	31267.9	675.932
f_50uM	33571.6	682.861
f_50uM	27286.1	644.015
f_50uM	31015.2	679.158
f_50uM	28565.6	643.768
f_50uM	29334.5	674.262
f_50uM	24919.9	610.162
f_50uM	37965.4	738.536
f_50uM	29809.3	663.773
f_50uM	34420.3	698.721
f_50uM	41551.8	764.053
f_50uM	37994.4	737.421
f_50uM	35006.9	697.633
f_50uM	32167.8	689.026
f_50uM	31544.4	681.082
f_50uM	32778.1	698.598
f_50uM	32078.8	681.702
f_50uM	31017.3	680.182
g_100uM	24370.3	610.071
g_100uM	28163.5	665.025
g_100uM	29382.8	689.211
g_100uM	29095.5	663.796
g_100uM	27544.1	640.918
g_100uM	30237.6	667.599
g_100uM	31374.4	675.264
g_100uM	28776.6	655.115
g_100uM	25915.2	634.733
g_100uM	36418.1	660.288
g_100uM	30534.3	678.954
g_100uM	32111.5	702.28
g_100uM	32139.3	695.259
g_100uM	29359.8	644.272
g_100uM	26951.9	637.906
g_100uM	24012.8	597.338
g_100uM	27943.5	635.875
g_100uM	26754.4	621.465
g_100uM	24498.4	597.476
g_100uM	33388.9	707.382
g_100uM	32433.9	676.861
g_100uM	32412.4	701.827
g_100uM	29460	670.76
g_100uM	49653.2	697.943
g_100uM	26126.8	621.879
g_100uM	0	593.512
g_100uM	33956.4	700.67
g_100uM	23296.4	591.237
g_100uM	27520.5	639.678
g_100uM	25861.3	615.277
h_150uM	30646.3	669.708
h_150uM	33053.8	699.161
h_150uM	31413.9	667.484
h_150uM	28569.8	654.251
h_150uM	30008.3	677.227
h_150uM	29071.8	640.212
h_150uM	27402.1	629.896
h_150uM	32405.8	701.327
h_150uM	28794.2	645.272
h_150uM	37677	726.218
h_150uM	31675.4	684.311
h_150uM	33100.2	707.057
h_150uM	32707.1	694.564
h_150uM	35146.2	717.778
h_150uM	33233.1	687.913
h_150uM	33196.1	701.439
h_150uM	28853.9	638.382
h_150uM	34944.4	710.273
h_150uM	35375.5	720.15
h_150uM	30893.8	679.614
h_150uM	26505.6	626.287
h_150uM	31052.5	662.635
h_150uM	36656.1	727.013
h_150uM	32742.1	687.316
h_150uM	29297.5	652.563
h_150uM	28988.6	642.477
h_150uM	33112.1	696.555
h_150uM	28833.2	645.746
h_150uM	28760.7	647.534
h_150uM	28119.2	653.345
h_150uM	27577.6	638.437
h_150uM	33412.9	691.563
h_150uM	27324.1	635.788
h_150uM	27715.1	646.621
h_150uM	30783.9	667.774
h_150uM	22136.1	566.661
h_150uM	24746.9	600.977
h_150uM	27882.4	629.735
h_150uM	26369.9	624.227
h_150uM	30628.7	658.915
h_150uM	26498.4	639.154
h_150uM	26484	609.924
h_150uM	26228.8	608.647
h_150uM	24885.6	604.857
h_150uM	37076.4	731.094
h_150uM	30051.4	677.455
h_150uM	44716.1	685.565
h_150uM	31068.7	669.628
h_150uM	32331.1	689.321
h_150uM	31928.1	666.436
h_150uM	27218.3	629.629
h_150uM	29641.5	665.472
h_150uM	31112.8	667.756
h_150uM	28735	644.165
h_150uM	29226.4	649.316
h_150uM	28834.9	642.134
h_150uM	32880.9	688.797
h_150uM	32763.2	687.699

## Sheet: Fig 3G
Genotype	Area	Perimeter
amock1	50845.3	837.776
amock1	57683.4	894.055
amock1	58607.4	899.178
amock1	51330.4	845.437
amock1	45143.5	791.624
amock1	47690.9	803.531
amock1	53372.4	855.264
amock1	50559.7	835.369
amock1	55400.1	879.735
amock1	53137.8	854.958
amock1	57898.9	884.196		> anova <- aov(SSdemo_csv$Perimeter~SSdemo_csv$Genotype)
amock1	55908.9	887.478		> summary(anova)
amock1	65068.2	953.514		Df Sum Sq Mean Sq F value Pr(>F)
amock1	61093.2	916.432		SSdemo_csv$Genotype 4 71445 17861 9.617 6.87e-07 ***
amock1	58893.4	903.733		Residuals 138 256310 1857
amock1	53300.8	862.991		---
amock1	55489.9	885.192		Signif. codes: 0 ‘***’ 0.001 ‘**’ 0.01 ‘*’ 0.05 ‘.’ 0.1 ‘ ’ 1
amock1	56595.6	891.293		> tukey<- TukeyHSD(anova)
amock1	59669.1	918.083		> tukey
amock1	56344.2	892.941		Tukey multiple comparisons of means
amock1	61030.3	927.627		95% family-wise confidence level
amock1	60556.1	902.768
amock1	51746.8	849.9		Fit: aov(formula = SSdemo_csv$Perimeter ~ SSdemo_csv$Genotype)
amock1	55886.4	890.815
amock1	50029.2	831.507		$`SSdemo_csv$Genotype`
amock1	60250.4	927.439		diff lwr upr p adj
amock1	64146.1	940.404		b10uM_C-amock1 19.829252 -10.167443 49.825947 0.3621981
amock1	67016.8	959.48		c20uM_D-amock1 61.018335 31.021640 91.015030 0.0000010
amock1	59908.4	918.199		d100uM_E-amock1 -3.372790 -33.369485 26.623905 0.9979522
amock1	46358.6	804.087		e200uM_E-amock1 24.773023 -4.826804 54.372851 0.1468470
amock1	58159.9	896.85		c20uM_D-b10uM_C 41.189083 6.800182 75.577985 0.0102795
amock1	63217.3	928.683		d100uM_E-b10uM_C -23.202042 -57.590943 11.186860 0.3411740
amock1	67115.3	941.828		e200uM_E-b10uM_C 4.943772 -29.099504 38.987047 0.9944738
amock1	70315.7	981.182		d100uM_E-c20uM_D -64.391125 -98.780026 -30.002224 0.0000077
amock1	57034.2	880.647		e200uM_E-c20uM_D -36.245312 -70.288587 -2.202036 0.0307551
amock1	49325.5	818.195		e200uM_E-d100uM_E 28.145813 -5.897462 62.189089 0.1558915
amock1	58588.4	876.877
amock1	51214.2	824.642
amock1	59336.3	898.427
amock1	50307.3	833.476
amock1	62425.4	930.705
amock1	47514	806.452
amock1	50082.2	828.817
amock1	60796	914.296
amock1	68969.6	961.382
amock1	55737.5	873.602
b10uM_C	64075.2	937.086
b10uM_C	64092.3	940.156
b10uM_C	61370.7	921.075
b10uM_C	61076.4	912.211
b10uM_C	65220.4	941.893
b10uM_C	63841.2	937.524
b10uM_C	58460.9	878.71
b10uM_C	67967.5	958.95
b10uM_C	60796	925.135
b10uM_C	58330.1	898.949
b10uM_C	47703.5	809.203
b10uM_C	61439.6	920.415
b10uM_C	59907.6	914.466
b10uM_C	49431.6	813.923
b10uM_C	57301.8	870.894
b10uM_C	52068	837.463
b10uM_C	53194.6	848.904
b10uM_C	57529.7	886.263
b10uM_C	53912.3	857.749
b10uM_C	62477.8	920.069
b10uM_C	62115.7	910.074
b10uM_C	62762.5	923.658
b10uM_C	70392.4	984.285
b10uM_C	61707.2	930.882
c20uM_D	65838	943.271
c20uM_D	63018.5	917.51
c20uM_D	73703.4	1000.49
c20uM_D	68942.4	963.907
c20uM_D	72252.4	995.477
c20uM_D	63549.7	932.89
c20uM_D	68597.4	951.264
c20uM_D	63554.3	931.479
c20uM_D	70645.7	983.208
c20uM_D	63564.7	934.099
c20uM_D	57986	890.667
c20uM_D	67648.9	946.202
c20uM_D	56212.2	878.15
c20uM_D	66557.2	960.12
c20uM_D	62411.4	924.803
c20uM_D	61098.8	910.627
c20uM_D	70974.1	976.702
c20uM_D	55487.9	880.303
c20uM_D	71283.2	993.781
c20uM_D	69650.8	984.833
c20uM_D	62632.7	928.071
c20uM_D	73589.8	996.783
c20uM_D	68457.6	963.251
c20uM_D	56825.6	880.59
d100uM_E	48617.3	813.07
d100uM_E	53695.7	861.546
d100uM_E	53336.2	848.272
d100uM_E	58958.1	900.207
d100uM_E	55741.9	866.617
d100uM_E	54699.5	866.273
d100uM_E	51650.1	838.937
d100uM_E	53964.2	860.624
d100uM_E	58328.9	916.286
d100uM_E	61389.3	913.385
d100uM_E	57088.6	888.585
d100uM_E	56117.9	883.567
d100uM_E	57292.9	897.179
d100uM_E	57970.3	910.87
d100uM_E	60961.4	907.977
d100uM_E	54200	866.056
d100uM_E	59376.4	899.437
d100uM_E	50310.8	814.138
d100uM_E	52342.6	835.362
d100uM_E	62857.5	934.586
d100uM_E	61281	900.365
d100uM_E	56808	883.018
d100uM_E	56664.7	882.204
d100uM_E	61910.6	934.527
e200uM_E	51567.5	858.991
e200uM_E	55466.3	874.885
e200uM_E	67720.2	973.164
e200uM_E	60970.8	930.278
e200uM_E	49081.9	828.788
e200uM_E	65753.2	940.944
e200uM_E	46618	807.058
e200uM_E	54522.5	856.249
e200uM_E	59973.4	906.643
e200uM_E	59719	918.202
e200uM_E	63478.9	941.346
e200uM_E	52582.4	850.552
e200uM_E	62741.2	913.044
e200uM_E	63639	926.357
e200uM_E	70664	989.827
e200uM_E	65743.1	952.742
e200uM_E	62791.4	931.547
e200uM_E	58767.4	894.908
e200uM_E	57693.3	892.419
e200uM_E	54892.2	866.758
e200uM_E	56485.6	902.275
e200uM_E	67039	954.792
e200uM_E	60343.5	910
e200uM_E	60556.2	923.563
e200uM_E	66786.2	961.53

## Sheet: Fig 4A
Genotype	Area	Perimeter
aWTP	85422.3	1098
aWTP	61853	936.619		aWTP= Col0
aWTP	72760	1000.51		bdet2hm= det2/- homozygous
aWTP	75751.8	1021.67		cdet2ht= det2/+ heterozygous
aWTP	74174.7	1005.09		dbri1hm= bri1/- homozygous
aWTP	71602.8	1022.7		ebri1ht= bri1/+ homozygous
aWTP	74183.5	1039.12		fdwf444= dwf4-44/+ homozygous
aWTP	69599.4	1012.54
aWTP	75039	1044.51
aWTP	78232.8	1048.12
aWTP	67449.3	977.954
aWTP	63450.6	947.877
aWTP	62732.1	951.853		$`SSdemo_csv$Genotype`
aWTP	65965.1	973.174		diff lwr upr p adj
aWTP	52522	857.32		bdetPhm-aWTP -181.573275 -217.730738 -145.4158120 0.0000000
aWTP	66115.1	979.873		cdet2Pht-aWTP -35.402021 -71.293421 0.4893789 0.0555784
aWTP	64066.8	923.01		dbriPHm-aWTP -126.078233 -162.814252 -89.3422142 0.0000000
aWTP	58193.3	907.909		ebriPht-aWTP 21.842233 -14.893786 58.5782525 0.5248896
aWTP	54954.5	880.627		fdwf444-aWTP 7.599908 -30.522861 45.7226764 0.9925722
aWTP	68180.2	985.282		cdet2Pht-bdetPhm 146.171254 110.872251 181.4702570 0.0000000
aWTP	62009.5	934.514		dbriPHm-bdetPhm 55.495042 19.337579 91.6525047 0.0002446
aWTP	71992.5	1018.71		ebriPht-bdetPhm 203.415508 167.258045 239.5729713 0.0000000
aWTP	67419.3	985.081		fdwf444-bdetPhm 189.173183 151.607606 226.7387590 0.0000000
aWTP	60369.3	931.771		dbriPHm-cdet2Pht -90.676212 -126.567612 -54.7848121 0.0000000
aWTP	62878.2	942.92		ebriPht-cdet2Pht 57.244255 21.352854 93.1356546 0.0001188
aWTP	63312.9	936.078		fdwf444-cdet2Pht 43.001929 5.692373 80.3114852 0.0137046
aWTP	69052.8	1015.44		ebriPht-dbriPHm 147.920467 111.184448 184.6564858 0.0000000
aWTP	75818.5	1030.88		fdwf444-dbriPHm 133.678141 95.555372 171.8009098 0.0000000
aWTP	64405.3	961.892		fdwf444-ebriPht -14.242326 -52.365094 23.8804431 0.8901378
aWTP	63287.5	952.254
dbriPHm	55990.9	870.519		> library(multcompView)
dbriPHm	45298.1	785.037		> multcompLetters4(anova, tukey)
dbriPHm	41620.3	762.964		$`SSdemo_csv$Genotype`
dbriPHm	54144.8	857.291		ebriPht fdwf444 aWTP cdet2Pht dbriPHm bdetPhm
dbriPHm	56580.3	866.799		"a" "a" "ab" "b" "c" "d"
dbriPHm	57338.6	886.883
dbriPHm	43508.4	787.144
dbriPHm	55264.1	872.036
dbriPHm	67351	972.07
dbriPHm	62239	922.164
dbriPHm	45216.5	771.903
dbriPHm	44157.3	783.33
dbriPHm	71084.4	970.75
dbriPHm	51463.5	838.097
dbriPHm	46073.8	808.096
dbriPHm	56789.4	872.166
dbriPHm	68662.6	966.911
dbriPHm	51430.4	850.263
dbriPHm	66232.5	950.734
dbriPHm	55574.5	869.948
dbriPHm	50417.7	821.27
dbriPHm	59313.4	896.129
dbriPHm	45523.3	809.03
dbriPHm	43774.7	771.772
dbriPHm	39353	727.343
dbriPHm	47839.6	790.197
dbriPHm	40933.7	742.922
dbriPHm	65088.6	948.335
dbriPHm	52946.8	850.734
dbriPHm	60904.1	918.103
bdetPhm	47268.2	782.95
bdetPhm	46673.3	777.05
bdetPhm	51664.3	826.358
bdetPhm	37633.3	702.81
bdetPhm	43687.3	767.611
bdetPhm	41159.6	743.839
bdetPhm	44364.8	787.105
bdetPhm	43087.9	783.02
bdetPhm	55603.4	854.921
bdetPhm	57069.7	859.976
bdetPhm	45337.4	792.861
bdetPhm	44275.4	759.831
bdetPhm	43267.4	754.733
bdetPhm	57826.2	879.441
bdetPhm	55627.9	853.871
bdetPhm	40051.6	737.216
bdetPhm	46675.3	809.985
bdetPhm	38392.9	715.163
bdetPhm	46082.1	781.194
bdetPhm	52417.3	847.391
bdetPhm	57083.5	881.516
bdetPhm	52385.3	836.247
bdetPhm	50307	810.998
bdetPhm	52765.1	849.341
bdetPhm	46908.8	798.626
bdetPhm	48004.3	794.333
bdetPhm	48360.1	801.37
bdetPhm	40750.1	749.004
bdetPhm	42237.1	743.349
bdetPhm	47880.9	794.974
bdetPhm	48013.9	817.418
bdetPhm	45590.5	773.326
ebriPht	69936.4	986.708
ebriPht	74621.4	1028.8
ebriPht	73391.4	1008.13
ebriPht	75482.2	1031.34
ebriPht	67516.6	986.159
ebriPht	69126.8	989.3
ebriPht	78932.8	1047.04
ebriPht	65886.1	952.453
ebriPht	70737.7	987.65
ebriPht	68607.7	978.467
ebriPht	72836.3	994.411
ebriPht	70132.2	1015.97
ebriPht	73097.7	1001.38
ebriPht	72543.9	1015.13
ebriPht	62548	940.705
ebriPht	71587.1	1000.05
ebriPht	71602.3	989.287
ebriPht	74444.1	1023.88
ebriPht	76690.7	1037.43
ebriPht	78387.2	1059.47
ebriPht	67577.2	988.78
ebriPht	59893.7	915.023
ebriPht	72522	982.36
ebriPht	65501.5	956.488
ebriPht	69757.1	1010.98
ebriPht	74175.4	1005.87
ebriPht	73659.7	1023.25
ebriPht	73284.3	1026.21
ebriPht	74058.2	1001.03
ebriPht	69922.6	994.81
cdet2Pht	61024.7	945.392
cdet2Pht	59445.7	913.968
cdet2Pht	64525.4	948.593
cdet2Pht	61343.6	936.538
cdet2Pht	64754.5	972.514
cdet2Pht	67604.2	975.932
cdet2Pht	74286.9	1027.77
cdet2Pht	55976.5	901.589
cdet2Pht	59030.3	908.7
cdet2Pht	53717.1	882.895
cdet2Pht	61945.2	931.032
cdet2Pht	57969.3	922.018
cdet2Pht	53991.8	910.956
cdet2Pht	56103.2	913.805
cdet2Pht	63420.7	949.061
cdet2Pht	65997.6	968.165
cdet2Pht	68255.1	988.905
cdet2Pht	67942.4	971.564
cdet2Pht	59907	917.951
cdet2Pht	66283.3	965.859
cdet2Pht	70961.1	1007.6
cdet2Pht	59217.3	905.878
cdet2Pht	54761.6	877.243
cdet2Pht	60767.6	931.147
cdet2Pht	59706.1	900.752
cdet2Pht	57067.3	911.551
cdet2Pht	67561.3	995.312
cdet2Pht	58961.6	916.596
cdet2Pht	65830.2	966.353
cdet2Pht	68279	994.885
cdet2Pht	69439	983.37
cdet2Pht	61050.5	919.532
cdet2Pht	59881.9	923.928
fdwf444	72563.6	1008.57
fdwf444	63232.2	931.581
fdwf444	70728	1006.6
fdwf444	62625.6	943.527
fdwf444	68598.9	985.623
fdwf444	59026.5	919.217
fdwf444	62367.2	944.259
fdwf444	63518.6	967.902
fdwf444	71805.8	1006.43
fdwf444	64448	952.79
fdwf444	58221.4	915.008
fdwf444	68918.8	976.838
fdwf444	65931.4	1004.2
fdwf444	83922.1	1090.9
fdwf444	86564.9	1092.53
fdwf444	58509.7	919.778
fdwf444	74603.8	1022.92
fdwf444	62743.1	941.636
fdwf444	62074.9	939.846
fdwf444	68354.8	979.894
fdwf444	72071.1	1018.75
fdwf444	74495.4	1040.49
fdwf444	70535.2	985.067
fdwf444	71463.4	1013.89
fdwf444	74466.1	1032.95
fdwf444	64732	969.913

## Sheet: Fig 4F
Genotype	Area	Perimeter
a2_bri1	61348.4	922.781
a2_bri1	60948.1	894.484
a2_bri1	54745.6	857.123
a2_bri1	63190.8	980.905
a2_bri1	46268.4	794.489
a2_bri1	48945.2	832.658
a2_bri1	57907.3	886.631
a2_bri1	51677.1	855.318
a2_bri1	52899.7	859.378
a2_bri1	61680.4	939.929
a2_bri1	59944	898.839
a2_bri1	53621.3	891.605
a2_bri1	56324.6	899.142
a2_bri1	51756.2	853.398
a2_bri1	58825.8	886.339
a2_bri1	45097	775.042
a2_bri1	56836.1	870.794
a2_bri1	51522.9	842.694				> anova <- aov(SSdemo_csv$Perimeter~SSdemo_csv$Genotype)
a2_bri1	52899.4	851.9				> summary(anova)
a2_bri1	59240.3	919.092				Df Sum Sq Mean Sq F value Pr(>F)
a2_bri1	57591.7	891.759				SSdemo_csv$Genotype 16 1091687 68230 35.91 <2e-16 ***
a2_bri1	53617.1	862.7				Residuals 649 1233170 1900
a2_bri1	56961.5	892.505				---
a2_bri1	60073.2	918.386				Signif. codes: 0 ‘***’ 0.001 ‘**’ 0.01 ‘*’ 0.05 ‘.’ 0.1 ‘ ’ 1
a2_bri1	60880.5	918.039				> tukey<- TukeyHSD(anova)
a2_bri1	50899.3	834.188				> tukey
a2_bri1	63847.5	947.714				Tukey multiple comparisons of means
a2_bri1	50159.9	820.419				95% family-wise confidence level
a2_bri1	56121.5	859.701
a2_bri1	61362.5	940.517				Fit: aov(formula = SSdemo_csv$Perimeter ~ SSdemo_csv$Genotype)
a2_bri1	68180.1	989.863
a2_bri1	61353.2	936.548				$`SSdemo_csv$Genotype`
a1_en2	56105.7	876.905				diff lwr upr p adj
a1_en2	59348.5	914.364				a2_bri1-a1_en2 -40.5882190 -60.913096 -20.2633425 0.0000000
a1_en2	62062.5	909.452				b1_BAN_1-a1_en2 47.8741793 18.546685 77.2016738 0.0000029
a1_en2	65537.8	972.11				b5_BAN_5-a1_en2 23.5164146 -7.304795 54.3376245 0.3927570
a1_en2	53211.7	854.298				b7_BAN_7-a1_en2 25.0623540 -4.611224 54.7359325 0.2196587
a1_en2	58282.4	913.577				b8_BAN_8-a1_en2 -7.1934187 -38.014629 23.6277911 0.9999938
a1_en2	62135.9	952.135				c5_KLUH_5-a1_en2 53.5584718 24.561068 82.5558755 0.0000000
a1_en2	58626.5	910.578				c6_KLUH_6-a1_en2 22.1697003 -9.524081 53.8634813 0.5569626
a1_en2	64778.2	966.755				c8_KLUH_8-a1_en2 60.7619480 29.940738 91.5831578 0.0000000
a1_en2	65775.9	994.298				c9_KLUH_9-a1_en2 82.2831388 51.037645 113.5286323 0.0000000
a1_en2	70250	996.055				d2_rps5a_2-a1_en2 62.6099146 19.916503 105.3033262 0.0000606
a1_en2	73877.3	1017.55				d5_rps5a_5-a1_en2 40.7081972 6.322558 75.0938366 0.0050794
a1_en2	64494.9	962.037				d9_rps5a_9-a1_en2 53.8080146 26.257583 81.3584458 0.0000000
a1_en2	62632.7	920.165				d914_rps5a_14-a1_en2 29.5039563 -4.272777 63.2806893 0.1728366
a1_en2	59684.6	904.781				e3_dd65_3-a1_en2 -1.7819854 -32.603195 29.0392245 1.0000000
a1_en2	54791.8	888.567				e4_dd65_10-a1_en2 -59.5453854 -90.366595 -28.7241755 0.0000000
a1_en2	58312.6	944.638				e5_dd65_19-a1_en2 -59.6831166 -89.720040 -29.6461927 0.0000000
a1_en2	62397.4	934.491				b1_BAN_1-a2_bri1 88.4623984 58.451162 118.4736348 0.0000000
a1_en2	64803	954.172				b5_BAN_5-a2_bri1 64.1046337 32.632116 95.5771511 0.0000000
a1_en2	65735.4	973.677				b7_BAN_7-a2_bri1 65.6505731 35.301048 96.0000976 0.0000000
a1_en2	60885.3	928.156				b8_BAN_8-a2_bri1 33.3948003 1.922283 64.8673178 0.0248128
a1_en2	67988.5	976.648				c5_KLUH_5-a2_bri1 94.1466908 64.457942 123.8354396 0.0000000
a1_en2	52577.6	861.211				c6_KLUH_6-a2_bri1 62.7579194 30.430406 95.0854329 0.0000000
a1_en2	68791.3	990.787				c8_KLUH_8-a2_bri1 101.3501670 69.877650 132.8226845 0.0000000
a1_en2	62315.6	930.013				c9_KLUH_9-a2_bri1 122.8713578 90.983221 154.7594943 0.0000000
a1_en2	53934.4	902.419				d2_rps5a_2-a2_bri1 103.1981337 60.032178 146.3640898 0.0000000
a1_en2	64812.3	946.178				d5_rps5a_5-a2_bri1 81.2964163 46.325792 116.2670407 0.0000000
a1_en2	54116.1	896.474				d9_rps5a_9-a2_bri1 94.3962337 66.119058 122.6734089 0.0000000
a1_en2	61783.3	940.865				d914_rps5a_14-a2_bri1 70.0921753 35.720093 104.4642581 0.0000000
a1_en2	59143.2	909.32				e3_dd65_3-a2_bri1 38.8062337 7.333716 70.2787511 0.0025323
a1_en2	59166.1	913.544				e4_dd65_10-a2_bri1 -18.9571663 -50.429684 12.5153511 0.7967140
a1_en2	56345.3	883.04				e5_dd65_19-a2_bri1 -19.0948976 -49.799770 11.6099746 0.7537457
a1_en2	56816	888.553				b5_BAN_5-b1_BAN_1 -24.3577647 -62.272415 13.5568853 0.7048529
a1_en2	60547.7	932.48				b7_BAN_7-b1_BAN_1 -22.8118253 -59.799593 14.1759425 0.7654205
a1_en2	62337.8	948.061				b8_BAN_8-b1_BAN_1 -55.0675980 -92.982248 -17.1529481 0.0000774
a1_en2	65380.9	938.014				c5_KLUH_5-b1_BAN_1 5.6842924 -30.763247 42.1318319 1.0000000
a1_en2	67308	966.233				c6_KLUH_6-b1_BAN_1 -25.7044790 -64.331794 12.9228359 0.6466882
a1_en2	55442.9	870.195				c8_KLUH_8-b1_BAN_1 12.8877686 -25.026881 50.8024186 0.9991146
a1_en2	53019.9	887.252				c9_KLUH_9-b1_BAN_1 34.4089594 -3.851393 72.6693119 0.1375108
a1_en2	60335.4	919.911				d2_rps5a_2-b1_BAN_1 14.7357353 -33.329856 62.8013269 0.9997559
a1_en2	60448.6	929.009				d5_rps5a_5-b1_BAN_1 -7.1659821 -48.030954 33.6989895 0.9999999
a1_en2	56901.1	911.592				d9_rps5a_9-b1_BAN_1 5.9338353 -29.373387 41.2410579 0.9999999
a1_en2	77336.3	1027.92				d914_rps5a_14-b1_BAN_1 -18.3702230 -58.724174 21.9837284 0.9782411
a1_en2	65063.9	949.879				e3_dd65_3-b1_BAN_1 -49.6561647 -87.570815 -11.7415147 0.0008015
a1_en2	69816.5	985.172				e4_dd65_10-b1_BAN_1 -107.4195647 -145.334215 -69.5049147 0.0000000
a1_en2	75779.8	1031.52				e5_dd65_19-b1_BAN_1 -107.5572960 -144.837190 -70.2774019 0.0000000
a1_en2	63920.9	952.013				b7_BAN_7-b5_BAN_5 1.5459394 -36.637041 39.7289200 1.0000000
a1_en2	79933.1	1048.43				b8_BAN_8-b5_BAN_5 -30.7098333 -69.791360 8.3716933 0.3388445
a1_en2	65787.8	966.84				c5_KLUH_5-b5_BAN_5 30.0420571 -7.617844 67.7019585 0.3122059
a1_en2	75944.6	1037.89				c6_KLUH_6-b5_BAN_5 -1.3467143 -41.120003 38.4265745 1.0000000
a1_en2	69457.1	955.444				c8_KLUH_8-b5_BAN_5 37.2455333 -1.835993 76.3270600 0.0820498
a1_en2	62433.8	921.816				c9_KLUH_9-b5_BAN_5 58.7667241 19.349728 98.1837207 0.0000395
a1_en2	72038.2	982.728				d2_rps5a_2-b5_BAN_5 39.0935000 -9.897786 88.0847864 0.3116638
a1_en2	71472.3	988.971				d5_rps5a_5-b5_BAN_5 17.1917826 -24.758080 59.1416449 0.9924986
a1_en2	67218	965.936				d9_rps5a_9-b5_BAN_5 30.2916000 -6.265821 66.8490207 0.2489694
a1_en2	63876.8	951.19				d914_rps5a_14-b5_BAN_5 5.9875417 -35.464677 47.4397604 1.0000000
a1_en2	73429.4	1012.87				e3_dd65_3-b5_BAN_5 -25.2984000 -64.379927 13.7831266 0.6927603
a1_en2	67087.2	964.871				e4_dd65_10-b5_BAN_5 -83.0618000 -122.143327 -43.9802734 0.0000000
a1_en2	63208.2	935.688				e5_dd65_19-b5_BAN_5 -83.1995313 -121.665562 -44.7335002 0.0000000
a1_en2	71256.9	982.786				b8_BAN_8-b7_BAN_7 -32.2557727 -70.438753 5.9272079 0.2193661
a1_en2	68459.8	953.848				c5_KLUH_5-b7_BAN_7 28.4961177 -8.230473 65.2227084 0.3617770
a1_en2	66029.2	949.88				c6_KLUH_6-b7_BAN_7 -2.8926537 -41.783382 35.9980751 1.0000000
a1_en2	71701.6	999.547				c8_KLUH_8-b7_BAN_7 35.6995939 -2.483387 73.8825746 0.0982107
a1_en2	72204.1	1004.21				c9_KLUH_9-b7_BAN_7 57.2207847 18.694509 95.7470602 0.0000437
a1_en2	65825.1	949.852				d2_rps5a_2-b7_BAN_7 37.5475606 -10.729975 85.8250960 0.3574429
a1_en2	61971.5	938.817				d5_rps5a_5-b7_BAN_7 15.6458432 -25.468208 56.7598947 0.9966721
a1_en2	68547.2	974.233				d9_rps5a_9-b7_BAN_7 28.7456606 -6.849554 64.3408751 0.2911123
a1_en2	67028.7	952.909				d914_rps5a_14-b7_BAN_7 4.4416023 -36.164564 45.0477684 1.0000000
a1_en2	71331.3	994.251				e3_dd65_3-b7_BAN_7 -26.8443394 -65.027320 11.3386412 0.5475271
a1_en2	77788.6	1047.37				e4_dd65_10-b7_BAN_7 -84.6077394 -122.790720 -46.4247588 0.0000000
a1_en2	66482.9	948.081				e5_dd65_19-b7_BAN_7 -84.7454706 -122.298231 -47.1927100 0.0000000
a1_en2	71194	988.596				c5_KLUH_5-b8_BAN_8 60.7518905 23.091989 98.4117919 0.0000042
a1_en2	67761	956.804				c6_KLUH_6-b8_BAN_8 29.3631190 -10.410170 69.1364078 0.4549435
a1_en2	70400.2	961.714				c8_KLUH_8-b8_BAN_8 67.9553667 28.873840 107.0368933 0.0000004
a1_en2	70412.6	974.844				c9_KLUH_9-b8_BAN_8 89.4765575 50.059561 128.8935540 0.0000000
a1_en2	61799.2	937.746				d2_rps5a_2-b8_BAN_8 69.8033333 20.812047 118.7946197 0.0001240
a1_en2	65943.9	957.072				d5_rps5a_5-b8_BAN_8 47.9016159 5.951754 89.8514782 0.0089618
a1_en2	65659.8	964.532				d9_rps5a_9-b8_BAN_8 61.0014333 24.444013 97.5588540 0.0000014
a1_en2	74796.4	1019.28				d914_rps5a_14-b8_BAN_8 36.6973750 -4.754844 78.1495938 0.1559643
a1_en2	73389.9	1000.73				e3_dd65_3-b8_BAN_8 5.4114333 -33.670093 44.4929600 1.0000000
a1_en2	76528.5	1017.86				e4_dd65_10-b8_BAN_8 -52.3519667 -91.433493 -13.2704400 0.0005016
a2_bri1	66969.5	958.364				e5_dd65_19-b8_BAN_8 -52.4896979 -90.955729 -14.0236669 0.0003359
a2_bri1	58065.6	907.397				c6_KLUH_6-c5_KLUH_5 -31.3887714 -69.766069 6.9885259 0.2699137
a2_bri1	63465.6	951.639				c8_KLUH_8-c5_KLUH_5 7.2034762 -30.456425 44.8633776 0.9999997
a2_bri1	63947.1	948.603				c9_KLUH_9-c5_KLUH_5 28.7246670 -9.283254 66.7325881 0.4106124
a2_bri1	67165.3	945.703				d2_rps5a_2-c5_KLUH_5 9.0514429 -38.813456 56.9163422 0.9999997
a2_bri1	61548.8	922.252				d5_rps5a_5-c5_KLUH_5 -12.8502745 -53.479001 27.7784517 0.9996372
a2_bri1	59676.9	904.903				d9_rps5a_9-c5_KLUH_5 0.2495429 -34.783976 35.2830619 1.0000000
a2_bri1	55911.4	856.099				d914_rps5a_14-c5_KLUH_5 -24.0545155 -64.169212 16.0601812 0.8023351
a2_bri1	65735.1	954.693				e3_dd65_3-c5_KLUH_5 -55.3404571 -93.000359 -17.6805558 0.0000576
a2_bri1	55735.5	852.97				e4_dd65_10-c5_KLUH_5 -113.1038571 -150.763759 -75.4439558 0.0000000
a2_bri1	64972.9	959.193				e5_dd65_19-c5_KLUH_5 -113.2415884 -150.262366 -76.2208105 0.0000000
a2_bri1	66382	953.287				c8_KLUH_8-c6_KLUH_6 38.5922476 -1.181041 78.3655364 0.0686946
a2_bri1	61209.9	926.598				c9_KLUH_9-c6_KLUH_6 60.1134384 20.010466 100.2164108 0.0000343
a2_bri1	69824.1	954.004				d2_rps5a_2-c6_KLUH_6 40.4402143 -9.104663 89.9850921 0.2732670
a2_bri1	72248.4	989.924				d5_rps5a_5-c6_KLUH_6 18.5384969 -24.056570 61.1335637 0.9860143
a2_bri1	74880.4	998.956				d9_rps5a_9-c6_KLUH_6 31.6383143 -5.657715 68.9343434 0.2132224
a2_bri1	70004.7	974.959				d914_rps5a_14-c6_KLUH_6 7.3342560 -34.770794 49.4393057 0.9999999
a2_bri1	60064.7	902.593				e3_dd65_3-c6_KLUH_6 -23.9516857 -63.724974 15.8216031 0.7969973
a2_bri1	71230.9	979.19				e4_dd65_10-c6_KLUH_6 -81.7150857 -121.488374 -41.9417969 0.0000000
a2_bri1	63909.8	937.66				e5_dd65_19-c6_KLUH_6 -81.8528170 -121.021482 -42.6841519 0.0000000
a2_bri1	58441.6	890.75				c9_KLUH_9-c8_KLUH_8 21.5211908 -17.895806 60.9381873 0.8964152
a2_bri1	68671.1	960.977				d2_rps5a_2-c8_KLUH_8 1.8479667 -47.143320 50.8392530 1.0000000
a2_bri1	69364.2	956.544				d5_rps5a_5-c8_KLUH_8 -20.0537507 -62.003613 21.8961115 0.9656395
a2_bri1	58892.7	907.866				d9_rps5a_9-c8_KLUH_8 -6.9539333 -43.511354 29.6034874 0.9999997
a2_bri1	66989.1	962.534				d914_rps5a_14-c8_KLUH_8 -31.2579917 -72.710210 10.1942271 0.4148051
a2_bri1	60681.2	910.273				e3_dd65_3-c8_KLUH_8 -62.5439333 -101.625460 -23.4624067 0.0000054
a2_bri1	67206.9	953.642				e4_dd65_10-c8_KLUH_8 -120.3073333 -159.388860 -81.2258067 0.0000000
a2_bri1	61622.2	916.625				e5_dd65_19-c8_KLUH_8 -120.4450646 -158.911096 -81.9790335 0.0000000
a2_bri1	61828.3	908.219				d2_rps5a_2-c9_KLUH_9 -19.6732241 -68.932538 29.5860900 0.9943162
a2_bri1	57664.9	878.228				d5_rps5a_5-c9_KLUH_9 -41.5749415 -83.837512 0.6876286 0.0596201
a2_bri1	70104.2	974.679				d9_rps5a_9-c9_KLUH_9 -28.4751241 -65.390960 8.4407112 0.3725607
a2_bri1	73476.3	981.985				d914_rps5a_14-c9_KLUH_9 -52.7791825 -94.547835 -11.0105300 0.0016151
a2_bri1	70324.8	970.402				e3_dd65_3-c9_KLUH_9 -84.0651241 -123.482121 -44.6481276 0.0000000
a2_bri1	72401.1	993.785				e4_dd65_10-c9_KLUH_9 -141.8285241 -181.245521 -102.4115276 0.0000000
a2_bri1	59546.5	888.711				e5_dd65_19-c9_KLUH_9 -141.9662554 -180.773077 -103.1594333 0.0000000
a2_bri1	59050.8	900.367				d5_rps5a_5-d2_rps5a_2 -21.9017174 -73.210307 29.4068721 0.9885168
a2_bri1	67347.7	945.054				d9_rps5a_9-d2_rps5a_2 -8.8019000 -55.804298 38.2004981 0.9999997
a2_bri1	61348.4	922.781				d914_rps5a_14-d2_rps5a_2 -33.1059583 -84.008481 17.7965647 0.6851206
a2_bri1	60948.1	894.484				e3_dd65_3-d2_rps5a_2 -64.3919000 -113.383186 -15.4006136 0.0007454
a2_bri1	54745.6	857.123				e4_dd65_10-d2_rps5a_2 -122.1553000 -171.146586 -73.1640136 0.0000000
a2_bri1	63190.8	980.905				e5_dd65_19-d2_rps5a_2 -122.2930313 -170.794742 -73.7913204 0.0000000
a2_bri1	46268.4	794.489				d9_rps5a_9-d5_rps5a_5 13.0998174 -26.509149 52.7087839 0.9993668
a2_bri1	48945.2	832.658				d914_rps5a_14-d5_rps5a_5 -11.2042409 -55.371102 32.9626206 0.9999804
a2_bri1	57907.3	886.631				e3_dd65_3-d5_rps5a_5 -42.4901826 -84.440045 -0.5403203 0.0433572
a2_bri1	51677.1	855.318				e4_dd65_10-d5_rps5a_5 -100.2535826 -142.203445 -58.3037203 0.0000000
a2_bri1	52899.7	859.378				e5_dd65_19-d5_rps5a_5 -100.3913139 -141.768370 -59.0142578 0.0000000
a2_bri1	61680.4	939.929				d914_rps5a_14-d9_rps5a_9 -24.3040583 -63.385585 14.7774683 0.7537548
a2_bri1	59944	898.839				e3_dd65_3-d9_rps5a_9 -55.5900000 -92.147421 -19.0325793 0.0000233
a2_bri1	53621.3	891.605				e4_dd65_10-d9_rps5a_9 -113.3534000 -149.910821 -76.7959793 0.0000000
a2_bri1	56324.6	899.142				e5_dd65_19-d9_rps5a_9 -113.4911313 -149.389806 -77.5924568 0.0000000
a2_bri1	51756.2	853.398				e3_dd65_3-d914_rps5a_14 -31.2859417 -72.738160 10.1662771 0.4131224
a2_bri1	58825.8	886.339				e4_dd65_10-d914_rps5a_14 -89.0493417 -130.501560 -47.5971229 0.0000000
a2_bri1	45097	775.042				e5_dd65_19-d914_rps5a_14 -89.1870729 -130.059512 -48.3146340 0.0000000
a2_bri1	56836.1	870.794				e4_dd65_10-e3_dd65_3 -57.7634000 -96.844927 -18.6818734 0.0000496
a2_bri1	51522.9	842.694				e5_dd65_19-e3_dd65_3 -57.9011313 -96.367162 -19.4351002 0.0000307
a2_bri1	52899.4	851.9				e5_dd65_19-e4_dd65_10 -0.1377313 -38.603762 38.3282998 1.0000000
a2_bri1	59240.3	919.092
a2_bri1	57591.7	891.759				> library(multcompView)
a2_bri1	53617.1	862.7				> multcompLetters4(anova, tukey)
a2_bri1	56961.5	892.505				$`SSdemo_csv$Genotype`
a2_bri1	60073.2	918.386				c9_KLUH_9 d2_rps5a_2 c8_KLUH_8 d9_rps5a_9 c5_KLUH_5 b1_BAN_1 d5_rps5a_5
a2_bri1	60880.5	918.039				"a" "ab" "ab" "ab" "ab" "ab" "ab"
a2_bri1	50899.3	834.188				d914_rps5a_14 b7_BAN_7 b5_BAN_5 c6_KLUH_6 a1_en2 e3_dd65_3 b8_BAN_8
a2_bri1	63847.5	947.714				"bc" "bc" "bcd" "bcd" "e" "cd" "cd"
a2_bri1	50159.9	820.419				a2_bri1 e4_dd65_10 e5_dd65_19
a2_bri1	56121.5	859.701				"e" "e" "e"
a2_bri1	61362.5	940.517
a2_bri1	68180.1	989.863
a2_bri1	61353.2	936.548
a1_en2	56105.7	876.905
a1_en2	59348.5	914.364
a1_en2	62062.5	909.452
a1_en2	65537.8	972.11
a1_en2	53211.7	854.298
a1_en2	58282.4	913.577
a1_en2	62135.9	952.135
a1_en2	58626.5	910.578
a1_en2	64778.2	966.755
a1_en2	65775.9	994.298
a1_en2	70250	996.055
a1_en2	73877.3	1017.55
a1_en2	64494.9	962.037
a1_en2	62632.7	920.165
a1_en2	59684.6	904.781
a1_en2	54791.8	888.567
a1_en2	58312.6	944.638
a1_en2	62397.4	934.491
a1_en2	64803	954.172
a1_en2	65735.4	973.677
a1_en2	60885.3	928.156
a1_en2	67988.5	976.648
a1_en2	52577.6	861.211
a1_en2	68791.3	990.787
a1_en2	62315.6	930.013
a1_en2	53934.4	902.419
a1_en2	64812.3	946.178
a1_en2	54116.1	896.474
a1_en2	61783.3	940.865
a1_en2	59143.2	909.32
a1_en2	59166.1	913.544
a1_en2	56345.3	883.04
a1_en2	56816	888.553
a1_en2	60547.7	932.48
a1_en2	62337.8	948.061
a1_en2	65380.9	938.014
a1_en2	67308	966.233
a1_en2	55442.9	870.195
a1_en2	53019.9	887.252
a1_en2	60335.4	919.911
a1_en2	60448.6	929.009
a1_en2	56901.1	911.592
b8_BAN_8	66652.4	955.617
b8_BAN_8	68050.2	952.74
b8_BAN_8	67285.7	939.405
b8_BAN_8	58324.5	891.156
b8_BAN_8	69587.3	992.008
b8_BAN_8	59301.8	918.282
b8_BAN_8	58986	908.902
b8_BAN_8	59335.2	894.829
b8_BAN_8	61703.3	902.947
b8_BAN_8	65797.4	938.802
b8_BAN_8	59393	895.948
b8_BAN_8	58958.5	881.577
b8_BAN_8	59238.6	877.174
b8_BAN_8	60828.5	908.197
b8_BAN_8	63692.9	911.643
b8_BAN_8	67037.4	945.175
b8_BAN_8	68820.3	966.063
b8_BAN_8	61015.7	904.123
b8_BAN_8	54888.2	859.066
b8_BAN_8	63339.6	911.453
b8_BAN_8	68651.1	954.829
b8_BAN_8	67064.5	972.357
b8_BAN_8	70009.7	960.749
b8_BAN_8	66139.6	940.463
b8_BAN_8	73985.2	994.474
b8_BAN_8	70765.5	1009.73
b8_BAN_8	65790	946.003
b8_BAN_8	70279.4	1007.19
b8_BAN_8	69028.2	992.288
b8_BAN_8	72687.7	996.204
b5_BAN_5	76774.5	1005.92
b5_BAN_5	78448	1014.15
b5_BAN_5	62656.2	924.528
b5_BAN_5	56344.8	867.545
b5_BAN_5	73067.1	998.916
b5_BAN_5	66237.7	967.599
b5_BAN_5	54472	853.249
b5_BAN_5	57803.4	900.585
b5_BAN_5	60358.4	892.878
b5_BAN_5	64393.6	932.742
b5_BAN_5	66674.4	955.756
b5_BAN_5	75233	1002.11
b5_BAN_5	79852.1	1044.13
b5_BAN_5	76372.5	1036.64
b5_BAN_5	88480	1113.19
b5_BAN_5	83559.1	1084.94
b5_BAN_5	63690.3	922.858
b5_BAN_5	68116.3	967.917
b5_BAN_5	59513.8	890.455
b5_BAN_5	57059.6	905.035
b5_BAN_5	69632.2	1003.53
b5_BAN_5	66096.6	948.162
b5_BAN_5	73880.3	995.373
b5_BAN_5	75029.8	991.921
b5_BAN_5	73267.5	1013.96
b5_BAN_5	68528.7	952.596
b5_BAN_5	71647.9	983.8
b5_BAN_5	60635.2	892.541
b5_BAN_5	76557.6	1006.95
b5_BAN_5	69109.4	980.7
c8_KLUH_8	75035.1	1007.2
c8_KLUH_8	77756.4	1034.06
c8_KLUH_8	76869.1	1016.19
c8_KLUH_8	70540.4	983.302
c8_KLUH_8	70712.9	985.48
c8_KLUH_8	72504.8	988.335
c8_KLUH_8	78648.6	1031.57
c8_KLUH_8	75838.5	1008.2
c8_KLUH_8	76129.5	1012.39
c8_KLUH_8	80714.7	1052.24
c8_KLUH_8	84058.9	1062.52
c8_KLUH_8	76970.3	1028.15
c8_KLUH_8	70866.1	987.746
c8_KLUH_8	77562.4	1020.92
c8_KLUH_8	81295.7	1052.16
c8_KLUH_8	72311.5	1007.9
c8_KLUH_8	66196.8	939.372
c8_KLUH_8	65065.6	940.324
c8_KLUH_8	63093.3	945.245
c8_KLUH_8	77925	1028.82
c8_KLUH_8	64954.9	936.442
c8_KLUH_8	71237.4	978.431
c8_KLUH_8	69426.2	962.096
c8_KLUH_8	76701.9	1029.26
c8_KLUH_8	72267.1	993.782
c8_KLUH_8	76326.7	1019.09
c8_KLUH_8	79286.5	1050.56
c8_KLUH_8	76309.1	1017.81
c8_KLUH_8	74798.4	1011.41
c8_KLUH_8	78807.1	1037.04
c6_KLUH_6	62497	919.727
c6_KLUH_6	72644.6	986.665
c6_KLUH_6	74363.4	1004.18
c6_KLUH_6	70508.3	981.93
c6_KLUH_6	64366.4	924.948
c6_KLUH_6	70141.5	966.519
c6_KLUH_6	65750.8	946.178
c6_KLUH_6	71125.5	982.179
c6_KLUH_6	70648.7	982.23
c6_KLUH_6	67662.4	962.495
c6_KLUH_6	70579.2	966.227
c6_KLUH_6	68354.7	952.472
c6_KLUH_6	80608.2	1035.68
c6_KLUH_6	75332.9	1001.68
c6_KLUH_6	70949.6	971.557
c6_KLUH_6	72726.1	999.272
c6_KLUH_6	63028.6	920.47
c6_KLUH_6	70358.5	968.602
c6_KLUH_6	66137.8	957.637
c6_KLUH_6	69871.5	964.215
c6_KLUH_6	69896.6	977.221
c6_KLUH_6	72510.8	982.946
c6_KLUH_6	71346.4	972.355
c6_KLUH_6	66305.9	946.508
c6_KLUH_6	67493.9	955.413
c6_KLUH_6	65406.1	934.963
c6_KLUH_6	67006	956.42
c6_KLUH_6	68727.1	955.578
c9_KLUH_9	70376.3	968.699
c9_KLUH_9	92269.2	1123.85
c9_KLUH_9	93337.4	1127.15
c9_KLUH_9	86228.9	1092.42
c9_KLUH_9	85926.8	1075.83
c9_KLUH_9	74847.1	997.088
c9_KLUH_9	80046.2	1028.03
c9_KLUH_9	70970.9	979.903
c9_KLUH_9	73658.7	983.252
c9_KLUH_9	74822.3	994.083
c9_KLUH_9	78712.7	1020.59
c9_KLUH_9	73661	998.038
c9_KLUH_9	83698.8	1063.14
c9_KLUH_9	71203.6	981.172
c9_KLUH_9	67970.4	953.531
c9_KLUH_9	75626.4	999.761
c9_KLUH_9	75352.8	1009.08
c9_KLUH_9	86464.4	1070.09
c9_KLUH_9	72990.7	1001.09
c9_KLUH_9	79101.9	1018.21
c9_KLUH_9	70700.7	968.367
c9_KLUH_9	75588.4	996.826
c9_KLUH_9	74022.6	996.805
c9_KLUH_9	85052.4	1061.9
c9_KLUH_9	91809.8	1127.04
c9_KLUH_9	84517	1051.1
c9_KLUH_9	76126.4	1000.64
c9_KLUH_9	80809.3	1042.69
c9_KLUH_9	82685.9	1056.16
d5_rps5a_5	65678.7	937.888
d5_rps5a_5	61303.3	928.647
d5_rps5a_5	70451.7	973.94
d5_rps5a_5	75416.6	999.791
d5_rps5a_5	78040.8	1007.68
d5_rps5a_5	73682.4	1017.26
d5_rps5a_5	77258.1	1023.81
d5_rps5a_5	65306.5	934.937
d5_rps5a_5	64751.8	938.716
d5_rps5a_5	70923	986.947
d5_rps5a_5	70181.6	973.307
d5_rps5a_5	75521.9	1005.36
d5_rps5a_5	75968	1025.06
d5_rps5a_5	78283.3	1013.47
d5_rps5a_5	74230	1025.04
d5_rps5a_5	65634.5	959.104
d5_rps5a_5	70944.8	984.299
d5_rps5a_5	67429.4	956.467
d5_rps5a_5	82640.2	1059.38
d5_rps5a_5	67784.9	951.556
d5_rps5a_5	72234.3	980.798
d5_rps5a_5	71871.9	988.989
d5_rps5a_5	73023.1	995.164
d2_rps5a_2	85781.6	1091.7
d2_rps5a_2	79043	1018.16
d2_rps5a_2	76823.9	1013.06
d2_rps5a_2	77671.1	1023.93
d2_rps5a_2	76914.8	1015.08
d2_rps5a_2	81406.2	1050.02
d2_rps5a_2	75139.8	1002.32
d2_rps5a_2	72202.6	1004.35
d2_rps5a_2	68363.8	957.726
d2_rps5a_2	70051.1	972.814
d2_rps5a_2	69604.7	982.985
d2_rps5a_2	71896.2	989.15
d2_rps5a_2	76317.8	1021.12
d2_rps5a_2	69060.5	961.877
d9_rps5a_9	61374.7	926.934
d9_rps5a_9	69701.5	995.913
d9_rps5a_9	60900.9	929.494
d9_rps5a_9	70415.4	989.123
d9_rps5a_9	64823.4	945.071
d9_rps5a_9	68330	978.493
d9_rps5a_9	64254.9	953.925
d9_rps5a_9	70271.9	986.538
d9_rps5a_9	64517.1	960.001
d9_rps5a_9	64097.7	972.096
d9_rps5a_9	59838.6	913.328
d9_rps5a_9	62496.3	936.325
d9_rps5a_9	62921.4	929.603
d9_rps5a_9	61541.4	932.116
d9_rps5a_9	66942.2	970.15
d9_rps5a_9	71554.1	989.917
d9_rps5a_9	69445	1003.57
d9_rps5a_9	64497.5	970.601
d9_rps5a_9	64819.9	947.391
d9_rps5a_9	68590.3	967.143
d9_rps5a_9	65532.7	959.166
d9_rps5a_9	60167.3	926.101
d9_rps5a_9	68167.3	982.293
d9_rps5a_9	81914.3	1062
d9_rps5a_9	80772.4	1065.87
d9_rps5a_9	70461.8	994.105
d9_rps5a_9	86948.1	1118.91
d9_rps5a_9	84238.7	1079.07
d9_rps5a_9	92047.3	1132.65
d9_rps5a_9	80654.6	1059.73
d9_rps5a_9	80615.3	1059.08
d9_rps5a_9	75286.2	1029.5
d9_rps5a_9	81148.9	1059.93
d9_rps5a_9	71714.9	992.55
d9_rps5a_9	74345.4	1038.85
d9_rps5a_9	88374	1095.34
d9_rps5a_9	81967.6	1078.43
d9_rps5a_9	77638.8	1039.56
d9_rps5a_9	65779.2	971.724
d9_rps5a_9	69483.9	1003.32
d914_rps5a_14	69669.8	970.868
d914_rps5a_14	73697.4	1003.23
d914_rps5a_14	65400.5	947.089
d914_rps5a_14	67719.8	974.599
d914_rps5a_14	73385	1005.99
d914_rps5a_14	76365.6	1031.51
d914_rps5a_14	61221.7	931.478
d914_rps5a_14	67168.6	973.219
d914_rps5a_14	63670.9	941.534
d914_rps5a_14	69996.1	979.919
d914_rps5a_14	67578.8	959.796
d914_rps5a_14	73571.4	1003.4
d914_rps5a_14	70526.3	978.077
d914_rps5a_14	74294.5	1027.38
d914_rps5a_14	64455.7	959.388
d914_rps5a_14	70398.2	980.152
d914_rps5a_14	67648	961.166
d914_rps5a_14	64253.7	928.177
d914_rps5a_14	69565.4	983.492
d914_rps5a_14	73513	995.315
d914_rps5a_14	78343.5	1030.21
d914_rps5a_14	60332.8	909.493
d914_rps5a_14	62635.7	927.178
d914_rps5a_14	70977	981.579
e3_dd65_3	78445.1	1030.79
e3_dd65_3	66323.3	954.4
e3_dd65_3	63700.9	915.854
e3_dd65_3	59585.3	893.919
e3_dd65_3	68432.4	957.143
e3_dd65_3	70404.8	972.505
e3_dd65_3	62682.5	942.736
e3_dd65_3	71481.1	982.956
e3_dd65_3	58888	906.376
e3_dd65_3	72988.9	1007.02
e3_dd65_3	70514.7	990.602
e3_dd65_3	64469.5	934.407
e3_dd65_3	60598.6	900.361
e3_dd65_3	70646.4	981.362
e3_dd65_3	59776.3	912.83
e3_dd65_3	57265.7	901.733
e3_dd65_3	76454.2	1041.46
e3_dd65_3	57800.4	899.066
e3_dd65_3	65384	957.286
e3_dd65_3	63581.9	942.277
e3_dd65_3	52422.4	841.669
e3_dd65_3	60577.5	910.663
e3_dd65_3	65486.6	943.597
e3_dd65_3	62796.9	947.738
e3_dd65_3	57621.7	907.915
e3_dd65_3	63031.4	957.025
e3_dd65_3	63269.6	924.189
e3_dd65_3	72215	1008.55
e3_dd65_3	63734.2	935.747
e3_dd65_3	58665.6	889.558
e4_dd65_10	61463	929.783
e4_dd65_10	55930.1	868.919
e4_dd65_10	55450.4	865.332
e4_dd65_10	56504.8	876.051
e4_dd65_10	57586.3	885.491
e4_dd65_10	51516.4	834.856
e4_dd65_10	56930.3	892.872
e4_dd65_10	62129.4	922.028
e4_dd65_10	64806.3	940.69
e4_dd65_10	55955.2	876.83
e4_dd65_10	55894.7	878.462
e4_dd65_10	56976.5	871.977
e4_dd65_10	58869.5	886.14
e4_dd65_10	55356.5	881.489
e4_dd65_10	56229.6	896.704
e4_dd65_10	50555.2	827.484
e4_dd65_10	50375.5	833.012
e4_dd65_10	52521.3	863.889
e4_dd65_10	57206	882.898
e4_dd65_10	60560.7	911.325
e4_dd65_10	52510.2	846.927
e4_dd65_10	62583.3	914.622
e4_dd65_10	53796.7	855.562
e4_dd65_10	62741.9	931.062
e4_dd65_10	63673.4	924.946
e4_dd65_10	61658.1	915.297
e4_dd65_10	57739.1	902.911
e4_dd65_10	56855.6	870.147
e4_dd65_10	62841.9	924.233
e4_dd65_10	52797.5	846.887
e5_dd65_19	50375.3	818.657
e5_dd65_19	57935.8	884.096
e5_dd65_19	66687.9	934.288
e5_dd65_19	65708.5	930.769
e5_dd65_19	53144.7	857.289
e5_dd65_19	54451.7	874.931
e5_dd65_19	45834.4	790.224
e5_dd65_19	58901.5	896.102
e5_dd65_19	57535.2	882.995
e5_dd65_19	55319	859.967
e5_dd65_19	54151.3	866.266
e5_dd65_19	66435.8	945.149
e5_dd65_19	66183.7	943.873
e5_dd65_19	58251.8	895.512
e5_dd65_19	60434.1	904.663
e5_dd65_19	45836.7	796.526
e5_dd65_19	44584.7	764.896
e5_dd65_19	57072.9	874.178
e5_dd65_19	59468.7	885.682
e5_dd65_19	63727.3	930.363
e5_dd65_19	60303.7	909.759
e5_dd65_19	54476.6	859.815
e5_dd65_19	64374.6	917.252
e5_dd65_19	56408.5	869.191
e5_dd65_19	58080.6	880.356
e5_dd65_19	59506	902.165
e5_dd65_19	66802.1	945.326
e5_dd65_19	60032	888.904
e5_dd65_19	61112.5	888.187
e5_dd65_19	65582.1	950.697
e5_dd65_19	56308.4	862.501
e5_dd65_19	61587.2	914.428
c5_KLUH_5	84943.7	1065.37
c5_KLUH_5	72931.1	989.701
c5_KLUH_5	76919.7	1014.42
c5_KLUH_5	71050.5	974.699
c5_KLUH_5	78655.3	1037.35
c5_KLUH_5	81216	1042.39
c5_KLUH_5	73008.8	981.093
c5_KLUH_5	75776.9	1004.76
c5_KLUH_5	80967.4	1038.52
c5_KLUH_5	76471	1000.62
c5_KLUH_5	69038.9	977.503
c5_KLUH_5	66938.8	959.35
c5_KLUH_5	72754.5	980.84
c5_KLUH_5	65480.5	940.683
c5_KLUH_5	73058.3	991.292
c5_KLUH_5	71665.6	990.019
c5_KLUH_5	68318.4	956.66
c5_KLUH_5	65197.8	938.73
c5_KLUH_5	73527.7	994.175
c5_KLUH_5	69341.9	947.117
c5_KLUH_5	70183.4	969.198
c5_KLUH_5	79120.8	1046.44
c5_KLUH_5	70442.1	974.69
c5_KLUH_5	73919.7	985.005
c5_KLUH_5	75836.7	1004.89
c5_KLUH_5	80117.6	1048.94
c5_KLUH_5	75046.3	1002.55
c5_KLUH_5	79218.4	1016.27
c5_KLUH_5	75962.8	1007.54
c5_KLUH_5	81603.8	1064.19
c5_KLUH_5	67249.2	947.041
c5_KLUH_5	72041.5	980.395
c5_KLUH_5	77496.2	1015.53
c5_KLUH_5	79080.9	1047.9
c5_KLUH_5	74821.8	1008.05
b1_BAN_1	71323.8	972.968
b1_BAN_1	67239.7	943.886
b1_BAN_1	77398.7	1052.63
b1_BAN_1	71496.6	1006.67
b1_BAN_1	76478.3	1033.02
b1_BAN_1	81390.6	1048.14
b1_BAN_1	73553.8	993.946
b1_BAN_1	67261.1	958.352
b1_BAN_1	76596.1	1033.36
b1_BAN_1	73092.5	1014.48
b1_BAN_1	75115.1	1023.39
b1_BAN_1	64921.6	948.379
b1_BAN_1	69802.1	957.326
b1_BAN_1	70335.5	969.213
b1_BAN_1	68024.4	976.795
b1_BAN_1	65829.1	944.399
b1_BAN_1	73918.5	1000.22
b1_BAN_1	66129	966.736
b1_BAN_1	67766.6	970.02
b1_BAN_1	70863.5	993.418
b1_BAN_1	77017.7	1029.07
b1_BAN_1	77580	1021.54
b1_BAN_1	69304.1	985.094
b1_BAN_1	67175.7	953.057
b1_BAN_1	69542.6	971.898
b1_BAN_1	75325.2	999.603
b1_BAN_1	68516.5	974.448
b1_BAN_1	75237.5	991.476
b1_BAN_1	69603.4	960.936
b1_BAN_1	81040.1	1039.27
b1_BAN_1	70481.8	992.98
b1_BAN_1	77044.3	1004.69
b1_BAN_1	78433.9	1008.96
b1_BAN_1	76060.9	1011.9
b7_BAN_7	64121.7	921.453
b7_BAN_7	65462.7	931.913
b7_BAN_7	68557.4	959.72
b7_BAN_7	68332.3	955.571
b7_BAN_7	62303.7	933.581
b7_BAN_7	73945.6	998.507
b7_BAN_7	72206.4	983.962
b7_BAN_7	60781.2	910.12
b7_BAN_7	78291.4	1008.33
b7_BAN_7	72386.3	979.339
b7_BAN_7	73486.9	1002.05
b7_BAN_7	63082.3	925.305
b7_BAN_7	65608.2	941.764
b7_BAN_7	74761	1007.17
b7_BAN_7	68403.6	973.728
b7_BAN_7	72344.3	981.224
b7_BAN_7	74019.1	1011.59
b7_BAN_7	68937.6	966.965
b7_BAN_7	65166	939.309
b7_BAN_7	66695.5	961.457
b7_BAN_7	77917.2	1038.31
b7_BAN_7	63665.8	929.024
b7_BAN_7	67652.5	954.462
b7_BAN_7	73485.6	992.33
b7_BAN_7	71291.8	979.479
b7_BAN_7	69249.3	971.48
b7_BAN_7	71616.3	993.076
b7_BAN_7	70876	975.489
b7_BAN_7	70123.3	958.762
b7_BAN_7	70709.1	982.536
b7_BAN_7	78937.9	1023.73
b7_BAN_7	70446.1	968.506
b7_BAN_7	67211.9	946.515

## Sheet: Fig 4G
Genotype	Area	Perimeter
a1_WT	52283.4	851.053
a1_WT	47975.4	827.698
a1_WT	60017.2	923.017
a1_WT	50882.2	839.007
a1_WT	55785.9	868.48
a1_WT	50247.2	838.948
a1_WT	56973.8	904.65
a1_WT	54977.2	874.688
a1_WT	49674.4	849.93			Fit: aov(formula = SSdemo_csv$Area ~ SSdemo_csv$Geno)
a1_WT	53121	867.939
a1_WT	53123.8	858.431			$`SSdemo_csv$Geno`
a1_WT	57898.2	903.058			diff lwr upr p adj
a1_WT	52713.3	861.029			a2_det2-a1_WT -4883.33541 -8648.80865 -1117.86218 0.0010552
a1_WT	54597.8	878.483			b1_BAN10-a1_WT -464.15528 -4075.04033 3146.72978 1.0000000
a1_WT	51278.2	849.037			b2_BAN14-a1_WT -501.26286 -4168.93907 3166.41336 1.0000000
a1_WT	55716.6	886.007			b3_BAN17-a1_WT 456.29863 -3154.58642 4067.18369 1.0000000
a1_WT	54358.5	877.657			b4_BAN22-a1_WT 3337.29124 -330.38498 7004.96745 0.1229252
a1_WT	54357.8	879.499			b5_BAN27-a1_WT 1713.45068 -1984.99886 5411.90022 0.9689968
a1_WT	51993.2	853.124			c1_KLU7-a1_WT -413.93525 -4144.92991 3317.05942 1.0000000
a1_WT	51023.4	843.636			c2_KLU9-a1_WT -4528.88774 -8227.33728 -830.43820 0.0030246
a1_WT	48982.5	821.336			c3_KLU11-a1_WT -1914.61174 -5499.23547 1670.01198 0.9014882
a1_WT	52560.2	864.382			c4_KLU12-a1_WT -44.06115 -3775.05581 3686.93352 1.0000000
a1_WT	52408.9	868.186			d1_RPS_6-a1_WT 960.07192 -2707.60429 4627.74814 0.9999456
a1_WT	53886.4	872.536			d2_RPS_23-a1_WT 8574.42270 5332.00855 11816.83686 0.0000000
a1_WT	49693.6	833.414			e1_DD65_12-a1_WT -2170.16832 -5401.30448 1060.96784 0.6153115
a1_WT	53092.5	882.013			e2_DD65_14-a1_WT -3593.93378 -6912.65047 -275.21709 0.0193660
a1_WT	51613.2	859.493			e3_DD65_15-a1_WT -6495.11939 -9965.91639 -3024.32239 0.0000000
a1_WT	50107.9	846.595			b1_BAN10-a2_det2 4419.18013 628.69833 8209.66194 0.0067553
a1_WT	49789.1	835.836			b2_BAN14-a2_det2 4382.07255 537.45160 8226.69351 0.0095078
a1_WT	50770.5	835.016			b3_BAN17-a2_det2 5339.63404 1549.15224 9130.11585 0.0001825
a1_WT	49932.1	849.866			b4_BAN22-a2_det2 8220.62665 4376.00569 12065.24760 0.0000000
a1_WT	52076.5	861.856			b5_BAN27-a2_det2 6596.78609 2722.79713 10470.77505 0.0000009
a1_WT	51088.7	845.647			c1_KLU7-a2_det2 4469.40016 564.32877 8374.47156 0.0089438
a1_WT	49970.1	839.692			c2_KLU9-a2_det2 354.44767 -3519.54129 4228.43663 1.0000000
a1_WT	50548.1	844.832			c3_KLU11-a2_det2 2968.72367 -796.74957 6734.19690 0.3245187
a2_det2	46767.9	797.048			c4_KLU12-a2_det2 4839.27426 934.20287 8744.34566 0.0024556
a2_det2	46421.5	782.266			d1_RPS_6-a2_det2 5843.40733 1998.78638 9688.02829 0.0000276
a2_det2	42308.8	757.358			d2_RPS_23-a2_det2 13457.75811 10016.46316 16899.05307 0.0000000
a2_det2	41289.8	757.206			e1_DD65_12-a2_det2 2713.16709 -717.50373 6143.83792 0.3191780
a2_det2	38846.1	739.723			e2_DD65_14-a2_det2 1289.40163 -2223.87916 4802.68242 0.9969365
a2_det2	47345.4	798.076			e3_DD65_15-a2_det2 -1611.78398 -5269.06346 2045.49551 0.9803467
a2_det2	47788.2	799.574			b2_BAN14-b1_BAN10 -37.10758 -3730.45463 3656.23948 1.0000000
a2_det2	47129.8	802.205			b3_BAN17-b1_BAN10 920.45391 -2716.50285 4557.41068 0.9999647
a2_det2	39434.9	747.884			b4_BAN22-b1_BAN10 3801.44651 108.09946 7494.79357 0.0362276
a2_det2	48820.7	821.687			b5_BAN27-b1_BAN10 2177.60596 -1546.30229 5901.51421 0.8175630
a2_det2	45231.7	779.6			c1_KLU7-b1_BAN10 50.22003 -3706.01276 3806.45283 1.0000000
a2_det2	46827.3	781.976			c2_KLU9-b1_BAN10 -4064.73246 -7788.64071 -340.82421 0.0174454
a2_det2	52621.3	834.516			c3_KLU11-b1_BAN10 -1450.45646 -5061.34152 2160.42859 0.9920627
a2_det2	54233.4	850.182			c4_KLU12-b1_BAN10 420.09413 -3336.13866 4176.32693 1.0000000
a2_det2	55449.3	858.578			d1_RPS_6-b1_BAN10 1424.22720 -2269.11985 5117.57426 0.9947983
a2_det2	49792.3	830.473			d2_RPS_23-b1_BAN10 9038.57798 5767.15426 12310.00171 0.0000000
a2_det2	49231.4	819.85			e1_DD65_12-b1_BAN10 -1706.01304 -4966.25912 1554.23304 0.9154554
a2_det2	45569.6	823.85			e2_DD65_14-b1_BAN10 -3129.77850 -6476.84350 217.28650 0.0970124
a2_det2	45232	771.992			e3_DD65_15-b1_BAN10 -6030.96411 -9528.87712 -2533.05110 0.0000006
a2_det2	47165.8	796.499			b3_BAN17-b2_BAN14 957.56149 -2735.78556 4650.90855 0.9999518
a2_det2	52164.3	858.603			b4_BAN22-b2_BAN14 3838.55409 89.66487 7587.44332 0.0384660
a2_det2	45754.6	779.612			b5_BAN27-b2_BAN14 2214.71354 -1564.28773 5993.71481 0.8150282
a2_det2	38621.6	722.132			c1_KLU7-b2_BAN14 87.32761 -3723.53092 3898.18614 1.0000000
a2_det2	46816.4	793.77			c2_KLU9-b2_BAN14 -4027.62488 -7806.62615 -248.62361 0.0237701
a2_det2	46887.3	806.407			c3_KLU11-b2_BAN14 -1413.34888 -5081.02510 2254.32733 0.9948360
a2_det2	50676.2	829.235			c4_KLU12-b2_BAN14 457.20171 -3353.65682 4268.06024 1.0000000
a2_det2	52108.1	833.635			d1_RPS_6-b2_BAN14 1461.33478 -2287.55444 5210.22401 0.9941758
a2_det2	56664.2	866.175			d2_RPS_23-b2_BAN14 9075.68556 5741.68329 12409.68783 0.0000000
a2_det2	52041.5	843.802			e1_DD65_12-b2_BAN14 -1668.90546 -4991.94059 1654.12967 0.9386383
b1_BAN10	47563.5	825.621			e2_DD65_14-b2_BAN14 -3092.67092 -6500.92591 315.58407 0.1257865
b1_BAN10	52489.5	869.02			e3_DD65_15-b2_BAN14 -5993.85653 -9550.36512 -2437.34794 0.0000013
b1_BAN10	57241.3	913.988			b4_BAN22-b3_BAN17 2880.99260 -812.35445 6574.33966 0.3430911
b1_BAN10	58608.4	910.322			b5_BAN27-b3_BAN17 1257.15205 -2466.75620 4981.06029 0.9987962
b1_BAN10	58608.4	910.322			c1_KLU7-b3_BAN17 -870.23388 -4626.46668 2885.99891 0.9999889
b1_BAN10	57039.1	896.901			c2_KLU9-b3_BAN17 -4985.18637 -8709.09462 -1261.27813 0.0005571
b1_BAN10	58279.7	919.667			c3_KLU11-b3_BAN17 -2370.91038 -5981.79543 1239.97468 0.6537809
b1_BAN10	45101.5	809.691			c4_KLU12-b3_BAN17 -500.35978 -4256.59258 3255.87301 1.0000000
b1_BAN10	50650.7	866.557			d1_RPS_6-b3_BAN17 503.77329 -3189.57376 4197.12034 1.0000000
b1_BAN10	52921.7	858.275			d2_RPS_23-b3_BAN17 8118.12407 4846.70035 11389.54780 0.0000000
b1_BAN10	50721.1	838.747			e1_DD65_12-b3_BAN17 -2626.46695 -5886.71303 633.77913 0.2880596
b1_BAN10	51760.1	862.765			e2_DD65_14-b3_BAN17 -4050.23241 -7397.29741 -703.16741 0.0037025
b1_BAN10	47449	814.14			e3_DD65_15-b3_BAN17 -6951.41802 -10449.33103 -3453.50501 0.0000000
b1_BAN10	54554.1	895.193			b5_BAN27-b4_BAN22 -1623.84056 -5402.84182 2155.16071 0.9845358
b1_BAN10	54615.5	875.948			c1_KLU7-b4_BAN22 -3751.22648 -7562.08502 59.63205 0.0590534
b1_BAN10	55769.2	874.291			c2_KLU9-b4_BAN22 -7866.17898 -11645.18024 -4087.17771 0.0000000
b1_BAN10	48674.5	818.617			c3_KLU11-b4_BAN22 -5251.90298 -8919.57920 -1584.22676 0.0001244
b1_BAN10	45866.5	808.253			c4_KLU12-b4_BAN22 -3381.35238 -7192.21092 429.50615 0.1505638
b1_BAN10	46038.7	803.358			d1_RPS_6-b4_BAN22 -2377.21931 -6126.10854 1371.66991 0.7093229
b1_BAN10	47070.6	826.639			d2_RPS_23-b4_BAN22 5237.13147 1903.12920 8571.13374 0.0000111
b1_BAN10	49971.6	840.766			e1_DD65_12-b4_BAN22 -5507.45955 -8830.49468 -2184.42442 0.0000022
b1_BAN10	54387.7	868.193			e2_DD65_14-b4_BAN22 -6931.22502 -10339.48001 -3522.97002 0.0000000
b1_BAN10	50954	837.104			e3_DD65_15-b4_BAN22 -9832.41062 -13388.91922 -6275.90203 0.0000000
b1_BAN10	51552.6	866.821			c1_KLU7-b5_BAN27 -2127.38593 -5967.87065 1713.09880 0.8722853
b1_BAN10	51536.5	877.311			c2_KLU9-b5_BAN27 -6242.33842 -10051.21368 -2433.46316 0.0000032
b1_BAN10	57649.6	912.603			c3_KLU11-b5_BAN27 -3628.06242 -7326.51196 70.38712 0.0611837
b1_BAN10	54370.6	876.682			c4_KLU12-b5_BAN27 -1757.51183 -5597.99655 2082.97290 0.9722233
b1_BAN10	53897.3	880.386			d1_RPS_6-b5_BAN27 -753.37876 -4532.38002 3025.62251 0.9999985
b1_BAN10	53454.7	862.496			d2_RPS_23-b5_BAN27 6860.97202 3493.14612 10228.79793 0.0000000
b1_BAN10	47022.7	816.872			e1_DD65_12-b5_BAN27 -3883.61900 -7240.58826 -526.64973 0.0076076
b1_BAN10	58007.9	895.32			e2_DD65_14-b5_BAN27 -5307.38446 -8748.73336 -1866.03556 0.0000186
b1_BAN10	46706.8	813.031			e3_DD65_15-b5_BAN27 -8208.57007 -11796.80550 -4620.33463 0.0000000
b1_BAN10	48885.4	846.133			c2_KLU9-c1_KLU7 -4114.95249 -7955.43722 -274.46777 0.0222215
b1_BAN10	47873.5	838.338			c3_KLU11-c1_KLU7 -1500.67650 -5231.67116 2230.31817 0.9919557
b2_BAN14	56657.8	887.486			c4_KLU12-c1_KLU7 369.87410 -3501.96204 4241.71024 1.0000000
b2_BAN14	56289.9	911.957			d1_RPS_6-c1_KLU7 1374.00717 -2436.85136 5184.86570 0.9974778
b2_BAN14	50955.6	844.621			d2_RPS_23-c1_KLU7 8988.35795 5584.82398 12391.89192 0.0000000
b2_BAN14	52720.3	855.782			e1_DD65_12-c1_KLU7 -1756.23307 -5149.02467 1636.55853 0.9221699
b2_BAN14	50035.8	862.408			e2_DD65_14-c1_KLU7 -3179.99853 -6656.30036 296.30330 0.1175540
b2_BAN14	43164.5	794.567			e3_DD65_15-c1_KLU7 -6081.18414 -9702.95522 -2459.41307 0.0000015
b2_BAN14	49601.5	829.321			c3_KLU11-c2_KLU9 2614.27600 -1084.17354 6312.72554 0.5235956
b2_BAN14	52096.4	847.737			c4_KLU12-c2_KLU9 4484.82659 644.34187 8325.31132 0.0065855
b2_BAN14	53071.4	855.421			d1_RPS_6-c2_KLU9 5488.95966 1709.95839 9267.96093 0.0000882
b2_BAN14	56956.3	907.077			d2_RPS_23-c2_KLU9 13103.31044 9735.48454 16471.13635 0.0000000
b2_BAN14	57500.4	911.084			e1_DD65_12-c2_KLU9 2358.71942 -998.24984 5715.68869 0.5346024
b2_BAN14	53339.7	871.354			e2_DD65_14-c2_KLU9 934.95396 -2506.39494 4376.30286 0.9999127
b2_BAN14	43542.7	798.64			e3_DD65_15-c2_KLU9 -1966.23165 -5554.46709 1622.00379 0.8815836
b2_BAN14	47375.8	815.279			c4_KLU12-c3_KLU11 1870.55060 -1860.44407 5601.54526 0.9394867
b2_BAN14	52074	869.942			d1_RPS_6-c3_KLU11 2874.68367 -792.99255 6542.35988 0.3347143
b2_BAN14	59851	920.364			d2_RPS_23-c3_KLU11 10489.03445 7246.62029 13731.44860 0.0000000
b2_BAN14	53175.5	870.548			e1_DD65_12-c3_KLU11 -255.55657 -3486.69273 2975.57958 1.0000000
b2_BAN14	56281.2	898.781			e2_DD65_14-c3_KLU11 -1679.32204 -4998.03873 1639.39466 0.9348369
b2_BAN14	50143.3	846.682			e3_DD65_15-c3_KLU11 -4580.50765 -8051.30464 -1109.71065 0.0007463
b2_BAN14	61351.7	946.077			d1_RPS_6-c4_KLU12 1004.13307 -2806.72546 4814.99160 0.9999408
b2_BAN14	52998.6	854.04			d2_RPS_23-c4_KLU12 8618.48385 5214.94988 12022.01782 0.0000000
b2_BAN14	50386.9	846.481			e1_DD65_12-c4_KLU12 -2126.10717 -5518.89877 1266.68443 0.7270372
b2_BAN14	47273.1	825.424			e2_DD65_14-c4_KLU12 -3549.87263 -7026.17446 -73.57080 0.0396643
b2_BAN14	50695.5	833.721			e3_DD65_15-c4_KLU12 -6451.05824 -10072.82932 -2829.28717 0.0000002
b2_BAN14	52380.2	857.429			d2_RPS_23-d1_RPS_6 7614.35078 4280.34851 10948.35305 0.0000000
b2_BAN14	48529.4	810.081			e1_DD65_12-d1_RPS_6 -3130.24024 -6453.27537 192.79489 0.0907308
b2_BAN14	53977.1	884.076			e2_DD65_14-d1_RPS_6 -4554.00570 -7962.26069 -1145.75071 0.0005793
b2_BAN14	57591.2	909.28			e3_DD65_15-d1_RPS_6 -7455.19131 -11011.69991 -3898.68272 0.0000000
b2_BAN14	47157.5	831.755			e1_DD65_12-d2_RPS_23 -10744.59102 -13591.33709 -7897.84495 0.0000000
b2_BAN14	47757.3	823.825			e2_DD65_14-d2_RPS_23 -12168.35648 -15114.13360 -9222.57937 0.0000000
b2_BAN14	47135.8	825.923			e3_DD65_15-d2_RPS_23 -15069.54209 -18185.65411 -11953.43008 0.0000000
b2_BAN14	50080.9	838.111			e2_DD65_14-e1_DD65_12 -1423.76546 -4357.12431 1509.59339 0.9536438
b3_BAN17	44479.4	771.227			e3_DD65_15-e1_DD65_12 -4324.95107 -7429.32628 -1220.57586 0.0002349
b3_BAN17	44192	792.238			e3_DD65_15-e2_DD65_14 -2901.18561 -6096.61751 294.24629 0.1252011
b3_BAN17	51932.7	859.149
b3_BAN17	56963.2	892.764			> library(multcompView)
b3_BAN17	49809.2	838.038			> multcompLetters4(anova,tukey)
b3_BAN17	49030.8	823.778			$`SSdemo_csv$Geno`
b3_BAN17	55961.3	869.328			d2_RPS_23 b4_BAN22 b5_BAN27 d1_RPS_6 b3_BAN17 a1_WT c4_KLU12 c1_KLU7 b1_BAN10
b3_BAN17	47808.5	834.051			"a" "b" "bc" "bcd" "bcd" "bcd" "bcd" "bcde" "cde"
b3_BAN17	58056.5	902.069			b2_BAN14 c3_KLU11 e1_DD65_12 e2_DD65_14 c2_KLU9 a2_det2 e3_DD65_15
b3_BAN17	56590.7	886.75			"cde" "cdef" "def" "efg" "fg" "fg" "g"
b3_BAN17	48138	837.25
b3_BAN17	55601.1	899.219
b3_BAN17	52581.3	868.432
b3_BAN17	54664.1	888.003
b3_BAN17	54082.6	876.574
b3_BAN17	53725.5	904.345
b3_BAN17	54420.6	875.138
b3_BAN17	51644.7	847.937
b3_BAN17	44653.7	801.282
b3_BAN17	52833.5	861.406
b3_BAN17	50158.8	817.922
b3_BAN17	52345.2	862.971
b3_BAN17	52784	858.153
b3_BAN17	55020.6	882.549
b3_BAN17	50996.1	860.32
b3_BAN17	60618.6	930.787
b3_BAN17	46769.3	814.079
b3_BAN17	57009.4	888.837
b3_BAN17	52569.1	863.245
b3_BAN17	56522.5	880.559
b3_BAN17	55613.5	888.427
b3_BAN17	59693.5	913.607
b3_BAN17	56323.5	891.297
b3_BAN17	54995.8	883.821
b4_BAN22	61344.3	929.886
b4_BAN22	61716.4	919.78
b4_BAN22	63445.6	921.144
b4_BAN22	57792.9	899.3
b4_BAN22	55960.5	891.324
b4_BAN22	56206.2	891.217
b4_BAN22	53197.3	869.039
b4_BAN22	52707.5	863.162
b4_BAN22	60173.2	927.855
b4_BAN22	56112.6	898.636
b4_BAN22	56159.6	894.426
b4_BAN22	57125	912.712
b4_BAN22	56177.5	902.135
b4_BAN22	53171.3	892.042
b4_BAN22	55869	912.693
b4_BAN22	55912.2	888.913
b4_BAN22	50822.5	875.96
b4_BAN22	55698.2	884.592
b4_BAN22	61072.6	919.931
b4_BAN22	54388.7	886.34
b4_BAN22	48661.3	840.75
b4_BAN22	49307.1	838.738
b4_BAN22	55290.4	875.622
b4_BAN22	62335.7	941.183
b4_BAN22	60739.9	926.403
b4_BAN22	59539.2	925.85
b4_BAN22	46565.6	824.714
b4_BAN22	54728.3	864.987
b4_BAN22	55483.6	876.623
b4_BAN22	56654.2	901.726
b4_BAN22	46994.4	816.388
b4_BAN22	53628.7	856.106
b5_BAN27	47204.8	797.878
b5_BAN27	54404.9	865.989
b5_BAN27	54840.8	863.563
b5_BAN27	60403.5	911.812
b5_BAN27	50537.1	835.716
b5_BAN27	51750.6	838.933
b5_BAN27	58825.6	924.115
b5_BAN27	55923.9	874.445
b5_BAN27	54255.9	878.466
b5_BAN27	58040.8	908.022
b5_BAN27	50941	858.355
b5_BAN27	60263.5	920.15
b5_BAN27	56804.4	886.121
b5_BAN27	56639.2	893.225
b5_BAN27	60711.4	921.687
b5_BAN27	51276.2	831.75
b5_BAN27	55956.7	870.192
b5_BAN27	58844.8	900.721
b5_BAN27	52438.3	843.311
b5_BAN27	49663.5	835.142
b5_BAN27	54949.5	864.874
b5_BAN27	51918.8	868.089
b5_BAN27	54826.4	873.674
b5_BAN27	57844.9	894.686
b5_BAN27	52858.8	861.016
b5_BAN27	53390	871.774
b5_BAN27	54695.9	873.274
b5_BAN27	51835.8	856.998
b5_BAN27	48515.5	831.331
b5_BAN27	47780.3	813.487
b5_BAN27	50518.9	838.419
e1_DD65_12	54504.4	878.178
e1_DD65_12	54276.7	869.531
e1_DD65_12	49075.8	822.253
e1_DD65_12	51157.9	843.449
e1_DD65_12	46526.4	807.266
e1_DD65_12	44947	788.198
e1_DD65_12	43755	805.807
e1_DD65_12	53569.4	867.959
e1_DD65_12	55153.5	884.829
e1_DD65_12	50180.1	854.138
e1_DD65_12	50163.1	836.657
e1_DD65_12	53360.7	874.994
e1_DD65_12	46477.3	806.124
e1_DD65_12	50758.1	834.821
e1_DD65_12	52979	856.43
e1_DD65_12	57958.4	898.236
e1_DD65_12	56371.9	893.55
e1_DD65_12	54804.9	870.451
e1_DD65_12	52361.6	869.192
e1_DD65_12	52206.5	850.724
e1_DD65_12	55449.4	880.593
e1_DD65_12	48207.7	820.565
e1_DD65_12	57380.9	908.074
e1_DD65_12	40160.3	748.491
e1_DD65_12	56014.5	927.974
e1_DD65_12	34704.8	723.221
e1_DD65_12	48676.5	831.361
e1_DD65_12	46103.9	840.955
e1_DD65_12	39502.4	765.518
e1_DD65_12	47862.2	817.912
e1_DD65_12	54475.4	892.432
e1_DD65_12	54076.1	897.145
e1_DD65_12	50975.2	855.026
e1_DD65_12	58748.4	928.185
e1_DD65_12	47232.3	814.779
e1_DD65_12	53511.5	887.59
e1_DD65_12	53869.5	884.522
e1_DD65_12	50138.5	853.05
e1_DD65_12	51248.1	844.32
e1_DD65_12	44503.2	785.05
e1_DD65_12	45554.7	825.382
e1_DD65_12	46597.6	808.428
e1_DD65_12	60383.2	935.662
e1_DD65_12	53360.8	855.688
e1_DD65_12	51855.3	855.639
e1_DD65_12	46358.2	812.631
e1_DD65_12	49079.6	863.571
e1_DD65_12	55803.2	891.952
e1_DD65_12	54429.6	872.553
e1_DD65_12	51764.7	869.451
e1_DD65_12	41469	771.018
e1_DD65_12	52352.7	874.23
e1_DD65_12	47631	816.613
e1_DD65_12	45991.3	811.99
e1_DD65_12	44118.1	781.489
e1_DD65_12	45122.1	843.825
e2_DD65_14	55545.7	894.907
e2_DD65_14	51262	832.642
e2_DD65_14	50636.5	838.462
e2_DD65_14	40182.1	772.623
e2_DD65_14	46597.4	802.921
e2_DD65_14	49840.1	826.406
e2_DD65_14	51170.9	835.416
e2_DD65_14	50759.9	840.564
e2_DD65_14	48423.2	831.956
e2_DD65_14	47180.8	813.922
e2_DD65_14	47620.8	816.499
e2_DD65_14	47681.6	808.63
e2_DD65_14	54165.1	853.687
e2_DD65_14	45428.7	803.483
e2_DD65_14	51131.3	838.315
e2_DD65_14	53572.3	845.407
e2_DD65_14	45294.6	793.232
e2_DD65_14	49370.3	812.955
e2_DD65_14	49098.5	833.34
e2_DD65_14	47620.6	821.839
e2_DD65_14	50383	830.199
e2_DD65_14	45150.3	801.928
e2_DD65_14	45893.4	786.048
e2_DD65_14	47350	810.77
e2_DD65_14	44325.4	785.65
e2_DD65_14	49568.9	838.248
e2_DD65_14	51020.6	856.094
e2_DD65_14	52679	842.733
e2_DD65_14	42856.4	771.566
e2_DD65_14	44741.8	778.138
e2_DD65_14	55362.5	861.155
e2_DD65_14	47558.2	803.068
e2_DD65_14	47925.9	823.009
e2_DD65_14	45150.9	778.355
e2_DD65_14	45442.5	799.798
e2_DD65_14	54111.9	859.602
e2_DD65_14	55121.2	886.531
e2_DD65_14	50516	835.099
e2_DD65_14	50877.7	846.156
e2_DD65_14	52505.9	851.51
e2_DD65_14	49012.8	815.79
e2_DD65_14	50273.5	834.175
e2_DD65_14	46732.8	817.272
e2_DD65_14	43676.6	797.341
e2_DD65_14	46708.8	817.33
e2_DD65_14	56512.8	876.623
e2_DD65_14	54187.9	870.506
e2_DD65_14	45252.8	802.85
e2_DD65_14	40140.9	745.078
e3_DD65_15	51242.8	831.184
e3_DD65_15	42045.2	791.108
e3_DD65_15	48778.7	819.727
e3_DD65_15	43107.4	768.574
e3_DD65_15	52281.9	863.483
e3_DD65_15	49333.8	829.592
e3_DD65_15	41107.2	763.911
e3_DD65_15	48350.3	832.949
e3_DD65_15	50563.2	831.866
e3_DD65_15	46078.6	801.969
e3_DD65_15	46150.2	784.993
e3_DD65_15	46142.6	795.85
e3_DD65_15	41773.9	763.237
e3_DD65_15	46751.2	799.62
e3_DD65_15	41882.8	762.416
e3_DD65_15	44268.6	779.721
e3_DD65_15	44823.5	780.629
e3_DD65_15	45207.8	786.281
e3_DD65_15	39324.7	738.063
e3_DD65_15	40392.6	760.493
e3_DD65_15	42703.2	787.863
e3_DD65_15	41690.4	767.945
e3_DD65_15	42513.2	773.591
e3_DD65_15	45632.4	804.919
e3_DD65_15	51401.2	873.23
e3_DD65_15	47293.2	822.83
e3_DD65_15	50849.3	849.279
e3_DD65_15	48885.6	825.577
e3_DD65_15	50628.7	826.76
e3_DD65_15	42582.2	769.691
e3_DD65_15	44043.1	802.989
e3_DD65_15	41451.8	765.834
e3_DD65_15	47884.7	832.732
e3_DD65_15	50250.7	829.632
e3_DD65_15	48170.7	829.572
e3_DD65_15	45696.2	786.949
e3_DD65_15	38535.9	751.074
e3_DD65_15	47101.5	821.484
e3_DD65_15	49975.9	828.369
e3_DD65_15	51033.7	834.977
c2_KLU9	43886.4	792.417
c2_KLU9	54033	868.576
c2_KLU9	53487.4	862.828
c2_KLU9	44066.2	814.803
c2_KLU9	53003.5	841.314
c2_KLU9	46637.8	800.619
c2_KLU9	45985.5	817.825
c2_KLU9	46036.8	805.415
c2_KLU9	47382.4	826.331
c2_KLU9	48103	815.387
c2_KLU9	45382.4	802.773
c2_KLU9	47784.7	825.982
c2_KLU9	46728.5	810.516
c2_KLU9	45486.3	802.018
c2_KLU9	46265.2	805.959
c2_KLU9	49266.1	847.469
c2_KLU9	45510.4	827.507
c2_KLU9	44582.2	802.608
c2_KLU9	44364.6	793.68
c2_KLU9	42818.1	792.234
c2_KLU9	45767.2	808.59
c2_KLU9	45924.2	806.37
c2_KLU9	41467.8	770.726
c2_KLU9	49001.9	877.933
c2_KLU9	52129.2	858.91
c2_KLU9	45455.2	831.383
c2_KLU9	48345.8	833.755
c2_KLU9	54330.9	870.188
c2_KLU9	49396.5	856.406
c2_KLU9	54198.3	878.136
c2_KLU9	58522.1	903.417
c3_KLU11	47795.6	822.461
c3_KLU11	51241.7	858.223
c3_KLU11	50688.6	871.242
c3_KLU11	56971.3	901.477
c3_KLU11	50706.1	847.66
c3_KLU11	50828.4	854.684
c3_KLU11	50671.8	834.506
c3_KLU11	46218.2	818.347
c3_KLU11	41939.5	775.168
c3_KLU11	48400.6	828.909
c3_KLU11	50346	849.965
c3_KLU11	51051.2	863.719
c3_KLU11	52909.3	856.491
c3_KLU11	58841.6	918.097
c3_KLU11	56748.1	898.139
c3_KLU11	47956.5	835.594
c3_KLU11	51729.9	869.833
c3_KLU11	49904.2	865.571
c3_KLU11	49775.5	820.857
c3_KLU11	53908.3	855.183
c3_KLU11	48559.6	824.06
c3_KLU11	44820.6	803.817
c3_KLU11	45971.6	803.405
c3_KLU11	48131	831.517
c3_KLU11	46180.8	813.41
c3_KLU11	49807.4	856.353
c3_KLU11	46630.2	821.831
c3_KLU11	47163.8	805.052
c3_KLU11	52003.8	855.182
c3_KLU11	53616.3	860.967
c3_KLU11	52972.4	869.251
c3_KLU11	51936.3	855.241
c3_KLU11	55275.8	876.048
c3_KLU11	53100.3	854.598
c3_KLU11	53704.7	869.037
c4_KLU12	43763.8	778.084
c4_KLU12	59610.9	914.455
c4_KLU12	44622.3	787.914
c4_KLU12	48749.5	819.922
c4_KLU12	54233.6	886.509
c4_KLU12	49119.6	815.016
c4_KLU12	40839.3	766.255
c4_KLU12	51706	856.6
c4_KLU12	53468.4	862.014
c4_KLU12	62687.7	923.32
c4_KLU12	56562.8	912.456
c4_KLU12	49008	822.109
c4_KLU12	50815.1	839.495
c4_KLU12	50568.6	844.128
c4_KLU12	55988.9	899.038
c4_KLU12	52941.9	869.086
c4_KLU12	48218.8	830.199
c4_KLU12	54387.4	875.199
c4_KLU12	57057.4	901.492
c4_KLU12	49700	825.723
c4_KLU12	43312.2	796.126
c4_KLU12	60647.5	930.193
c4_KLU12	56472.2	913.478
c4_KLU12	61319.6	936.069
c4_KLU12	57352.3	906.953
c4_KLU12	44995.7	800.771
c4_KLU12	51156.1	847.324
c4_KLU12	52871.1	856.699
c4_KLU12	47783.3	826.125
c4_KLU12	62019.8	932.85
c1_KLU7	53149.5	880.91
c1_KLU7	51740.5	856.948
c1_KLU7	51992.1	858.282
c1_KLU7	61145.6	932.807
c1_KLU7	59367.3	913.604
c1_KLU7	48113.2	831.465
c1_KLU7	52981	878.872
c1_KLU7	47766.4	839.804
c1_KLU7	49950.4	836.841
c1_KLU7	50979.1	843.314
c1_KLU7	53557.9	874.078
c1_KLU7	49156.8	824.719
c1_KLU7	46704.2	806.095
c1_KLU7	54858.9	875.114
c1_KLU7	47533	825.695
c1_KLU7	50927.3	842.593
c1_KLU7	45971.8	821.526
c1_KLU7	46515.3	809.185
c1_KLU7	42791.9	785.58
c1_KLU7	45106.1	807.087
c1_KLU7	56179.8	877.922
c1_KLU7	51095.9	841.104
c1_KLU7	54211	890.513
c1_KLU7	57691.5	918.068
c1_KLU7	59228.3	926.461
c1_KLU7	58274.7	926.124
c1_KLU7	52248.7	883.612
c1_KLU7	60116	936.571
c1_KLU7	50090.7	838.386
c1_KLU7	51438.6	850.729
d1_RPS_6	46167.4	815.119
d1_RPS_6	52368.3	877.37
d1_RPS_6	52075	859.29
d1_RPS_6	52218.8	858.023
d1_RPS_6	56627	879.32
d1_RPS_6	55537.3	880.832
d1_RPS_6	51518.9	859.516
d1_RPS_6	50911.2	857.432
d1_RPS_6	54373.8	887.15
d1_RPS_6	53830.1	870.621
d1_RPS_6	47468.8	814.591
d1_RPS_6	58180.9	887.97
d1_RPS_6	55178.1	889.527
d1_RPS_6	54154	878.535
d1_RPS_6	52850.2	881.598
d1_RPS_6	54582	891.892
d1_RPS_6	49992.3	838.541
d1_RPS_6	58684.9	895.951
d1_RPS_6	67779.7	962.354
d1_RPS_6	57703.4	905.815
d1_RPS_6	53894	885.156
d1_RPS_6	52888.5	868.622
d1_RPS_6	50479	835.184
d1_RPS_6	57889.9	893.297
d1_RPS_6	48812.7	832.139
d1_RPS_6	52880.6	848.716
d1_RPS_6	47433.4	817.727
d1_RPS_6	53334.5	852.957
d1_RPS_6	56355.2	892.253
d1_RPS_6	48058.3	824.848
d1_RPS_6	48981.8	826.879
d1_RPS_6	55700.5	888.774
d2_RPS_23	52814.9	849.018
d2_RPS_23	48843.4	825.605
d2_RPS_23	64923.7	954.087
d2_RPS_23	65306.5	949.783
d2_RPS_23	53789	877.553
d2_RPS_23	61822.1	915.56
d2_RPS_23	48524.5	829.736
d2_RPS_23	55889.5	888.078
d2_RPS_23	56645.4	884.105
d2_RPS_23	63378.5	936.082
d2_RPS_23	65320.4	950.886
d2_RPS_23	70324.5	977.384
d2_RPS_23	58916.8	906.19
d2_RPS_23	61660.2	913.743
d2_RPS_23	54178.6	881.684
d2_RPS_23	63256.9	934.122
d2_RPS_23	55792.8	888.084
d2_RPS_23	56916.4	886.39
d2_RPS_23	63224.3	938.046
d2_RPS_23	70272.3	978.507
d2_RPS_23	59712.8	912.336
d2_RPS_23	58564.3	907.481
d2_RPS_23	63651.7	953.857
d2_RPS_23	56730.8	893.741
d2_RPS_23	55258.9	864.25
d2_RPS_23	58450.5	907.265
d2_RPS_23	58096.3	926.542
d2_RPS_23	61355.2	923.202
d2_RPS_23	65333.4	936.507
d2_RPS_23	65514.4	943.76
d2_RPS_23	60491.6	916.001
d2_RPS_23	59990.3	905.779
d2_RPS_23	59546.8	900.945
d2_RPS_23	56906.2	904.903
d2_RPS_23	56647.3	884.158
d2_RPS_23	58194.5	903.751
d2_RPS_23	63990.3	939.384
d2_RPS_23	63812.6	935.241
d2_RPS_23	66372.5	953.773
d2_RPS_23	68803	991.223
d2_RPS_23	65544.1	954.035
d2_RPS_23	64685.1	951.561
d2_RPS_23	63841	940.073
d2_RPS_23	57418.1	902.167
d2_RPS_23	58522.2	906.608
d2_RPS_23	62820.7	932.044
d2_RPS_23	61735.6	931.95
d2_RPS_23	65281.1	942.23
d2_RPS_23	59904.7	905.656
d2_RPS_23	65378.7	946.181
d2_RPS_23	62977	925.497
d2_RPS_23	70035.7	975.413
d2_RPS_23	66486.7	970.127
d2_RPS_23	60812.4	900.966
d2_RPS_23	61312.6	906.957

[truncated: 30 more sheets: Fig 5A, Fig 5C, Fig5F, Fig 6A, Fig 6B, Fig 6C, Fig 7A, Fig 7B, FigS1 A, FigS3 A, FigS3 B, FigS3 C, FigS3 E, FigS6 A, FigS7 A, FigS7 B, FigS7 C, FigS9 D, FigS9 E, FigS9 G …]
