# Supplementary material for: Removal of seed coat H3K27me3 in Arabidopsis requires noncanonical functions of brassinosteroid receptors
Source: Plant Cell. 2026 Jun 13;38(6):koag182. doi: 10.1093/plcell/koag182 (PMC13389951; doi:10.1093/plcell/koag182)
Supplement: koag182_Supplementary_Data [file koag182_supplementary_data.zip › Table_S2_clusters.xlsx]

## Sheet: bri1_clusters
Chromosom	Start position	End position	Reference	Cluster
Chr1	24913206	24913296	AT1G66783	cluster_1
Chr3	7749247	7750419	AT3G21990	cluster_1
Chr4	10760830	10762104	AT4G19800	cluster_1
Chr1	5157336	5158269	AT1G14950	cluster_1
Chr5	2388310	2389249	AT5G07550	cluster_1
Chr4	10750381	10752028	AT4G19760	cluster_1
Chr3	7742459	7743601	AT3G21970	cluster_1
Chr1	957261	957998	AT1G03800	cluster_1
Chr5	2386066	2387249	AT5G07540	cluster_1
Chr3	7368267	7369526	AT3G21020	cluster_1
Chr1	5154537	5155563	AT1G14940	cluster_1
Chr3	7370168	7371403	AT3G21030	cluster_1
Chr1	26712982	26714066	AT1G70840	cluster_1
Chr4	14522569	14523240	AT4G29630	cluster_1
Chr4	18440112	18441445	AT4G39753	cluster_1
Chr3	6006762	6008003	AT3G17560	cluster_1
Chr3	18964344	18966405	AT3G51060	cluster_1
Chr4	8931652	8932295	AT4G15680	cluster_1
Chr3	7745143	7746161	AT3G21980	cluster_1
Chr1	8362864	8363675	AT1G23610	cluster_1
Chr3	7729806	7731171	AT3G21940	cluster_1
Chr1	8361004	8362485	AT1G23600	cluster_1
Chr5	22846069	22847615	AT5G56400	cluster_1
Chr1	28351562	28353495	AT1G75520	cluster_1
Chr1	8714389	8715309	AT1G24590	cluster_1
Chr4	8934324	8934921	AT4G15690	cluster_1
Chr1	11649	13714	AT1G01030	cluster_1
Chr1	17385717	17386186	AT1G47400	cluster_1
Chr3	7366210	7367748	AT3G21010	cluster_1
Chr4	11689187	11689600	AT4G22065	cluster_1
Chr3	7732458	7733294	AT3G21945	cluster_1
Chr4	14519863	14521087	AT4G29620	cluster_1
Chr4	17155556	17157245	AT4G36260	cluster_1
Chr3	6005114	6006004	AT3G17550	cluster_1
Chr4	8762953	8764594	AT4G15350	cluster_1
Chr3	7695228	7695936	AT3G21840	cluster_1
Chr1	26715183	26716829	AT1G70850	cluster_1
Chr4	18439138	18439578	AT4G39750	cluster_1
Chr4	10763934	10765753	AT4G19810	cluster_1
Chr3	7527704	7527910	AT3G21371	cluster_1
Chr4	10753310	10754181	AT4G19770	cluster_1
Chr1	954525	956097	AT1G03790	cluster_1
Chr4	11691378	11694392	AT4G22070	cluster_1
Chr5	3228286	3232723	AT5G10278	cluster_1
Chr2	12460781	12465037	AT2G29000	cluster_1
Chr3	6009407	6010562	AT3G17570	cluster_1
Chr3	18962793	18962897	AT3G51057	cluster_1
Chr5	24535570	24537047	AT5G60970	cluster_1
Chr5	22070135	22071347	AT5G54350	cluster_1
Chr2	9374438	9376260	AT2G22040	cluster_1
Chr4	8937393	8937892	AT4G15700	cluster_1
Chr4	14525830	14526870	AT4G29640	cluster_1
Chr1	24713306	24714843	AT1G66290	cluster_1
Chr1	25979999	25981436	AT1G69100	cluster_1
Chr1	24341026	24341739	AT1G65481	cluster_1
Chr1	20008996	20009320	AT1G53610	cluster_1
Chr4	2765962	2767957	AT4G05475	cluster_1
Chr2	13241440	13241700	AT2G31082	cluster_1
Chr1	23437689	23438677	AT1G63205	cluster_1
Chr5	22071862	22072674	AT5G54360	cluster_1
Chr3	6002783	6003973	AT3G17540	cluster_1
Chr3	3308489	3309509	AT3G10585	cluster_1
Chr4	10733864	10734975	AT4G19730	cluster_1
Chr1	24342483	24343731	AT1G65483	cluster_1
Chr1	19090847	19094306	AT1G51480	cluster_1
Chr5	22812213	22813263	AT5G56325	cluster_1
Chr5	26136094	26137183	AT5G65410	cluster_1
Chr5	3026401	3027075	AT5G09750	cluster_1
Chr3	7737156	7739542	AT3G21960	cluster_1
Chr4	14240797	14242611	AT4G28840	cluster_1
Chr5	17907069	17907598	AT5G44420	cluster_1
Chr4	10755050	10755970	AT4G19780	cluster_1
Chr3	7355963	7357966	AT3G20980	cluster_1
Chr4	13609341	13610075	AT4G27150	cluster_1
Chr1	8357446	8358805	AT1G23580	cluster_1
Chr1	4597627	4598911	AT1G13400	cluster_1
Chr4	11854809	11855366	AT4G22513	cluster_1
Chr4	11851228	11853018	AT4G22505	cluster_1
Chr3	6161137	6163272	AT3G18010	cluster_1
Chr5	17908945	17909507	AT5G44430	cluster_1
Chr4	656407	659178	AT4G01520	cluster_1
Chr2	14341430	14343778	AT2G33880	cluster_1
Chr3	7751844	7753124	AT3G22000	cluster_1
Chr3	7717372	7718405	AT3G21910	cluster_1
Chr3	80176	82005	AT3G01260	cluster_1
Chr1	8359125	8360645	AT1G23590	cluster_1
Chr1	25449367	25451012	AT1G67870	cluster_1
Chr1	6838120	6840293	AT1G19790	cluster_1
Chr1	17389679	17390781	AT1G47405	cluster_1
Chr4	15633112	15633222	AT4G32378	cluster_1
Chr4	8940292	8940858	AT4G15710	cluster_1
Chr2	10992808	10993652	AT2G25770	cluster_1
Chr3	18460141	18460581	AT3G49765	cluster_1
Chr2	9376684	9377862	AT2G22050	cluster_1
Chr1	20041518	20041734	AT1G53687	cluster_1
Chr5	1023528	1023683	AT5G03837	cluster_1
Chr4	8929179	8929765	AT4G15670	cluster_1
Chr1	29877228	29879204	AT1G79430	cluster_1
Chr5	21901966	21903823	AT5G53950	cluster_1
Chr4	12214069	12214167	AT4G23375	cluster_1
Chr1	20461038	20461558	AT1G54880	cluster_1
Chr3	17000641	17004251	AT3G46270	cluster_1
Chr3	7358840	7360154	AT3G20990	cluster_1
Chr1	25168228	25169307	AT1G67260	cluster_1
Chr4	15074945	15075024	AT4G30972	cluster_1
Chr1	18913110	18913828	AT1G51020	cluster_1
Chr3	7693481	7693939	AT3G21830	cluster_1
Chr3	22419351	22419548	AT3G60647	cluster_1
Chr5	700169	702630	AT5G02990	cluster_1
Chr3	7697089	7697550	AT3G21850	cluster_1
Chr1	1541348	1542432	AT1G05291	cluster_1
Chr1	5791983	5793491	AT1G16940	cluster_1
Chr2	12511292	12515895	AT2G29120	cluster_1
Chr1	25446289	25446737	AT1G67865	cluster_1
Chr1	9907202	9907615	AT1G28306	cluster_1
Chr3	3053260	3055410	AT3G09930	cluster_1
Chr3	889509	892162	AT3G03660	cluster_1
Chr3	16998163	16999992	AT3G46260	cluster_1
Chr1	16153609	16154468	AT1G43010	cluster_1
Chr5	25459087	25460436	AT5G63595	cluster_1
Chr2	12730411	12731599	AT2G29830	cluster_1
Chr4	13611796	13612563	AT4G27160	cluster_1
Chr5	2584885	2585613	AT5G08070	cluster_1
Chr2	15822186	15824538	AT2G37730	cluster_1
Chr4	11687620	11689021	AT4G22060	cluster_1
Chr2	13058250	13061673	AT2G30660	cluster_1
Chr1	18915134	18915596	AT1G51030	cluster_1
Chr4	8754480	8760589	AT4G15340	cluster_1
Chr3	7360559	7360897	AT3G20993	cluster_1
Chr1	8367170	8370280	AT1G23640	cluster_1
Chr1	25684314	25686165	AT1G68480	cluster_1
Chr3	7715393	7716343	AT3G21900	cluster_1
Chr2	13238047	13238600	AT2G31081	cluster_1
Chr3	3954695	3955423	AT3G12460	cluster_1
Chr4	8773786	8779685	AT4G15370	cluster_1
Chr2	19260918	19262404	AT2G46870	cluster_1
Chr1	1539152	1540562	AT1G05290	cluster_1
Chr1	17383034	17383408	AT1G47395	cluster_1
Chr4	14510147	14511043	AT4G29580	cluster_1
Chr2	19208320	19210958	AT2G46750	cluster_1
Chr4	18441756	18443000	AT4G39756	cluster_1
Chr1	24406542	24409068	AT1G65630	cluster_1
Chr1	24503624	24504193	AT1G65870	cluster_1
Chr1	7272556	7274072	AT1G20900	cluster_1
Chr4	63410	65479	AT4G00160	cluster_1
Chr3	3496067	3497163	AT3G11160	cluster_1
Chr3	5581663	5583187	AT3G16430	cluster_1
Chr5	25031601	25032204	AT5G62330	cluster_1
Chr3	3310424	3311311	AT3G10590	cluster_1
Chr5	9136126	9136215	AT5G26147	cluster_1
Chr5	20656253	20658001	AT5G50790	cluster_1
Chr1	24398925	24400969	AT1G65620	cluster_1
Chr1	10169084	10169619	AT1G29100	cluster_1
Chr1	5796009	5796559	AT1G16950	cluster_1
Chr3	23068160	23068363	AT3G62336	cluster_1
Chr4	8721487	8726669	AT4G15290	cluster_1
Chr3	6383769	6385604	AT3G18550	cluster_1
Chr5	22066831	22067565	AT5G54340	cluster_1
Chr5	957744	961032	AT5G03680	cluster_1
Chr4	10739567	10740620	AT4G19740	cluster_1
Chr1	9909020	9909127	AT1G28307	cluster_1
Chr1	20459006	20460647	AT1G54870	cluster_1
Chr2	13108007	13108470	AT2G30766	cluster_1
Chr4	14090489	14094776	AT4G28530	cluster_1
Chr1	9789826	9791546	AT1G28080	cluster_1
Chr2	17029701	17029899	AT2G40805	cluster_1
Chr5	21378857	21379744	AT5G52720	cluster_1
Chr3	21370903	21373446	AT3G57670	cluster_1
Chr4	11914981	11916171	AT4G22660	cluster_1
Chr2	10948747	10949626	AT2G25700	cluster_1
Chr3	3948014	3948882	AT3G12420	cluster_1
Chr3	5583943	5584128	AT3G16432	cluster_1
Chr2	14291024	14291806	AT2G33780	cluster_1
Chr1	12233769	12236476	AT1G33750	cluster_1
Chr4	10755966	10756808	AT4G19790	cluster_1
Chr3	21587362	21588002	AT3G58330	cluster_1
Chr1	24921104	24921194	AT1G66795	cluster_1
Chr2	9379578	9379817	AT2G22055	cluster_1
Chr2	16796599	16797585	AT2G40220	cluster_1
Chr1	7749571	7750062	AT1G22010	cluster_1
Chr4	16923319	16924320	AT4G35700	cluster_1
Chr3	5984827	5985993	AT3G17490	cluster_1
Chr5	18298926	18301069	AT5G45220	cluster_1
Chr3	3949580	3950377	AT3G12430	cluster_1
Chr3	21589071	21590401	AT3G58340	cluster_1
Chr3	18460890	18461876	AT3G49770	cluster_1
Chr1	958759	959609	AT1G03810	cluster_1
Chr4	6582535	6583488	AT4G10660	cluster_1
Chr1	23439642	23440931	AT1G63206	cluster_1
Chr1	12227279	12228460	AT1G33730	cluster_1
Chr4	12719607	12719771	AT4G24644	cluster_1
Chr4	16182752	16183533	AT4G33720	cluster_1
Chr1	5605159	5607473	AT1G16400	cluster_1
Chr1	21641130	21642041	AT1G58330	cluster_1
Chr2	9372530	9373681	AT2G22030	cluster_1
Chr1	12278438	12279451	AT1G33820	cluster_1
Chr5	9079505	9082384	AT5G26000	cluster_1
Chr1	17424669	17427475	AT1G47490	cluster_1
Chr3	901841	903411	AT3G03670	cluster_1
Chr1	4556892	4558708	AT1G13300	cluster_1
Chr5	22835446	22835823	AT5G56369	cluster_1
Chr2	9866619	9866792	AT2G23171	cluster_1
Chr1	4550153	4551620	AT1G13290	cluster_1
Chr4	12720394	12721443	AT4G24650	cluster_1
Chr1	19012173	19013306	AT1G51290	cluster_1
Chr5	16334810	16335628	AT5G40800	cluster_1
Chr2	18727561	18728935	AT2G45430	cluster_1
Chr5	26682708	26682778	AT5G66817	cluster_1
Chr5	7346944	7349255	AT5G22160	cluster_1
Chr4	12206362	12213435	AT4G23370	cluster_1
Chr3	7734396	7736394	AT3G21950	cluster_1
Chr2	19605040	19605671	AT2G47880	cluster_1
Chr1	7898013	7899261	AT1G22370	cluster_1
Chr3	3951199	3952260	AT3G12440	cluster_1
Chr1	8373282	8375897	AT1G23670	cluster_1
Chr3	9417551	9418705	AT3G25795	cluster_1
Chr4	12985755	12987217	AT4G25410	cluster_1
Chr5	2382468	2384521	AT5G07530	cluster_1
Chr2	9863855	9866562	AT2G23170	cluster_1
Chr2	13709604	13710356	AT2G32275	cluster_1
Chr5	21048191	21052012	AT5G51800	cluster_1
Chr3	7300675	7303693	AT3G20840	cluster_1
Chr1	23433630	23434600	AT1G63200	cluster_1
Chr5	3703002	3704981	AT5G11540	cluster_1
Chr2	12363630	12365377	AT2G28810	cluster_1
Chr1	22242748	22243731	AT1G60360	cluster_1
Chr3	17611787	17616639	AT3G47760	cluster_1
Chr3	7363921	7365138	AT3G21000	cluster_1
Chr4	11855048	11857072	AT4G22510	cluster_1
Chr4	7892320	7893705	AT4G13575	cluster_1
Chr3	9875525	9875737	AT3G26815	cluster_1
Chr3	21591452	21592962	AT3G58350	cluster_1
Chr2	18086049	18087018	AT2G43600	cluster_1
Chr3	79305	80105	AT3G01250	cluster_1
Chr2	12728362	12729528	AT2G29820	cluster_1
Chr1	22244963	22245814	AT1G60370	cluster_1
Chr4	11849701	11850331	AT4G22490	cluster_1
Chr1	25982330	25986313	AT1G69120	cluster_1
Chr3	4099199	4100473	AT3G12890	cluster_1
Chr1	26718320	26718992	AT1G70860	cluster_1
Chr2	13277811	13278745	AT2G31160	cluster_1
Chr5	22624738	22625892	AT5G55893	cluster_1
Chr1	2907124	2907279	AT1G09026	cluster_1
Chr1	19359039	19360675	AT1G52060	cluster_1
Chr1	5159199	5160083	AT1G14960	cluster_1
Chr5	1234883	1236317	AT5G04380	cluster_1
Chr1	18911597	18911845	AT1G51010	cluster_1
Chr4	17796093	17797900	AT4G37850	cluster_1
Chr4	8719182	8720618	AT4G15280	cluster_1
Chr5	21380174	21380865	AT5G52730	cluster_1
Chr3	9878168	9878379	AT3G26818	cluster_1
Chr2	10947096	10947245	AT2G25697	cluster_1
Chr3	3051868	3052784	AT3G09925	cluster_1
Chr1	20011429	20011925	AT1G53620	cluster_1
Chr1	9904734	9905516	AT1G28305	cluster_1
Chr5	24789495	24793487	AT5G61690	cluster_1
Chr3	21506613	21507654	AT3G58070	cluster_1
Chr1	24460656	24461738	AT1G65770	cluster_1
Chr2	19505860	19506598	AT2G47540	cluster_1
Chr3	18337305	18338498	AT3G49450	cluster_1
Chr1	7894858	7897591	AT1G22360	cluster_1
Chr5	22989265	22991467	AT5G56860	cluster_1
Chr4	11700555	11702666	AT4G22080	cluster_1
Chr5	20665077	20667304	AT5G50800	cluster_1
Chr1	2354354	2355771	AT1G07640	cluster_1
Chr1	18977284	18980618	AT1G51190	cluster_1
Chr1	24670536	24673661	AT1G66220	cluster_1
Chr1	8371609	8372845	AT1G23660	cluster_1
Chr1	20764011	20765752	AT1G55580	cluster_1
Chr5	20562150	20562557	AT5G50500	cluster_1
Chr3	78376	79037	AT3G01240	cluster_1
Chr5	9014082	9015917	AT5G25850	cluster_1
Chr3	5579386	5580953	AT3G16420	cluster_1
Chr4	11228187	11229577	AT4G21020	cluster_1
Chr3	1217239	1219759	AT3G04520	cluster_1
Chr4	8925806	8926310	AT4G15660	cluster_1
Chr2	15827706	15828620	AT2G37740	cluster_1
Chr3	76655	77411	AT3G01230	cluster_1
Chr5	25456993	25458470	AT5G63590	cluster_1
Chr4	7219824	7221328	AT4G12050	cluster_1
Chr1	17422448	17423066	AT1G47485	cluster_1
Chr4	17855876	17857639	AT4G37990	cluster_1
Chr4	12352956	12353131	AT4G23713	cluster_1
Chr3	9878540	9878754	AT3G26819	cluster_1
Chr1	2524076	2526164	AT1G08090	cluster_1
Chr3	6291127	6292257	AT3G18330	cluster_1
Chr2	13944611	13946790	AT2G32870	cluster_1
Chr2	9426849	9427817	AT2G22170	cluster_1
Chr2	10676472	10676553	AT2G25095	cluster_1
Chr2	19213028	19215166	AT2G46760	cluster_1
Chr2	17747917	17750440	AT2G42610	cluster_1
Chr1	25847066	25848540	AT1G68800	cluster_1
Chr2	16886824	16888638	AT2G40435	cluster_1
Chr2	6672892	6673989	AT2G15330	cluster_1
Chr4	45275	45370	AT4G00124	cluster_1
Chr2	12726102	12727253	AT2G29810	cluster_1
Chr4	8751387	8753157	AT4G15330	cluster_1
Chr4	16210009	16211409	AT4G33800	cluster_1
Chr5	8105233	8105325	AT5G23989	cluster_1
Chr3	20473541	20474763	AT3G55240	cluster_1
Chr4	10745682	10747127	AT4G19750	cluster_1
Chr1	26709947	26711462	AT1G70830	cluster_1
Chr1	10868303	10871297	AT1G30650	cluster_1
Chr3	7652487	7656011	AT3G21720	cluster_1
Chr5	24502482	24506143	AT5G60910	cluster_1
Chr4	11856743	11857313	AT4G22517	cluster_1
Chr1	9621570	9626004	AT1G27660	cluster_1
Chr2	13708748	13708864	AT2G32273	cluster_1
Chr4	11913557	11914027	AT4G22650	cluster_1
Chr1	24452096	24453211	AT1G65740	cluster_1
Chr3	18522510	18523906	AT3G49950	cluster_1
Chr1	9912203	9913837	AT1G28310	cluster_1
Chr3	5585944	5587750	AT3G16440	cluster_1
Chr3	5898002	5898109	AT3G17261	cluster_1
Chr2	18628265	18630712	AT2G45190	cluster_1
Chr3	9875893	9876103	AT3G26816	cluster_1
Chr3	8801400	8802890	AT3G24290	cluster_1
Chr1	24410851	24413527	AT1G65640	cluster_1
Chr5	23257065	23257184	AT5G57391	cluster_1
Chr4	10124646	10125978	AT4G18320	cluster_1
Chr2	9862470	9863744	AT2G23160	cluster_1
Chr1	25861123	25863120	AT1G68810	cluster_1
Chr5	2367167	2369554	AT5G07480	cluster_1
Chr5	15096210	15097318	AT5G37910	cluster_1
Chr2	7848399	7850303	AT2G18060	cluster_1
Chr5	23925085	23925852	AT5G59310	cluster_1
Chr1	24499066	24502745	AT1G65860	cluster_1
Chr4	15628873	15631596	AT4G32375	cluster_1
Chr3	20587904	20588027	AT3G55512	cluster_1
Chr4	9895290	9896668	AT4G17800	cluster_1
Chr3	22419951	22420274	AT3G60650	cluster_1
Chr1	7744189	7747785	AT1G22000	cluster_1
Chr4	11683865	11685644	AT4G22050	cluster_1
Chr2	12868630	12869724	AT2G30130	cluster_1
Chr4	6584727	6586262	AT4G10670	cluster_1
Chr2	7808871	7810795	AT2G17950	cluster_1
Chr5	1349643	1352525	AT5G04690	cluster_1
Chr2	8253416	8255534	AT2G19050	cluster_1
Chr2	7433326	7434117	AT2G17080	cluster_1
Chr5	9016908	9018424	AT5G25860	cluster_1
Chr3	1573909	1576418	AT3G05450	cluster_1
Chr5	22842790	22844273	AT5G56390	cluster_1
Chr2	10995141	10996024	AT2G25780	cluster_1
Chr2	9428743	9429844	AT2G22180	cluster_1
Chr1	24716497	24718050	AT1G66300	cluster_1
Chr5	20394870	20395010	AT5G50136	cluster_1
Chr3	6000860	6002282	AT3G17530	cluster_1
Chr5	23605202	23607028	AT5G58400	cluster_1
Chr5	22622737	22623837	AT5G55890	cluster_1
Chr1	26725626	26726544	AT1G70890	cluster_1
Chr5	7863331	7864271	AT5G23370	cluster_1
Chr2	18644084	18646447	AT2G45220	cluster_1
Chr3	9413127	9415003	AT3G25790	cluster_1
Chr3	21593505	21594866	AT3G58360	cluster_1
Chr2	19220727	19222916	AT2G46770	cluster_1
Chr5	16330115	16331026	AT5G40790	cluster_1
Chr1	16151095	16152240	AT1G43005	cluster_1
Chr1	18917547	18917774	AT1G51035	cluster_1
Chr3	7897484	7898398	AT3G22340	cluster_1
Chr1	19364888	19366924	AT1G52070	cluster_1
Chr1	4662721	4663192	AT1G13609	cluster_1
Chr3	420108	420680	AT3G02242	cluster_1
Chr5	19067692	19068255	AT5G46990	cluster_1
Chr1	27334076	27334771	AT1G72580	cluster_1
Chr5	9076107	9077379	AT5G25990	cluster_1
Chr1	2908611	2909030	AT1G09030	cluster_1
Chr1	28508072	28509857	AT1G75930	cluster_1
Chr4	7742871	7746363	AT4G13300	cluster_1
Chr5	8392059	8395302	AT5G24550	cluster_1
Chr5	26681495	26681800	AT5G66816	cluster_1
Chr5	9135913	9138264	AT5G26146	cluster_1
Chr1	24577553	24580185	AT1G66020	cluster_1
Chr5	18302147	18308303	AT5G45230	cluster_1
Chr1	26456844	26459450	AT1G70260	cluster_1
Chr5	22064993	22066063	AT5G54330	cluster_1
Chr3	8242302	8243372	AT3G23130	cluster_1
Chr3	121057	121423	AT3G01323	cluster_1
Chr5	23923201	23923910	AT5G59305	cluster_1
Chr5	25308572	25310973	AT5G63090	cluster_1
Chr2	18714574	18714729	AT2G45412	cluster_1
Chr1	7900387	7902332	AT1G22380	cluster_1
Chr5	26741563	26742826	AT5G66980	cluster_1
Chr4	14528587	14529342	AT4G29650	cluster_1
Chr5	3987375	3989406	AT5G12330	cluster_1
Chr3	21585567	21586328	AT3G58320	cluster_1
Chr4	7401109	7401907	AT4G12470	cluster_1
Chr1	12279947	12281406	AT1G33830	cluster_1
Chr2	7892133	7893653	AT2G18150	cluster_1
Chr5	20668113	20668268	AT5G50801	cluster_1
Chr1	24458591	24459715	AT1G65760	cluster_1
Chr5	22850584	22852740	AT5G56420	cluster_1
Chr3	119618	119917	AT3G01331	cluster_1
Chr1	24454772	24458439	AT1G65750	cluster_1
Chr3	9335876	9336459	AT3G25650	cluster_1
Chr5	20560434	20561187	AT5G50490	cluster_1
Chr4	16925301	16926152	AT4G35710	cluster_1
Chr1	24857438	24859011	AT1G66640	cluster_1
Chr3	19440739	19442383	AT3G52450	cluster_1
Chr5	22016250	22017933	AT5G54230	cluster_1
Chr5	16138544	16141134	AT5G40350	cluster_1
Chr5	9072727	9075690	AT5G25980	cluster_1
Chr1	24508633	24510742	AT1G65880	cluster_1
Chr1	2527170	2529120	AT1G08100	cluster_1
Chr2	12437914	12442347	AT2G28960	cluster_1
Chr3	6289227	6290383	AT3G18320	cluster_1
Chr5	20555120	20555758	AT5G50470	cluster_1
Chr3	17005483	17008424	AT3G46280	cluster_1
Chr4	660810	661698	AT4G01525	cluster_1
Chr5	3232569	3234210	AT5G10280	cluster_1
Chr3	18851533	18853137	AT3G50730	cluster_1
Chr2	16889212	16891292	AT2G40440	cluster_1
Chr5	21085635	21087923	AT5G51870	cluster_1
Chr2	9672144	9673928	AT2G22750	cluster_1
Chr4	10929146	10931277	AT4G20235	cluster_1
Chr3	21595774	21596538	AT3G58370	cluster_1
Chr4	13275307	13277188	AT4G26200	cluster_1
Chr2	8246220	8246441	AT2G19020	cluster_1
Chr1	24918012	24918356	AT1G66790	cluster_1
Chr1	4702725	4704657	AT1G13710	cluster_1
Chr2	8249923	8250141	AT2G19040	cluster_1
Chr4	14087556	14089796	AT4G28520	cluster_1
Chr5	26743279	26743808	AT5G66985	cluster_1
Chr2	18087840	18089224	AT2G43610	cluster_1
Chr3	1215636	1216958	AT3G04510	cluster_1
Chr5	19025895	19026269	AT5G46877	cluster_1
Chr5	1024641	1025812	AT5G03840	cluster_1
Chr2	7980625	7981758	AT2G18370	cluster_1
Chr5	25659306	25661002	AT5G64120	cluster_1
Chr3	7372760	7374364	AT3G21040	cluster_1
Chr4	8788739	8790444	AT4G15380	cluster_1
Chr1	21320938	21324637	AT1G57570	cluster_1
Chr4	17268906	17269743	AT4G36620	cluster_1
Chr2	13105770	13108221	AT2G30760	cluster_1
Chr4	8792812	8794293	AT4G15390	cluster_1
Chr4	17254660	17255716	AT4G36570	cluster_1
Chr1	11343980	11347767	AT1G31690	cluster_1
Chr4	12293332	12295859	AT4G23560	cluster_1
Chr5	23858894	23862129	AT5G59100	cluster_1
Chr5	1015803	1017263	AT5G03820	cluster_1
Chr4	12291820	12293096	AT4G23550	cluster_1
Chr5	22848508	22850331	AT5G56410	cluster_1
Chr3	8289647	8290066	AT3G23230	cluster_1
Chr3	9022281	9023030	AT3G24700	cluster_1
Chr1	19007510	19010411	AT1G51270	cluster_1
Chr1	4663831	4666017	AT1G13610	cluster_1
Chr3	10538105	10540024	AT3G28270	cluster_1
Chr1	22241273	22242235	AT1G60350	cluster_1
Chr1	21420309	21420803	AT1G57830	cluster_1
Chr1	4429718	4430965	AT1G12980	cluster_1
Chr4	15075042	15077572	AT4G30975	cluster_1
Chr3	8798934	8799401	AT3G24280	cluster_1
Chr3	21597799	21599568	AT3G58380	cluster_1
Chr2	961322	961771	AT2G03170	cluster_1
Chr5	1461907	1463969	AT5G04960	cluster_1
Chr1	16813654	16814733	AT1G44191	cluster_1
Chr1	18909924	18910142	AT1G51000	cluster_1
Chr4	2771044	2772252	AT4G05490	cluster_1
Chr5	8876486	8877815	AT5G25490	cluster_1
Chr4	8320630	8322201	AT4G14465	cluster_1
Chr1	8712478	8713032	AT1G24577	cluster_1
Chr3	118873	119178	AT3G01329	cluster_1
Chr5	10454393	10455196	AT5G28490	cluster_1
Chr1	9271029	9272128	AT1G26780	cluster_1
Chr3	7648342	7649785	AT3G21710	cluster_1
Chr1	17496839	17498110	AT1G47603	cluster_1
Chr5	3311395	3311496	AT5G10504	cluster_1
Chr3	21600030	21601217	AT3G58390	cluster_1
Chr3	9369519	9371394	AT3G25710	cluster_1
Chr5	10455682	10455807	AT5G28491	cluster_1
Chr4	17852441	17854500	AT4G37980	cluster_1
Chr4	41665	43197	AT4G00120	cluster_1
Chr5	8164347	8167673	AT5G24140	cluster_1
Chr4	9318442	9324254	AT4G16550	cluster_1
Chr3	23069516	23071207	AT3G62340	cluster_1
Chr2	962764	963126	AT2G03180	cluster_1
Chr1	22001504	22003385	AT1G59790	cluster_1
Chr2	17206514	17207698	AT2G41260	cluster_1
Chr4	14517448	14518329	AT4G29610	cluster_1
Chr3	7723223	7724338	AT3G21930	cluster_1
Chr3	8805631	8807388	AT3G24300	cluster_1
Chr1	24520175	24520267	AT1G65907	cluster_1
Chr4	7421056	7421738	AT4G12520	cluster_1
Chr1	7671028	7674215	AT1G21860	cluster_1
Chr3	19296244	19298073	AT3G52010	cluster_1
Chr5	1188211	1188299	AT5G04275	cluster_1
Chr5	18295521	18298434	AT5G45210	cluster_1
Chr1	24665629	24668783	AT1G66210	cluster_1
Chr3	8030474	8030629	AT3G22723	cluster_1
Chr3	9020651	9021491	AT3G24690	cluster_1
Chr5	21375753	21378172	AT5G52710	cluster_1
Chr4	7721618	7723989	AT4G13260	cluster_1
Chr4	9324746	9328628	AT4G16560	cluster_1
Chr2	8247783	8248001	AT2G19030	cluster_1
Chr5	16660469	16660640	AT5G41663	cluster_1
Chr5	15375846	15376301	AT5G38400	cluster_1
Chr2	8251674	8251892	AT2G19045	cluster_1
Chr1	25444805	25445263	AT1G67860	cluster_1
Chr5	25654074	25656030	AT5G64110	cluster_1
Chr2	13511579	13513550	AT2G31770	cluster_1
Chr5	19024403	19024970	AT5G46875	cluster_1
Chr1	23009911	23013492	AT1G62290	cluster_1
Chr4	7079316	7080445	AT4G11760	cluster_1
Chr1	21968071	21972411	AT1G59740	cluster_1
Chr2	10033043	10034327	AT2G23580	cluster_1
Chr5	22808641	22810237	AT5G56320	cluster_1
Chr5	23931318	23931889	AT5G59330	cluster_1
Chr1	5602873	5604663	AT1G16390	cluster_1
Chr4	14507398	14508482	AT4G29570	cluster_1
Chr2	7369549	7375528	AT2G16970	cluster_1
Chr1	3859662	3860604	AT1G11470	cluster_1
Chr1	19014260	19016103	AT1G51300	cluster_1
Chr4	7740283	7742857	AT4G13290	cluster_1
Chr1	7058194	7058310	AT1G20375	cluster_1
Chr5	2370136	2371326	AT5G07490	cluster_1
Chr3	16680505	16681261	AT3G45470	cluster_1
Chr1	4064667	4066341	AT1G12030	cluster_1
Chr5	24793864	24797944	AT5G61700	cluster_1
Chr1	9138675	9140439	AT1G26410	cluster_1
Chr2	7982868	7984096	AT2G18380	cluster_1
Chr1	24722971	24724475	AT1G66310	cluster_1
Chr1	19400619	19402363	AT1G52130	cluster_1
Chr4	11226286	11227363	AT4G21010	cluster_1
Chr3	16925142	16925258	AT3G46086	cluster_1
Chr1	21952634	21953456	AT1G59730	cluster_1
Chr5	5858695	5860041	AT5G17750	cluster_1
Chr1	12281847	12282297	AT1G33835	cluster_1
Chr3	4355138	4357428	AT3G13400	cluster_1
Chr4	12214667	12216333	AT4G23380	cluster_1
Chr3	20527063	20529291	AT3G55370	cluster_1
Chr4	9061269	9061676	AT4G15990	cluster_1
Chr1	19087413	19090414	AT1G51470	cluster_1
Chr1	24909213	24911485	AT1G66780	cluster_1
Chr4	10281033	10281740	AT4G18680	cluster_1
Chr1	19242294	19242437	AT1G51823	cluster_1
Chr1	6906899	6908741	AT1G19900	cluster_1
Chr1	19003376	19005641	AT1G51260	cluster_1
Chr2	19327896	19330197	AT2G47040	cluster_1
Chr2	19603339	19603650	AT2G47870	cluster_1
Chr2	16816818	16818473	AT2G40260	cluster_1
Chr4	48266	49068	AT4G00130	cluster_1
Chr5	4921266	4922648	AT5G15160	cluster_1
Chr5	23253459	23256450	AT5G57390	cluster_1
Chr3	9853828	9855989	AT3G26790	cluster_1
Chr2	6671895	6672731	AT2G15327	cluster_1
Chr2	13252219	13252765	AT2G31083	cluster_1
Chr5	20382615	20383874	AT5G50120	cluster_1
Chr4	14427901	14428265	AT4G29280	cluster_1
Chr2	13948750	13950556	AT2G32880	cluster_1
Chr4	18443679	18444788	AT4G39760	cluster_1
Chr1	3857005	3859268	AT1G11460	cluster_1
Chr1	9903567	9904010	AT1G28304	cluster_1
Chr1	23058582	23061722	AT1G62360	cluster_1
Chr1	26722881	26723778	AT1G70880	cluster_1
Chr3	18868065	18869384	AT3G50760	cluster_1
Chr3	3307051	3308233	AT3G10580	cluster_1
Chr3	10533324	10533689	AT3G28250	cluster_1
Chr4	8591930	8593834	AT4G15053	cluster_1
Chr5	2390207	2391075	AT5G07560	cluster_1
Chr5	23763945	23765441	AT5G58850	cluster_1
Chr1	4978794	4978907	AT1G14549	cluster_1
Chr2	7876615	7877681	AT2G18120	cluster_1
Chr5	18783610	18784786	AT5G46300	cluster_1
Chr3	10540646	10541571	AT3G28280	cluster_1
Chr4	7434199	7434858	AT4G12545	cluster_1
Chr3	9333719	9334804	AT3G25640	cluster_1
Chr2	12443919	12448163	AT2G28970	cluster_1
Chr1	21408623	21412283	AT1G57800	cluster_1
Chr4	8807527	8810512	AT4G15396	cluster_1
Chr1	17491732	17494759	AT1G47600	cluster_1
Chr5	7696135	7697927	AT5G23000	cluster_1
Chr1	28047576	28048127	AT1G74660	cluster_1
Chr5	17910557	17912312	AT5G44440	cluster_1
Chr3	10529215	10530199	AT3G28230	cluster_1
Chr4	10918676	10922396	AT4G20220	cluster_1
Chr5	19036296	19036916	AT5G46890	cluster_1
Chr3	21898682	21900364	AT3G59240	cluster_1
Chr2	16340282	16340360	AT2G39175	cluster_1
Chr1	22753715	22756295	AT1G61660	cluster_1
Chr1	23384043	23385042	AT1G63060	cluster_1
Chr3	10530925	10531851	AT3G28240	cluster_1
Chr2	14288425	14289225	AT2G33775	cluster_1
Chr5	3727534	3728726	AT5G11590	cluster_1
Chr5	26744257	26745362	AT5G66990	cluster_1
Chr1	23431835	23433002	AT1G63190	cluster_1
Chr5	7718121	7721839	AT5G23020	cluster_1
Chr1	7903660	7906673	AT1G22400	cluster_1
Chr5	20557574	20558487	AT5G50480	cluster_1
Chr5	9104847	9105524	AT5G26060	cluster_1
Chr3	17372800	17373547	AT3G47180	cluster_1
Chr3	8250579	8251097	AT3G23140	cluster_1
Chr3	7362743	7363081	AT3G20997	cluster_1
Chr4	8770185	8771899	AT4G15360	cluster_1
Chr5	3695862	3701548	AT5G11530	cluster_1
Chr1	12322574	12322753	AT1G33925	cluster_1
Chr1	24428875	24430670	AT1G65681	cluster_1
Chr5	26504467	26506569	AT5G66350	cluster_1
Chr3	6592316	6592942	AT3G19055	cluster_1
Chr5	22813768	22816162	AT5G56330	cluster_1
Chr5	2043486	2044061	AT5G06650	cluster_1
Chr5	2379924	2381317	AT5G07520	cluster_1
Chr1	6177617	6179289	AT1G17950	cluster_1
Chr5	16127725	16129655	AT5G40330	cluster_1
Chr5	9107997	9108422	AT5G26080	cluster_1
Chr5	3456647	3456732	AT5G10945	cluster_1
Chr1	8371020	8371106	AT1G23650	cluster_1
Chr3	21548484	21549558	AT3G58190	cluster_1
Chr2	16496813	16497621	AT2G39520	cluster_1
Chr3	18847519	18849430	AT3G50720	cluster_1
Chr1	8354966	8356461	AT1G23570	cluster_1
Chr5	21907638	21908666	AT5G53960	cluster_1
Chr3	1813114	1813224	AT3G06019	cluster_1
Chr5	2039859	2041928	AT5G06640	cluster_1
Chr4	10797217	10798388	AT4G19920	cluster_1
Chr1	19909840	19909977	AT1G53366	cluster_1
Chr5	24799878	24800680	AT5G61710	cluster_1
Chr5	23334817	23336566	AT5G57620	cluster_1
Chr2	10806700	10809794	AT2G25370	cluster_1
Chr2	13940187	13943804	AT2G32860	cluster_1
Chr1	18191342	18193598	AT1G49190	cluster_1
Chr3	4358179	4359007	AT3G13404	cluster_1
Chr2	12720884	12722455	AT2G29790	cluster_1
Chr1	7740530	7742106	AT1G21990	cluster_1
Chr2	16245214	16247483	AT2G38910	cluster_1
Chr5	23765814	23768049	AT5G58860	cluster_1
Chr3	18855161	18856884	AT3G50740	cluster_1
Chr3	7769346	7770261	AT3G22057	cluster_1
Chr3	4358537	4358826	AT3G13403	cluster_1
Chr3	3311785	3312831	AT3G10595	cluster_1
Chr5	1231751	1234147	AT5G04370	cluster_1
Chr4	16239363	16241137	AT4G33880	cluster_1
Chr2	1983901	1985341	AT2G05420	cluster_1
Chr2	17209697	17210423	AT2G41280	cluster_1
Chr3	3050989	3051530	AT3G09922	cluster_1
Chr1	24574344	24575438	AT1G66000	cluster_1
Chr3	10307417	10308403	AT3G27809	cluster_1
Chr5	4904347	4907094	AT5G15130	cluster_1
Chr3	7706748	7708093	AT3G21880	cluster_1
Chr2	16076384	16078583	AT2G38380	cluster_1
Chr5	5626563	5627474	AT5G17110	cluster_1
Chr1	24583149	24583652	AT1G66030	cluster_1
Chr1	3234060	3235530	AT1G09935	cluster_1
Chr2	7812380	7813129	AT2G17960	cluster_1
Chr1	20463083	20464470	AT1G54890	cluster_1
Chr5	5715624	5716268	AT5G17340	cluster_1
Chr3	23071080	23071766	AT3G62350	cluster_1
Chr1	28602811	28603929	AT1G76240	cluster_1
Chr5	9106341	9106649	AT5G26070	cluster_1
Chr2	12506880	12510552	AT2G29110	cluster_1
Chr1	4601261	4603298	AT1G13410	cluster_1
Chr3	9881128	9885067	AT3G26820	cluster_1
Chr5	21184522	21186872	AT5G52140	cluster_1
Chr5	6485617	6487009	AT5G19270	cluster_1
Chr5	24160456	24164755	AT5G60010	cluster_1
Chr1	20757767	20760076	AT1G55570	cluster_1
Chr4	7077390	7078550	AT4G11750	cluster_1
Chr2	12455055	12459541	AT2G28990	cluster_1
Chr1	24354771	24355351	AT1G65490	cluster_1
Chr5	1238103	1238219	AT5G04386	cluster_1
Chr4	7843217	7846774	AT4G13495	cluster_1
Chr1	3060992	3061729	AT1G09483	cluster_1
Chr4	7887440	7888638	AT4G13572	cluster_1
Chr3	11215952	11216866	AT3G29260	cluster_1
Chr4	10122075	10122990	AT4G18310	cluster_1
Chr5	7861740	7862697	AT5G23360	cluster_1
Chr1	3496928	3499439	AT1G10586	cluster_1
Chr3	17888101	17889814	AT3G48310	cluster_1
Chr3	2501893	2503565	AT3G07840	cluster_1
Chr5	9137461	9140099	AT5G26150	cluster_1
Chr3	3076874	3078907	AT3G10000	cluster_1
Chr4	10126579	10128734	AT4G18330	cluster_1
Chr1	26727899	26728754	AT1G70895	cluster_1
Chr2	9019506	9020219	AT2G21000	cluster_1
Chr1	23216218	23217916	AT1G62700	cluster_1
Chr1	22004964	22006172	AT1G59800	cluster_1
Chr1	17428945	17429813	AT1G47495	cluster_1
Chr5	7725573	7725728	AT5G23027	cluster_1
Chr2	7852529	7853666	AT2G18070	cluster_1
Chr5	20379489	20381036	AT5G50115	cluster_1
Chr4	14084749	14086844	AT4G28510	cluster_1
Chr5	9010724	9011498	AT5G25840	cluster_1
Chr2	13109794	13112011	AT2G30770	cluster_1
Chr3	5999289	6000370	AT3G17520	cluster_1
Chr5	5945665	5947464	AT5G17960	cluster_1
Chr1	20042640	20043344	AT1G53690	cluster_1
Chr1	24757413	24758490	AT1G66380	cluster_1
Chr1	18989751	18992149	AT1G51220	cluster_1
Chr3	6441067	6441348	AT3G18715	cluster_1
Chr1	4830297	4831915	AT1G14110	cluster_1
Chr3	5899515	5900637	AT3G17265	cluster_1
Chr1	19001544	19002215	AT1G51250	cluster_1
Chr1	24266481	24267320	AT1G65330	cluster_1
Chr3	18729054	18730269	AT3G50470	cluster_1
Chr5	15093903	15094802	AT5G37900	cluster_1
Chr5	1464145	1467041	AT5G04970	cluster_1
Chr4	639247	640940	AT4G01500	cluster_1
Chr1	12237878	12238598	AT1G33760	cluster_1
Chr2	6241704	6242463	AT2G14610	cluster_1
Chr5	15073764	15074851	AT5G37870	cluster_1
Chr4	7839137	7840284	AT4G13490	cluster_1
Chr2	12732387	12733983	AT2G29840	cluster_1
Chr2	9895855	9896325	AT2G23240	cluster_1
Chr1	24583820	24586681	AT1G66040	cluster_1
Chr1	23136369	23137191	AT1G62510	cluster_1
Chr3	323977	324365	AT3G01950	cluster_1
Chr4	15413319	15415873	AT4G31877	cluster_1
Chr4	1341083	1343140	AT4G03040	cluster_1
Chr1	21931833	21932403	AT1G59675	cluster_1
Chr3	2573944	2575215	AT3G08490	cluster_1
Chr5	20137394	20139384	AT5G49620	cluster_1
Chr1	11278983	11279639	AT1G31520	cluster_1
Chr1	5152263	5153084	AT1G14930	cluster_1
Chr3	8028961	8030097	AT3G22720	cluster_1
Chr1	5283538	5284673	AT1G15360	cluster_1
Chr2	9020944	9021870	AT2G21010	cluster_1
Chr1	27998175	27998821	AT1G74500	cluster_1
Chr3	1220229	1220301	AT3G04525	cluster_1
Chr5	23862459	23863053	AT5G59105	cluster_1
Chr5	21386824	21387703	AT5G52760	cluster_1
Chr2	8257000	8260545	AT2G19060	cluster_1
Chr1	12319905	12320870	AT1G33920	cluster_1
Chr5	8162213	8164066	AT5G24130	cluster_1
Chr3	117254	117568	AT3G01328	cluster_1
Chr5	20364556	20365429	AT5G50070	cluster_1
Chr2	1985994	1987266	AT2G05430	cluster_1
Chr5	5856235	5857934	AT5G17740	cluster_1
Chr5	21189988	21191303	AT5G52150	cluster_1
Chr5	9085393	9087372	AT5G26010	cluster_1
Chr5	7350575	7351190	AT5G22170	cluster_1
Chr3	7699777	7700235	AT3G21860	cluster_1
Chr1	25621678	25622412	AT1G68360	cluster_1
Chr1	6977885	6980241	AT1G20130	cluster_1
Chr1	19243025	19246010	AT1G51830	cluster_1
Chr5	21917776	21919064	AT5G54000	cluster_1
Chr3	1813267	1814169	AT3G06020	cluster_1
Chr1	22523637	22528811	AT1G61120	cluster_1
Chr4	16181012	16181776	AT4G33710	cluster_1
Chr2	16495875	16496995	AT2G39518	cluster_1
Chr4	9906848	9907657	AT4G17810	cluster_1
Chr1	24268135	24269646	AT1G65340	cluster_1
Chr2	1993082	1994166	AT2G05440	cluster_1
Chr5	7801474	7801890	AT5G23180	cluster_1
Chr1	30133726	30134735	AT1G80100	cluster_1
Chr4	10924121	10926758	AT4G20230	cluster_1
Chr5	9128110	9128610	AT5G26130	cluster_1
Chr1	24938500	24938832	AT1G66852	cluster_1
Chr3	8862840	8864914	AT3G24420	cluster_1
Chr1	24427266	24428399	AT1G65680	cluster_1
Chr1	8874124	8874834	AT1G25310	cluster_1
Chr2	11664986	11665768	AT2G27250	cluster_1
Chr1	11997683	12001308	AT1G33100	cluster_1
Chr4	1340479	1340656	AT4G03039	cluster_1
Chr2	16248146	16251002	AT2G38920	cluster_1
Chr5	23933404	23934690	AT5G59340	cluster_1
Chr2	9884550	9886752	AT2G23220	cluster_1
Chr1	21319635	21320213	AT1G57565	cluster_1
Chr4	11840134	11841450	AT4G22470	cluster_1
Chr3	7720639	7721744	AT3G21920	cluster_1
Chr5	18589482	18591400	AT5G45830	cluster_1
Chr5	20390015	20393263	AT5G50130	cluster_1
Chr1	20769320	20771871	AT1G55590	cluster_1
Chr3	5681419	5682331	AT3G16670	cluster_1
Chr1	24801611	24801754	AT1G66475	cluster_1
Chr2	11774852	11774923	AT2G27560	cluster_1
Chr3	8031341	8032459	AT3G22730	cluster_1
Chr1	22516602	22518287	AT1G61110	cluster_1
Chr3	18524084	18525687	AT3G49960	cluster_1
Chr5	7458943	7461049	AT5G22490	cluster_1
Chr4	10211869	10212421	AT4G18510	cluster_1
Chr4	11095027	11096307	AT4G20680	cluster_1
Chr3	21768485	21770167	AT3G58880	cluster_1
Chr3	9872333	9872553	AT3G26813	cluster_1
Chr5	18806821	18808224	AT5G46360	cluster_1
Chr3	122140	122448	AT3G01324	cluster_1
Chr4	18437806	18438665	AT4G39745	cluster_1
Chr5	15864166	15865782	AT5G39620	cluster_1
Chr1	21933021	21934216	AT1G59680	cluster_1
Chr1	12965046	12966113	AT1G35330	cluster_1
Chr5	21721731	21722838	AT5G53486	cluster_1
Chr5	21372820	21374195	AT5G52700	cluster_1
Chr1	22804613	22806318	AT1G61750	cluster_1
Chr1	11014783	11015913	AT1G30930	cluster_1
Chr1	28493304	28494161	AT1G75891	cluster_1
Chr2	14783291	14784710	AT2G35070	cluster_1
Chr2	15709808	15710912	AT2G37435	cluster_1
Chr3	17885542	17885667	AT3G48298	cluster_1
Chr5	20365722	20366835	AT5G50080	cluster_1
Chr1	24763957	24765541	AT1G66390	cluster_1
Chr1	20457421	20458631	AT1G54860	cluster_1
Chr2	18729733	18729843	AT2G45434	cluster_1
Chr5	8105565	8108590	AT5G23990	cluster_1
Chr1	24614962	24616930	AT1G66130	cluster_1
Chr1	21634123	21635303	AT1G58320	cluster_1
Chr3	18455347	18456125	AT3G49760	cluster_1
Chr4	12350089	12351624	AT4G23710	cluster_1
Chr3	10534540	10536144	AT3G28260	cluster_1
Chr3	17374379	17376054	AT3G47190	cluster_1
Chr5	5711012	5715075	AT5G17330	cluster_1
Chr5	24159331	24159780	AT5G60000	cluster_1
Chr5	25033518	25034404	AT5G62340	cluster_1
Chr5	22835982	22837941	AT5G56370	cluster_1
Chr5	19022383	19022699	AT5G46874	cluster_1
Chr5	21039762	21040594	AT5G51790	cluster_1
Chr5	21182468	21183875	AT5G52130	cluster_1
Chr5	2305684	2306660	AT5G07310	cluster_1
Chr1	1535444	1537525	AT1G05280	cluster_1
Chr1	11349840	11355486	AT1G31710	cluster_1
Chr1	7451150	7451707	AT1G21300	cluster_1
Chr5	20644661	20645469	AT5G50760	cluster_1
Chr1	24346724	24347264	AT1G65485	cluster_1
Chr3	6593773	6594977	AT3G19070	cluster_1
Chr3	5983199	5984320	AT3G17480	cluster_1
Chr5	20090776	20093346	AT5G49520	cluster_1
Chr5	912807	914226	AT5G03600	cluster_1
Chr1	19386789	19389740	AT1G52110	cluster_1
Chr1	26721020	26721563	AT1G70870	cluster_1
Chr3	9202880	9203623	AT3G25265	cluster_1
Chr1	12162349	12164700	AT1G33540	cluster_1
Chr1	20017389	20017932	AT1G53633	cluster_1
Chr3	2854280	2854449	AT3G09285	cluster_1
Chr4	16921803	16922963	AT4G35690	cluster_1
Chr3	21602667	21604063	AT3G58400	cluster_1
Chr5	19428888	19430476	AT5G47980	cluster_1
Chr5	19031350	19035731	AT5G46880	cluster_1
Chr1	20014410	20014923	AT1G53625	cluster_1
Chr3	10061545	10062731	AT3G27250	cluster_1
Chr4	12981295	12982468	AT4G25400	cluster_1
Chr1	24357867	24358616	AT1G65500	cluster_1
Chr3	19018853	19019173	AT3G51200	cluster_1
Chr4	15451988	15454160	AT4G31940	cluster_1
Chr2	12734725	12736394	AT2G29850	cluster_1
Chr1	26199623	26200603	AT1G69660	cluster_1
Chr3	17618055	17622678	AT3G47770	cluster_1
Chr1	10610685	10614013	AT1G30180	cluster_1
Chr1	7226310	7227566	AT1G20795	cluster_1
Chr3	116231	116548	AT3G01327	cluster_1
Chr5	19039701	19040402	AT5G46900	cluster_1
Chr5	15665502	15666444	AT5G39130	cluster_1
Chr3	7854419	7855791	AT3G22235	cluster_1
Chr3	7771016	7772340	AT3G22060	cluster_1
Chr1	27331381	27333698	AT1G72570	cluster_1
Chr2	11659579	11662408	AT2G27240	cluster_1
Chr1	4023667	4025097	AT1G11920	cluster_1
Chr5	1013939	1015345	AT5G03810	cluster_1
Chr5	26211746	26213136	AT5G65590	cluster_1
Chr1	4062462	4063337	AT1G12020	cluster_1
Chr1	25977501	25978706	AT1G69090	cluster_1
Chr3	3497946	3499090	AT3G11165	cluster_1
Chr3	10532389	10532502	AT3G28243	cluster_1
Chr4	10250698	10251542	AT4G18610	cluster_1
Chr1	10069365	10071082	AT1G28650	cluster_1
Chr2	9380992	9382145	AT2G22060	cluster_1
Chr4	10130050	10132061	AT4G18340	cluster_1
Chr5	21370499	21371499	AT5G52690	cluster_1
Chr2	17507509	17508616	AT2G41940	cluster_1
Chr4	90036	92237	AT4G00220	cluster_1
Chr1	26952645	26955127	AT1G71692	cluster_1
Chr1	8849549	8851612	AT1G25250	cluster_1
Chr1	20016221	20017332	AT1G53630	cluster_1
Chr4	17849648	17852246	AT4G37970	cluster_1
Chr1	21631947	21633642	AT1G58310	cluster_1
Chr3	19478103	19478451	AT3G52527	cluster_1
Chr1	3449691	3451226	AT1G10480	cluster_1
Chr3	17885524	17887118	AT3G48300	cluster_1
Chr3	16678434	16680043	AT3G45460	cluster_1
Chr3	7353907	7355339	AT3G20978	cluster_1
Chr2	16927502	16928208	AT2G40530	cluster_1
Chr3	19293010	19294702	AT3G52000	cluster_1
Chr3	21768188	21768367	AT3G58877	cluster_1
Chr2	17028304	17028405	AT2G40802	cluster_1
Chr5	6361837	6363413	AT5G19040	cluster_1
Chr1	4162832	4165852	AT1G12260	cluster_1
Chr4	16736757	16738437	AT4G35170	cluster_1
Chr2	18081331	18082767	AT2G43590	cluster_1
Chr1	924996	926373	AT1G03720	cluster_1
Chr5	21586606	21588941	AT5G53210	cluster_1
Chr2	18078649	18080028	AT2G43580	cluster_1
Chr5	24770099	24771252	AT5G61610	cluster_1
Chr3	6914910	6916142	AT3G19890	cluster_1
Chr2	12523342	12524109	AT2G29125	cluster_1
Chr3	5861491	5862437	AT3G17185	cluster_1
Chr2	1976918	1978553	AT2G05410	cluster_1
Chr2	9423869	9424174	AT2G22155	cluster_1
Chr4	10799875	10800726	AT4G19925	cluster_1
Chr5	22833964	22834645	AT5G56368	cluster_1
Chr1	20019293	20019799	AT1G53635	cluster_1
Chr1	5812728	5816662	AT1G17000	cluster_1
Chr1	19407364	19408254	AT1G52140	cluster_1
Chr1	24331428	24333934	AT1G65480	cluster_1
Chr1	20369651	20370986	AT1G54550	cluster_1
Chr4	14410338	14414956	AT4G29230	cluster_1
Chr4	72552	75384	AT4G00180	cluster_1
Chr5	21382530	21383180	AT5G52740	cluster_1
Chr1	24726812	24728614	AT1G66320	cluster_1
Chr1	1843568	1846302	AT1G06080	cluster_1
Chr1	8542446	8543474	AT1G24147	cluster_1
Chr1	10053617	10055681	AT1G28610	cluster_1
Chr1	24115137	24116747	AT1G64910	cluster_1
Chr4	15633641	15635467	AT4G32380	cluster_1
Chr1	22988196	22988844	AT1G62220	cluster_1
Chr4	7836675	7837684	AT4G13480	cluster_1
Chr3	17793011	17793543	AT3G48185	cluster_1
Chr1	12274982	12276763	AT1G33817	cluster_1
Chr1	24347750	24348609	AT1G65484	cluster_1
Chr1	23132045	23133502	AT1G62500	cluster_1
Chr1	3230450	3233109	AT1G09932	cluster_1
Chr3	18340351	18340616	AT3G49460	cluster_1
Chr3	21147835	21150027	AT3G57130	cluster_1
Chr4	10767436	10768614	AT4G19820	cluster_1
Chr2	19504220	19504971	AT2G47530	cluster_1
Chr4	10795869	10796687	AT4G19910	cluster_1
Chr1	10900854	10902534	AT1G30730	cluster_1
Chr1	22254405	22255798	AT1G60400	cluster_1
Chr4	585598	588029	AT4G01430	cluster_1
Chr2	15847492	15848490	AT2G37820	cluster_1
Chr3	20617049	20618881	AT3G55590	cluster_1
Chr3	4359012	4359202	AT3G13405	cluster_1
Chr3	18657208	18658307	AT3G50330	cluster_1
Chr5	1004983	1006373	AT5G03790	cluster_1
Chr4	6587521	6588069	AT4G10680	cluster_1
Chr1	23333672	23334982	AT1G62981	cluster_1
Chr2	10294330	10297530	AT2G24210	cluster_1
Chr2	19205157	19207455	AT2G46740	cluster_1
Chr4	7406105	7406937	AT4G12480	cluster_1
Chr1	10236367	10237467	AT1G29280	cluster_1
Chr4	12304246	12305397	AT4G23580	cluster_1
Chr3	22951463	22952851	AT3G61970	cluster_1
Chr1	11009888	11011792	AT1G30925	cluster_1
Chr2	12722939	12724602	AT2G29800	cluster_1
Chr1	19284277	19288385	AT1G51910	cluster_1
Chr1	13321214	13322122	AT1G35830	cluster_1
Chr3	3956057	3956827	AT3G12470	cluster_1
Chr1	24881180	24882480	AT1G66720	cluster_1
Chr5	8845103	8845204	AT5G25422	cluster_1
Chr4	596399	598718	AT4G01440	cluster_1
Chr5	20466068	20468124	AT5G50300	cluster_1
Chr1	27549021	27552517	AT1G73270	cluster_1
Chr2	16079681	16081509	AT2G38390	cluster_1
Chr1	27179790	27182430	AT1G72210	cluster_1
Chr4	620759	622945	AT4G01460	cluster_1
Chr4	9080840	9081245	AT4G16024	cluster_1
Chr3	1572718	1573266	AT3G05440	cluster_1
Chr1	30135381	30136956	AT1G80110	cluster_1
Chr4	9854322	9855745	AT4G17700	cluster_1
Chr2	18718348	18720729	AT2G45420	cluster_1
Chr1	19279884	19282895	AT1G51900	cluster_1
Chr4	11676660	11681092	AT4G22040	cluster_1
Chr2	9717791	9719472	AT2G22810	cluster_1
Chr2	16298227	16299202	AT2G39030	cluster_1
Chr3	9331656	9332465	AT3G25630	cluster_1
Chr4	11918080	11920910	AT4G22670	cluster_1
Chr1	9130017	9131779	AT1G26390	cluster_1
Chr2	10513016	10515411	AT2G24700	cluster_1
Chr4	12200269	12204792	AT4G23360	cluster_1
Chr4	18448980	18451293	AT4G39770	cluster_1
Chr5	8541778	8542449	AT5G24860	cluster_1
Chr4	6883551	6885517	AT4G11310	cluster_1
Chr4	7273967	7274727	AT4G12170	cluster_1
Chr1	29518316	29519323	AT1G78460	cluster_1
Chr3	15091611	15092467	AT3G43110	cluster_1
Chr5	5095652	5097041	AT5G15660	cluster_1
Chr3	5649932	5651056	AT3G16590	cluster_1
Chr3	324581	325087	AT3G01960	cluster_1
Chr1	6846369	6848103	AT1G19800	cluster_1
Chr1	4660778	4661218	AT1G13607	cluster_1
Chr1	21950738	21952210	AT1G59725	cluster_1
Chr1	19227119	19232359	AT1G51810	cluster_1
Chr1	24699990	24703041	AT1G66270	cluster_1
Chr5	539249	541112	AT5G02460	cluster_1
Chr4	16213324	16215594	AT4G33810	cluster_1
Chr5	20222669	20227267	AT5G49770	cluster_1
Chr1	18889549	18891719	AT1G50960	cluster_1
Chr1	4298889	4299475	AT1G12630	cluster_1
Chr5	14705426	14708376	AT5G37160	cluster_1
Chr4	16738339	16740465	AT4G35180	cluster_1
Chr2	5768446	5772259	AT2G13810	cluster_1
Chr5	7657224	7659868	AT5G22900	cluster_1
Chr2	10516880	10520549	AT2G24710	cluster_1
Chr1	20481690	20484541	AT1G54940	cluster_1
Chr1	20691775	20693952	AT1G55420	cluster_1
Chr1	12303862	12304911	AT1G33880	cluster_1
Chr1	12283862	12285306	AT1G33840	cluster_1
Chr3	16358496	16359983	AT3G44810	cluster_1
Chr1	10454482	10455785	AT1G29860	cluster_1
Chr2	648044	650814	AT2G02450	cluster_1
Chr5	21081844	21084427	AT5G51860	cluster_1
Chr4	14425441	14425813	AT4G29273	cluster_1
Chr3	16397038	16399725	AT3G44920	cluster_1
Chr3	19455699	19458919	AT3G52490	cluster_1
Chr2	10148666	10149134	AT2G23834	cluster_1
Chr2	12340034	12343421	AT2G28780	cluster_1
Chr5	21043083	21044194	AT5G51795	cluster_1
Chr3	2499243	2501021	AT3G07830	cluster_1
Chr5	22997962	22998126	AT5G56865	cluster_1
Chr5	17968152	17969563	AT5G44572	cluster_1
Chr4	17718961	17719318	AT4G37720	cluster_1
Chr5	15793965	15795596	AT5G39471	cluster_1
Chr4	12274457	12276219	AT4G23520	cluster_1
Chr1	4661682	4662029	AT1G13608	cluster_1
Chr1	21413055	21413738	AT1G57810	cluster_1
Chr1	27076140	27077957	AT1G71930	cluster_1
Chr1	28705527	28706562	AT1G76500	cluster_1
Chr3	5676829	5677921	AT3G16660	cluster_1
Chr2	18712287	18713116	AT2G45410	cluster_1
Chr2	7430863	7431654	AT2G17070	cluster_1
Chr4	11984140	11985702	AT4G22810	cluster_1
Chr2	12262013	12263415	AT2G28610	cluster_1
Chr2	13254178	13254706	AT2G31085	cluster_1
Chr4	11839160	11839561	AT4G22460	cluster_1
Chr1	4089847	4090725	AT1G12090	cluster_1
Chr5	17415772	17417798	AT5G43370	cluster_1
Chr1	4658538	4659106	AT1G13605	cluster_1
Chr1	22246455	22247411	AT1G60380	cluster_1
Chr5	21034823	21036773	AT5G51780	cluster_1
Chr1	11356102	11357081	AT1G31720	cluster_1
Chr3	1230986	1232328	AT3G04570	cluster_1
Chr2	14293561	14295271	AT2G33790	cluster_1
Chr3	3492867	3494653	AT3G11150	cluster_1
Chr1	23747304	23749053	AT1G64000	cluster_1
Chr1	8230209	8230775	AT1G23201	cluster_1
Chr1	24706512	24709785	AT1G66280	cluster_1
Chr5	24768382	24769010	AT5G61605	cluster_1
Chr4	8716601	8717796	AT4G15270	cluster_1
Chr1	20754321	20756656	AT1G55560	cluster_1
Chr1	19383122	19385533	AT1G52100	cluster_1
Chr1	28347055	28348735	AT1G75510	cluster_1
Chr3	16611413	16613340	AT3G45280	cluster_1
Chr4	6431236	6434822	AT4G10380	cluster_1
Chr2	13073648	13075396	AT2G30680	cluster_1
Chr3	6318745	6320593	AT3G18400	cluster_1
Chr1	28599760	28600442	AT1G76230	cluster_1
Chr4	7331972	7332874	AT4G12370	cluster_1
Chr1	23331676	23333110	AT1G62980	cluster_1
Chr1	10171683	10173071	AT1G29110	cluster_1
Chr1	19274658	19278528	AT1G51890	cluster_1
Chr3	9583465	9585109	AT3G26190	cluster_1
Chr4	18171722	18173797	AT4G39000	cluster_1
Chr1	10162983	10164452	AT1G29090	cluster_1
Chr3	9871960	9872165	AT3G26812	cluster_1
Chr5	24498467	24501494	AT5G60900	cluster_1
Chr3	7254739	7256140	AT3G20750	cluster_1
Chr2	14693756	14696378	AT2G34830	cluster_1
Chr3	16673146	16674880	AT3G45450	cluster_1
Chr4	9057466	9059983	AT4G15980	cluster_1
Chr1	959869	960728	AT1G03820	cluster_1
Chr4	17252657	17252989	AT4G36560	cluster_1
Chr4	6597863	6598658	AT4G10700	cluster_1
Chr5	8096290	8097660	AT5G23970	cluster_1
Chr5	15791952	15793062	AT5G39470	cluster_1
Chr3	8287950	8288388	AT3G23220	cluster_1
Chr5	22711402	22712364	AT5G56080	cluster_1
Chr2	9425143	9425460	AT2G22160	cluster_1
Chr1	17236678	17238053	AT1G46480	cluster_1
Chr1	19237407	19241883	AT1G51820	cluster_1
Chr5	2174678	2176106	AT5G07010	cluster_1
Chr3	7180037	7181079	AT3G20557	cluster_1
Chr1	20493749	20494834	AT1G54955	cluster_1
Chr1	20772218	20772302	AT1G55591	cluster_1
Chr1	10974447	10976036	AT1G30840	cluster_1
Chr3	7767433	7768526	AT3G22053	cluster_1
Chr5	703268	704437	AT5G03000	cluster_1
Chr3	7799042	7800000	AT3G22133	cluster_1
Chr2	7435088	7437298	AT2G17090	cluster_1
Chr5	26740445	26741125	AT5G66970	cluster_1
Chr1	1550543	1552517	AT1G05310	cluster_1
Chr2	18389381	18391142	AT2G44550	cluster_1
Chr3	17879566	17881312	AT3G48280	cluster_1
Chr1	8376687	8377156	AT1G23680	cluster_1
Chr1	24512457	24514659	AT1G65890	cluster_1
Chr1	19252847	19256783	AT1G51850	cluster_1
Chr5	19434827	19436689	AT5G47990	cluster_1
Chr5	8183075	8186640	AT5G24160	cluster_1
Chr1	17417579	17419432	AT1G47480	cluster_1
Chr3	18592401	18594564	AT3G50140	cluster_1
Chr3	8997370	9001063	AT3G24650	cluster_1
Chr3	25507	27449	AT3G01080	cluster_1
Chr1	4025930	4026732	AT1G11925	cluster_1
Chr5	15662705	15663486	AT5G39120	cluster_1
Chr4	663408	665102	AT4G01530	cluster_1
Chr4	8945317	8945934	AT4G15715	cluster_1
Chr3	325181	325351	AT3G01961	cluster_1
Chr3	10307421	10310308	AT3G27810	cluster_1
Chr5	26518297	26519242	AT5G66400	cluster_1
Chr3	3599776	3599908	AT3G11435	cluster_1
Chr1	10113018	10114340	AT1G29000	cluster_1
Chr3	16537538	16538305	AT3G45170	cluster_1
Chr2	11087348	11087944	AT2G26010	cluster_1
Chr3	4043310	4044609	AT3G12720	cluster_1
Chr1	18026838	18027009	AT1G48742	cluster_1
Chr3	11838363	11840502	AT3G30210	cluster_1
Chr2	1989194	1989867	AT2G05435	cluster_1
Chr1	699121	699246	AT1G03022	cluster_1
Chr4	13607329	13608031	AT4G27140	cluster_1
Chr5	15036197	15037574	AT5G37800	cluster_1
Chr3	5588486	5590055	AT3G16450	cluster_1
Chr3	20858918	20860531	AT3G56220	cluster_1
Chr5	8098052	8101323	AT5G23980	cluster_1
Chr2	2029712	2030544	AT2G05530	cluster_1
Chr3	5869723	5870852	AT3G17200	cluster_1
Chr3	4576744	4578027	AT3G13890	cluster_1
Chr5	4234269	4241746	AT5G13250	cluster_1
Chr5	22838672	22841015	AT5G56380	cluster_1
Chr2	16498486	16499471	AT2G39530	cluster_1
Chr4	7911179	7912892	AT4G13600	cluster_1
Chr3	16402058	16404672	AT3G44930	cluster_1
Chr2	8662941	8665026	AT2G20080	cluster_1
Chr4	14244295	14245957	AT4G28850	cluster_1
Chr4	15431528	15438443	AT4G31900	cluster_1
Chr4	11911600	11912107	AT4G22640	cluster_1
Chr3	17606427	17610889	AT3G47750	cluster_1
Chr4	7333511	7334469	AT4G12380	cluster_1
Chr4	18169175	18170949	AT4G38990	cluster_1
Chr5	8384876	8388027	AT5G24540	cluster_1
Chr3	7304157	7304561	AT3G20850	cluster_1
Chr5	17309842	17311937	AT5G43110	cluster_1
Chr3	9372374	9372447	AT3G25715	cluster_1
Chr5	18283967	18290332	AT5G45200	cluster_1
Chr1	5789987	5791534	AT1G16930	cluster_1
Chr4	7885251	7885462	AT4G13564	cluster_1
Chr1	12956159	12957090	AT1G35310	cluster_1
Chr3	11209586	11213909	AT3G29255	cluster_1
Chr5	5418891	5419085	AT5G16567	cluster_1
Chr3	22421410	22423477	AT3G60660	cluster_1
Chr5	26746677	26747281	AT5G67000	cluster_1
Chr1	19619745	19620844	AT1G52690	cluster_1
Chr4	11844506	11846476	AT4G22485	cluster_1
Chr5	19068944	19070333	AT5G47000	cluster_1
Chr1	19354919	19356764	AT1G52050	cluster_1
Chr2	16458607	16458966	AT2G39415	cluster_1
Chr2	15415139	15416766	AT2G36770	cluster_1
Chr5	1018338	1020460	AT5G03830	cluster_1
Chr1	9276381	9276954	AT1G26795	cluster_1
Chr5	3171299	3172528	AT5G10130	cluster_1
Chr1	28490449	28492464	AT1G75880	cluster_1
Chr4	13682078	13683538	AT4G27330	cluster_1
Chr5	21919781	21921189	AT5G54010	cluster_1
Chr1	24349523	24350180	AT1G65486	cluster_1
Chr3	9589282	9591179	AT3G26200	cluster_1
Chr4	14341000	14344930	AT4G29100	cluster_1
Chr5	22853323	22854575	AT5G56430	cluster_1
Chr3	9199438	9202000	AT3G25260	cluster_1
Chr3	21570745	21572143	AT3G58250	cluster_1
Chr5	26041174	26042406	AT5G65170	cluster_1
Chr5	5617432	5617572	AT5G17073	cluster_1
Chr1	10607888	10609618	AT1G30170	cluster_1
Chr1	10602178	10605159	AT1G30150	cluster_1
Chr4	7845707	7845927	AT4G13493	cluster_1
Chr1	21325079	21326252	AT1G57580	cluster_1
Chr1	23016683	23019279	AT1G62300	cluster_1
Chr5	21384043	21384924	AT5G52750	cluster_1
Chr5	697993	699000	AT5G02980	cluster_1
Chr3	661873	664006	AT3G02940	cluster_1
Chr5	17970693	17971449	AT5G44574	cluster_1
Chr5	19915868	19917277	AT5G49138	cluster_1
Chr4	13613596	13614283	AT4G27170	cluster_1
Chr3	115320	115756	AT3G01326	cluster_1
Chr4	9881635	9883432	AT4G17785	cluster_1
Chr1	29516989	29517933	AT1G78450	cluster_1
Chr3	7845823	7846605	AT3G22231	cluster_1
Chr1	12311518	12313518	AT1G33900	cluster_1
Chr1	25882434	25882918	AT1G68845	cluster_1
Chr4	12717788	12719017	AT4G24640	cluster_1
Chr3	16922753	16923247	AT3G46080	cluster_1
Chr1	6981264	6983627	AT1G20132	cluster_1
Chr2	11933702	11934060	AT2G28020	cluster_1
Chr3	19672873	19673471	AT3G53065	cluster_1
Chr3	18279750	18280408	AT3G49305	cluster_1
Chr1	17379544	17380656	AT1G47390	cluster_1
Chr1	12709128	12710423	AT1G34670	cluster_1
Chr4	17858351	17859325	AT4G38000	cluster_1
Chr4	9888986	9889066	AT4G17788	cluster_1
Chr1	1545106	1547849	AT1G05300	cluster_1
Chr1	7330524	7331946	AT1G20990	cluster_1
Chr4	11917057	11917879	AT4G22666	cluster_1
Chr3	11909119	11912880	AT3G30260	cluster_1
Chr5	25460820	25462458	AT5G63600	cluster_1
Chr3	9046533	9047463	AT3G24770	cluster_1
Chr2	15845350	15846051	AT2G37810	cluster_1
Chr5	17053517	17058245	AT5G42600	cluster_1
Chr4	17691786	17693760	AT4G37650	cluster_1
Chr4	7409621	7410406	AT4G12490	cluster_1
Chr4	10730363	10731750	AT4G19720	cluster_1
Chr5	15373094	15374726	AT5G38396	cluster_1
Chr5	15667173	15667761	AT5G39140	cluster_1
Chr3	19676524	19677104	AT3G53075	cluster_1
Chr3	16926216	16926850	AT3G46090	cluster_1
Chr1	24855286	24856714	AT1G66630	cluster_1
Chr1	24795214	24796988	AT1G66470	cluster_1
Chr5	24689151	24691095	AT5G61420	cluster_1
Chr5	8687457	8688415	AT5G25160	cluster_1
Chr5	20646680	20648725	AT5G50770	cluster_1
Chr1	20279567	20280952	AT1G54330	cluster_1
Chr2	2014368	2015406	AT2G05500	cluster_1
Chr4	16735123	16735883	AT4G35165	cluster_1
Chr1	4130421	4131137	AT1G12180	cluster_1
Chr1	11625700	11630626	AT1G32240	cluster_1
Chr1	7524086	7524631	AT1G21475	cluster_1
Chr3	5847258	5848195	AT3G17150	cluster_1
Chr5	21915550	21917149	AT5G53990	cluster_1
Chr2	16634519	16635568	AT2G39851	cluster_1
Chr5	7726788	7727809	AT5G23030	cluster_1
Chr5	19915872	19917525	AT5G49130	cluster_1
Chr3	19475159	19475961	AT3G52525	cluster_1
Chr5	3173497	3179448	AT5G10140	cluster_1
Chr4	7846597	7846899	AT4G13494	cluster_1
Chr1	9273857	9275312	AT1G26790	cluster_1
Chr3	6244529	6244693	AT3G18217	cluster_1
Chr1	8227178	8229582	AT1G23200	cluster_1
Chr2	17000454	17002468	AT2G40750	cluster_1
Chr1	2556343	2559074	AT1G08150	cluster_1
Chr3	22895268	22897558	AT3G61850	cluster_1
Chr1	23223874	23226916	AT1G62710	cluster_1
Chr1	17503031	17503732	AT1G47606	cluster_1
Chr1	17594683	17595343	AT1G47780	cluster_1
Chr1	465718	467844	AT1G02340	cluster_1
Chr1	21422460	21423346	AT1G57835	cluster_1
Chr2	8243089	8245378	AT2G19010	cluster_1
Chr5	9121727	9125967	AT5G26120	cluster_1
Chr1	28606450	28609128	AT1G76250	cluster_1
Chr1	28493051	28495047	AT1G75890	cluster_1
Chr5	7353070	7353706	AT5G22180	cluster_1
Chr1	4095246	4095845	AT1G12100	cluster_1
Chr2	14507294	14510231	AT2G34360	cluster_1
Chr1	17504783	17505964	AT1G47610	cluster_1
Chr3	18595731	18597642	AT3G50150	cluster_1
Chr2	11368596	11371099	AT2G26700	cluster_1
Chr3	15094083	15095512	AT3G43120	cluster_1
Chr3	21029202	21030618	AT3G56770	cluster_1
Chr5	15657802	15658584	AT5G39110	cluster_1
Chr4	10838310	10839142	AT4G20000	cluster_1
Chr5	7342567	7345956	AT5G22150	cluster_1
Chr1	12323888	12327084	AT1G33930	cluster_1
Chr5	16656708	16658405	AT5G41660	cluster_1
Chr1	8845231	8846493	AT1G25240	cluster_1
Chr4	608454	610684	AT4G01450	cluster_1
Chr3	15859368	15863166	AT3G44096	cluster_1
Chr1	9232328	9233144	AT1G26710	cluster_1
Chr4	9185298	9186779	AT4G16230	cluster_1
Chr1	7453236	7455009	AT1G21310	cluster_1
Chr2	11773251	11774681	AT2G27550	cluster_1
Chr3	17079093	17080684	AT3G46410	cluster_1
Chr2	18609191	18610574	AT2G45135	cluster_1
Chr5	22855742	22857117	AT5G56440	cluster_1
Chr2	6244781	6246233	AT2G14620	cluster_1
Chr1	21189722	21190175	AT1G56553	cluster_1
Chr5	21723114	21723184	AT5G53487	cluster_1
Chr4	6589132	6593688	AT4G10690	cluster_1
Chr4	18332878	18334789	AT4G39410	cluster_1
Chr3	10550927	10551106	AT3G28291	cluster_1
Chr3	21584038	21585030	AT3G58310	cluster_1
Chr5	20650269	20655212	AT5G50780	cluster_1
Chr1	12959057	12962853	AT1G35320	cluster_1
Chr3	6333048	6333948	AT3G18460	cluster_1
Chr1	9896867	9899876	AT1G28300	cluster_1
Chr1	6785427	6787967	AT1G19630	cluster_1
Chr2	12196406	12196552	AT2G28507	cluster_1
Chr5	22074406	22074478	AT5G54365	cluster_1
Chr4	14888980	14889802	AT4G30460	cluster_1
Chr3	82685	84897	AT3G01270	cluster_1
Chr2	13476093	13477547	AT2G31690	cluster_1
Chr5	19021205	19021529	AT5G46873	cluster_1
Chr5	26113398	26114489	AT5G65340	cluster_1
Chr1	16184209	16184523	AT1G43040	cluster_1
Chr5	17961201	17962202	AT5G44568	cluster_1
Chr5	6724115	6725923	AT5G19890	cluster_1
Chr1	23382172	23382989	AT1G63057	cluster_1
Chr4	9182283	9183922	AT4G16220	cluster_1
Chr4	8588548	8590345	AT4G15050	cluster_1
Chr3	17876571	17878173	AT3G48270	cluster_1
Chr5	21346423	21347478	AT5G52610	cluster_1
Chr1	18053369	18054359	AT1G48810	cluster_1
Chr1	19446190	19450533	AT1G52210	cluster_1
Chr3	17993999	17994734	AT3G48550	cluster_1
Chr3	21510306	21510562	AT3G58080	cluster_1
Chr1	28505591	28507168	AT1G75920	cluster_1
Chr4	85693	86895	AT4G00210	cluster_1
Chr5	18801218	18804043	AT5G46350	cluster_1
Chr2	11000599	11004235	AT2G25790	cluster_1
Chr1	20774046	20776294	AT1G55600	cluster_1
Chr3	4862153	4862680	AT3G14480	cluster_1
Chr2	10829916	10831655	AT2G25450	cluster_1
Chr2	16902304	16903652	AT2G40470	cluster_1
Chr5	17964416	17965726	AT5G44570	cluster_1
Chr3	7863616	7864819	AT3G22240	cluster_1
Chr5	2391722	2396329	AT5G07570	cluster_1
Chr2	12449336	12454356	AT2G28980	cluster_1
Chr5	26471269	26471658	AT5G66260	cluster_1
Chr2	9618372	9621957	AT2G22630	cluster_1
Chr4	11704003	11706042	AT4G22090	cluster_1
Chr1	21935310	21935820	AT1G59690	cluster_1
Chr2	7364683	7368963	AT2G16960	cluster_1
Chr1	25880327	25881736	AT1G68840	cluster_1
Chr1	25616490	25617265	AT1G68350	cluster_1
Chr1	4078913	4080106	AT1G12070	cluster_1
Chr4	7662371	7663177	AT4G13195	cluster_1
Chr1	12002333	12002877	AT1G33102	cluster_1
Chr1	7751002	7753519	AT1G22015	cluster_1
Chr4	15455163	15457121	AT4G31950	cluster_1
Chr3	17026658	17031842	AT3G46340	cluster_1
Chr4	13961244	13961560	AT4G28088	cluster_1
Chr3	7524054	7527652	AT3G21370	cluster_1
Chr1	10898172	10899912	AT1G30720	cluster_1
Chr4	17461573	17463734	AT4G37060	cluster_1
Chr1	29528253	29530665	AT1G78490	cluster_1
Chr5	15833743	15834420	AT5G39540	cluster_1
Chr2	18173034	18174482	AT2G43880	cluster_1
Chr2	13069313	13070904	AT2G30670	cluster_1
Chr5	22870326	22870817	AT5G56480	cluster_1
Chr1	21944689	21945221	AT1G59722	cluster_1
Chr2	9343410	9347159	AT2G21920	cluster_1
Chr1	25993659	25995212	AT1G69150	cluster_1
Chr4	12100555	12101480	AT4G23090	cluster_1
Chr2	9822005	9822148	AT2G23067	cluster_1
Chr4	82445	84694	AT4G00200	cluster_1
Chr1	11993298	11996712	AT1G33090	cluster_1
Chr3	10238546	10240611	AT3G27650	cluster_1
Chr3	10527477	10528961	AT3G28223	cluster_1
Chr5	5628529	5629324	AT5G17120	cluster_1
Chr1	4128607	4129701	AT1G12170	cluster_1
Chr2	10107709	10112823	AT2G23760	cluster_1
Chr2	9334149	9336222	AT2G21900	cluster_1
Chr5	22025553	22030060	AT5G54250	cluster_1
Chr2	11968120	11968620	AT2G28085	cluster_1
Chr2	15417490	15419154	AT2G36780	cluster_1
Chr1	25452699	25452893	AT1G67875	cluster_1
Chr4	2763256	2765351	AT4G05470	cluster_1
Chr1	11130616	11130981	AT1G31166	cluster_1
Chr5	17963286	17963990	AT5G44569	cluster_1
Chr4	7915022	7921231	AT4G13610	cluster_1
Chr2	18447273	18449009	AT2G44745	cluster_1
Chr5	5742542	5745568	AT5G17430	cluster_1
Chr1	9133291	9134874	AT1G26400	cluster_1
Chr3	7803604	7808046	AT3G22142	cluster_1
Chr5	7819816	7820676	AT5G23220	cluster_1
Chr5	2237562	2238662	AT5G07190	cluster_1
Chr1	17232135	17232935	AT1G46408	cluster_1
Chr5	8195600	8197119	AT5G24180	cluster_1
Chr2	18527921	18528295	AT2G44925	cluster_1
Chr5	6667664	6668587	AT5G19720	cluster_1
Chr5	8225861	8227551	AT5G24220	cluster_1
Chr2	11303590	11306850	AT2G26580	cluster_1
Chr2	16011456	16012508	AT2G38230	cluster_1
Chr2	16892024	16892790	AT2G40450	cluster_1
Chr5	8134301	8135991	AT5G24070	cluster_1
Chr5	16605491	16606228	AT5G41505	cluster_1
Chr1	10051014	10053117	AT1G28600	cluster_1
Chr5	26705862	26708676	AT5G66870	cluster_1
Chr3	20673847	20675946	AT3G55710	cluster_1
Chr4	12110857	12111570	AT4G23110	cluster_1
Chr4	8730723	8732748	AT4G15300	cluster_1
Chr5	17772941	17775686	AT5G44160	cluster_1
Chr3	16581929	16582273	AT3G45248	cluster_1
Chr4	1340115	1341289	AT4G03038	cluster_1
Chr3	7701025	7703385	AT3G21865	cluster_1
Chr4	7333981	7334956	AT4G12382	cluster_1
Chr3	7709113	7709733	AT3G21890	cluster_1
Chr1	7366775	7367678	AT1G21050	cluster_1
Chr1	8317396	8319483	AT1G23420	cluster_1
Chr1	21414170	21417946	AT1G57820	cluster_1
Chr1	9105208	9107189	AT1G26320	cluster_1
Chr1	19000509	19000892	AT1G51240	cluster_1
Chr3	3595765	3597952	AT3G11430	cluster_1
Chr5	16136594	16141163	AT5G40348	cluster_1
Chr5	7354164	7354688	AT5G22190	cluster_1
Chr5	7686253	7686779	AT5G22970	cluster_1
Chr1	25709114	25710907	AT1G68520	cluster_1
Chr2	9715085	9715983	AT2G22807	cluster_1
Chr3	2856141	2856659	AT3G09290	cluster_1
Chr1	24520791	24524164	AT1G65910	cluster_1
Chr5	5406863	5411424	AT5G16560	cluster_1
Chr2	12339751	12339822	AT2G28770	cluster_1
Chr2	13053777	13056380	AT2G30650	cluster_1
Chr1	25551922	25554258	AT1G68170	cluster_1
Chr4	11097242	11098024	AT4G20690	cluster_1
Chr5	17984616	17985473	AT5G44585	cluster_1
Chr1	25061731	25065446	AT1G67110	cluster_1
Chr3	10629425	10633967	AT3G28390	cluster_1
Chr1	5608807	5611426	AT1G16410	cluster_1
Chr1	29521770	29523191	AT1G78470	cluster_1
Chr1	9228235	9232240	AT1G26700	cluster_1
Chr4	10128869	10129363	AT4G18335	cluster_1
Chr1	9100153	9103603	AT1G26310	cluster_1
Chr5	6720384	6722475	AT5G19880	cluster_1
Chr1	2675813	2679781	AT1G08465	cluster_1
Chr2	10529690	10531957	AT2G24740	cluster_1
Chr2	10034607	10036000	AT2G23590	cluster_1
Chr5	23851905	23855275	AT5G59090	cluster_1
Chr5	2952216	2953245	AT5G09490	cluster_1
Chr1	24939550	24940013	AT1G66855	cluster_1
Chr1	25405580	25406372	AT1G67760	cluster_1
Chr3	391057	392758	AT3G02150	cluster_1
Chr3	7528184	7530677	AT3G21380	cluster_1
Chr2	608759	610130	AT2G02310	cluster_1
Chr1	24494734	24498485	AT1G65850	cluster_1
Chr3	18704765	18706570	AT3G50400	cluster_1
Chr4	12724743	12725637	AT4G24660	cluster_1
Chr1	9141567	9143304	AT1G26420	cluster_1
Chr5	19065453	19066007	AT5G46980	cluster_1
Chr2	17237745	17240440	AT2G41370	cluster_1
Chr5	2243553	2245339	AT5G07200	cluster_1
Chr5	9061651	9062419	AT5G25955	cluster_1
Chr5	15868262	15869714	AT5G39630	cluster_1
Chr1	22456749	22457321	AT1G60985	cluster_1
Chr1	19396081	19398244	AT1G52120	cluster_1
Chr2	15294303	15294857	AT2G36450	cluster_1
Chr3	4104576	4106112	AT3G12900	cluster_1
Chr5	19501157	19504357	AT5G48110	cluster_1
Chr1	28597530	28598300	AT1G76220	cluster_1
Chr5	16653337	16654635	AT5G41640	cluster_1
Chr1	18237863	18238367	AT1G49310	cluster_1
Chr2	14510482	14511891	AT2G34370	cluster_1
Chr3	9203934	9204965	AT3G25270	cluster_1
Chr5	1010780	1013586	AT5G03800	cluster_1
Chr1	4989563	4992732	AT1G14580	cluster_1
Chr3	3056375	3059148	AT3G09940	cluster_1
Chr1	3763268	3764483	AT1G11230	cluster_1
Chr4	8602048	8602182	AT4G15061	cluster_1
Chr1	19094888	19097452	AT1G51490	cluster_1
Chr2	11014890	11015800	AT2G25820	cluster_1
Chr4	15441082	15443900	AT4G31910	cluster_1
Chr4	7884516	7885664	AT4G13570	cluster_1
Chr3	7178200	7178614	AT3G20555	cluster_1
Chr5	23836686	23837259	AT5G59040	cluster_1
Chr3	2921804	2923258	AT3G09510	cluster_1
Chr1	17698655	17700834	AT1G47990	cluster_1
Chr4	6074770	6075645	AT4G09610	cluster_1
Chr1	11337558	11341889	AT1G31670	cluster_1
Chr5	6164587	6165991	AT5G18560	cluster_1
Chr2	18807538	18811047	AT2G45660	cluster_1
Chr3	9174457	9175776	AT3G25190	cluster_1
Chr1	9278953	9279482	AT1G26796	cluster_1
Chr3	19670166	19670423	AT3G53060	cluster_1
Chr5	14561817	14562750	AT5G36910	cluster_1
Chr5	2950914	2951693	AT5G09480	cluster_1
Chr3	17846073	17846342	AT3G48208	cluster_1
Chr3	9176932	9178268	AT3G25200	cluster_1
Chr1	12314904	12316258	AT1G33910	cluster_1
Chr5	24320595	24322790	AT5G60470	cluster_1
Chr1	24805635	24807557	AT1G66480	cluster_1
Chr3	16965889	16967345	AT3G46190	cluster_1
Chr4	11141427	11143597	AT4G20810	cluster_1
Chr3	8715236	8718211	AT3G24140	cluster_1
Chr5	15615948	15616457	AT5G39010	cluster_1
Chr4	9083447	9084727	AT4G16030	cluster_1
Chr5	10719437	10722013	AT5G28680	cluster_1
Chr1	9280955	9281560	AT1G26797	cluster_1
Chr1	12159884	12161314	AT1G33530	cluster_1
Chr5	15526114	15526407	AT5G38770	cluster_1
Chr4	11922340	11924216	AT4G22680	cluster_1
Chr1	21185662	21188369	AT1G56550	cluster_1
Chr5	3349134	3349468	AT5G10590	cluster_1
Chr3	4863631	4865949	AT3G14490	cluster_1
Chr1	21233595	21235137	AT1G56650	cluster_1
Chr1	19257634	19261479	AT1G51860	cluster_1
Chr5	26625080	26626793	AT5G66690	cluster_1
Chr3	322831	323053	AT3G01940	cluster_1
Chr3	4047072	4048614	AT3G12730	cluster_1
Chr5	15849155	15849301	AT5G39581	cluster_1
Chr2	18804350	18806522	AT2G45650	cluster_1
Chr4	10908672	10911151	AT4G20200	cluster_1
Chr2	13306593	13307475	AT2G31230	cluster_1
Chr2	18641566	18642704	AT2G45210	cluster_1
Chr1	19553217	19555543	AT1G52470	cluster_1
Chr2	10509068	10510902	AT2G24696	cluster_1
Chr5	6829042	6831515	AT5G20240	cluster_1
Chr1	12308284	12309686	AT1G33890	cluster_1
Chr1	21993581	21997691	AT1G59780	cluster_1
Chr5	25357360	25357822	AT5G63230	cluster_1
Chr1	985751	988146	AT1G03880	cluster_1
Chr5	4908686	4910799	AT5G15140	cluster_1
Chr3	17020747	17025011	AT3G46330	cluster_1
Chr2	1059710	1062410	AT2G03500	cluster_1
Chr4	15411701	15412289	AT4G31875	cluster_1
Chr5	15377173	15378416	AT5G38410	cluster_1
Chr4	10906508	10907677	AT4G20190	cluster_1
Chr5	9331573	9333174	AT5G26660	cluster_1
Chr5	4913699	4915892	AT5G15150	cluster_1
Chr1	26197498	26198821	AT1G69650	cluster_1
Chr5	21365813	21366863	AT5G52680	cluster_1
Chr1	7516709	7517179	AT1G21470	cluster_1
Chr5	18604101	18604586	AT5G45860	cluster_1
Chr4	7414150	7414927	AT4G12500	cluster_1
Chr1	22529024	22531784	AT1G61130	cluster_1
Chr3	19173622	19174667	AT3G51680	cluster_1
Chr5	20134200	20134786	AT5G49615	cluster_1
Chr5	17980862	17981807	AT5G44582	cluster_1
Chr5	24801554	24803169	AT5G61720	cluster_1
Chr4	9069355	9072903	AT4G16010	cluster_1
Chr1	22989550	22990341	AT1G62225	cluster_1
Chr3	18427735	18429201	AT3G49690	cluster_1
Chr1	20039463	20039616	AT1G53683	cluster_1
Chr1	1847883	1849693	AT1G06090	cluster_1
Chr1	28992876	28993170	AT1G77150	cluster_1
Chr3	5846002	5846589	AT3G17140	cluster_1
Chr1	8541027	8541739	AT1G24145	cluster_1
Chr1	11075627	11079240	AT1G31050	cluster_1
Chr1	25668610	25670182	AT1G68460	cluster_1
Chr2	964214	964901	AT2G03190	cluster_1
Chr1	3493940	3495144	AT1G10585	cluster_1
Chr4	14685602	14686885	AT4G30040	cluster_1
Chr1	26007465	26009059	AT1G69180	cluster_1
Chr3	5986685	5988498	AT3G17500	cluster_1
Chr5	22062805	22063914	AT5G54320	cluster_1
Chr4	15079243	15081657	AT4G30980	cluster_1
Chr2	1554282	1555514	AT2G04480	cluster_1
Chr1	17378652	17379374	AT1G47389	cluster_1
Chr3	17974591	17974626	AT3G48515	cluster_1
Chr3	19452254	19453162	AT3G52480	cluster_1
Chr3	11467964	11468857	AT3G29636	cluster_1
Chr3	8992265	8992910	AT3G24640	cluster_1
Chr1	23331462	23331608	AT1G62978	cluster_1
Chr5	23990074	23990696	AT5G59510	cluster_1
Chr1	10083500	10085030	AT1G28700	cluster_1
Chr5	908563	910149	AT5G03590	cluster_1
Chr4	5812488	5813396	AT4G09110	cluster_1
Chr4	2694713	2694850	AT4G05265	cluster_1
Chr2	9341498	9343030	AT2G21910	cluster_1
Chr5	2079955	2081684	AT5G06730	cluster_1
Chr4	12096786	12098888	AT4G23080	cluster_1
Chr1	25592467	25593595	AT1G68280	cluster_1
Chr1	21605752	21607995	AT1G58260	cluster_1
Chr4	8742639	8747981	AT4G15320	cluster_1
Chr4	14346288	14346500	AT4G29103	cluster_1
Chr4	14512549	14514492	AT4G29590	cluster_1
Chr1	21868262	21868708	AT1G59530	cluster_1
Chr1	6784020	6785075	AT1G19620	cluster_1
Chr1	967503	970130	AT1G03840	cluster_1
Chr5	5400735	5402626	AT5G16530	cluster_1
Chr1	27759975	27761447	AT1G73830	cluster_1
Chr2	12029997	12032420	AT2G28210	cluster_1
Chr2	8009323	8011255	AT2G18480	cluster_1
Chr2	16012535	16014753	AT2G38240	cluster_1
Chr5	7798197	7799448	AT5G23170	cluster_1
Chr1	8393187	8393330	AT1G23724	cluster_1
Chr4	13350796	13352569	AT4G26420	cluster_1
Chr2	6873545	6874741	AT2G15780	cluster_1
Chr5	24772383	24773507	AT5G61620	cluster_1
Chr3	19674533	19674942	AT3G53070	cluster_1
Chr5	19966799	19967527	AT5G49260	cluster_1
Chr3	18702074	18703619	AT3G50390	cluster_1
Chr2	19264573	19266446	AT2G46880	cluster_1
Chr4	14304921	14305721	AT4G29020	cluster_1
Chr1	10966907	10968851	AT1G30835	cluster_1
Chr3	16525410	16529352	AT3G45140	cluster_1
Chr1	18232608	18233624	AT1G49290	cluster_1
Chr2	7846050	7846884	AT2G18050	cluster_1
Chr5	20189655	20191390	AT5G49690	cluster_1
Chr5	18785672	18786956	AT5G46310	cluster_1
Chr2	10047379	10049291	AT2G23620	cluster_1
Chr1	16831016	16833916	AT1G44318	cluster_1
Chr4	14430223	14430601	AT4G29283	cluster_1
Chr1	9654688	9656089	AT1G27740	cluster_1
Chr1	20507375	20508355	AT1G54980	cluster_1
Chr2	11012506	11014170	AT2G25810	cluster_1
Chr3	20908928	20910481	AT3G56400	cluster_1
Chr1	10067563	10069177	AT1G28640	cluster_1
Chr3	18871491	18871631	AT3G50764	cluster_1
Chr3	23016223	23018509	AT3G62170	cluster_1
Chr4	10254359	10254853	AT4G18620	cluster_1
Chr3	9165744	9166253	AT3G25170	cluster_1
Chr1	28989927	28991346	AT1G77145	cluster_1
Chr5	23408896	23409422	AT5G57785	cluster_1
Chr4	6678900	6679436	AT4G10860	cluster_1
Chr4	8804120	8807203	AT4G15393	cluster_1
Chr3	11914366	11915697	AT3G30280	cluster_1
Chr3	7703866	7704829	AT3G21870	cluster_1
Chr3	23029100	23031155	AT3G62220	cluster_1
Chr3	17882556	17884268	AT3G48290	cluster_1
Chr3	23019623	23020479	AT3G62180	cluster_1
Chr4	5151863	5151979	AT4G08151	cluster_1
Chr1	24619837	24622004	AT1G66140	cluster_1
Chr1	19270193	19274068	AT1G51880	cluster_1
Chr5	3867213	3867308	AT5G11977	cluster_1
Chr3	18335715	18336317	AT3G49440	cluster_1
Chr5	3564976	3566051	AT5G11190	cluster_1
Chr1	19618143	19619021	AT1G52680	cluster_1
Chr5	24323594	24324169	AT5G60480	cluster_1
Chr3	7899215	7900514	AT3G22345	cluster_1
Chr4	15700904	15702960	AT4G32540	cluster_1
Chr5	18608457	18608911	AT5G45875	cluster_1
Chr5	15133737	15135500	AT5G37990	cluster_1
Chr5	19444138	19447850	AT5G48000	cluster_1
Chr5	25454730	25456476	AT5G63580	cluster_1
Chr4	15202296	15203431	AT4G31330	cluster_1
Chr4	10818242	10825381	AT4G19970	cluster_1
Chr3	159466	162837	AT3G01420	cluster_1
Chr4	11375364	11375481	AT4G21362	cluster_1
Chr2	19324233	19326397	AT2G47030	cluster_1
Chr5	18606564	18607043	AT5G45870	cluster_1
Chr2	16244099	16244503	AT2G38905	cluster_1
Chr1	24936958	24937434	AT1G66850	cluster_1
Chr5	8199757	8201051	AT5G24190	cluster_1
Chr5	21785999	21787444	AT5G53635	cluster_1
Chr3	5683336	5684245	AT3G16680	cluster_1
Chr1	1207344	1207862	AT1G04445	cluster_1
Chr2	17259457	17260120	AT2G41400	cluster_1
Chr3	16316080	16319458	AT3G44770	cluster_1
Chr3	1221546	1222655	AT3G04530	cluster_1
Chr5	21195044	21195763	AT5G52160	cluster_1
Chr2	15292648	15292872	AT2G36440	cluster_1
Chr1	24462958	24466888	AT1G65780	cluster_1
Chr2	8627699	8628220	AT2G19980	cluster_1
Chr1	23573094	23574278	AT1G63560	cluster_1
Chr3	16446975	16448764	AT3G44990	cluster_1
Chr4	6415256	6416829	AT4G10350	cluster_1
Chr4	12336186	12337482	AT4G23680	cluster_1
Chr1	18234724	18237231	AT1G49300	cluster_1
Chr5	22869060	22869958	AT5G56470	cluster_1
Chr5	15831990	15833439	AT5G39533	cluster_1
Chr1	25408043	25410153	AT1G67770	cluster_1
Chr4	9067830	9068512	AT4G16008	cluster_1
Chr5	23789522	23791681	AT5G58910	cluster_1
Chr4	11736653	11737744	AT4G22170	cluster_1
Chr5	25017073	25018246	AT5G62280	cluster_1
Chr1	4310969	4311457	AT1G12663	cluster_1
Chr3	16305322	16306378	AT3G44760	cluster_1
Chr1	7890464	7892090	AT1G22340	cluster_1
Chr5	20192599	20193429	AT5G49700	cluster_1
Chr4	5579034	5579745	AT4G08740	cluster_1
Chr4	7327992	7329192	AT4G12360	cluster_1
Chr1	26452965	26456088	AT1G70250	cluster_1
Chr3	18205775	18205975	AT3G49115	cluster_1
Chr5	15538197	15538802	AT5G38800	cluster_1
Chr2	16793213	16794328	AT2G40210	cluster_1
Chr3	7795606	7796327	AT3G22121	cluster_1
Chr2	16299351	16301227	AT2G39040	cluster_1
Chr3	18598429	18601009	AT3G50160	cluster_1
Chr2	10153797	10155647	AT2G23840	cluster_1
Chr5	3347421	3348734	AT5G10580	cluster_1
Chr1	23058034	23058156	AT1G62355	cluster_1
Chr2	10031713	10032753	AT2G23570	cluster_1
Chr4	10931493	10934212	AT4G20240	cluster_1
Chr1	24215644	24217328	AT1G65190	cluster_1
Chr4	6423577	6425661	AT4G10370	cluster_1
Chr3	7313538	7315883	AT3G20880	cluster_1
Chr3	16531179	16531676	AT3G45150	cluster_1
Chr5	21348554	21349681	AT5G52620	cluster_1
Chr2	7033940	7034317	AT2G16225	cluster_1
Chr5	20362550	20363461	AT5G50060	cluster_1
Chr3	3072662	3075142	AT3G09990	cluster_1
Chr2	18479053	18480197	AT2G44810	cluster_1
Chr5	6826506	6827629	AT5G20230	cluster_1
Chr2	11089250	11089597	AT2G26020	cluster_1
Chr1	19249449	19250709	AT1G51840	cluster_1
Chr5	8143699	8145252	AT5G24090	cluster_1
Chr2	12322386	12323584	AT2G28710	cluster_1
Chr4	8964745	8966318	AT4G15740	cluster_1
Chr1	29523982	29526284	AT1G78476	cluster_1
Chr3	8194679	8197153	AT3G23050	cluster_1
Chr4	6681722	6682462	AT4G10865	cluster_1
Chr2	17257380	17258196	AT2G41390	cluster_1
Chr4	1344182	1346501	AT4G03050	cluster_1
Chr5	7688084	7690648	AT5G22980	cluster_1
Chr3	9845396	9847148	AT3G26770	cluster_1
Chr2	12225842	12228543	AT2G28550	cluster_1
Chr1	24978205	24984619	AT1G66950	cluster_1
Chr5	2622030	2622720	AT5G08150	cluster_1
Chr5	1155055	1155724	AT5G04210	cluster_1
Chr1	23007147	23008585	AT1G62280	cluster_1
Chr4	11910289	11910362	AT4G22635	cluster_1
Chr1	24117440	24118798	AT1G64920	cluster_1
Chr1	26773539	26773725	AT1G71002	cluster_1
Chr3	23266249	23266934	AT3G62950	cluster_1
Chr1	9627572	9628496	AT1G27670	cluster_1
Chr1	24588269	24588794	AT1G66045	cluster_1
Chr2	14933828	14935482	AT2G35580	cluster_1
Chr3	19473483	19473884	AT3G52520	cluster_1
Chr5	7367635	7370295	AT5G22260	cluster_1
Chr1	9381803	9383984	AT1G27030	cluster_1
Chr1	8515506	8515971	AT1G24068	cluster_1
Chr3	21604871	21606229	AT3G58410	cluster_1
Chr4	6887254	6889059	AT4G11320	cluster_1
Chr2	10044179	10046532	AT2G23610	cluster_1
Chr4	17639533	17640665	AT4G37540	cluster_1
Chr5	3992948	3993610	AT5G12340	cluster_1
Chr1	13112506	13113136	AT1G35550	cluster_1
Chr4	9856296	9859288	AT4G17710	cluster_1
Chr2	10042199	10043673	AT2G23600	cluster_1
Chr5	4757972	4762615	AT5G14740	cluster_1
Chr5	20567386	20568075	AT5G50510	cluster_1
Chr1	10071712	10073411	AT1G28660	cluster_1
Chr4	11707370	11709932	AT4G22100	cluster_1
Chr3	4747769	4748819	AT3G14260	cluster_1
Chr3	9316074	9319568	AT3G25620	cluster_1
Chr3	9337532	9338065	AT3G25655	cluster_1
Chr5	23863530	23864048	AT5G59110	cluster_1
Chr2	18606410	18607853	AT2G45130	cluster_1
Chr1	22258982	22260715	AT1G60410	cluster_1
Chr1	7667803	7670530	AT1G21850	cluster_1
Chr5	20210878	20213734	AT5G49750	cluster_1
Chr2	19508980	19511792	AT2G47550	cluster_1
Chr1	9281791	9282341	AT1G26798	cluster_1
Chr4	13121068	13121955	AT4G25780	cluster_1
Chr1	28568808	28568928	AT1G76135	cluster_1
Chr1	22455320	22455589	AT1G60983	cluster_1
Chr1	22499317	22500331	AT1G61090	cluster_1
Chr1	11277417	11278462	AT1G31510	cluster_1
Chr3	114290	114604	AT3G01322	cluster_1
Chr2	14337366	14338251	AT2G33870	cluster_1
Chr4	9063845	9064481	AT4G16000	cluster_1
Chr2	9488554	9491187	AT2G22330	cluster_1
Chr2	1974886	1976570	AT2G05400	cluster_1
Chr5	16271140	16272470	AT5G40630	cluster_1
Chr3	2576794	2578246	AT3G08500	cluster_1
Chr3	17322119	17323545	AT3G47030	cluster_1
Chr2	15082855	15084473	AT2G35930	cluster_1
Chr4	13712199	13714797	AT4G27420	cluster_1
Chr1	23072575	23073189	AT1G62370	cluster_1
Chr5	1949315	1950282	AT5G06380	cluster_1
Chr5	4062724	4064992	AT5G12870	cluster_1
Chr5	16604002	16605213	AT5G41500	cluster_1
Chr1	19910516	19911646	AT1G53370	cluster_1
Chr3	22016385	22018100	AT3G59600	cluster_1
Chr3	9406873	9407955	AT3G25770	cluster_1
Chr2	10404373	10405650	AT2G24510	cluster_1
Chr1	28511168	28514284	AT1G75940	cluster_1
Chr4	112705	113966	AT4G00250	cluster_1
Chr5	351008	352069	AT5G01900	cluster_1
Chr1	10710079	10711664	AT1G30350	cluster_1
Chr1	20701499	20703460	AT1G55440	cluster_1
Chr1	1935293	1936819	AT1G06350	cluster_1
Chr4	1014680	1015729	AT4G02310	cluster_1
Chr2	18168704	18168829	AT2G43871	cluster_1
Chr1	29871458	29874315	AT1G79420	cluster_1
Chr1	26013012	26014834	AT1G69190	cluster_1
Chr1	7725972	7726586	AT1G21960	cluster_1
Chr5	25650641	25652123	AT5G64100	cluster_1
Chr5	22628017	22633342	AT5G55896	cluster_1
Chr2	9704706	9706150	AT2G22800	cluster_1
Chr3	21497778	21499676	AT3G58060	cluster_1
Chr3	16538991	16539212	AT3G45180	cluster_1
Chr2	14857021	14857878	AT2G35270	cluster_1
Chr3	7676927	7678414	AT3G21790	cluster_1
Chr3	15678709	15678855	AT3G43829	cluster_1
Chr5	20917929	20919838	AT5G51500	cluster_1
Chr2	13704221	13706860	AT2G32270	cluster_1
Chr1	4077498	4078095	AT1G12064	cluster_1
Chr4	8967554	8968604	AT4G15750	cluster_1
Chr4	12113308	12115523	AT4G23120	cluster_1
Chr2	15161702	15162676	AT2G36110	cluster_1
Chr1	25585776	25587658	AT1G68260	cluster_1
Chr2	12388201	12389872	AT2G28860	cluster_1
Chr1	1938963	1940459	AT1G06360	cluster_1
Chr1	22121550	22123702	AT1G60050	cluster_1
Chr5	19456960	19461689	AT5G48010	cluster_1
Chr3	20663983	20664576	AT3G55677	cluster_1
Chr2	610428	611843	AT2G02320	cluster_1
Chr5	20142470	20146498	AT5G49630	cluster_1
Chr2	2015706	2016749	AT2G05510	cluster_1
Chr4	17464803	17467109	AT4G37070	cluster_1
Chr4	13122152	13123347	AT4G25790	cluster_1
Chr1	19631126	19633440	AT1G52700	cluster_1
Chr5	22013878	22014321	AT5G54225	cluster_1
Chr5	17334121	17335234	AT5G43175	cluster_1
Chr3	8796541	8797031	AT3G24270	cluster_1
Chr5	14606980	14607754	AT5G36980	cluster_1
Chr2	18847007	18847821	AT2G45760	cluster_1
Chr4	7324912	7326636	AT4G12350	cluster_1
Chr5	17756264	17758275	AT5G44120	cluster_1
Chr1	30143628	30144255	AT1G80133	cluster_1
Chr3	9397786	9399762	AT3G25740	cluster_1
Chr3	7666808	7668565	AT3G21755	cluster_1
Chr5	9109026	9113235	AT5G26090	cluster_1
Chr4	10282762	10283803	AT4G18690	cluster_1
Chr1	23385324	23387167	AT1G63070	cluster_1
Chr1	17270185	17271706	AT1G46840	cluster_1
Chr5	4756218	4757657	AT5G14730	cluster_1
Chr3	1577800	1578734	AT3G05460	cluster_1
Chr1	24753634	24754604	AT1G66370	cluster_1
Chr1	4833518	4835089	AT1G14120	cluster_1
Chr1	19220977	19225689	AT1G51805	cluster_1
Chr5	2349455	2351509	AT5G07420	cluster_1
Chr5	26322948	26324578	AT5G65790	cluster_1
Chr5	7728020	7728455	AT5G23035	cluster_1
Chr4	57199	59286	AT4G00150	cluster_1
Chr3	16614566	16614901	AT3G45285	cluster_1
Chr4	9407768	9410877	AT4G16740	cluster_1
Chr1	4604841	4606053	AT1G13420	cluster_1
Chr1	19549331	19551282	AT1G52460	cluster_1
Chr4	17160536	17160706	AT4G36268	cluster_1
Chr4	8060681	8062231	AT4G13960	cluster_1
Chr5	15653090	15654020	AT5G39100	cluster_1
Chr1	8139165	8140202	AT1G22990	cluster_1
Chr3	5571992	5574541	AT3G16410	cluster_1
Chr1	24515837	24518487	AT1G65900	cluster_1
Chr4	7417236	7417803	AT4G12510	cluster_1
Chr5	9103179	9104100	AT5G26050	cluster_1
Chr2	16896907	16901280	AT2G40460	cluster_1
Chr3	21896052	21897787	AT3G59230	cluster_1
Chr5	23928971	23929745	AT5G59320	cluster_1
Chr1	22008604	22009455	AT1G59810	cluster_1
Chr1	18997026	18997434	AT1G51230	cluster_1
Chr3	11959167	11959239	AT3G30345	cluster_1
Chr3	22462657	22463785	AT3G60780	cluster_1
Chr1	20697649	20699622	AT1G55430	cluster_1
Chr1	20602819	20603924	AT1G55230	cluster_1
Chr5	1346238	1348857	AT5G04680	cluster_1
Chr1	8544250	8545551	AT1G24148	cluster_1
Chr1	21219818	21220357	AT1G56620	cluster_1
Chr3	20471791	20472889	AT3G55230	cluster_1
Chr1	12301325	12302467	AT1G33870	cluster_1
Chr5	8778592	8779785	AT5G25290	cluster_1
Chr1	8377262	8378769	AT1G23690	cluster_1
Chr2	8662038	8662614	AT2G20070	cluster_1
Chr2	14936666	14937964	AT2G35585	cluster_1
Chr3	18589111	18591273	AT3G50130	cluster_1
Chr1	4422707	4423155	AT1G12960	cluster_1
Chr3	4464908	4465586	AT3G13660	cluster_1
Chr1	24942188	24944497	AT1G66860	cluster_1
Chr5	8139253	8141122	AT5G24080	cluster_1
Chr1	25122459	25124695	AT1G67150	cluster_1
Chr1	2663027	2665343	AT1G08440	cluster_1
Chr5	21389766	21390189	AT5G52770	cluster_1
Chr1	16155403	16157911	AT1G43020	cluster_1
Chr2	11710674	11711324	AT2G27375	cluster_1
Chr2	8063320	8065008	AT2G18570	cluster_1
Chr2	16997177	16999277	AT2G40740	cluster_1
Chr3	16583723	16584148	AT3G45250	cluster_1
Chr3	15706994	15709789	AT3G43860	cluster_1
Chr5	9062917	9065011	AT5G25960	cluster_1
Chr1	25053734	25054847	AT1G67100	cluster_1
Chr5	14712811	14714303	AT5G37170	cluster_1
Chr5	23991253	23992798	AT5G59520	cluster_1
Chr5	6479400	6480446	AT5G19260	cluster_1
Chr4	11762292	11762688	AT4G22230	cluster_1
Chr1	17230411	17230653	AT1G46336	cluster_1
Chr1	25706882	25708255	AT1G68510	cluster_1
Chr2	19145529	19146713	AT2G46630	cluster_1
Chr4	2694939	2695328	AT4G05270	cluster_1
Chr3	4371470	4371987	AT3G13432	cluster_1
Chr4	369856	369991	AT4G00885	cluster_1
Chr1	10895280	10897109	AT1G30710	cluster_1
Chr4	11902105	11902642	AT4G22610	cluster_1
Chr3	11465851	11467227	AT3G29635	cluster_1
Chr3	18293347	18294577	AT3G49340	cluster_1
Chr2	9892716	9895400	AT2G23230	cluster_1
Chr3	11037461	11038440	AT3G29040	cluster_1
Chr3	19435447	19436190	AT3G52440	cluster_1
Chr5	10491994	10492514	AT5G28515	cluster_1
Chr3	20860778	20862265	AT3G56230	cluster_1
Chr3	8252138	8253196	AT3G23145	cluster_1
Chr3	19492106	19492935	AT3G52550	cluster_1
Chr4	16204157	16207947	AT4G33790	cluster_1
Chr2	17439374	17441350	AT2G41810	cluster_1
Chr4	7708598	7709047	AT4G13261	cluster_1
Chr1	4277993	4280862	AT1G12570	cluster_1
Chr4	17718128	17718742	AT4G37710	cluster_1
Chr1	8534183	8535430	AT1G24130	cluster_1
Chr3	7667027	7668724	AT3G21760	cluster_1
Chr3	4374236	4374712	AT3G13433	cluster_1
Chr2	15379694	15381987	AT2G36690	cluster_1
Chr3	3946036	3946960	AT3G12410	cluster_1
Chr2	7887584	7888878	AT2G18140	cluster_1
Chr4	9891051	9892807	AT4G17790	cluster_1
Chr3	6419060	6421983	AT3G18660	cluster_1
Chr5	3718810	3721334	AT5G11580	cluster_1
Chr3	2347468	2348791	AT3G07350	cluster_1
Chr5	4623367	4624847	AT5G14340	cluster_1
Chr2	12494851	12499723	AT2G29090	cluster_1
Chr2	11894592	11895549	AT2G27935	cluster_1
Chr1	26749137	26749253	AT1G70944	cluster_1
Chr5	8092969	8095285	AT5G23960	cluster_1
Chr2	13809216	13813570	AT2G32530	cluster_1
Chr5	25504813	25504902	AT5G63715	cluster_1
Chr2	12366748	12370684	AT2G28830	cluster_1
Chr3	3564079	3565779	AT3G11380	cluster_1
Chr1	21223593	21226943	AT1G56630	cluster_1
Chr5	19971909	19974444	AT5G49270	cluster_1
Chr4	8314078	8318830	AT4G14460	cluster_1
Chr2	13515199	13517413	AT2G31780	cluster_1
Chr1	18250043	18251038	AT1G49330	cluster_1
Chr5	5880460	5882675	AT5G17810	cluster_1
Chr4	16716806	16718017	AT4G35120	cluster_1
Chr3	73481	75538	AT3G01220	cluster_1
Chr5	14195377	14197613	AT5G36110	cluster_1
Chr4	9922990	9923850	AT4G17850	cluster_1
Chr3	18291488	18292048	AT3G49330	cluster_1
Chr2	12501092	12504912	AT2G29100	cluster_1
Chr5	26634320	26635885	AT5G66700	cluster_1
Chr5	22022978	22024461	AT5G54240	cluster_1
Chr2	12524889	12527747	AT2G29130	cluster_1
Chr5	22008612	22009532	AT5G54210	cluster_1
Chr2	16782522	16784147	AT2G40180	cluster_1
Chr4	16927972	16929170	AT4G35720	cluster_1
Chr3	5896075	5897835	AT3G17260	cluster_1
Chr5	21604662	21605674	AT5G53260	cluster_1
Chr1	698207	698515	AT1G03020	cluster_1
Chr1	12990113	12990867	AT1G35360	cluster_1
Chr5	15524178	15524977	AT5G38760	cluster_1
Chr1	6471150	6471824	AT1G18760	cluster_1
Chr2	15109007	15109773	AT2G35970	cluster_1
Chr1	10117715	10119085	AT1G29010	cluster_1
Chr5	9200463	9202400	AT5G26260	cluster_1
Chr1	22835078	22838615	AT1G61820	cluster_1
Chr4	5311093	5312406	AT4G08380	cluster_1
Chr3	22441771	22443771	AT3G60720	cluster_1
Chr1	6473370	6474048	AT1G18770	cluster_1
Chr3	19016606	19017547	AT3G51190	cluster_1
Chr5	2352439	2354202	AT5G07430	cluster_1
Chr2	13814686	13818289	AT2G32540	cluster_1
Chr4	7900374	7901328	AT4G13580	cluster_1
Chr3	10635918	10637945	AT3G28400	cluster_1
Chr3	16533451	16534082	AT3G45160	cluster_1
Chr4	8922632	8923892	AT4G15650	cluster_1
Chr4	17844430	17849274	AT4G37950	cluster_1
Chr5	2446764	2448543	AT5G07690	cluster_1
Chr5	23864730	23868052	AT5G59120	cluster_1
Chr5	18149369	18150892	AT5G44940	cluster_1
Chr1	1933284	1934014	AT1G06340	cluster_1
Chr5	17031111	17033726	AT5G42590	cluster_1
Chr2	8147939	8149469	AT2G18810	cluster_1
Chr5	15533785	15534180	AT5G38790	cluster_1
Chr5	20600727	20601416	AT5G50620	cluster_1
Chr1	9264404	9264580	AT1G26773	cluster_1
Chr1	18049844	18052975	AT1G48800	cluster_1
Chr5	2171403	2172939	AT5G07000	cluster_1
Chr5	15739280	15740514	AT5G39310	cluster_1
Chr2	9579874	9583893	AT2G22540	cluster_1
Chr1	18230479	18230552	AT1G49280	cluster_1
Chr1	20505000	20506488	AT1G54970	cluster_1
Chr5	8172332	8175431	AT5G24150	cluster_1
Chr3	8026202	8027274	AT3G22710	cluster_1
Chr5	19567064	19567688	AT5G48280	cluster_1
Chr1	24945484	24946968	AT1G66870	cluster_1
Chr5	21079252	21081578	AT5G51850	cluster_1
Chr3	7801744	7802408	AT3G22136	cluster_1
Chr5	24786416	24788015	AT5G61680	cluster_1
Chr3	20671115	20673372	AT3G55700	cluster_1
Chr2	19411560	19412151	AT2G47270	cluster_1
Chr5	26110326	26111351	AT5G65330	cluster_1
Chr3	9546398	9549453	AT3G26120	cluster_1
Chr5	14641551	14642440	AT5G37055	cluster_1
Chr3	16321601	16322604	AT3G44780	cluster_1
Chr5	15616917	15619358	AT5G39020	cluster_1
Chr4	6593774	6594478	AT4G10695	cluster_1
Chr3	8952006	8952572	AT3G24535	cluster_1
Chr4	17150869	17153578	AT4G36250	cluster_1
Chr2	6871257	6872245	AT2G15770	cluster_1
Chr5	21363655	21364302	AT5G52670	cluster_1
Chr1	12615733	12617032	AT1G34510	cluster_1
Chr2	11941661	11943604	AT2G28056	cluster_1
Chr4	8963041	8963583	AT4G15735	cluster_1
Chr3	2827239	2830542	AT3G09220	cluster_1
Chr2	15110588	15111471	AT2G35980	cluster_1
Chr3	18910990	18912608	AT3G50870	cluster_1
Chr3	19176374	19178161	AT3G51690	cluster_1
Chr3	8078820	8081051	AT3G22830	cluster_1
Chr1	4650787	4651469	AT1G13600	cluster_1
Chr2	11506065	11507426	AT2G26960	cluster_1
Chr1	22226885	22227928	AT1G60280	cluster_1
Chr1	24906451	24907236	AT1G66770	cluster_1
Chr1	923426	924726	AT1G03710	cluster_1
Chr4	14687029	14687776	AT4G30050	cluster_1
Chr2	17234374	17236279	AT2G41360	cluster_1
Chr4	17835572	17838621	AT4G37940	cluster_1
Chr5	22619104	22620204	AT5G55880	cluster_1
Chr5	17399789	17401949	AT5G43350	cluster_1
Chr1	24359453	24360081	AT1G65510	cluster_1
Chr1	3905579	3906818	AT1G11608	cluster_1
Chr4	844409	846787	AT4G01950	cluster_1
Chr2	10319334	10322222	AT2G24260	cluster_1
Chr1	25579373	25580194	AT1G68250	cluster_1
Chr5	9234685	9236385	AT5G26310	cluster_1
Chr1	24431430	24432953	AT1G65690	cluster_1
Chr1	7471947	7472210	AT1G21327	cluster_1
Chr4	7075826	7076680	AT4G11745	cluster_1
Chr3	10361945	10363506	AT3G27920	cluster_1
Chr2	13987767	13990976	AT2G32960	cluster_1
Chr2	12199098	12200765	AT2G28510	cluster_1
Chr2	18076224	18077463	AT2G43570	cluster_1
Chr2	10826735	10829402	AT2G25440	cluster_1
Chr3	7256656	7259854	AT3G20760	cluster_1
Chr1	25554721	25555661	AT1G68180	cluster_1
Chr2	10792664	10793832	AT2G25340	cluster_1
Chr1	8200383	8201235	AT1G23130	cluster_1
Chr4	16185098	16185616	AT4G33730	cluster_1
Chr3	7237911	7238999	AT3G20710	cluster_1
Chr3	8768846	8769172	AT3G24225	cluster_1
Chr1	24612620	24614805	AT1G66120	cluster_1
Chr5	15669898	15670808	AT5G39150	cluster_1
Chr4	6617143	6618426	AT4G10740	cluster_1
Chr1	6905034	6906018	AT1G19890	cluster_1
Chr3	18845199	18846673	AT3G50710	cluster_1
Chr5	15611860	15614481	AT5G39000	cluster_1
Chr3	5647376	5648746	AT3G16580	cluster_1
Chr4	11738574	11739782	AT4G22180	cluster_1
Chr1	10003966	10004523	AT1G28450	cluster_1
Chr4	11710218	11710608	AT4G22105	cluster_1
Chr5	10722738	10724091	AT5G28690	cluster_1
Chr5	18646928	18647038	AT5G45973	cluster_1
Chr2	17109394	17109712	AT2G40995	cluster_1
Chr5	23405324	23406351	AT5G57780	cluster_1
Chr3	9167285	9169282	AT3G25180	cluster_1
Chr3	5566086	5568545	AT3G16400	cluster_1
Chr4	17579657	17582022	AT4G37390	cluster_1
Chr5	24444396	24447026	AT5G60770	cluster_1
Chr5	2377710	2378829	AT5G07510	cluster_1
Chr1	22247474	22249636	AT1G60390	cluster_1
Chr3	21573754	21575369	AT3G58260	cluster_1
Chr1	1208521	1209874	AT1G04450	cluster_1
[truncated: 30,626 more rows]

## Sheet: En2_clusters
Column1	Column2	Column3	Column4	Column13
Chr3	7749247	7750419	AT3G21990	cluster_1
Chr4	10760830	10762104	AT4G19800	cluster_1
Chr1	24913206	24913296	AT1G66783	cluster_1
Chr3	7742459	7743601	AT3G21970	cluster_1
Chr4	10750381	10752028	AT4G19760	cluster_1
Chr1	5157336	5158269	AT1G14950	cluster_1
Chr4	10753310	10754181	AT4G19770	cluster_1
Chr3	7745143	7746161	AT3G21980	cluster_1
Chr4	10755050	10755970	AT4G19780	cluster_1
Chr4	8931652	8932295	AT4G15680	cluster_1
Chr5	2388310	2389249	AT5G07550	cluster_1
Chr4	8937393	8937892	AT4G15700	cluster_1
Chr1	8714389	8715309	AT1G24590	cluster_1
Chr4	8934324	8934921	AT4G15690	cluster_1
Chr3	7737156	7739542	AT3G21960	cluster_1
Chr1	26712982	26714066	AT1G70840	cluster_1
Chr4	10763934	10765753	AT4G19810	cluster_1
Chr3	6006762	6008003	AT3G17560	cluster_1
Chr1	8362864	8363675	AT1G23610	cluster_1
Chr4	11689187	11689600	AT4G22065	cluster_1
Chr4	14522569	14523240	AT4G29630	cluster_1
Chr1	5154537	5155563	AT1G14940	cluster_1
Chr3	7370168	7371403	AT3G21030	cluster_1
Chr4	10733864	10734975	AT4G19730	cluster_1
Chr4	14519863	14521087	AT4G29620	cluster_1
Chr1	957261	957998	AT1G03800	cluster_1
Chr5	24535570	24537047	AT5G60970	cluster_1
Chr3	7729806	7731171	AT3G21940	cluster_1
Chr3	80176	82005	AT3G01260	cluster_1
Chr4	8929179	8929765	AT4G15670	cluster_1
Chr5	22812213	22813263	AT5G56325	cluster_1
Chr4	11691378	11694392	AT4G22070	cluster_1
Chr3	7751844	7753124	AT3G22000	cluster_1
Chr2	10992808	10993652	AT2G25770	cluster_1
Chr1	28351562	28353495	AT1G75520	cluster_1
Chr5	700169	702630	AT5G02990	cluster_1
Chr3	7368267	7369526	AT3G21020	cluster_1
Chr1	8361004	8362485	AT1G23600	cluster_1
Chr1	1541348	1542432	AT1G05291	cluster_1
Chr3	18964344	18966405	AT3G51060	cluster_1
Chr4	10755966	10756808	AT4G19790	cluster_1
Chr1	17385717	17386186	AT1G47400	cluster_1
Chr4	14525830	14526870	AT4G29640	cluster_1
Chr1	24713306	24714843	AT1G66290	cluster_1
Chr5	22070135	22071347	AT5G54350	cluster_1
Chr4	8762953	8764594	AT4G15350	cluster_1
Chr3	7732458	7733294	AT3G21945	cluster_1
Chr3	6005114	6006004	AT3G17550	cluster_1
Chr3	7695228	7695936	AT3G21840	cluster_1
Chr3	3308489	3309509	AT3G10585	cluster_1
Chr1	25979999	25981436	AT1G69100	cluster_1
Chr4	14240797	14242611	AT4G28840	cluster_1
Chr3	7366210	7367748	AT3G21010	cluster_1
Chr3	6009407	6010562	AT3G17570	cluster_1
Chr5	3228286	3232723	AT5G10278	cluster_1
Chr4	17155556	17157245	AT4G36260	cluster_1
Chr3	17000641	17004251	AT3G46270	cluster_1
Chr4	18439138	18439578	AT4G39750	cluster_1
Chr1	11649	13714	AT1G01030	cluster_1
Chr4	2765962	2767957	AT4G05475	cluster_1
Chr1	26715183	26716829	AT1G70850	cluster_1
Chr1	954525	956097	AT1G03790	cluster_1
Chr4	18440112	18441445	AT4G39753	cluster_1
Chr1	20008996	20009320	AT1G53610	cluster_1
Chr3	6002783	6003973	AT3G17540	cluster_1
Chr5	26136094	26137183	AT5G65410	cluster_1
Chr5	22846069	22847615	AT5G56400	cluster_1
Chr1	16153609	16154468	AT1G43010	cluster_1
Chr5	2386066	2387249	AT5G07540	cluster_1
Chr1	6838120	6840293	AT1G19790	cluster_1
Chr1	23437689	23438677	AT1G63205	cluster_1
Chr3	18460141	18460581	AT3G49765	cluster_1
Chr5	22071862	22072674	AT5G54360	cluster_1
Chr1	29877228	29879204	AT1G79430	cluster_1
Chr3	7717372	7718405	AT3G21910	cluster_1
Chr4	8940292	8940858	AT4G15710	cluster_1
Chr2	13058250	13061673	AT2G30660	cluster_1
Chr4	15633112	15633222	AT4G32378	cluster_1
Chr1	1539152	1540562	AT1G05290	cluster_1
Chr3	7527704	7527910	AT3G21371	cluster_1
Chr4	15074945	15075024	AT4G30972	cluster_1
Chr2	10948747	10949626	AT2G25700	cluster_1
Chr4	10739567	10740620	AT4G19740	cluster_1
Chr1	24406542	24409068	AT1G65630	cluster_1
Chr5	21378857	21379744	AT5G52720	cluster_1
Chr3	5583943	5584128	AT3G16432	cluster_1
Chr1	25168228	25169307	AT1G67260	cluster_1
Chr1	12233769	12236476	AT1G33750	cluster_1
Chr2	19208320	19210958	AT2G46750	cluster_1
Chr3	21589071	21590401	AT3G58340	cluster_1
Chr4	16182752	16183533	AT4G33720	cluster_1
Chr4	8754480	8760589	AT4G15340	cluster_1
Chr3	6161137	6163272	AT3G18010	cluster_1
Chr2	13944611	13946790	AT2G32870	cluster_1
Chr2	13238047	13238600	AT2G31081	cluster_1
Chr4	11851228	11853018	AT4G22505	cluster_1
Chr4	13609341	13610075	AT4G27150	cluster_1
Chr3	5581663	5583187	AT3G16430	cluster_1
Chr1	5605159	5607473	AT1G16400	cluster_1
Chr5	17908945	17909507	AT5G44430	cluster_1
Chr4	656407	659178	AT4G01520	cluster_1
Chr4	11854809	11855366	AT4G22513	cluster_1
Chr3	18962793	18962897	AT3G51057	cluster_1
Chr4	8925806	8926310	AT4G15660	cluster_1
Chr5	3026401	3027075	AT5G09750	cluster_1
Chr1	18913110	18913828	AT1G51020	cluster_1
Chr1	20461038	20461558	AT1G54880	cluster_1
Chr2	13241440	13241700	AT2G31082	cluster_1
Chr2	14341430	14343778	AT2G33880	cluster_1
Chr2	13108007	13108470	AT2G30766	cluster_1
Chr2	9374438	9376260	AT2G22040	cluster_1
Chr3	7734396	7736394	AT3G21950	cluster_1
Chr1	24341026	24341739	AT1G65481	cluster_1
Chr3	6383769	6385604	AT3G18550	cluster_1
Chr1	8359125	8360645	AT1G23590	cluster_1
Chr3	889509	892162	AT3G03660	cluster_1
Chr1	18915134	18915596	AT1G51030	cluster_1
Chr1	8357446	8358805	AT1G23580	cluster_1
Chr1	19090847	19094306	AT1G51480	cluster_1
Chr2	10995141	10996024	AT2G25780	cluster_1
Chr2	15822186	15824538	AT2G37730	cluster_1
Chr1	17383034	17383408	AT1G47395	cluster_1
Chr3	3954695	3955423	AT3G12460	cluster_1
Chr4	13611796	13612563	AT4G27160	cluster_1
Chr4	8721487	8726669	AT4G15290	cluster_1
Chr5	21901966	21903823	AT5G53950	cluster_1
Chr3	7715393	7716343	AT3G21900	cluster_1
Chr4	8773786	8779685	AT4G15370	cluster_1
Chr5	21380174	21380865	AT5G52730	cluster_1
Chr3	21587362	21588002	AT3G58330	cluster_1
Chr3	16998163	16999992	AT3G46260	cluster_1
Chr1	20041518	20041734	AT1G53687	cluster_1
Chr3	7697089	7697550	AT3G21850	cluster_1
Chr1	7272556	7274072	AT1G20900	cluster_1
Chr4	6582535	6583488	AT4G10660	cluster_1
Chr5	17907069	17907598	AT5G44420	cluster_1
Chr3	3496067	3497163	AT3G11160	cluster_1
Chr4	12985755	12987217	AT4G25410	cluster_1
Chr1	25449367	25451012	AT1G67870	cluster_1
Chr1	20459006	20460647	AT1G54870	cluster_1
Chr3	901841	903411	AT3G03670	cluster_1
Chr1	24398925	24400969	AT1G65620	cluster_1
Chr4	63410	65479	AT4G00160	cluster_1
Chr1	24921104	24921194	AT1G66795	cluster_1
Chr3	7693481	7693939	AT3G21830	cluster_1
Chr3	5984827	5985993	AT3G17490	cluster_1
Chr3	79305	80105	AT3G01250	cluster_1
Chr3	3310424	3311311	AT3G10590	cluster_1
Chr1	10169084	10169619	AT1G29100	cluster_1
Chr5	22066831	22067565	AT5G54340	cluster_1
Chr2	12730411	12731599	AT2G29830	cluster_1
Chr3	4099199	4100473	AT3G12890	cluster_1
Chr3	3948014	3948882	AT3G12420	cluster_1
Chr1	21641130	21642041	AT1G58330	cluster_1
Chr1	24342483	24343731	AT1G65483	cluster_1
Chr5	20562150	20562557	AT5G50500	cluster_1
Chr3	22419351	22419548	AT3G60647	cluster_1
Chr3	7358840	7360154	AT3G20990	cluster_1
Chr3	7360559	7360897	AT3G20993	cluster_1
Chr1	5796009	5796559	AT1G16950	cluster_1
Chr1	9907202	9907615	AT1G28306	cluster_1
Chr5	7346944	7349255	AT5G22160	cluster_1
Chr5	1461907	1463969	AT5G04960	cluster_1
Chr3	7355963	7357966	AT3G20980	cluster_1
Chr3	18460890	18461876	AT3G49770	cluster_1
Chr2	9376684	9377862	AT2G22050	cluster_1
Chr3	78376	79037	AT3G01240	cluster_1
Chr1	7898013	7899261	AT1G22370	cluster_1
Chr3	21591452	21592962	AT3G58350	cluster_1
Chr1	5791983	5793491	AT1G16940	cluster_1
Chr4	8751387	8753157	AT4G15330	cluster_1
Chr5	25031601	25032204	AT5G62330	cluster_1
Chr4	11914981	11916171	AT4G22660	cluster_1
Chr5	25459087	25460436	AT5G63595	cluster_1
Chr2	16796599	16797585	AT2G40220	cluster_1
Chr3	5585944	5587750	AT3G16440	cluster_1
Chr4	14090489	14094776	AT4G28530	cluster_1
Chr4	11687620	11689021	AT4G22060	cluster_1
Chr1	26709947	26711462	AT1G70830	cluster_1
Chr1	12278438	12279451	AT1G33820	cluster_1
Chr3	1573909	1576418	AT3G05450	cluster_1
Chr2	15827706	15828620	AT2G37740	cluster_1
Chr3	23068160	23068363	AT3G62336	cluster_1
Chr1	18911597	18911845	AT1G51010	cluster_1
Chr4	16923319	16924320	AT4G35700	cluster_1
Chr2	16886824	16888638	AT2G40435	cluster_1
Chr5	16334810	16335628	AT5G40800	cluster_1
Chr2	19605040	19605671	AT2G47880	cluster_1
Chr5	22835446	22835823	AT5G56369	cluster_1
Chr3	9878168	9878379	AT3G26818	cluster_1
Chr1	7894858	7897591	AT1G22360	cluster_1
Chr5	23257065	23257184	AT5G57391	cluster_1
Chr1	25446289	25446737	AT1G67865	cluster_1
Chr1	25684314	25686165	AT1G68480	cluster_1
Chr1	19012173	19013306	AT1G51290	cluster_1
Chr1	2354354	2355771	AT1G07640	cluster_1
Chr3	3053260	3055410	AT3G09930	cluster_1
Chr1	24503624	24504193	AT1G65870	cluster_1
Chr4	17796093	17797900	AT4G37850	cluster_1
Chr1	28508072	28509857	AT1G75930	cluster_1
Chr4	11855048	11857072	AT4G22510	cluster_1
Chr4	12720394	12721443	AT4G24650	cluster_1
Chr2	8253416	8255534	AT2G19050	cluster_1
Chr4	11228187	11229577	AT4G21020	cluster_1
Chr4	11849701	11850331	AT4G22490	cluster_1
Chr5	1023528	1023683	AT5G03837	cluster_1
Chr5	24799878	24800680	AT5G61710	cluster_1
Chr5	1234883	1236317	AT5G04380	cluster_1
Chr2	10947096	10947245	AT2G25697	cluster_1
Chr4	12719607	12719771	AT4G24644	cluster_1
Chr3	21370903	21373446	AT3G57670	cluster_1
Chr2	17747917	17750440	AT2G42610	cluster_1
Chr5	957744	961032	AT5G03680	cluster_1
Chr2	12511292	12515895	AT2G29120	cluster_1
Chr2	18086049	18087018	AT2G43600	cluster_1
Chr2	19505860	19506598	AT2G47540	cluster_1
Chr1	2524076	2526164	AT1G08090	cluster_1
Chr4	8719182	8720618	AT4G15280	cluster_1
Chr2	12728362	12729528	AT2G29820	cluster_1
Chr3	17005483	17008424	AT3G46280	cluster_1
Chr1	19242294	19242437	AT1G51823	cluster_1
Chr4	11700555	11702666	AT4G22080	cluster_1
Chr1	9904734	9905516	AT1G28305	cluster_1
Chr1	20011429	20011925	AT1G53620	cluster_1
Chr3	5898002	5898109	AT3G17261	cluster_1
Chr2	18727561	18728935	AT2G45430	cluster_1
Chr1	4702725	4704657	AT1G13710	cluster_1
Chr5	20665077	20667304	AT5G50800	cluster_1
Chr1	25982330	25986313	AT1G69120	cluster_1
Chr4	12214069	12214167	AT4G23375	cluster_1
Chr5	26741563	26742826	AT5G66980	cluster_1
Chr1	19359039	19360675	AT1G52060	cluster_1
Chr5	20656253	20658001	AT5G50790	cluster_1
Chr1	4597627	4598911	AT1G13400	cluster_1
Chr5	21048191	21052012	AT5G51800	cluster_1
Chr2	13948750	13950556	AT2G32880	cluster_1
Chr1	23439642	23440931	AT1G63206	cluster_1
Chr3	6291127	6292257	AT3G18330	cluster_1
Chr4	14510147	14511043	AT4G29580	cluster_1
Chr1	18917547	18917774	AT1G51035	cluster_1
Chr1	5159199	5160083	AT1G14960	cluster_1
Chr4	14528587	14529342	AT4G29650	cluster_1
Chr1	4556892	4558708	AT1G13300	cluster_1
Chr3	9878540	9878754	AT3G26819	cluster_1
Chr3	3951199	3952260	AT3G12440	cluster_1
Chr1	24716497	24718050	AT1G66300	cluster_1
Chr3	119618	119917	AT3G01331	cluster_1
Chr5	24789495	24793487	AT5G61690	cluster_1
Chr2	18087840	18089224	AT2G43610	cluster_1
Chr5	18298926	18301069	AT5G45220	cluster_1
Chr3	121057	121423	AT3G01323	cluster_1
Chr2	19260918	19262404	AT2G46870	cluster_1
Chr5	16330115	16331026	AT5G40790	cluster_1
Chr5	26743279	26743808	AT5G66985	cluster_1
Chr1	19364888	19366924	AT1G52070	cluster_1
Chr3	76655	77411	AT3G01230	cluster_1
Chr1	24460656	24461738	AT1G65770	cluster_1
Chr2	13709604	13710356	AT2G32275	cluster_1
Chr4	10745682	10747127	AT4G19750	cluster_1
Chr5	4904347	4907094	AT5G15130	cluster_1
Chr2	9379578	9379817	AT2G22055	cluster_1
Chr4	7742871	7746363	AT4G13300	cluster_1
Chr3	7363921	7365138	AT3G21000	cluster_1
Chr5	24793864	24797944	AT5G61700	cluster_1
Chr1	9909020	9909127	AT1G28307	cluster_1
Chr4	11856743	11857313	AT4G22517	cluster_1
Chr3	3949580	3950377	AT3G12430	cluster_1
Chr4	15628873	15631596	AT4G32375	cluster_1
Chr1	7749571	7750062	AT1G22010	cluster_1
Chr5	8392059	8395302	AT5G24550	cluster_1
Chr2	18389381	18391142	AT2G44550	cluster_1
Chr3	18522510	18523906	AT3G49950	cluster_1
Chr2	19213028	19215166	AT2G46760	cluster_1
Chr1	2527170	2529120	AT1G08100	cluster_1
Chr5	9079505	9082384	AT5G26000	cluster_1
Chr1	25847066	25848540	AT1G68800	cluster_1
Chr2	18644084	18646447	AT2G45220	cluster_1
Chr3	20473541	20474763	AT3G55240	cluster_1
Chr1	16151095	16152240	AT1G43005	cluster_1
Chr3	3051868	3052784	AT3G09925	cluster_1
Chr4	7892320	7893705	AT4G13575	cluster_1
Chr1	22242748	22243731	AT1G60360	cluster_1
Chr1	23433630	23434600	AT1G63200	cluster_1
Chr1	4550153	4551620	AT1G13290	cluster_1
Chr3	18851533	18853137	AT3G50730	cluster_1
Chr1	958759	959609	AT1G03810	cluster_1
Chr1	24670536	24673661	AT1G66220	cluster_1
Chr3	21593505	21594866	AT3G58360	cluster_1
Chr2	9862470	9863744	AT2G23160	cluster_1
Chr4	9895290	9896668	AT4G17800	cluster_1
Chr3	17036427	17041680	AT3G46350	cluster_1
Chr2	12437914	12442347	AT2G28960	cluster_1
Chr5	2950914	2951693	AT5G09480	cluster_1
Chr4	14427901	14428265	AT4G29280	cluster_1
Chr5	25456993	25458470	AT5G63590	cluster_1
Chr1	12322574	12322753	AT1G33925	cluster_1
Chr5	1349643	1352525	AT5G04690	cluster_1
Chr5	25654074	25656030	AT5G64110	cluster_1
Chr3	7300675	7303693	AT3G20840	cluster_1
Chr1	2907124	2907279	AT1G09026	cluster_1
Chr4	8788739	8790444	AT4G15380	cluster_1
Chr1	7900387	7902332	AT1G22380	cluster_1
Chr5	3311395	3311496	AT5G10504	cluster_1
Chr3	118873	119178	AT3G01329	cluster_1
Chr2	19220727	19222916	AT2G46770	cluster_1
Chr2	9866619	9866792	AT2G23171	cluster_1
Chr3	6289227	6290383	AT3G18320	cluster_1
Chr5	26681495	26681800	AT5G66816	cluster_1
Chr5	20555120	20555758	AT5G50470	cluster_1
Chr5	26682708	26682778	AT5G66817	cluster_1
Chr1	24508633	24510742	AT1G65880	cluster_1
Chr4	18441756	18443000	AT4G39756	cluster_1
Chr4	11913557	11914027	AT4G22650	cluster_1
Chr5	9136126	9136215	AT5G26147	cluster_1
Chr1	8367170	8370280	AT1G23640	cluster_1
Chr1	26456844	26459450	AT1G70260	cluster_1
Chr3	9875525	9875737	AT3G26815	cluster_1
Chr3	21585567	21586328	AT3G58320	cluster_1
Chr1	8373282	8375897	AT1G23670	cluster_1
Chr5	20560434	20561187	AT5G50490	cluster_1
Chr5	22016250	22017933	AT5G54230	cluster_1
Chr5	18302147	18308303	AT5G45230	cluster_1
Chr3	5579386	5580953	AT3G16420	cluster_1
Chr1	24577553	24580185	AT1G66020	cluster_1
Chr3	7769346	7770261	AT3G22057	cluster_1
Chr2	17029701	17029899	AT2G40805	cluster_1
Chr1	25861123	25863120	AT1G68810	cluster_1
Chr1	9912203	9913837	AT1G28310	cluster_1
Chr2	9863855	9866562	AT2G23170	cluster_1
Chr5	21375753	21378172	AT5G52710	cluster_1
Chr5	22989265	22991467	AT5G56860	cluster_1
Chr3	1217239	1219759	AT3G04520	cluster_1
Chr2	14291024	14291806	AT2G33780	cluster_1
Chr1	12279947	12281406	AT1G33830	cluster_1
Chr4	7740283	7742857	AT4G13290	cluster_1
Chr4	17855876	17857639	AT4G37990	cluster_1
Chr5	8164347	8167673	AT5G24140	cluster_1
Chr3	9022281	9023030	AT3G24700	cluster_1
Chr3	20587904	20588027	AT3G55512	cluster_1
Chr4	13275307	13277188	AT4G26200	cluster_1
Chr5	2584885	2585613	AT5G08070	cluster_1
Chr2	12868630	12869724	AT2G30130	cluster_1
Chr3	2501893	2503565	AT3G07840	cluster_1
Chr1	4688156	4688966	AT1G13670	cluster_1
Chr1	10868303	10871297	AT1G30650	cluster_1
Chr3	10533324	10533689	AT3G28250	cluster_1
Chr5	19067692	19068255	AT5G46990	cluster_1
Chr2	12726102	12727253	AT2G29810	cluster_1
Chr5	7718121	7721839	AT5G23020	cluster_1
Chr1	7058194	7058310	AT1G20375	cluster_1
Chr1	19400619	19402363	AT1G52130	cluster_1
Chr3	21506613	21507654	AT3G58070	cluster_1
Chr4	16925301	16926152	AT4G35710	cluster_1
Chr3	4355138	4357428	AT3G13400	cluster_1
Chr3	7372760	7374364	AT3G21040	cluster_1
Chr5	25308572	25310973	AT5G63090	cluster_1
Chr1	11343980	11347767	AT1G31690	cluster_1
Chr1	26718320	26718992	AT1G70860	cluster_1
Chr1	18977284	18980618	AT1G51190	cluster_1
Chr1	27334076	27334771	AT1G72580	cluster_1
Chr4	8807527	8810512	AT4G15396	cluster_1
Chr3	22419951	22420274	AT3G60650	cluster_1
Chr3	17026658	17031842	AT3G46340	cluster_1
Chr1	22244963	22245814	AT1G60370	cluster_1
Chr2	12363630	12365377	AT2G28810	cluster_1
Chr4	7219824	7221328	AT4G12050	cluster_1
Chr1	20764011	20765752	AT1G55580	cluster_1
Chr5	22808641	22810237	AT5G56320	cluster_1
Chr3	9020651	9021491	AT3G24690	cluster_1
Chr5	22622737	22623837	AT5G55890	cluster_1
Chr3	420108	420680	AT3G02242	cluster_1
Chr3	18847519	18849430	AT3G50720	cluster_1
Chr2	7808871	7810795	AT2G17950	cluster_1
Chr1	9789826	9791546	AT1G28080	cluster_1
Chr2	16889212	16891292	AT2G40440	cluster_1
Chr4	6584727	6586262	AT4G10670	cluster_1
Chr2	9372530	9373681	AT2G22030	cluster_1
Chr3	21595774	21596538	AT3G58370	cluster_1
Chr5	2367167	2369554	AT5G07480	cluster_1
Chr1	5602873	5604663	AT1G16390	cluster_1
Chr4	8792812	8794293	AT4G15390	cluster_1
Chr1	18909924	18910142	AT1G51000	cluster_1
Chr1	12227279	12228460	AT1G33730	cluster_1
Chr2	8249923	8250141	AT2G19040	cluster_1
Chr1	24410851	24413527	AT1G65640	cluster_1
Chr1	7671028	7674215	AT1G21860	cluster_1
Chr2	12506880	12510552	AT2G29110	cluster_1
Chr3	6000860	6002282	AT3G17530	cluster_1
Chr4	10124646	10125978	AT4G18320	cluster_1
Chr2	10676472	10676553	AT2G25095	cluster_1
Chr2	9884550	9886752	AT2G23220	cluster_1
Chr2	13105770	13108221	AT2G30760	cluster_1
Chr1	7744189	7747785	AT1G22000	cluster_1
Chr3	7723223	7724338	AT3G21930	cluster_1
Chr3	19478103	19478451	AT3G52527	cluster_1
Chr4	12352956	12353131	AT4G23713	cluster_1
Chr2	7980625	7981758	AT2G18370	cluster_1
Chr4	11683865	11685644	AT4G22050	cluster_1
Chr5	23605202	23607028	AT5G58400	cluster_1
Chr5	3232569	3234210	AT5G10280	cluster_1
Chr2	13277811	13278745	AT2G31160	cluster_1
Chr4	48266	49068	AT4G00130	cluster_1
Chr5	10455682	10455807	AT5G28491	cluster_1
Chr3	17885542	17885667	AT3G48298	cluster_1
Chr1	24458591	24459715	AT1G65760	cluster_1
Chr3	1215636	1216958	AT3G04510	cluster_1
Chr4	12206362	12213435	AT4G23370	cluster_1
Chr1	4978794	4978907	AT1G14549	cluster_1
Chr2	7848399	7850303	AT2G18060	cluster_1
Chr3	7652487	7656011	AT3G21720	cluster_1
Chr1	17389679	17390781	AT1G47405	cluster_1
Chr3	10529215	10530199	AT3G28230	cluster_1
Chr5	5715624	5716268	AT5G17340	cluster_1
Chr5	1491639	1493457	AT5G05050	cluster_1
Chr5	8105233	8105325	AT5G23989	cluster_1
Chr4	9318442	9324254	AT4G16550	cluster_1
Chr1	17422448	17423066	AT1G47485	cluster_1
Chr2	8246220	8246441	AT2G19020	cluster_1
Chr1	19007510	19010411	AT1G51270	cluster_1
Chr1	24499066	24502745	AT1G65860	cluster_1
Chr2	9428743	9429844	AT2G22180	cluster_1
Chr5	22064993	22066063	AT5G54330	cluster_1
Chr2	13708748	13708864	AT2G32273	cluster_1
Chr5	9085393	9087372	AT5G26010	cluster_1
Chr3	10530925	10531851	AT3G28240	cluster_1
Chr4	2771044	2772252	AT4G05490	cluster_1
Chr3	9853828	9855989	AT3G26790	cluster_1
Chr4	17852441	17854500	AT4G37980	cluster_1
Chr2	16496813	16497621	AT2G39520	cluster_1
Chr1	24452096	24453211	AT1G65740	cluster_1
Chr3	8250579	8251097	AT3G23140	cluster_1
Chr4	41665	43197	AT4G00120	cluster_1
Chr5	3703002	3704981	AT5G11540	cluster_1
Chr1	9903567	9904010	AT1G28304	cluster_1
Chr4	15075042	15077572	AT4G30975	cluster_1
Chr5	22850584	22852740	AT5G56420	cluster_1
Chr3	19475159	19475961	AT3G52525	cluster_1
Chr5	22624738	22625892	AT5G55893	cluster_1
Chr5	23763945	23765441	AT5G58850	cluster_1
Chr3	9875893	9876103	AT3G26816	cluster_1
Chr5	7863331	7864271	AT5G23370	cluster_1
Chr4	660810	661698	AT4G01525	cluster_1
Chr1	24722971	24724475	AT1G66310	cluster_1
Chr5	22842790	22844273	AT5G56390	cluster_1
Chr4	9061269	9061676	AT4G15990	cluster_1
Chr4	14087556	14089796	AT4G28520	cluster_1
Chr1	9621570	9626004	AT1G27660	cluster_1
Chr5	1464145	1467041	AT5G04970	cluster_1
Chr5	19025895	19026269	AT5G46877	cluster_1
Chr5	21085635	21087923	AT5G51870	cluster_1
Chr1	21320938	21324637	AT1G57570	cluster_1
Chr5	7801474	7801890	AT5G23180	cluster_1
Chr1	7903660	7906673	AT1G22400	cluster_1
Chr5	2382468	2384521	AT5G07530	cluster_1
Chr1	24665629	24668783	AT1G66210	cluster_1
Chr1	4662721	4663192	AT1G13609	cluster_1
Chr5	3987375	3989406	AT5G12330	cluster_1
Chr3	8242302	8243372	AT3G23130	cluster_1
Chr5	23925085	23925852	AT5G59310	cluster_1
Chr3	16925142	16925258	AT3G46086	cluster_1
Chr2	12523342	12524109	AT2G29125	cluster_1
Chr2	13511579	13513550	AT2G31770	cluster_1
Chr1	9138675	9140439	AT1G26410	cluster_1
Chr1	6906899	6908741	AT1G19900	cluster_1
Chr4	11095027	11096307	AT4G20680	cluster_1
Chr2	8247783	8248001	AT2G19030	cluster_1
Chr3	10538105	10540024	AT3G28270	cluster_1
Chr3	3076874	3078907	AT3G10000	cluster_1
Chr4	7079316	7080445	AT4G11760	cluster_1
Chr3	17611787	17616639	AT3G47760	cluster_1
Chr1	2908611	2909030	AT1G09030	cluster_1
Chr5	24770099	24771252	AT5G61610	cluster_1
Chr4	45275	45370	AT4G00124	cluster_1
Chr5	9107997	9108422	AT5G26080	cluster_1
Chr4	9324746	9328628	AT4G16560	cluster_1
Chr1	24909213	24911485	AT1G66780	cluster_1
Chr1	22241273	22242235	AT1G60350	cluster_1
Chr1	17424669	17427475	AT1G47490	cluster_1
Chr3	17885524	17887118	AT3G48300	cluster_1
Chr4	14517448	14518329	AT4G29610	cluster_1
Chr5	20557574	20558487	AT5G50480	cluster_1
Chr4	17268906	17269743	AT4G36620	cluster_1
Chr2	7982868	7984096	AT2G18380	cluster_1
Chr3	23069516	23071207	AT3G62340	cluster_1
Chr5	9135913	9138264	AT5G26146	cluster_1
Chr5	19024403	19024970	AT5G46875	cluster_1
Chr1	28602811	28603929	AT1G76240	cluster_1
Chr5	21382530	21383180	AT5G52740	cluster_1
Chr2	18714574	18714729	AT2G45412	cluster_1
Chr3	9335876	9336459	AT3G25650	cluster_1
Chr3	18592401	18594564	AT3G50140	cluster_1
Chr1	21968071	21972411	AT1G59740	cluster_1
Chr5	9016908	9018424	AT5G25860	cluster_1
Chr4	7843217	7846774	AT4G13495	cluster_1
Chr5	5856235	5857934	AT5G17740	cluster_1
Chr2	8257000	8260545	AT2G19060	cluster_1
Chr5	23931318	23931889	AT5G59330	cluster_1
Chr3	9369519	9371394	AT3G25710	cluster_1
Chr5	1024641	1025812	AT5G03840	cluster_1
Chr2	8251674	8251892	AT2G19045	cluster_1
Chr5	15737427	15738387	AT5G39300	cluster_1
Chr3	18337305	18338498	AT3G49450	cluster_1
Chr5	21184522	21186872	AT5G52140	cluster_1
Chr5	9076107	9077379	AT5G25990	cluster_1
Chr1	19014260	19016103	AT1G51300	cluster_1
Chr5	1231751	1234147	AT5G04370	cluster_1
Chr1	6977885	6980241	AT1G20130	cluster_1
Chr3	8030474	8030629	AT3G22723	cluster_1
Chr3	8801400	8802890	AT3G24290	cluster_1
Chr4	16239363	16241137	AT4G33880	cluster_1
Chr5	20394870	20395010	AT5G50136	cluster_1
Chr5	21386824	21387703	AT5G52760	cluster_1
Chr5	9072727	9075690	AT5G25980	cluster_1
Chr5	1238103	1238219	AT5G04386	cluster_1
Chr4	11226286	11227363	AT4G21010	cluster_1
Chr5	26744257	26745362	AT5G66990	cluster_1
Chr2	11664986	11665768	AT2G27250	cluster_1
Chr5	10454393	10455196	AT5G28490	cluster_1
Chr3	2573944	2575215	AT3G08490	cluster_1
Chr2	13940187	13943804	AT2G32860	cluster_1
Chr1	21634123	21635303	AT1G58320	cluster_1
Chr1	19003376	19005641	AT1G51260	cluster_1
Chr1	9271029	9272128	AT1G26780	cluster_1
Chr4	16210009	16211409	AT4G33800	cluster_1
Chr5	26504467	26506569	AT5G66350	cluster_1
Chr5	23765814	23768049	AT5G58860	cluster_1
Chr1	3234060	3235530	AT1G09935	cluster_1
Chr2	16076384	16078583	AT2G38380	cluster_1
Chr1	12281847	12282297	AT1G33835	cluster_1
Chr4	17254660	17255716	AT4G36570	cluster_1
Chr4	7401109	7401907	AT4G12470	cluster_1
Chr3	9417551	9418705	AT3G25795	cluster_1
Chr1	24857438	24859011	AT1G66640	cluster_1
Chr2	9895855	9896325	AT2G23240	cluster_1
Chr5	21182468	21183875	AT5G52130	cluster_1
Chr2	16495875	16496995	AT2G39518	cluster_1
Chr3	117254	117568	AT3G01328	cluster_1
Chr1	24918012	24918356	AT1G66790	cluster_1
Chr4	8770185	8771899	AT4G15360	cluster_1
Chr4	11840134	11841450	AT4G22470	cluster_1
Chr1	19243025	19246010	AT1G51830	cluster_1
Chr4	10929146	10931277	AT4G20235	cluster_1
Chr2	18628265	18630712	AT2G45190	cluster_1
Chr5	9014082	9015917	AT5G25850	cluster_1
Chr4	17849648	17852246	AT4G37970	cluster_1
Chr5	20668113	20668268	AT5G50801	cluster_1
Chr5	23858894	23862129	AT5G59100	cluster_1
Chr1	19909840	19909977	AT1G53366	cluster_1
Chr2	13109794	13112011	AT2G30770	cluster_1
Chr1	8371609	8372845	AT1G23660	cluster_1
Chr2	16340282	16340360	AT2G39175	cluster_1
Chr1	23058582	23061722	AT1G62360	cluster_1
Chr3	7648342	7649785	AT3G21710	cluster_1
Chr1	11014783	11015913	AT1G30930	cluster_1
Chr1	24454772	24458439	AT1G65750	cluster_1
Chr2	9426849	9427817	AT2G22170	cluster_1
Chr5	16660469	16660640	AT5G41663	cluster_1
Chr3	10532389	10532502	AT3G28243	cluster_1
Chr5	18783610	18784786	AT5G46300	cluster_1
Chr1	20769320	20771871	AT1G55590	cluster_1
Chr5	20379489	20381036	AT5G50115	cluster_1
Chr2	16816818	16818473	AT2G40260	cluster_1
Chr4	8320630	8322201	AT4G14465	cluster_1
Chr3	17372800	17373547	AT3G47180	cluster_1
Chr2	16498486	16499471	AT2G39530	cluster_1
Chr5	25659306	25661002	AT5G64120	cluster_1
Chr1	8712478	8713032	AT1G24577	cluster_1
Chr5	22848508	22850331	AT5G56410	cluster_1
Chr5	20382615	20383874	AT5G50120	cluster_1
Chr2	13252219	13252765	AT2G31083	cluster_1
Chr1	7451150	7451707	AT1G21300	cluster_1
Chr4	10250698	10251542	AT4G18610	cluster_1
Chr3	19018853	19019173	AT3G51200	cluster_1
Chr1	4298889	4299475	AT1G12630	cluster_1
Chr5	22833964	22834645	AT5G56368	cluster_1
Chr1	24520175	24520267	AT1G65907	cluster_1
Chr1	19237407	19241883	AT1G51820	cluster_1
Chr5	21907638	21908666	AT5G53960	cluster_1
Chr3	10534540	10536144	AT3G28260	cluster_1
Chr1	20757767	20760076	AT1G55570	cluster_1
Chr3	7771016	7772340	AT3G22060	cluster_1
Chr5	24160456	24164755	AT5G60010	cluster_1
Chr3	18455347	18456125	AT3G49760	cluster_1
Chr3	5983199	5984320	AT3G17480	cluster_1
Chr4	7077390	7078550	AT4G11750	cluster_1
Chr1	8874124	8874834	AT1G25310	cluster_1
Chr3	21597799	21599568	AT3G58380	cluster_1
Chr3	17042215	17043500	AT3G46360	cluster_1
Chr5	21372820	21374195	AT5G52700	cluster_1
Chr3	7897484	7898398	AT3G22340	cluster_1
Chr4	7421056	7421738	AT4G12520	cluster_1
Chr1	17496839	17498110	AT1G47603	cluster_1
Chr3	3307051	3308233	AT3G10580	cluster_1
Chr1	4429718	4430965	AT1G12980	cluster_1
Chr5	5626563	5627474	AT5G17110	cluster_1
Chr2	17206514	17207698	AT2G41260	cluster_1
Chr3	8289647	8290066	AT3G23230	cluster_1
Chr4	16181012	16181776	AT4G33710	cluster_1
Chr3	116231	116548	AT3G01327	cluster_1
Chr1	4830297	4831915	AT1G14110	cluster_1
Chr3	5899515	5900637	AT3G17265	cluster_1
Chr1	22804613	22806318	AT1G61750	cluster_1
Chr2	9672144	9673928	AT2G22750	cluster_1
Chr3	9046533	9047463	AT3G24770	cluster_1
Chr5	21189988	21191303	AT5G52150	cluster_1
Chr4	8591930	8593834	AT4G15053	cluster_1
Chr4	7434199	7434858	AT4G12545	cluster_1
Chr5	22711402	22712364	AT5G56080	cluster_1
Chr1	12319905	12320870	AT1G33920	cluster_1
Chr1	18191342	18193598	AT1G49190	cluster_1
Chr3	19296244	19298073	AT3G52010	cluster_1
Chr1	4663831	4666017	AT1G13610	cluster_1
Chr3	4358537	4358826	AT3G13403	cluster_1
Chr1	21420309	21420803	AT1G57830	cluster_1
Chr5	2305684	2306660	AT5G07310	cluster_1
Chr1	22001504	22003385	AT1G59790	cluster_1
Chr1	23384043	23385042	AT1G63060	cluster_1
Chr3	5681419	5682331	AT3G16670	cluster_1
Chr3	6592316	6592942	AT3G19055	cluster_1
Chr1	24331428	24333934	AT1G65480	cluster_1
Chr3	18868065	18869384	AT3G50760	cluster_1
Chr1	19227119	19232359	AT1G51810	cluster_1
Chr1	7226310	7227566	AT1G20795	cluster_1
Chr3	4358179	4359007	AT3G13404	cluster_1
Chr3	122140	122448	AT3G01324	cluster_1
Chr1	23216218	23217916	AT1G62700	cluster_1
Chr3	9333719	9334804	AT3G25640	cluster_1
Chr4	15451988	15454160	AT4G31940	cluster_1
Chr3	20527063	20529291	AT3G55370	cluster_1
Chr2	16245214	16247483	AT2G38910	cluster_1
Chr5	5711012	5715075	AT5G17330	cluster_1
Chr3	8798934	8799401	AT3G24280	cluster_1
Chr1	17491732	17494759	AT1G47600	cluster_1
Chr3	15091611	15092467	AT3G43110	cluster_1
Chr1	24938500	24938832	AT1G66852	cluster_1
Chr1	25444805	25445263	AT1G67860	cluster_1
Chr3	3050989	3051530	AT3G09922	cluster_1
Chr1	20019293	20019799	AT1G53635	cluster_1
Chr1	10610685	10614013	AT1G30180	cluster_1
Chr3	7720639	7721744	AT3G21920	cluster_1
Chr1	24268135	24269646	AT1G65340	cluster_1
Chr1	24801611	24801754	AT1G66475	cluster_1
Chr3	3311785	3312831	AT3G10595	cluster_1
Chr1	4064667	4066341	AT1G12030	cluster_1
Chr5	6485617	6487009	AT5G19270	cluster_1
Chr4	596399	598718	AT4G01440	cluster_1
Chr5	21917776	21919064	AT5G54000	cluster_1
Chr5	23253459	23256450	AT5G57390	cluster_1
Chr3	20663983	20664576	AT3G55677	cluster_1
Chr5	24801554	24803169	AT5G61720	cluster_1
Chr4	10122075	10122990	AT4G18310	cluster_1
Chr2	15709808	15710912	AT2G37435	cluster_1
Chr2	11659579	11662408	AT2G27240	cluster_1
Chr2	17209697	17210423	AT2G41280	cluster_1
Chr1	12237878	12238598	AT1G33760	cluster_1
Chr2	18718348	18720729	AT2G45420	cluster_1
Chr1	22254405	22255798	AT1G60400	cluster_1
Chr4	12981295	12982468	AT4G25400	cluster_1
Chr1	27998175	27998821	AT1G74500	cluster_1
Chr3	18598429	18601009	AT3G50160	cluster_1
Chr5	7696135	7697927	AT5G23000	cluster_1
Chr3	7699777	7700235	AT3G21860	cluster_1
Chr3	21768485	21770167	AT3G58880	cluster_1
Chr5	26211746	26213136	AT5G65590	cluster_1
Chr3	18524084	18525687	AT3G49960	cluster_1
Chr1	26725626	26726544	AT1G70890	cluster_1
Chr5	24768382	24769010	AT5G61605	cluster_1
Chr2	19603339	19603650	AT2G47870	cluster_1
Chr4	12214667	12216333	AT4G23380	cluster_1
Chr1	20457421	20458631	AT1G54860	cluster_1
Chr5	2370136	2371326	AT5G07490	cluster_1
Chr1	20369651	20370986	AT1G54550	cluster_1
Chr1	22004964	22006172	AT1G59800	cluster_1
Chr1	24266481	24267320	AT1G65330	cluster_1
Chr4	10797217	10798388	AT4G19920	cluster_1
Chr5	18589482	18591400	AT5G45830	cluster_1
Chr1	21631947	21633642	AT1G58310	cluster_1
Chr3	2499243	2501021	AT3G07830	cluster_1
Chr3	16922753	16923247	AT3G46080	cluster_1
Chr1	8354966	8356461	AT1G23570	cluster_1
Chr4	7721618	7723989	AT4G13260	cluster_1
Chr4	10126579	10128734	AT4G18330	cluster_1
Chr5	8096290	8097660	AT5G23970	cluster_1
Chr4	7273967	7274727	AT4G12170	cluster_1
Chr3	1572718	1573266	AT3G05440	cluster_1
Chr3	17374379	17376054	AT3G47190	cluster_1
Chr4	12293332	12295859	AT4G23560	cluster_1
Chr5	23933404	23934690	AT5G59340	cluster_1
Chr4	14507398	14508482	AT4G29570	cluster_1
Chr3	17079093	17080684	AT3G46410	cluster_1
Chr5	20137394	20139384	AT5G49620	cluster_1
Chr4	11844506	11846476	AT4G22485	cluster_1
Chr4	10924121	10926758	AT4G20230	cluster_1
Chr1	21952634	21953456	AT1G59730	cluster_1
Chr3	22493204	22494001	AT3G60870	cluster_1
Chr3	21548484	21549558	AT3G58190	cluster_1
Chr2	19205157	19207455	AT2G46740	cluster_1
Chr1	3449691	3451226	AT1G10480	cluster_1
Chr5	20364556	20365429	AT5G50070	cluster_1
Chr1	19001544	19002215	AT1G51250	cluster_1
Chr5	22813768	22816162	AT5G56330	cluster_1
Chr4	9185298	9186779	AT4G16230	cluster_1
Chr3	5676829	5677921	AT3G16660	cluster_1
Chr3	7362743	7363081	AT3G20997	cluster_1
Chr4	10281033	10281740	AT4G18680	cluster_1
Chr1	22988196	22988844	AT1G62220	cluster_1
Chr1	24354771	24355351	AT1G65490	cluster_1
Chr3	12167767	12168153	AT3G30580	cluster_1
Chr5	4908686	4910799	AT5G15140	cluster_1
Chr3	7767433	7768526	AT3G22053	cluster_1
Chr3	17032489	17032836	AT3G46345	cluster_1
Chr1	22523637	22528811	AT1G61120	cluster_1
Chr5	7350575	7351190	AT5G22170	cluster_1
Chr5	21721731	21722838	AT5G53486	cluster_1
Chr4	10130050	10132061	AT4G18340	cluster_1
Chr1	16813654	16814733	AT1G44191	cluster_1
Chr4	9080840	9081245	AT4G16024	cluster_1
Chr5	17910557	17912312	AT5G44440	cluster_1
Chr1	20042640	20043344	AT1G53690	cluster_1
Chr5	20466068	20468124	AT5G50300	cluster_1
Chr1	6177617	6179289	AT1G17950	cluster_1
Chr3	323977	324365	AT3G01950	cluster_1
Chr5	18295521	18298434	AT5G45210	cluster_1
Chr1	28705527	28706562	AT1G76500	cluster_1
Chr5	3456647	3456732	AT5G10945	cluster_1
Chr1	24583149	24583652	AT1G66030	cluster_1
Chr1	24763957	24765541	AT1G66390	cluster_1
Chr1	24614962	24616930	AT1G66130	cluster_1
Chr1	19087413	19090414	AT1G51470	cluster_1
Chr5	21384043	21384924	AT5G52750	cluster_1
Chr3	9202880	9203623	AT3G25265	cluster_1
Chr3	10540646	10541571	AT3G28280	cluster_1
Chr1	25977501	25978706	AT1G69090	cluster_1
Chr3	18601755	18603793	AT3G50170	cluster_1
Chr5	21039762	21040594	AT5G51790	cluster_1
Chr2	14288425	14289225	AT2G33775	cluster_1
Chr2	19327896	19330197	AT2G47040	cluster_1
Chr2	7433326	7434117	AT2G17080	cluster_1
Chr2	8662941	8665026	AT2G20080	cluster_1
Chr3	18855161	18856884	AT3G50740	cluster_1
Chr5	21370499	21371499	AT5G52690	cluster_1
Chr5	19434827	19436689	AT5G47990	cluster_1
Chr1	3230450	3233109	AT1G09932	cluster_1
Chr5	9106341	9106649	AT5G26070	cluster_1
Chr4	12350089	12351624	AT4G23710	cluster_1
Chr5	1487260	1487968	AT5G05040	cluster_1
Chr1	25621678	25622412	AT1G68360	cluster_1
Chr2	9822005	9822148	AT2G23067	cluster_1
Chr5	9104847	9105524	AT5G26060	cluster_1
Chr3	1220229	1220301	AT3G04525	cluster_1
Chr4	9083447	9084727	AT4G16030	cluster_1
Chr5	16127725	16129655	AT5G40330	cluster_1
Chr3	21584038	21585030	AT3G58310	cluster_1
Chr1	23431835	23433002	AT1G63190	cluster_1
Chr2	12460781	12465037	AT2G29000	cluster_1
Chr5	912807	914226	AT5G03600	cluster_1
Chr1	24574344	24575438	AT1G66000	cluster_1
Chr1	7740530	7742106	AT1G21990	cluster_1
Chr4	10767436	10768614	AT4G19820	cluster_1
Chr4	10918676	10922396	AT4G20220	cluster_1
Chr5	5617432	5617572	AT5G17073	cluster_1
Chr2	14693756	14696378	AT2G34830	cluster_1
Chr4	9906848	9907657	AT4G17810	cluster_1
Chr2	7852529	7853666	AT2G18070	cluster_1
Chr3	19293010	19294702	AT3G52000	cluster_1
Chr5	2952216	2953245	AT5G09490	cluster_1
Chr1	12965046	12966113	AT1G35330	cluster_1
Chr1	18989751	18992149	AT1G51220	cluster_1
Chr2	10033043	10034327	AT2G23580	cluster_1
Chr1	22753715	22756295	AT1G61660	cluster_1
Chr1	27331381	27333698	AT1G72570	cluster_1
Chr2	12720884	12722455	AT2G29790	cluster_1
Chr4	1341083	1343140	AT4G03040	cluster_1
Chr4	11839160	11839561	AT4G22460	cluster_1
Chr1	7453236	7455009	AT1G21310	cluster_1
Chr5	5742542	5745568	AT5G17430	cluster_1
Chr1	20691775	20693952	AT1G55420	cluster_1
Chr5	19036296	19036916	AT5G46890	cluster_1
Chr5	20644661	20645469	AT5G50760	cluster_1
Chr1	24346724	24347264	AT1G65485	cluster_1
Chr1	20017389	20017932	AT1G53633	cluster_1
Chr3	5999289	6000370	AT3G17520	cluster_1
Chr5	20090776	20093346	AT5G49520	cluster_1
Chr5	7725573	7725728	AT5G23027	cluster_1
Chr5	18806821	18808224	AT5G46360	cluster_1
Chr3	1813114	1813224	AT3G06019	cluster_1
Chr4	14084749	14086844	AT4G28510	cluster_1
Chr5	5858695	5860041	AT5G17750	cluster_1
Chr1	5152263	5153084	AT1G14930	cluster_1
Chr4	608454	610684	AT4G01450	cluster_1
Chr3	21768188	21768367	AT3G58877	cluster_1
Chr4	9182283	9183922	AT4G16220	cluster_1
Chr2	16634519	16635568	AT2G39851	cluster_1
Chr1	19284277	19288385	AT1G51910	cluster_1
Chr1	1843568	1846302	AT1G06080	cluster_1
Chr1	24357867	24358616	AT1G65500	cluster_1
Chr5	20365722	20366835	AT5G50080	cluster_1
Chr1	24699990	24703041	AT1G66270	cluster_1
Chr1	6981264	6983627	AT1G20132	cluster_1
Chr5	20390015	20393263	AT5G50130	cluster_1
Chr2	16079681	16081509	AT2G38390	cluster_1
Chr5	23334817	23336566	AT5G57620	cluster_1
Chr3	19440739	19442383	AT3G52450	cluster_1
Chr5	8225861	8227551	AT5G24220	cluster_1
Chr3	17888101	17889814	AT3G48310	cluster_1
Chr5	7657224	7659868	AT5G22900	cluster_1
Chr1	20463083	20464470	AT1G54890	cluster_1
Chr4	15633641	15635467	AT4G32380	cluster_1
Chr3	25507	27449	AT3G01080	cluster_1
Chr1	1550543	1552517	AT1G05310	cluster_1
Chr3	23071080	23071766	AT3G62350	cluster_1
Chr3	20617049	20618881	AT3G55590	cluster_1
Chr1	12283862	12285306	AT1G33840	cluster_1
Chr1	24428875	24430670	AT1G65681	cluster_1
Chr2	16298227	16299202	AT2G39030	cluster_1
Chr4	12291820	12293096	AT4G23550	cluster_1
Chr1	22516602	22518287	AT1G61110	cluster_1
Chr1	4162832	4165852	AT1G12260	cluster_1
Chr2	1993082	1994166	AT2G05440	cluster_1
Chr5	19022383	19022699	AT5G46874	cluster_1
Chr3	8997370	9001063	AT3G24650	cluster_1
Chr3	6441067	6441348	AT3G18715	cluster_1
Chr1	19252847	19256783	AT1G51850	cluster_1
Chr1	21319635	21320213	AT1G57565	cluster_1
Chr3	5588486	5590055	AT3G16450	cluster_1
Chr3	7706748	7708093	AT3G21880	cluster_1
Chr2	17028304	17028405	AT2G40802	cluster_1
Chr5	697993	699000	AT5G02980	cluster_1
Chr4	7845707	7845927	AT4G13493	cluster_1
Chr3	8031341	8032459	AT3G22730	cluster_1
Chr3	18595731	18597642	AT3G50150	cluster_1
Chr5	2390207	2391075	AT5G07560	cluster_1
Chr4	90036	92237	AT4G00220	cluster_1
Chr5	7354164	7354688	AT5G22190	cluster_1
Chr5	6720384	6722475	AT5G19880	cluster_1
Chr4	611866	611932	AT4G01455	cluster_1
Chr1	11349840	11355486	AT1G31710	cluster_1
Chr3	1230986	1232328	AT3G04570	cluster_1
Chr1	23136369	23137191	AT1G62510	cluster_1
Chr1	24347750	24348609	AT1G65484	cluster_1
Chr1	13321214	13322122	AT1G35830	cluster_1
Chr1	24583820	24586681	AT1G66040	cluster_1
Chr1	10602178	10605159	AT1G30150	cluster_1
Chr3	10307417	10308403	AT3G27809	cluster_1
Chr1	24115137	24116747	AT1G64910	cluster_1
Chr5	15073764	15074851	AT5G37870	cluster_1
Chr3	115320	115756	AT3G01326	cluster_1
Chr1	23747304	23749053	AT1G64000	cluster_1
Chr5	26113398	26114489	AT5G65340	cluster_1
Chr5	15615948	15616457	AT5G39010	cluster_1
Chr4	7406105	7406937	AT4G12480	cluster_1
Chr1	20016221	20017332	AT1G53630	cluster_1
Chr1	26199623	26200603	AT1G69660	cluster_1
Chr4	7839137	7840284	AT4G13490	cluster_1
Chr5	17968152	17969563	AT5G44572	cluster_1
Chr4	16921803	16922963	AT4G35690	cluster_1
Chr1	9276381	9276954	AT1G26795	cluster_1
Chr1	23331676	23333110	AT1G62980	cluster_1
Chr2	12340034	12343421	AT2G28780	cluster_1
Chr1	12303862	12304911	AT1G33880	cluster_1
Chr5	7458943	7461049	AT5G22490	cluster_1
Chr4	9057466	9059983	AT4G15980	cluster_1
Chr1	20493749	20494834	AT1G54955	cluster_1
Chr5	8105565	8108590	AT5G23990	cluster_1
Chr4	9881635	9883432	AT4G17785	cluster_1
Chr1	19274658	19278528	AT1G51890	cluster_1
Chr1	19383122	19385533	AT1G52100	cluster_1
Chr5	5619594	5620949	AT5G17080	cluster_1
Chr1	10900854	10902534	AT1G30730	cluster_1
Chr1	19354919	19356764	AT1G52050	cluster_1
Chr4	7887440	7888638	AT4G13572	cluster_1
Chr1	24757413	24758490	AT1G66380	cluster_1
Chr1	20774046	20776294	AT1G55600	cluster_1
Chr5	19031350	19035731	AT5G46880	cluster_1
Chr5	19065453	19066007	AT5G46980	cluster_1
Chr4	14425441	14425813	AT4G29273	cluster_1
Chr5	9137461	9140099	AT5G26150	cluster_1
Chr1	26952645	26955127	AT1G71692	cluster_1
Chr2	9019506	9020219	AT2G21000	cluster_1
Chr2	18729733	18729843	AT2G45434	cluster_1
Chr1	23132045	23133502	AT1G62500	cluster_1
Chr5	8384876	8388027	AT5G24540	cluster_1
Chr1	2556343	2559074	AT1G08150	cluster_1
Chr4	15413319	15415873	AT4G31877	cluster_1
Chr4	639247	640940	AT4G01500	cluster_1
Chr5	16138544	16141134	AT5G40350	cluster_1
Chr1	10607888	10609618	AT1G30170	cluster_1
Chr1	10454482	10455785	AT1G29860	cluster_1
Chr3	19672873	19673471	AT3G53065	cluster_1
Chr5	23923201	23923910	AT5G59305	cluster_1
Chr2	12732387	12733983	AT2G29840	cluster_1
Chr5	8195600	8197119	AT5G24180	cluster_1
Chr4	18443679	18444788	AT4G39760	cluster_1
Chr4	14888980	14889802	AT4G30460	cluster_1
Chr5	22835982	22837941	AT5G56370	cluster_1
Chr4	1340479	1340656	AT4G03039	cluster_1
Chr4	10730363	10731750	AT4G19720	cluster_1
Chr5	2379924	2381317	AT5G07520	cluster_1
Chr1	12162349	12164700	AT1G33540	cluster_1
Chr4	17252657	17252989	AT4G36560	cluster_1
Chr3	18279750	18280408	AT3G49305	cluster_1
Chr3	21600030	21601217	AT3G58390	cluster_1
Chr2	13254178	13254706	AT2G31085	cluster_1
Chr1	8376687	8377156	AT1G23680	cluster_1
Chr1	10162983	10164452	AT1G29090	cluster_1
Chr5	539249	541112	AT5G02460	cluster_1
Chr1	24726812	24728614	AT1G66320	cluster_1
Chr4	13682078	13683538	AT4G27330	cluster_1
Chr5	3695862	3701548	AT5G11530	cluster_1
Chr4	8964745	8966318	AT4G15740	cluster_1
Chr3	11215952	11216866	AT3G29260	cluster_1
Chr1	19279884	19282895	AT1G51900	cluster_1
Chr5	23862459	23863053	AT5G59105	cluster_1
Chr1	25551922	25554258	AT1G68170	cluster_1
Chr2	9423869	9424174	AT2G22155	cluster_1
Chr3	4359012	4359202	AT3G13405	cluster_1
Chr5	19428888	19430476	AT5G47980	cluster_1
Chr5	17984616	17985473	AT5G44585	cluster_1
Chr3	15094083	15095512	AT3G43120	cluster_1
Chr4	8716601	8717796	AT4G15270	cluster_1
Chr2	8243089	8245378	AT2G19010	cluster_1
Chr4	10211869	10212421	AT4G18510	cluster_1
Chr5	7861740	7862697	AT5G23360	cluster_1
Chr3	18729054	18730269	AT3G50470	cluster_1
Chr3	8028961	8030097	AT3G22720	cluster_1
Chr1	19407364	19408254	AT1G52140	cluster_1
Chr1	27076140	27077957	AT1G71930	cluster_1
Chr1	23009911	23013492	AT1G62290	cluster_1
Chr5	1188211	1188299	AT5G04275	cluster_1
Chr1	24706512	24709785	AT1G66280	cluster_1
Chr4	11918080	11920910	AT4G22670	cluster_1
Chr1	1545106	1547849	AT1G05300	cluster_1
Chr3	7353907	7355339	AT3G20978	cluster_1
Chr5	4921266	4922648	AT5G15160	cluster_1
Chr5	3727534	3728726	AT5G11590	cluster_1
Chr2	11000599	11004235	AT2G25790	cluster_1
Chr1	23333672	23334982	AT1G62981	cluster_1
Chr1	1535444	1537525	AT1G05280	cluster_1
Chr1	9278953	9279482	AT1G26796	cluster_1
Chr5	20222669	20227267	AT5G49770	cluster_1
Chr1	24512457	24514659	AT1G65890	cluster_1
Chr3	5649932	5651056	AT3G16590	cluster_1
Chr4	18437806	18438665	AT4G39745	cluster_1
Chr1	12274982	12276763	AT1G33817	cluster_1
Chr2	18641566	18642704	AT2G45210	cluster_1
Chr1	26727899	26728754	AT1G70895	cluster_1
Chr4	17718961	17719318	AT4G37720	cluster_1
Chr1	28599760	28600442	AT1G76230	cluster_1
Chr2	18081331	18082767	AT2G43590	cluster_1
Chr2	15847492	15848490	AT2G37820	cluster_1
Chr2	10294330	10297530	AT2G24210	cluster_1
Chr2	17507509	17508616	AT2G41940	cluster_1
Chr5	1004983	1006373	AT5G03790	cluster_1
Chr1	6846369	6848103	AT1G19800	cluster_1
Chr3	19455699	19458919	AT3G52490	cluster_1
Chr4	10799875	10800726	AT4G19925	cluster_1
Chr5	21586606	21588941	AT5G53210	cluster_1
Chr5	25033518	25034404	AT5G62340	cluster_1
Chr2	961322	961771	AT2G03170	cluster_1
Chr1	24349523	24350180	AT1G65486	cluster_1
Chr5	7353070	7353706	AT5G22180	cluster_1
Chr4	12200269	12204792	AT4G23360	cluster_1
Chr3	18657208	18658307	AT3G50330	cluster_1
Chr4	12724743	12725637	AT4G24660	cluster_1
Chr1	8542446	8543474	AT1G24147	cluster_1
Chr5	17980862	17981807	AT5G44582	cluster_1
Chr4	17858351	17859325	AT4G38000	cluster_1
Chr2	16248146	16251002	AT2G38920	cluster_1
Chr1	19396081	19398244	AT1G52120	cluster_1
Chr5	21365813	21366863	AT5G52680	cluster_1
Chr3	10061545	10062731	AT3G27250	cluster_1
Chr4	9063845	9064481	AT4G16000	cluster_1
Chr4	7333511	7334469	AT4G12380	cluster_1
Chr5	24502482	24506143	AT5G60910	cluster_1
Chr4	13350796	13352569	AT4G26420	cluster_1
Chr4	9854322	9855745	AT4G17700	cluster_1
Chr2	12722939	12724602	AT2G29800	cluster_1
Chr3	7854419	7855791	AT3G22235	cluster_1
Chr3	8805631	8807388	AT3G24300	cluster_1
Chr3	6333048	6333948	AT3G18460	cluster_1
Chr1	21408623	21412283	AT1G57800	cluster_1
Chr5	2043486	2044061	AT5G06650	cluster_1
Chr5	26740445	26741125	AT5G66970	cluster_1
Chr4	72552	75384	AT4G00180	cluster_1
Chr3	661873	664006	AT3G02940	cluster_1
Chr3	3956057	3956827	AT3G12470	cluster_1
Chr3	3492867	3494653	AT3G11150	cluster_1
Chr5	8162213	8164066	AT5G24130	cluster_1
Chr4	18171722	18173797	AT4G39000	cluster_1
Chr5	17053517	17058245	AT5G42600	cluster_1
Chr5	1484177	1486065	AT5G05030	cluster_1
Chr1	5812728	5816662	AT1G17000	cluster_1
Chr3	20858918	20860531	AT3G56220	cluster_1
Chr5	17970693	17971449	AT5G44574	cluster_1
Chr3	10527477	10528961	AT3G28223	cluster_1
Chr5	2949241	2950513	AT5G09470	cluster_1
Chr1	20772218	20772302	AT1G55591	cluster_1
Chr2	16458607	16458966	AT2G39415	cluster_1
Chr2	9892716	9895400	AT2G23230	cluster_1
Chr5	15665502	15666444	AT5G39130	cluster_1
Chr3	6593773	6594977	AT3G19070	cluster_1
Chr1	26722881	26723778	AT1G70880	cluster_1
Chr3	4371470	4371987	AT3G13432	cluster_1
Chr1	22529024	22531784	AT1G61130	cluster_1
Chr1	8849549	8851612	AT1G25250	cluster_1
Chr2	14783291	14784710	AT2G35070	cluster_1
Chr4	10795869	10796687	AT4G19910	cluster_1
Chr4	14410338	14414956	AT4G29230	cluster_1
Chr4	17639533	17640665	AT4G37540	cluster_1
Chr4	11704003	11706042	AT4G22090	cluster_1
Chr1	10171683	10173071	AT1G29110	cluster_1
Chr4	13607329	13608031	AT4G27140	cluster_1
Chr2	19504220	19504971	AT2G47530	cluster_1
Chr1	28505591	28507168	AT1G75920	cluster_1
Chr3	3497946	3499090	AT3G11165	cluster_1
Chr2	12443919	12448163	AT2G28970	cluster_1
Chr3	7799042	7800000	AT3G22133	cluster_1
Chr1	18997026	18997434	AT1G51230	cluster_1
Chr1	24881180	24882480	AT1G66720	cluster_1
Chr1	20754321	20756656	AT1G55560	cluster_1
Chr3	9331656	9332465	AT3G25630	cluster_1
Chr3	324581	325087	AT3G01960	cluster_1
Chr1	28047576	28048127	AT1G74660	cluster_1
Chr3	19676524	19677104	AT3G53075	cluster_1
Chr5	6724115	6725923	AT5G19890	cluster_1
Chr1	28347055	28348735	AT1G75510	cluster_1
Chr5	17961201	17962202	AT5G44568	cluster_1
Chr4	17691786	17693760	AT4G37650	cluster_1
Chr4	11911600	11912107	AT4G22640	cluster_1
Chr4	14341000	14344930	AT4G29100	cluster_1
Chr2	962764	963126	AT2G03180	cluster_1
Chr1	27549021	27552517	AT1G73270	cluster_1
Chr5	26041174	26042406	AT5G65170	cluster_1
Chr1	9280955	9281560	AT1G26797	cluster_1
Chr4	663408	665102	AT4G01530	cluster_1
Chr1	11997683	12001308	AT1G33100	cluster_1
Chr5	2243553	2245339	AT5G07200	cluster_1
Chr1	19386789	19389740	AT1G52110	cluster_1
Chr2	13069313	13070904	AT2G30670	cluster_1
Chr3	9413127	9415003	AT3G25790	cluster_1
Chr3	17618055	17622678	AT3G47770	cluster_1
Chr3	22895268	22897558	AT3G61850	cluster_1
Chr5	1015803	1017263	AT5G03820	cluster_1
Chr4	8602048	8602182	AT4G15061	cluster_1
Chr4	12304246	12305397	AT4G23580	cluster_1
Chr4	6678900	6679436	AT4G10860	cluster_1
Chr3	1813267	1814169	AT3G06020	cluster_1
Chr2	9425143	9425460	AT2G22160	cluster_1
Chr5	2039859	2041928	AT5G06640	cluster_1
Chr1	10236367	10237467	AT1G29280	cluster_1
Chr4	8730723	8732748	AT4G15300	cluster_1
Chr5	7819816	7820676	AT5G23220	cluster_1
Chr1	24795214	24796988	AT1G66470	cluster_1
Chr1	9130017	9131779	AT1G26390	cluster_1
Chr3	6914910	6916142	AT3G19890	cluster_1
Chr1	7524086	7524631	AT1G21475	cluster_1
Chr1	3060992	3061729	AT1G09483	cluster_1
Chr4	7846597	7846899	AT4G13494	cluster_1
Chr2	11012506	11014170	AT2G25810	cluster_1
Chr5	15375846	15376301	AT5G38400	cluster_1
Chr5	19039701	19040402	AT5G46900	cluster_1
Chr5	19444138	19447850	AT5G48000	cluster_1
Chr3	9203934	9204965	AT3G25270	cluster_1
Chr2	12734725	12736394	AT2G29850	cluster_1
Chr4	16736757	16738437	AT4G35170	cluster_1
Chr5	21723114	21723184	AT5G53487	cluster_1
Chr5	1493719	1495085	AT5G05060	cluster_1
Chr1	6785427	6787967	AT1G19630	cluster_1
Chr3	22019553	22021308	AT3G59610	cluster_1
Chr1	7366775	7367678	AT1G21050	cluster_1
Chr2	6241704	6242463	AT2G14610	cluster_1
Chr2	6016715	6016810	AT2G14206	cluster_1
Chr3	82685	84897	AT3G01270	cluster_1
Chr5	8183075	8186640	AT5G24160	cluster_1
Chr5	24159331	24159780	AT5G60000	cluster_1
Chr1	9273857	9275312	AT1G26790	cluster_1
Chr4	14430223	14430601	AT4G29283	cluster_1
Chr5	7798197	7799448	AT5G23170	cluster_1
Chr4	18448980	18451293	AT4G39770	cluster_1
Chr3	19670166	19670423	AT3G53060	cluster_1
Chr1	20481690	20484541	AT1G54940	cluster_1
Chr3	7254739	7256140	AT3G20750	cluster_1
Chr1	3859662	3860604	AT1G11470	cluster_1
Chr2	14293561	14295271	AT2G33790	cluster_1
Chr3	3599776	3599908	AT3G11435	cluster_1
Chr4	7333981	7334956	AT4G12382	cluster_1
Chr5	17964416	17965726	AT5G44570	cluster_1
Chr4	18169175	18170949	AT4G38990	cluster_1
Chr1	699121	699246	AT1G03022	cluster_1
Chr5	21915550	21917149	AT5G53990	cluster_1
Chr3	21570745	21572143	AT3G58250	cluster_1
Chr1	25585776	25587658	AT1G68260	cluster_1
Chr3	5869723	5870852	AT3G17200	cluster_1
Chr1	20014410	20014923	AT1G53625	cluster_1
Chr1	11009888	11011792	AT1G30925	cluster_1
Chr2	16793213	16794328	AT2G40210	cluster_1
Chr1	27179790	27182430	AT1G72210	cluster_1
Chr1	8230209	8230775	AT1G23201	cluster_1
Chr4	8963041	8963583	AT4G15735	cluster_1
Chr3	16926216	16926850	AT3G46090	cluster_1
Chr5	7342567	7345956	AT5G22150	cluster_1
Chr1	8227178	8229582	AT1G23200	cluster_1
Chr3	7845823	7846605	AT3G22231	cluster_1
Chr2	15415139	15416766	AT2G36770	cluster_1
Chr2	18173034	18174482	AT2G43880	cluster_1
Chr2	18078649	18080028	AT2G43580	cluster_1
Chr1	10113018	10114340	AT1G29000	cluster_1
Chr2	9380992	9382145	AT2G22060	cluster_1
Chr1	11337558	11341889	AT1G31670	cluster_1
Chr4	7409621	7410406	AT4G12490	cluster_1
Chr4	11097242	11098024	AT4G20690	cluster_1
Chr3	18427735	18429201	AT3G49690	cluster_1
Chr3	2854280	2854449	AT3G09285	cluster_1
Chr2	15845350	15846051	AT2G37810	cluster_1
Chr3	22951463	22952851	AT3G61970	cluster_1
Chr2	13073648	13075396	AT2G30680	cluster_1
Chr5	24772383	24773507	AT5G61620	cluster_1
Chr4	585598	588029	AT4G01430	cluster_1
Chr4	11984140	11985702	AT4G22810	cluster_1
Chr1	19619745	19620844	AT1G52690	cluster_1
Chr5	4234269	4241746	AT5G13250	cluster_1
Chr1	5283538	5284673	AT1G15360	cluster_1
Chr4	10254359	10254853	AT4G18620	cluster_1
Chr5	21043083	21044194	AT5G51795	cluster_1
Chr1	6784020	6785075	AT1G19620	cluster_1
Chr5	703268	704437	AT5G03000	cluster_1
Chr4	7331972	7332874	AT4G12370	cluster_1
Chr3	8287950	8288388	AT3G23220	cluster_1
Chr5	15036197	15037574	AT5G37800	cluster_1
Chr5	21346423	21347478	AT5G52610	cluster_1
Chr4	12274457	12276219	AT4G23520	cluster_1
Chr1	24427266	24428399	AT1G65680	cluster_1
Chr3	17882556	17884268	AT3G48290	cluster_1
Chr3	7863616	7864819	AT3G22240	cluster_1
Chr1	4989563	4992732	AT1G14580	cluster_1
Chr3	4043310	4044609	AT3G12720	cluster_1
Chr5	16656708	16658405	AT5G41660	cluster_1
Chr2	11774852	11774923	AT2G27560	cluster_1
Chr3	17051955	17055514	AT3G46370	cluster_1
Chr1	9232328	9233144	AT1G26710	cluster_1
Chr1	4078913	4080106	AT1G12070	cluster_1
Chr1	924996	926373	AT1G03720	cluster_1
Chr1	21950738	21952210	AT1G59725	cluster_1
Chr2	9618372	9621957	AT2G22630	cluster_1
Chr4	8945317	8945934	AT4G15715	cluster_1
Chr5	24689151	24691095	AT5G61420	cluster_1
Chr3	4747769	4748819	AT3G14260	cluster_1
Chr1	16184209	16184523	AT1G43040	cluster_1
Chr5	22074406	22074478	AT5G54365	cluster_1
Chr1	18053369	18054359	AT1G48810	cluster_1
Chr1	22989550	22990341	AT1G62225	cluster_1
Chr5	22855742	22857117	AT5G56440	cluster_1
Chr3	18589111	18591273	AT3G50130	cluster_1
Chr5	5848296	5850501	AT5G17725	cluster_1
Chr1	4095246	4095845	AT1G12100	cluster_1
Chr4	7836675	7837684	AT4G13480	cluster_1
Chr1	959869	960728	AT1G03820	cluster_1
Chr4	9888986	9889066	AT4G17788	cluster_1
Chr4	10128869	10129363	AT4G18335	cluster_1
Chr3	9049446	9051593	AT3G24780	cluster_1
Chr4	9067830	9068512	AT4G16008	cluster_1
Chr3	22441771	22443771	AT3G60720	cluster_1
Chr5	19021205	19021529	AT5G46873	cluster_1
Chr1	3857005	3859268	AT1G11460	cluster_1
Chr1	21931833	21932403	AT1G59675	cluster_1
Chr5	9010724	9011498	AT5G25840	cluster_1
Chr1	12311518	12313518	AT1G33900	cluster_1
Chr1	9896867	9899876	AT1G28300	cluster_1
Chr3	16432443	16434848	AT3G44970	cluster_1
Chr2	13053777	13056380	AT2G30650	cluster_1
Chr3	8715236	8718211	AT3G24140	cluster_1
Chr1	4660778	4661218	AT1G13607	cluster_1
Chr5	3867213	3867308	AT5G11977	cluster_1
Chr1	12323888	12327084	AT1G33930	cluster_1
Chr1	21422460	21423346	AT1G57835	cluster_1
Chr5	16653337	16654635	AT5G41640	cluster_1
Chr4	15431528	15438443	AT4G31900	cluster_1
Chr5	7726788	7727809	AT5G23030	cluster_1
Chr3	17073196	17077328	AT3G46400	cluster_1
Chr3	19674533	19674942	AT3G53070	cluster_1
Chr1	25061731	25065446	AT1G67110	cluster_1
Chr2	18527921	18528295	AT2G44925	cluster_1
Chr4	8742639	8747981	AT4G15320	cluster_1
Chr3	8862840	8864914	AT3G24420	cluster_1
Chr5	19501157	19504357	AT5G48110	cluster_1
Chr5	21034823	21036773	AT5G51780	cluster_1
Chr5	26518297	26519242	AT5G66400	cluster_1
Chr2	12339751	12339822	AT2G28770	cluster_1
Chr3	7803604	7808046	AT3G22142	cluster_1
Chr1	25579373	25580194	AT1G68250	cluster_1
Chr1	4658538	4659106	AT1G13605	cluster_1
Chr1	25053734	25054847	AT1G67100	cluster_1
Chr1	19257634	19261479	AT1G51860	cluster_1
Chr1	10069365	10071082	AT1G28650	cluster_1
Chr1	10966907	10968851	AT1G30835	cluster_1
Chr1	17236678	17238053	AT1G46480	cluster_1
Chr3	10307421	10310308	AT3G27810	cluster_1
Chr5	5628529	5629324	AT5G17120	cluster_1
Chr5	3171299	3172528	AT5G10130	cluster_1
Chr3	5683336	5684245	AT3G16680	cluster_1
Chr2	9488554	9491187	AT2G22330	cluster_1
Chr2	15161702	15162676	AT2G36110	cluster_1
Chr5	17963286	17963990	AT5G44569	cluster_1
Chr3	9199438	9202000	AT3G25260	cluster_1
Chr3	17793011	17793543	AT3G48185	cluster_1
Chr5	14220737	14225422	AT5G36150	cluster_1
Chr1	28511168	28514284	AT1G75940	cluster_1
Chr1	5608807	5611426	AT1G16410	cluster_1
Chr5	9109026	9113235	AT5G26090	cluster_1
Chr3	6318745	6320593	AT3G18400	cluster_1
Chr5	6164587	6165991	AT5G18560	cluster_1
Chr5	7686253	7686779	AT5G22970	cluster_1
Chr4	82445	84694	AT4G00200	cluster_1
Chr1	11356102	11357081	AT1G31720	cluster_1
Chr3	9372374	9372447	AT3G25715	cluster_1
Chr2	17109394	17109712	AT2G40995	cluster_1
Chr1	22456749	22457321	AT1G60985	cluster_1
Chr1	21944689	21945221	AT1G59722	cluster_1
Chr1	19553217	19555543	AT1G52470	cluster_1
Chr2	12524889	12527747	AT2G29130	cluster_1
Chr1	12314904	12316258	AT1G33910	cluster_1
Chr1	10974447	10976036	AT1G30840	cluster_1
Chr3	21147835	21150027	AT3G57130	cluster_1
Chr3	4576744	4578027	AT3G13890	cluster_1
Chr1	19549331	19551282	AT1G52460	cluster_1
Chr2	17237745	17240440	AT2G41370	cluster_1
Chr5	10491994	10492514	AT5G28515	cluster_1
Chr1	23331462	23331608	AT1G62978	cluster_1
Chr4	10838310	10839142	AT4G20000	cluster_1
Chr1	9105208	9107189	AT1G26320	cluster_1
Chr5	18801218	18804043	AT5G46350	cluster_1
Chr4	17461573	17463734	AT4G37060	cluster_1
Chr5	8199757	8201051	AT5G24190	cluster_1
Chr3	5847258	5848195	AT3G17150	cluster_1
Chr4	11917057	11917879	AT4G22666	cluster_1
Chr5	9128110	9128610	AT5G26130	cluster_1
Chr5	6361837	6363413	AT5G19040	cluster_1
Chr3	5861491	5862437	AT3G17185	cluster_1
Chr2	10529690	10531957	AT2G24740	cluster_1
Chr3	17055919	17057277	AT3G46375	cluster_1
Chr1	9281791	9282341	AT1G26798	cluster_1
Chr4	16735123	16735883	AT4G35165	cluster_1
Chr4	11922340	11924216	AT4G22680	cluster_1
Chr1	19446190	19450533	AT1G52210	cluster_1
Chr5	25650641	25652123	AT5G64100	cluster_1
Chr5	15739280	15740514	AT5G39310	cluster_1
Chr5	22853323	22854575	AT5G56430	cluster_1
Chr1	25592467	25593595	AT1G68280	cluster_1
Chr5	20362550	20363461	AT5G50060	cluster_1
Chr3	7180037	7181079	AT3G20557	cluster_1
Chr3	322831	323053	AT3G01940	cluster_1
Chr1	25993659	25995212	AT1G69150	cluster_1
Chr4	15455163	15457121	AT4G31950	cluster_1
Chr2	7812380	7813129	AT2G17960	cluster_1
Chr5	15735871	15736908	AT5G39290	cluster_1
Chr1	23016683	23019279	AT1G62300	cluster_1
Chr1	24936958	24937434	AT1G66850	cluster_1
Chr4	6883551	6885517	AT4G11310	cluster_1
Chr3	16305322	16306378	AT3G44760	cluster_1
Chr4	8967554	8968604	AT4G15750	cluster_1
Chr1	25452699	25452893	AT1G67875	cluster_1
Chr1	18889549	18891719	AT1G50960	cluster_1
Chr1	12709128	12710423	AT1G34670	cluster_1
Chr5	14705426	14708376	AT5G37160	cluster_1
Chr3	9881128	9885067	AT3G26820	cluster_1
Chr5	17415772	17417798	AT5G43370	cluster_1
Chr2	12501092	12504912	AT2G29100	cluster_1
Chr5	26322948	26324578	AT5G65790	cluster_1
Chr4	13613596	13614283	AT4G27170	cluster_1
Chr5	9061651	9062419	AT5G25955	cluster_1
Chr5	26746677	26747281	AT5G67000	cluster_1
Chr3	19530736	19531811	AT3G52690	cluster_1
Chr2	10516880	10520549	AT2G24710	cluster_1
Chr5	25454730	25456476	AT5G63580	cluster_1
Chr4	1014680	1015729	AT4G02310	cluster_1
Chr1	4089847	4090725	AT1G12090	cluster_1
Chr1	22455320	22455589	AT1G60983	cluster_1
Chr4	6587521	6588069	AT4G10680	cluster_1
Chr2	16927502	16928208	AT2G40530	cluster_1
Chr2	608759	610130	AT2G02310	cluster_1
Chr4	8804120	8807203	AT4G15393	cluster_1
Chr4	8922632	8923892	AT4G15650	cluster_1
Chr5	15538197	15538802	AT5G38800	cluster_1
Chr5	15578811	15579584	AT5G38910	cluster_1
Chr2	6244781	6246233	AT2G14620	cluster_1
Chr5	18283967	18290332	AT5G45200	cluster_1
Chr3	7795606	7796327	AT3G22121	cluster_1
Chr3	19173622	19174667	AT3G51680	cluster_1
Chr3	22016385	22018100	AT3G59600	cluster_1
Chr1	465718	467844	AT1G02340	cluster_1
Chr2	18447273	18449009	AT2G44745	cluster_1
Chr1	12956159	12957090	AT1G35310	cluster_1
Chr5	15667173	15667761	AT5G39140	cluster_1
Chr2	18712287	18713116	AT2G45410	cluster_1
Chr5	22838672	22841015	AT5G56380	cluster_1
Chr4	16185098	16185616	AT4G33730	cluster_1
Chr2	12262013	12263415	AT2G28610	cluster_1
Chr5	26110326	26111351	AT5G65330	cluster_1
Chr1	985751	988146	AT1G03880	cluster_1
Chr2	11933702	11934060	AT2G28020	cluster_1
Chr5	21081844	21084427	AT5G51860	cluster_1
Chr2	10513016	10515411	AT2G24700	cluster_1
Chr1	8139165	8140202	AT1G22990	cluster_1
Chr1	4661682	4662029	AT1G13608	cluster_1
Chr2	11894592	11895549	AT2G27935	cluster_1
Chr1	20701499	20703460	AT1G55440	cluster_1
Chr5	8092969	8095285	AT5G23960	cluster_1
Chr4	14685602	14686885	AT4G30040	cluster_1
Chr1	5789987	5791534	AT1G16930	cluster_1
Chr2	19508980	19511792	AT2G47550	cluster_1
Chr5	21919781	21921189	AT5G54010	cluster_1
Chr4	12717788	12719017	AT4G24640	cluster_1
Chr3	8992265	8992910	AT3G24640	cluster_1
Chr4	6681722	6682462	AT4G10865	cluster_1
Chr1	20697649	20699622	AT1G55430	cluster_1
Chr1	30133726	30134735	AT1G80100	cluster_1
Chr4	11707370	11709932	AT4G22100	cluster_1
Chr5	15657802	15658584	AT5G39110	cluster_1
Chr1	20279567	20280952	AT1G54330	cluster_1
Chr1	24520791	24524164	AT1G65910	cluster_1
Chr3	16358496	16359983	AT3G44810	cluster_1
Chr5	22025553	22030060	AT5G54250	cluster_1
Chr4	14244295	14245957	AT4G28850	cluster_1
Chr5	9062917	9065011	AT5G25960	cluster_1
Chr3	4104576	4106112	AT3G12900	cluster_1
Chr5	4913699	4915892	AT5G15150	cluster_1
Chr4	2763256	2765351	AT4G05470	cluster_1
Chr5	15662705	15663486	AT5G39120	cluster_1
Chr1	17379544	17380656	AT1G47390	cluster_1
Chr1	21189722	21190175	AT1G56553	cluster_1
Chr4	11676660	11681092	AT4G22040	cluster_1
Chr3	3595765	3597952	AT3G11430	cluster_1
Chr5	26705862	26708676	AT5G66870	cluster_1
Chr4	8588548	8590345	AT4G15050	cluster_1
Chr3	20590923	20591162	AT3G55515	cluster_1
Chr1	24939550	24940013	AT1G66855	cluster_1
Chr1	21413055	21413738	AT1G57810	cluster_1
Chr2	7435088	7437298	AT2G17090	cluster_1
Chr5	17951512	17953133	AT5G44565	cluster_1
Chr1	9133291	9134874	AT1G26400	cluster_1
Chr1	25882434	25882918	AT1G68845	cluster_1
Chr5	15611860	15614481	AT5G39000	cluster_1
Chr1	9141567	9143304	AT1G26420	cluster_1
Chr5	22870326	22870817	AT5G56480	cluster_1
Chr3	4374236	4374712	AT3G13433	cluster_1
Chr4	9069355	9072903	AT4G16010	cluster_1
Chr4	1340115	1341289	AT4G03038	cluster_1
Chr1	21185662	21188369	AT1G56550	cluster_1
Chr3	5986685	5988498	AT3G17500	cluster_1
Chr1	24462958	24466888	AT1G65780	cluster_1
Chr3	5846002	5846589	AT3G17140	cluster_1
Chr1	21325079	21326252	AT1G57580	cluster_1
Chr4	7911179	7912892	AT4G13600	cluster_1
Chr1	4130421	4131137	AT1G12180	cluster_1
Chr1	17417579	17419432	AT1G47480	cluster_1
Chr2	2029712	2030544	AT2G05530	cluster_1
Chr3	391057	392758	AT3G02150	cluster_1
Chr2	16011456	16012508	AT2G38230	cluster_1
Chr2	11014890	11015800	AT2G25820	cluster_1
Chr4	6431236	6434822	AT4G10380	cluster_1
Chr5	19068944	19070333	AT5G47000	cluster_1
Chr1	28493304	28494161	AT1G75891	cluster_1
Chr2	648044	650814	AT2G02450	cluster_1
Chr2	7430863	7431654	AT2G17070	cluster_1
Chr5	20650269	20655212	AT5G50780	cluster_1
Chr5	21389766	21390189	AT5G52770	cluster_1
Chr5	20646680	20648725	AT5G50770	cluster_1
Chr4	18332878	18334789	AT4G39410	cluster_1
Chr4	12110857	12111570	AT4G23110	cluster_1
Chr1	24978205	24984619	AT1G66950	cluster_1
Chr4	620759	622945	AT4G01460	cluster_1
Chr5	26471269	26471658	AT5G66260	cluster_1
Chr1	23382172	23382989	AT1G63057	cluster_1
Chr3	7304157	7304561	AT3G20850	cluster_1
Chr4	14346288	14346500	AT4G29103	cluster_1
Chr1	19000509	19000892	AT1G51240	cluster_1
Chr2	13476093	13477547	AT2G31690	cluster_1
Chr2	16244099	16244503	AT2G38905	cluster_1
Chr1	24494734	24498485	AT1G65850	cluster_1
Chr4	11858614	11858970	AT4G22520	cluster_1
Chr5	17772941	17775686	AT5G44160	cluster_1
Chr5	22619104	22620204	AT5G55880	cluster_1
Chr1	24805635	24807557	AT1G66480	cluster_1
Chr5	22997962	22998126	AT5G56865	cluster_1
Chr1	12959057	12962853	AT1G35320	cluster_1
Chr5	2622030	2622720	AT5G08150	cluster_1
Chr1	26452965	26456088	AT1G70250	cluster_1
Chr3	20860778	20862265	AT3G56230	cluster_1
Chr1	19910516	19911646	AT1G53370	cluster_1
Chr1	21605752	21607995	AT1G58260	cluster_1
Chr2	10509068	10510902	AT2G24696	cluster_1
Chr4	16738339	16740465	AT4G35180	cluster_1
Chr5	20917929	20919838	AT5G51500	cluster_1
Chr5	25460820	25462458	AT5G63600	cluster_1
Chr2	17257380	17258196	AT2G41390	cluster_1
Chr1	9654688	9656089	AT1G27740	cluster_1
Chr2	12388201	12389872	AT2G28860	cluster_1
Chr1	21933021	21934216	AT1G59680	cluster_1
Chr5	8876486	8877815	AT5G25490	cluster_1
Chr1	19249449	19250709	AT1G51840	cluster_1
Chr4	85693	86895	AT4G00210	cluster_1
Chr5	23851905	23855275	AT5G59090	cluster_1
Chr2	17259457	17260120	AT2G41400	cluster_1
Chr5	8143699	8145252	AT5G24090	cluster_1
Chr5	18608457	18608911	AT5G45875	cluster_1
Chr5	5945665	5947464	AT5G17960	cluster_1
Chr3	17879566	17881312	AT3G48280	cluster_1
Chr4	11375364	11375481	AT4G21362	cluster_1
Chr4	7885251	7885462	AT4G13564	cluster_1
Chr1	23573094	23574278	AT1G63560	cluster_1
Chr3	325181	325351	AT3G01961	cluster_1
Chr5	15096210	15097318	AT5G37910	cluster_1
Chr1	11278983	11279639	AT1G31520	cluster_1
Chr1	12308284	12309686	AT1G33890	cluster_1
Chr3	16441023	16442098	AT3G44980	cluster_1
Chr1	10898172	10899912	AT1G30720	cluster_1
Chr1	3496928	3499439	AT1G10586	cluster_1
Chr5	15730713	15731706	AT5G39280	cluster_1
Chr1	26721020	26721563	AT1G70870	cluster_1
Chr1	29518316	29519323	AT1G78460	cluster_1
Chr3	20665685	20666315	AT3G55680	cluster_1
Chr1	28989927	28991346	AT1G77145	cluster_1
Chr2	7876615	7877681	AT2G18120	cluster_1
Chr5	20189655	20191390	AT5G49690	cluster_1
Chr2	2014368	2015406	AT2G05500	cluster_1
Chr5	8172332	8175431	AT5G24150	cluster_1
Chr1	9100153	9103603	AT1G26310	cluster_1
Chr3	19473483	19473884	AT3G52520	cluster_1
Chr4	6597863	6598658	AT4G10700	cluster_1
Chr1	19270193	19274068	AT1G51880	cluster_1
Chr5	1018338	1020460	AT5G03830	cluster_1
Chr3	7313538	7315883	AT3G20880	cluster_1
Chr1	22246455	22247411	AT1G60380	cluster_1
Chr1	28606450	28609128	AT1G76250	cluster_1
Chr3	4047072	4048614	AT3G12730	cluster_1
Chr5	14195377	14197613	AT5G36110	cluster_1
Chr4	6589132	6593688	AT4G10690	cluster_1
Chr5	2237562	2238662	AT5G07190	cluster_1
Chr2	10522783	10525840	AT2G24720	cluster_1
Chr5	3564976	3566051	AT5G11190	cluster_1
Chr4	11141427	11143597	AT4G20810	cluster_1
Chr1	1741204	1742619	AT1G05800	cluster_1
Chr3	7709113	7709733	AT3G21890	cluster_1
Chr1	11075627	11079240	AT1G31050	cluster_1
Chr2	16299351	16301227	AT2G39040	cluster_1
Chr3	6244529	6244693	AT3G18217	cluster_1
Chr1	16831016	16833916	AT1G44318	cluster_1
Chr1	20507375	20508355	AT1G54980	cluster_1
Chr2	9897809	9899125	AT2G23250	cluster_1
Chr1	967503	970130	AT1G03840	cluster_1
Chr3	114290	114604	AT3G01322	cluster_1
Chr3	5566086	5568545	AT3G16400	cluster_1
Chr5	7815405	7815882	AT5G23212	cluster_1
Chr1	24855286	24856714	AT1G66630	cluster_1
Chr2	18609191	18610574	AT2G45135	cluster_1
Chr1	4025930	4026732	AT1G11925	cluster_1
Chr4	8961720	8962119	AT4G15733	cluster_1
Chr5	21363655	21364302	AT5G52670	cluster_1
Chr3	21582764	21583390	AT3G58300	cluster_1
Chr3	7178200	7178614	AT3G20555	cluster_1
Chr1	1847883	1849693	AT1G06090	cluster_1
Chr4	9856296	9859288	AT4G17710	cluster_1
Chr2	7369549	7375528	AT2G16970	cluster_1
Chr5	14191711	14194054	AT5G36100	cluster_1
Chr1	25588191	25590254	AT1G68270	cluster_1
Chr3	18871491	18871631	AT3G50764	cluster_1
Chr3	23016223	23018509	AT3G62170	cluster_1
Chr1	12615733	12617032	AT1G34510	cluster_1
Chr3	7701025	7703385	AT3G21865	cluster_1
Chr4	7439115	7439805	AT4G12550	cluster_1
Chr3	18340351	18340616	AT3G49460	cluster_1
Chr1	22258982	22260715	AT1G60410	cluster_1
Chr1	16155403	16157911	AT1G43020	cluster_1
Chr1	28597530	28598300	AT1G76220	cluster_1
Chr2	5768446	5772259	AT2G13810	cluster_1
Chr4	16213324	16215594	AT4G33810	cluster_1
Chr5	908563	910149	AT5G03590	cluster_1
Chr1	26007465	26009059	AT1G69180	cluster_1
Chr1	25880327	25881736	AT1G68840	cluster_1
Chr4	112705	113966	AT4G00250	cluster_1
Chr2	11773251	11774681	AT2G27550	cluster_1
Chr5	17979311	17980411	AT5G44580	cluster_1
Chr4	11910289	11910362	AT4G22635	cluster_1
Chr5	25017073	25018246	AT5G62280	cluster_1
Chr4	5812488	5813396	AT4G09110	cluster_1
Chr1	25057479	25058264	AT1G67105	cluster_1
Chr2	15417490	15419154	AT2G36780	cluster_1
Chr2	12494851	12499723	AT2G29090	cluster_1
Chr3	5896075	5897835	AT3G17260	cluster_1
Chr5	15729118	15730150	AT5G39270	cluster_1
Chr4	10908672	10911151	AT4G20200	cluster_1
Chr1	25268145	25269475	AT1G67455	cluster_1
Chr2	12196406	12196552	AT2G28507	cluster_1
Chr4	15202296	15203431	AT4G31330	cluster_1
Chr1	19369131	19372065	AT1G52080	cluster_1
Chr1	12159884	12161314	AT1G33530	cluster_1
Chr4	15700904	15702960	AT4G32540	cluster_1
Chr2	10153797	10155647	AT2G23840	cluster_1
Chr2	10319334	10322222	AT2G24260	cluster_1
Chr4	11711336	11714228	AT4G22110	cluster_1
Chr3	1577800	1578734	AT3G05460	cluster_1
Chr3	9583465	9585109	AT3G26190	cluster_1
Chr1	7667803	7670530	AT1G21850	cluster_1
Chr3	7528184	7530677	AT3G21380	cluster_1
Chr3	23019623	23020479	AT3G62180	cluster_1
Chr2	18606410	18607853	AT2G45130	cluster_1
Chr1	8845231	8846493	AT1G25240	cluster_1
Chr1	7890464	7892090	AT1G22340	cluster_1
Chr1	8541027	8541739	AT1G24145	cluster_1
Chr5	5400735	5402626	AT5G16530	cluster_1
Chr1	20505000	20506488	AT1G54970	cluster_1
Chr1	17232135	17232935	AT1G46408	cluster_1
Chr3	159466	162837	AT3G01420	cluster_1
Chr1	11130616	11130981	AT1G31166	cluster_1
Chr3	20471791	20472889	AT3G55230	cluster_1
Chr2	10034607	10036000	AT2G23590	cluster_1
Chr2	12029997	12032420	AT2G28210	cluster_1
Chr1	10895280	10897109	AT1G30710	cluster_1
Chr5	3173497	3179448	AT5G10140	cluster_1
Chr2	9762105	9762443	AT2G22941	cluster_1
Chr3	10389609	10391544	AT3G27970	cluster_1
Chr5	22709756	22710809	AT5G56075	cluster_1
Chr1	7471947	7472210	AT1G21327	cluster_1
Chr5	19456960	19461689	AT5G48010	cluster_1
Chr5	7367635	7370295	AT5G22260	cluster_1
Chr3	20673847	20675946	AT3G55710	cluster_1
Chr5	2174678	2176106	AT5G07010	cluster_1
Chr1	25554721	25555661	AT1G68180	cluster_1
Chr1	24619837	24622004	AT1G66140	cluster_1
Chr5	8098052	8101323	AT5G23980	cluster_1
Chr1	28568808	28568928	AT1G76135	cluster_1
Chr3	17322119	17323545	AT3G47030	cluster_1
Chr1	4023667	4025097	AT1G11920	cluster_1
Chr3	16725094	16726116	AT3G45570	cluster_1
Chr2	18807538	18811047	AT2G45660	cluster_1
Chr5	20567386	20568075	AT5G50510	cluster_1
Chr2	15294303	15294857	AT2G36450	cluster_1
Chr4	12100555	12101480	AT4G23090	cluster_1
Chr1	24612620	24614805	AT1G66120	cluster_1
Chr1	20039463	20039616	AT1G53683	cluster_1
Chr2	13704221	13706860	AT2G32270	cluster_1
Chr2	14337366	14338251	AT2G33870	cluster_1
Chr3	22421410	22423477	AT3G60660	cluster_1
Chr1	25616490	25617265	AT1G68350	cluster_1
Chr1	29181110	29182261	AT1G77650	cluster_1
Chr5	17756264	17758275	AT5G44120	cluster_1
Chr4	7662371	7663177	AT4G13195	cluster_1
Chr5	15692591	15693581	AT5G39190	cluster_1
Chr4	369856	369991	AT4G00885	cluster_1
Chr1	22499317	22500331	AT1G61090	cluster_1
Chr1	11993298	11996712	AT1G33090	cluster_1
Chr3	11838363	11840502	AT3G30210	cluster_1
Chr5	12599253	12599671	AT5G33355	cluster_1
Chr2	16043960	16045992	AT2G38300	cluster_1
Chr2	9579874	9583893	AT2G22540	cluster_1
Chr3	16701133	16703366	AT3G45530	cluster_1
Chr1	4062462	4063337	AT1G12020	cluster_1
Chr2	14507294	14510231	AT2G34360	cluster_1
Chr4	7414150	7414927	AT4G12500	cluster_1
Chr4	10906508	10907677	AT4G20190	cluster_1
Chr5	21785999	21787444	AT5G53635	cluster_1
Chr5	22013878	22014321	AT5G54225	cluster_1
Chr2	16012535	16014753	AT2G38240	cluster_1
Chr1	17428945	17429813	AT1G47495	cluster_1
Chr3	11909119	11912880	AT3G30260	cluster_1
Chr5	21779061	21779393	AT5G53610	cluster_1
Chr4	14304921	14305721	AT4G29020	cluster_1
Chr1	12301325	12302467	AT1G33870	cluster_1
Chr4	8060681	8062231	AT4G13960	cluster_1
Chr1	8393187	8393330	AT1G23724	cluster_1
Chr5	22062805	22063914	AT5G54320	cluster_1
Chr1	8871568	8872386	AT1G25300	cluster_1
Chr1	10117715	10119085	AT1G29010	cluster_1
Chr4	15441082	15443900	AT4G31910	cluster_1
Chr1	12287913	12288210	AT1G33850	cluster_1
Chr4	15079243	15081657	AT4G30980	cluster_1
Chr4	9891051	9892807	AT4G17790	cluster_1
Chr5	20600727	20601416	AT5G50620	cluster_1
Chr3	16706312	16707649	AT3G45540	cluster_1
Chr2	9717791	9719472	AT2G22810	cluster_1
Chr4	12113308	12115523	AT4G23120	cluster_1
Chr5	7688084	7690648	AT5G22980	cluster_1
Chr1	28472357	28472891	AT1G75830	cluster_1
Chr2	18391780	18393707	AT2G44560	cluster_1
Chr1	23058034	23058156	AT1G62355	cluster_1
Chr1	24117440	24118798	AT1G64920	cluster_1
Chr4	5579034	5579745	AT4G08740	cluster_1
Chr5	2391722	2396329	AT5G07570	cluster_1
Chr5	15616917	15619358	AT5G39020	cluster_1
Chr2	11087348	11087944	AT2G26010	cluster_1
Chr5	18785672	18786956	AT5G46310	cluster_1
Chr5	8139253	8141122	AT5G24080	cluster_1
Chr1	26759834	26761042	AT1G70970	cluster_1
Chr3	3056375	3059148	AT3G09940	cluster_1
Chr1	17698655	17700834	AT1G47990	cluster_1
Chr1	17594683	17595343	AT1G47780	cluster_1
Chr5	1010780	1013586	AT5G03800	cluster_1
Chr5	20925980	20926594	AT5G51520	cluster_1
Chr5	21348554	21349681	AT5G52620	cluster_1
Chr1	7449964	7450695	AT1G21290	cluster_1
Chr1	7228718	7231600	AT1G20800	cluster_1
Chr4	15229785	15230718	AT4G31380	cluster_1
Chr1	9228235	9232240	AT1G26700	cluster_1
Chr3	10238546	10240611	AT3G27650	cluster_1
Chr4	7075826	7076680	AT4G11745	cluster_1
Chr3	73481	75538	AT3G01220	cluster_1
Chr4	7884516	7885664	AT4G13570	cluster_1
Chr5	24323594	24324169	AT5G60480	cluster_1
Chr2	13951686	13953478	AT2G32885	cluster_1
Chr1	25668610	25670182	AT1G68460	cluster_1
Chr4	17160536	17160706	AT4G36268	cluster_1
Chr5	22869060	22869958	AT5G56470	cluster_1
Chr1	9627572	9628496	AT1G27670	cluster_1
Chr5	5095652	5097041	AT5G15660	cluster_1
Chr4	16716806	16718017	AT4G35120	cluster_1
Chr5	7728020	7728455	AT5G23035	cluster_1
Chr5	15833743	15834420	AT5G39540	cluster_1
Chr1	7751002	7753519	AT1G22015	cluster_1
Chr5	18606564	18607043	AT5G45870	cluster_1
Chr5	8134301	8135991	AT5G24070	cluster_1
Chr5	17334121	17335234	AT5G43175	cluster_1
Chr2	10806700	10809794	AT2G25370	cluster_1
Chr5	15588757	15589666	AT5G38940	cluster_1
Chr1	17378652	17379374	AT1G47389	cluster_1
Chr3	2921804	2923258	AT3G09510	cluster_1
Chr4	11587049	11588272	AT4G21840	cluster_1
Chr2	16125919	16126578	AT2G38520	cluster_1
Chr3	16397038	16399725	AT3G44920	cluster_1
Chr5	15093903	15094802	AT5G37900	cluster_1
Chr2	18168704	18168829	AT2G43871	cluster_1
Chr4	8646150	8647252	AT4G15160	cluster_1
Chr1	23385324	23387167	AT1G63070	cluster_1
Chr1	23223874	23226916	AT1G62710	cluster_1
Chr4	1588564	1589230	AT4G03566	cluster_1
Chr1	25122459	25124695	AT1G67150	cluster_1
Chr3	7524054	7527652	AT3G21370	cluster_1
Chr2	8662038	8662614	AT2G20070	cluster_1
Chr1	22807440	22808114	AT1G61760	cluster_1
Chr3	19669084	19669774	AT3G53050	cluster_1
Chr3	16446975	16448764	AT3G44990	cluster_1
Chr5	19966799	19967527	AT5G49260	cluster_1
Chr1	26013012	26014834	AT1G69190	cluster_1
Chr3	1221546	1222655	AT3G04530	cluster_1
Chr5	16605491	16606228	AT5G41505	cluster_1
Chr1	4979028	4980324	AT1G14550	cluster_1
Chr3	18845199	18846673	AT3G50710	cluster_1
Chr4	13122152	13123347	AT4G25790	cluster_1
Chr4	11710218	11710608	AT4G22105	cluster_1
Chr3	16581929	16582273	AT3G45248	cluster_1
Chr5	24320595	24322790	AT5G60470	cluster_1
Chr1	22835078	22838615	AT1G61820	cluster_1
Chr2	18847007	18847821	AT2G45760	cluster_1
Chr4	1009366	1013034	AT4G02300	cluster_1
Chr2	15379694	15381987	AT2G36690	cluster_1
Chr3	3072662	3075142	AT3G09990	cluster_1
Chr5	18646928	18647038	AT5G45973	cluster_1
Chr2	16892024	16892790	AT2G40450	cluster_1
Chr4	5311093	5312406	AT4G08380	cluster_1
Chr1	698207	698515	AT1G03020	cluster_1
Chr5	23780832	23781716	AT5G58890	cluster_1
Chr4	13121068	13121955	AT4G25780	cluster_1
Chr5	8791513	8792813	AT5G25330	cluster_1
Chr5	7355688	7356871	AT5G22200	cluster_1
Chr2	13515199	13517413	AT2G31780	cluster_1
Chr3	18293347	18294577	AT3G49340	cluster_1
Chr2	16123985	16125445	AT2G38510	cluster_1
Chr2	7002322	7004043	AT2G16130	cluster_1
Chr1	17503031	17503732	AT1G47606	cluster_1
Chr3	17020747	17025011	AT3G46330	cluster_1
Chr1	29528253	29530665	AT1G78490	cluster_1
Chr4	6674998	6676981	AT4G10850	cluster_1
Chr2	13809216	13813570	AT2G32530	cluster_1
Chr4	13712199	13714797	AT4G27420	cluster_1
Chr1	24942188	24944497	AT1G66860	cluster_1
Chr1	21233595	21235137	AT1G56650	cluster_1
Chr5	8778592	8779785	AT5G25290	cluster_1
Chr5	19915868	19917277	AT5G49138	cluster_1
Chr5	15524178	15524977	AT5G38760	cluster_1
Chr1	10006230	10006778	AT1G28460	cluster_1
Chr5	6829042	6831515	AT5G20240	cluster_1
Chr2	17000454	17002468	AT2G40750	cluster_1
Chr4	1344182	1346501	AT4G03050	cluster_1
Chr5	21195044	21195763	AT5G52160	cluster_1
Chr1	10051014	10053117	AT1G28600	cluster_1
Chr1	28490449	28492464	AT1G75880	cluster_1
Chr2	19082344	19083811	AT2G46494	cluster_1
Chr5	23789522	23791681	AT5G58910	cluster_1
Chr1	18237863	18238367	AT1G49310	cluster_1
Chr1	8544250	8545551	AT1G24148	cluster_1
Chr1	19618143	19619021	AT1G52680	cluster_1
Chr3	9843591	9845176	AT3G26760	cluster_1
Chr1	29516989	29517933	AT1G78450	cluster_1
Chr4	16223501	16226153	AT4G33840	cluster_1
Chr5	19915872	19917525	AT5G49130	cluster_1
Chr2	8699672	8700124	AT2G20160	cluster_1
Chr5	1346238	1348857	AT5G04680	cluster_1
Chr1	19220977	19225689	AT1G51805	cluster_1
Chr1	10067563	10069177	AT1G28640	cluster_1
Chr5	3611247	3613361	AT5G11320	cluster_1
Chr5	23836686	23837259	AT5G59040	cluster_1
Chr2	18804350	18806522	AT2G45650	cluster_1
Chr1	21223593	21226943	AT1G56630	cluster_1
Chr2	11968120	11968620	AT2G28085	cluster_1
Chr1	10003966	10004523	AT1G28450	cluster_1
Chr4	1176190	1178489	AT4G02670	cluster_1
Chr1	18232608	18233624	AT1G49290	cluster_1
Chr2	14510482	14511891	AT2G34370	cluster_1
Chr4	11736653	11737744	AT4G22170	cluster_1
Chr4	9922990	9923850	AT4G17850	cluster_1
Chr3	3569828	3571960	AT3G11390	cluster_1
Chr5	15849155	15849301	AT5G39581	cluster_1
Chr4	13961244	13961560	AT4G28088	cluster_1
Chr1	7330524	7331946	AT1G20990	cluster_1
Chr2	10404373	10405650	AT2G24510	cluster_1
Chr4	6074770	6075645	AT4G09610	cluster_1
Chr3	11959167	11959239	AT3G30345	cluster_1
Chr3	4862153	4862680	AT3G14480	cluster_1
Chr1	21993581	21997691	AT1G59780	cluster_1
Chr5	5852498	5853999	AT5G17730	cluster_1
Chr1	19631126	19633440	AT1G52700	cluster_1
Chr4	17579657	17582022	AT4G37390	cluster_1
Chr1	4128607	4129701	AT1G12170	cluster_1
Chr4	17464803	17467109	AT4G37070	cluster_1
Chr1	20602819	20603924	AT1G55230	cluster_1
Chr4	10707426	10708159	AT4G19690	cluster_1
Chr2	18479053	18480197	AT2G44810	cluster_1
Chr5	8541778	8542449	AT5G24860	cluster_1
Chr3	21573754	21575369	AT3G58260	cluster_1
Chr3	9872333	9872553	AT3G26813	cluster_1
Chr1	24753634	24754604	AT1G66370	cluster_1
Chr1	12002333	12002877	AT1G33102	cluster_1
Chr2	10042199	10043673	AT2G23600	cluster_1
Chr1	22121550	22123702	AT1G60050	cluster_1
Chr1	19094888	19097452	AT1G51490	cluster_1
Chr5	22010063	22010410	AT5G54215	cluster_1
Chr1	28493051	28495047	AT1G75890	cluster_1
Chr1	27678377	27679807	AT1G73610	cluster_1
Chr1	25635838	25637462	AT1G68380	cluster_1
Chr2	12199098	12200765	AT2G28510	cluster_1
Chr4	14762841	14764627	AT4G30170	cluster_1
Chr5	16654913	16655810	AT5G41650	cluster_1
Chr2	16128378	16129158	AT2G38530	cluster_1
Chr3	16533451	16534082	AT3G45160	cluster_1
Chr1	9381803	9383984	AT1G27030	cluster_1
Chr5	7703092	7706896	AT5G23010	cluster_1
Chr1	23072575	23073189	AT1G62370	cluster_1
Chr2	19324233	19326397	AT2G47030	cluster_1
Chr1	17504783	17505964	AT1G47610	cluster_1
Chr4	8811928	8813478	AT4G15400	cluster_1
Chr4	8314078	8318830	AT4G14460	cluster_1
Chr2	12322386	12323584	AT2G28710	cluster_1
Chr1	18026838	18027009	AT1G48742	cluster_1
Chr1	25408043	25410153	AT1G67770	cluster_1
Chr2	14955241	14955501	AT2G35612	cluster_1
Chr1	10083500	10085030	AT1G28700	cluster_1
Chr4	9049328	9051370	AT4G15970	cluster_1
Chr1	8377262	8378769	AT1G23690	cluster_1
Chr5	8217335	8219619	AT5G24210	cluster_1
Chr1	26773539	26773725	AT1G71002	cluster_1
Chr3	20908928	20910481	AT3G56400	cluster_1
Chr3	21497778	21499676	AT3G58060	cluster_1
Chr1	10053617	10055681	AT1G28610	cluster_1
Chr2	539999	540634	AT2G02130	cluster_1
Chr3	21898682	21900364	AT3G59240	cluster_1
Chr1	21219818	21220357	AT1G56620	cluster_1
Chr5	8780258	8783093	AT5G25300	cluster_1
Chr1	18347036	18348951	AT1G49570	cluster_1
Chr1	21935310	21935820	AT1G59690	cluster_1
Chr3	7703866	7704829	AT3G21870	cluster_1
Chr1	4998816	5000643	AT1G14590	cluster_1
Chr3	19492106	19492935	AT3G52550	cluster_1
Chr1	18049844	18052975	AT1G48800	cluster_1
Chr3	2827239	2830542	AT3G09220	cluster_1
Chr3	17974591	17974626	AT3G48515	cluster_1
Chr5	19475296	19479002	AT5G48060	cluster_1
Chr3	5562571	5564571	AT3G16390	cluster_1
Chr2	6504070	6504171	AT2G15029	cluster_1
Chr4	14512549	14514492	AT4G29590	cluster_1
Chr1	8317396	8319483	AT1G23420	cluster_1
Chr5	15390223	15390624	AT5G38440	cluster_1
Chr3	22846405	22846925	AT3G61723	cluster_1
Chr3	9337532	9338065	AT3G25655	cluster_1
Chr3	16402058	16404672	AT3G44930	cluster_1
Chr5	20192599	20193429	AT5G49700	cluster_1
Chr1	3763268	3764483	AT1G11230	cluster_1
Chr5	19567064	19567688	AT5G48280	cluster_1
Chr3	18702074	18703619	AT3G50390	cluster_1
Chr3	10550927	10551106	AT3G28291	cluster_1
Chr3	17993999	17994734	AT3G48550	cluster_1
Chr4	18389436	18390539	AT4G39600	cluster_1
Chr1	21653008	21655439	AT1G58340	cluster_1
Chr1	18010729	18011214	AT1G48698	cluster_1
Chr4	137404	138888	AT4G00315	cluster_1
Chr4	2694713	2694850	AT4G05265	cluster_1
Chr1	8515506	8515971	AT1G24068	cluster_1
Chr2	14857021	14857878	AT2G35270	cluster_1
Chr5	17399789	17401949	AT5G43350	cluster_1
Chr5	22008612	22009532	AT5G54210	cluster_1
Chr3	5647376	5648746	AT3G16580	cluster_1
Chr2	10044179	10046532	AT2G23610	cluster_1
Chr3	17876571	17878173	AT3G48270	cluster_1
Chr1	26197498	26198821	AT1G69650	cluster_1
Chr5	15831990	15833439	AT5G39533	cluster_1
Chr5	2446764	2448543	AT5G07690	cluster_1
Chr4	7417236	7417803	AT4G12510	cluster_1
Chr1	19556218	19559011	AT1G52490	cluster_1
Chr1	6496098	6496396	AT1G18835	cluster_1
Chr1	26377370	26378359	AT1G70020	cluster_1
Chr1	22008604	22009455	AT1G59810	cluster_1
Chr4	9407768	9410877	AT4G16740	cluster_1
Chr2	11303590	11306850	AT2G26580	cluster_1
Chr1	3905579	3906818	AT1G11608	cluster_1
Chr3	2576794	2578246	AT3G08500	cluster_1
Chr1	24515837	24518487	AT1G65900	cluster_1
Chr1	24906451	24907236	AT1G66770	cluster_1
Chr3	11209586	11213909	AT3G29255	cluster_1
Chr1	24945484	24946968	AT1G66870	cluster_1
Chr4	11231414	11231998	AT4G21030	cluster_1
Chr2	15082855	15084473	AT2G35930	cluster_1
Chr3	21029202	21030618	AT3G56770	cluster_1
Chr1	24359453	24360081	AT1G65510	cluster_1
Chr5	351008	352069	AT5G01900	cluster_1
Chr5	25504813	25504902	AT5G63715	cluster_1
Chr4	15411701	15412289	AT4G31875	cluster_1
Chr1	12267866	12269913	AT1G33811	cluster_1
Chr4	57199	59286	AT4G00150	cluster_1
Chr3	5571992	5574541	AT3G16410	cluster_1
Chr5	23990074	23990696	AT5G59510	cluster_1
Chr4	11222529	11223756	AT4G21000	cluster_1
Chr3	16531179	16531676	AT3G45150	cluster_1
Chr2	19145529	19146713	AT2G46630	cluster_1
Chr3	9845396	9847148	AT3G26770	cluster_1
Chr1	21414170	21417946	AT1G57820	cluster_1
Chr1	25709114	25710907	AT1G68520	cluster_1
Chr3	23029100	23031155	AT3G62220	cluster_1
Chr3	2347468	2348791	AT3G07350	cluster_1
Chr1	25405580	25406372	AT1G67760	cluster_1
Chr4	8736721	8740047	AT4G15310	cluster_1
Chr5	3718810	3721334	AT5G11580	cluster_1
Chr1	24588269	24588794	AT1G66045	cluster_1
Chr5	8687457	8688415	AT5G25160	cluster_1
Chr1	18246305	18247992	AT1G49320	cluster_1
Chr3	18205775	18205975	AT3G49115	cluster_1
Chr4	6415256	6416829	AT4G10350	cluster_1
Chr1	4077498	4078095	AT1G12064	cluster_1
Chr1	21179237	21180888	AT1G56530	cluster_1
Chr3	7801744	7802408	AT3G22136	cluster_1
Chr5	20910244	20913451	AT5G51480	cluster_1
Chr1	962033	966622	AT1G03830	cluster_1
Chr1	2675813	2679781	AT1G08465	cluster_1
Chr5	26625080	26626793	AT5G66690	cluster_1
Chr3	9630200	9632009	AT3G26280	cluster_1
Chr1	23115958	23117370	AT1G62450	cluster_1
Chr5	24444396	24447026	AT5G60770	cluster_1
Chr4	7915022	7921231	AT4G13610	cluster_1
Chr4	16927972	16929170	AT4G35720	cluster_1
Chr3	21602667	21604063	AT3G58400	cluster_1
Chr4	17718128	17718742	AT4G37710	cluster_1
Chr5	2191385	2193416	AT5G07050	cluster_1
Chr3	736141	738527	AT3G03200	cluster_1
Chr5	25357360	25357822	AT5G63230	cluster_1
Chr2	10047379	10049291	AT2G23620	cluster_1
Chr5	6718341	6718995	AT5G19875	cluster_1
Chr5	6667664	6668587	AT5G19720	cluster_1
Chr3	8300381	8300833	AT3G23245	cluster_1
Chr3	9546398	9549453	AT3G26120	cluster_1
Chr1	29178737	29179675	AT1G77640	cluster_1
Chr1	24984941	24989797	AT1G66960	cluster_1
Chr3	20608742	20608840	AT3G55566	cluster_1
Chr4	5151863	5151979	AT4G08151	cluster_1
Chr4	7168173	7168967	AT4G11940	cluster_1
Chr1	26378794	26380379	AT1G70030	cluster_1
Chr4	667148	669073	AT4G01533	cluster_1
Chr3	19016606	19017547	AT3G51190	cluster_1
Chr5	3992948	3993610	AT5G12340	cluster_1
Chr2	18529523	18531752	AT2G44930	cluster_1
Chr5	15590693	15591050	AT5G38950	cluster_1
Chr5	23863530	23864048	AT5G59110	cluster_1
Chr5	5875004	5875219	AT5G17795	cluster_1
Chr3	4464908	4465586	AT3G13660	cluster_1
Chr2	12225842	12228543	AT2G28550	cluster_1
Chr5	1013939	1015345	AT5G03810	cluster_1
Chr1	23111818	23115293	AT1G62440	cluster_1
Chr1	29521770	29523191	AT1G78470	cluster_1
Chr5	8527469	8527649	AT5G24825	cluster_1
Chr1	14170351	14172040	AT1G37140	cluster_1
Chr2	12336188	12338854	AT2G28760	cluster_1
Chr2	9334149	9336222	AT2G21900	cluster_1
Chr4	7324912	7326636	AT4G12350	cluster_1
Chr2	9420320	9420589	AT2G22145	cluster_1
Chr3	16611413	16613340	AT3G45280	cluster_1
Chr3	23266249	23266934	AT3G62950	cluster_1
Chr4	17844430	17849274	AT4G37950	cluster_1
Chr3	16525410	16529352	AT3G45140	cluster_1
Chr3	19020886	19021201	AT3G51210	cluster_1
Chr2	17439374	17441350	AT2G41810	cluster_1
Chr2	8147939	8149469	AT2G18810	cluster_1
Chr5	15377173	15378416	AT5G38410	cluster_1
Chr3	10831168	10833284	AT3G28830	cluster_1
Chr3	7237911	7238999	AT3G20710	cluster_1
Chr2	7976712	7979377	AT2G18360	cluster_1
Chr2	8678078	8682086	AT2G20100	cluster_1
Chr2	1173170	1174115	AT2G03840	cluster_1
Chr2	1362653	1364690	AT2G04090	cluster_1
Chr5	17031111	17033726	AT5G42590	cluster_1
Chr5	15653090	15654020	AT5G39100	cluster_1
Chr1	26353900	26354256	AT1G69970	cluster_1
Chr1	29182608	29183172	AT1G77655	cluster_1
Chr2	16902304	16903652	AT2G40470	cluster_1
Chr2	10829916	10831655	AT2G25450	cluster_1
Chr1	28992876	28993170	AT1G77150	cluster_1
Chr1	26274230	26276329	AT1G69800	cluster_1
Chr1	4833518	4835089	AT1G14120	cluster_1
Chr2	19411560	19412151	AT2G47270	cluster_1
Chr5	9121727	9125967	AT5G26120	cluster_1
Chr1	27759975	27761447	AT1G73830	cluster_1
Chr1	4277993	4280862	AT1G12570	cluster_1
Chr1	22247474	22249636	AT1G60390	cluster_1
Chr1	923426	924726	AT1G03710	cluster_1
Chr3	18604941	18607162	AT3G50180	cluster_1
Chr5	20360024	20361031	AT5G50050	cluster_1
Chr1	4650787	4651469	AT1G13600	cluster_1
Chr3	2856141	2856659	AT3G09290	cluster_1
Chr1	20154169	20156419	AT1G54000	cluster_1
Chr1	11701995	11702903	AT1G32420	cluster_1
Chr5	18149369	18150892	AT5G44940	cluster_1
Chr4	9052175	9053152	AT4G15975	cluster_1
Chr1	24215644	24217328	AT1G65190	cluster_1
Chr1	21871208	21871527	AT1G59535	cluster_1
Chr3	9406873	9407955	AT3G25770	cluster_1
Chr2	17663444	17665295	AT2G42430	cluster_1
Chr5	5845934	5847653	AT5G17720	cluster_1
Chr5	4756218	4757657	AT5G14730	cluster_1
Chr4	12336186	12337482	AT4G23680	cluster_1
Chr3	3255800	3256439	AT3G10460	cluster_1
Chr1	1935293	1936819	AT1G06350	cluster_1
Chr2	13508493	13510390	AT2G31760	cluster_1
Chr2	9761655	9763462	AT2G22940	cluster_1
Chr5	9066377	9067974	AT5G25970	cluster_1
Chr2	9020944	9021870	AT2G21010	cluster_1
Chr3	15706994	15709789	AT3G43860	cluster_1
Chr3	3276226	3277860	AT3G10520	cluster_1
Chr5	24498467	24501494	AT5G60900	cluster_1
Chr3	11914366	11915697	AT3G30280	cluster_1
Chr4	10818242	10825381	AT4G19970	cluster_1
Chr4	6423577	6425661	AT4G10370	cluster_1
Chr5	3370518	3371934	AT5G10660	cluster_1
Chr4	1022725	1026118	AT4G02320	cluster_1
Chr2	11941661	11943604	AT2G28056	cluster_1
Chr1	1938963	1940459	AT1G06360	cluster_1
Chr2	10031713	10032753	AT2G23570	cluster_1
Chr3	6621988	6623278	AT3G19160	cluster_1
Chr3	6419060	6421983	AT3G18660	cluster_1
Chr1	11052130	11053063	AT1G30990	cluster_1
Chr5	9103179	9104100	AT5G26050	cluster_1
Chr1	22501885	22502941	AT1G61093	cluster_1
Chr3	18434470	18436141	AT3G49700	cluster_1
Chr2	17234374	17236279	AT2G41360	cluster_1
Chr1	23092915	23093869	AT1G62410	cluster_1
Chr5	23928971	23929745	AT5G59320	cluster_1
Chr3	18291488	18292048	AT3G49330	cluster_1
Chr3	7676927	7678414	AT3G21790	cluster_1
Chr1	23752873	23754348	AT1G64030	cluster_1
Chr3	3260351	3261854	AT3G10470	cluster_1
Chr1	11704932	11706325	AT1G32430	cluster_1
Chr3	16729989	16731511	AT3G45580	cluster_1
Chr3	21878167	21879799	AT3G59170	cluster_1
Chr3	23176556	23178631	AT3G62670	cluster_1
Chr5	4757972	4762615	AT5G14740	cluster_1
Chr1	23750884	23751441	AT1G64010	cluster_1
Chr5	23408896	23409422	AT5G57785	cluster_1
Chr4	11762292	11762688	AT4G22230	cluster_1
Chr1	27335601	27337072	AT1G72590	cluster_1
Chr5	20142470	20146498	AT5G49630	cluster_1
Chr2	9763814	9764563	AT2G22942	cluster_1
Chr5	22022978	22024461	AT5G54240	cluster_1
Chr5	16136594	16141163	AT5G40348	cluster_1
Chr1	22986002	22986861	AT1G62210	cluster_1
Chr3	19176374	19178161	AT3G51690	cluster_1
Chr1	29871458	29874315	AT1G79420	cluster_1
Chr1	4276519	4277899	AT1G12560	cluster_1
Chr1	12935647	12936553	AT1G35255	cluster_1
Chr4	6617143	6618426	AT4G10740	cluster_1
Chr1	483764	483919	AT1G02391	cluster_1
Chr3	11467964	11468857	AT3G29636	cluster_1
Chr2	8412516	8412618	AT2G19425	cluster_1
Chr2	16243215	16244067	AT2G38900	cluster_1
Chr2	1059710	1062410	AT2G03500	cluster_1
Chr4	6593774	6594478	AT4G10695	cluster_1
Chr2	14691411	14691629	AT2G34825	cluster_1
Chr2	13814686	13818289	AT2G32540	cluster_1
Chr4	10806195	10807532	AT4G19940	cluster_1
Chr4	15462408	15464358	AT4G31970	cluster_1
Chr3	21976820	21977393	AT3G59455	cluster_1
Chr2	14933828	14935482	AT2G35580	cluster_1
Chr5	1830796	1831467	AT5G06080	cluster_1
Chr5	20395856	20398197	AT5G50140	cluster_1
Chr5	24773657	24774502	AT5G61630	cluster_1
Chr3	8796541	8797031	AT3G24270	cluster_1
[truncated: 30,626 more rows]

## Sheet: det2_clusters
Column1	Column2	Column3	Column4	Column13
Chr5	2388310	2389249	AT5G07550	cluster_1
Chr1	24913206	24913296	AT1G66783	cluster_1
Chr1	5157336	5158269	AT1G14950	cluster_1
Chr4	13609341	13610075	AT4G27150	cluster_1
Chr4	10760830	10762104	AT4G19800	cluster_1
Chr5	24535570	24537047	AT5G60970	cluster_1
Chr4	13611796	13612563	AT4G27160	cluster_1
Chr3	6006762	6008003	AT3G17560	cluster_1
Chr1	8714389	8715309	AT1G24590	cluster_1
Chr2	9374438	9376260	AT2G22040	cluster_1
Chr5	2386066	2387249	AT5G07540	cluster_1
Chr2	9376684	9377862	AT2G22050	cluster_1
Chr3	5583943	5584128	AT3G16432	cluster_1
Chr3	5585944	5587750	AT3G16440	cluster_1
Chr3	6002783	6003973	AT3G17540	cluster_1
Chr3	6009407	6010562	AT3G17570	cluster_1
Chr1	5154537	5155563	AT1G14940	cluster_1
Chr4	17155556	17157245	AT4G36260	cluster_1
Chr4	18440112	18441445	AT4G39753	cluster_1
Chr4	8929179	8929765	AT4G15670	cluster_1
Chr3	3053260	3055410	AT3G09930	cluster_1
Chr3	17000641	17004251	AT3G46270	cluster_1
Chr1	8357446	8358805	AT1G23580	cluster_1
Chr1	1541348	1542432	AT1G05291	cluster_1
Chr4	16182752	16183533	AT4G33720	cluster_1
Chr1	26712982	26714066	AT1G70840	cluster_1
Chr3	3308489	3309509	AT3G10585	cluster_1
Chr2	9379578	9379817	AT2G22055	cluster_1
Chr3	8798934	8799401	AT3G24280	cluster_1
Chr5	22812213	22813263	AT5G56325	cluster_1
Chr1	22242748	22243731	AT1G60360	cluster_1
Chr4	12719607	12719771	AT4G24644	cluster_1
Chr4	8931652	8932295	AT4G15680	cluster_1
Chr4	12307126	12309647	AT4G23590	cluster_1
Chr1	26715183	26716829	AT1G70850	cluster_1
Chr2	732388	734271	AT2G02640	cluster_1
Chr2	15822186	15824538	AT2G37730	cluster_1
Chr4	11691378	11694392	AT4G22070	cluster_1
Chr4	18439138	18439578	AT4G39750	cluster_1
Chr4	14525830	14526870	AT4G29640	cluster_1
Chr4	14519863	14521087	AT4G29620	cluster_1
Chr1	8359125	8360645	AT1G23590	cluster_1
Chr3	5581663	5583187	AT3G16430	cluster_1
Chr3	119618	119917	AT3G01331	cluster_1
Chr3	7737156	7739542	AT3G21960	cluster_1
Chr3	80176	82005	AT3G01260	cluster_1
Chr5	20562150	20562557	AT5G50500	cluster_1
Chr4	8934324	8934921	AT4G15690	cluster_1
Chr4	14522569	14523240	AT4G29630	cluster_1
Chr3	6005114	6006004	AT3G17550	cluster_1
Chr2	13241440	13241700	AT2G31082	cluster_1
Chr2	10948747	10949626	AT2G25700	cluster_1
Chr3	21591452	21592962	AT3G58350	cluster_1
Chr2	13108007	13108470	AT2G30766	cluster_1
Chr4	10763934	10765753	AT4G19810	cluster_1
Chr2	13944611	13946790	AT2G32870	cluster_1
Chr3	2501893	2503565	AT3G07840	cluster_1
Chr4	10750381	10752028	AT4G19760	cluster_1
Chr3	7717372	7718405	AT3G21910	cluster_1
Chr5	25459087	25460436	AT5G63595	cluster_1
Chr3	7720639	7721744	AT3G21920	cluster_1
Chr3	18964344	18966405	AT3G51060	cluster_1
Chr2	19208320	19210958	AT2G46750	cluster_1
Chr5	22846069	22847615	AT5G56400	cluster_1
Chr3	7527704	7527910	AT3G21371	cluster_1
Chr4	8925806	8926310	AT4G15660	cluster_1
Chr2	10992808	10993652	AT2G25770	cluster_1
Chr4	8788739	8790444	AT4G15380	cluster_1
Chr2	14291024	14291806	AT2G33780	cluster_1
Chr4	8762953	8764594	AT4G15350	cluster_1
Chr1	8361004	8362485	AT1G23600	cluster_1
Chr1	1539152	1540562	AT1G05290	cluster_1
Chr4	2765962	2767957	AT4G05475	cluster_1
Chr3	118873	119178	AT3G01329	cluster_1
Chr3	21587362	21588002	AT3G58330	cluster_1
Chr2	19605040	19605671	AT2G47880	cluster_1
Chr2	13238047	13238600	AT2G31081	cluster_1
Chr4	15074945	15075024	AT4G30972	cluster_1
Chr4	8773786	8779685	AT4G15370	cluster_1
Chr1	16153609	16154468	AT1G43010	cluster_1
Chr3	17885542	17885667	AT3G48298	cluster_1
Chr3	7757829	7758032	AT3G22022	cluster_1
Chr1	20008996	20009320	AT1G53610	cluster_1
Chr4	16923319	16924320	AT4G35700	cluster_1
Chr5	700169	702630	AT5G02990	cluster_1
Chr5	2382468	2384521	AT5G07530	cluster_1
Chr4	15633112	15633222	AT4G32378	cluster_1
Chr3	1573909	1576418	AT3G05450	cluster_1
Chr3	21585567	21586328	AT3G58320	cluster_1
Chr3	18460141	18460581	AT3G49765	cluster_1
Chr5	17908945	17909507	AT5G44430	cluster_1
Chr5	7346944	7349255	AT5G22160	cluster_1
Chr5	22070135	22071347	AT5G54350	cluster_1
Chr1	5605159	5607473	AT1G16400	cluster_1
Chr5	22624738	22625892	AT5G55893	cluster_1
Chr3	21589071	21590401	AT3G58340	cluster_1
Chr1	20041518	20041734	AT1G53687	cluster_1
Chr2	13058250	13061673	AT2G30660	cluster_1
Chr4	10753310	10754181	AT4G19770	cluster_1
Chr4	10733864	10734975	AT4G19730	cluster_1
Chr4	12214069	12214167	AT4G23375	cluster_1
Chr2	10947096	10947245	AT2G25697	cluster_1
Chr4	10755050	10755970	AT4G19780	cluster_1
Chr3	5984827	5985993	AT3G17490	cluster_1
Chr3	7695228	7695936	AT3G21840	cluster_1
Chr1	17385717	17386186	AT1G47400	cluster_1
Chr3	76655	77411	AT3G01230	cluster_1
Chr4	14090489	14094776	AT4G28530	cluster_1
Chr4	8807527	8810512	AT4G15396	cluster_1
Chr1	9904734	9905516	AT1G28305	cluster_1
Chr5	3026401	3027075	AT5G09750	cluster_1
Chr3	16998163	16999992	AT3G46260	cluster_1
Chr5	22066831	22067565	AT5G54340	cluster_1
Chr5	5626563	5627474	AT5G17110	cluster_1
Chr1	4597627	4598911	AT1G13400	cluster_1
Chr3	9875525	9875737	AT3G26815	cluster_1
Chr1	2907124	2907279	AT1G09026	cluster_1
Chr1	954525	956097	AT1G03790	cluster_1
Chr4	11849701	11850331	AT4G22490	cluster_1
Chr1	25979999	25981436	AT1G69100	cluster_1
Chr4	11913557	11914027	AT4G22650	cluster_1
Chr4	11914981	11916171	AT4G22660	cluster_1
Chr3	3496067	3497163	AT3G11160	cluster_1
Chr1	20461038	20461558	AT1G54880	cluster_1
Chr5	22622737	22623837	AT5G55890	cluster_1
Chr1	28508072	28509857	AT1G75930	cluster_1
Chr1	17600004	17601173	AT1G47790	cluster_1
Chr5	24789495	24793487	AT5G61690	cluster_1
Chr5	1023528	1023683	AT5G03837	cluster_1
Chr1	21641130	21642041	AT1G58330	cluster_1
Chr1	17601513	17602676	AT1G47800	cluster_1
Chr4	14240797	14242611	AT4G28840	cluster_1
Chr3	7754311	7755762	AT3G22010	cluster_1
Chr4	8937393	8937892	AT4G15700	cluster_1
Chr1	17383034	17383408	AT1G47395	cluster_1
Chr5	22835446	22835823	AT5G56369	cluster_1
Chr2	19505860	19506598	AT2G47540	cluster_1
Chr3	3051868	3052784	AT3G09925	cluster_1
Chr3	22419351	22419548	AT3G60647	cluster_1
Chr3	79305	80105	AT3G01250	cluster_1
Chr3	7734396	7736394	AT3G21950	cluster_1
Chr3	7723223	7724338	AT3G21930	cluster_1
Chr4	7742871	7746363	AT4G13300	cluster_1
Chr2	7982868	7984096	AT2G18380	cluster_1
Chr3	21768188	21768367	AT3G58877	cluster_1
Chr4	11851228	11853018	AT4G22505	cluster_1
Chr4	12720394	12721443	AT4G24650	cluster_1
Chr4	18441756	18443000	AT4G39756	cluster_1
Chr2	18086049	18087018	AT2G43600	cluster_1
Chr5	9104847	9105524	AT5G26060	cluster_1
Chr3	7756577	7757491	AT3G22020	cluster_1
Chr4	7740283	7742857	AT4G13290	cluster_1
Chr3	9878168	9878379	AT3G26818	cluster_1
Chr5	5621249	5622476	AT5G17090	cluster_1
Chr5	21901966	21903823	AT5G53950	cluster_1
Chr3	5898002	5898109	AT3G17261	cluster_1
Chr1	17597898	17599099	AT1G47786	cluster_1
Chr1	29877228	29879204	AT1G79430	cluster_1
Chr4	10929146	10931277	AT4G20235	cluster_1
Chr5	26136094	26137183	AT5G65410	cluster_1
Chr4	11689187	11689600	AT4G22065	cluster_1
Chr4	8754480	8760589	AT4G15340	cluster_1
Chr4	8940292	8940858	AT4G15710	cluster_1
Chr1	22241273	22242235	AT1G60350	cluster_1
Chr3	7759317	7760738	AT3G22030	cluster_1
Chr5	21048191	21052012	AT5G51800	cluster_1
Chr2	9866619	9866792	AT2G23171	cluster_1
Chr3	9413127	9415003	AT3G25790	cluster_1
Chr3	9875893	9876103	AT3G26816	cluster_1
Chr5	3228286	3232723	AT5G10278	cluster_1
Chr1	25684314	25686165	AT1G68480	cluster_1
Chr4	10739567	10740620	AT4G19740	cluster_1
Chr3	7370168	7371403	AT3G21030	cluster_1
Chr1	24460656	24461738	AT1G65770	cluster_1
Chr2	16796599	16797585	AT2G40220	cluster_1
Chr1	957261	957998	AT1G03800	cluster_1
Chr3	7715393	7716343	AT3G21900	cluster_1
Chr1	27334076	27334771	AT1G72580	cluster_1
Chr3	20473541	20474763	AT3G55240	cluster_1
Chr4	10755966	10756808	AT4G19790	cluster_1
Chr3	8801400	8802890	AT3G24290	cluster_1
Chr1	20459006	20460647	AT1G54870	cluster_1
Chr1	19090847	19094306	AT1G51480	cluster_1
Chr3	16397038	16399725	AT3G44920	cluster_1
Chr3	7897484	7898398	AT3G22340	cluster_1
Chr2	9020944	9021870	AT2G21010	cluster_1
Chr5	21378857	21379744	AT5G52720	cluster_1
Chr2	7433326	7434117	AT2G17080	cluster_1
Chr3	17611787	17616639	AT3G47760	cluster_1
Chr3	901841	903411	AT3G03670	cluster_1
Chr1	22254405	22255798	AT1G60400	cluster_1
Chr5	22071862	22072674	AT5G54360	cluster_1
Chr5	17036673	17036780	AT5G42591	cluster_1
Chr1	17389679	17390781	AT1G47405	cluster_1
Chr3	7358840	7360154	AT3G20990	cluster_1
Chr5	9106341	9106649	AT5G26070	cluster_1
Chr3	7693481	7693939	AT3G21830	cluster_1
Chr1	23437689	23438677	AT1G63205	cluster_1
Chr3	7355963	7357966	AT3G20980	cluster_1
Chr3	21768485	21770167	AT3G58880	cluster_1
Chr4	11854809	11855366	AT4G22513	cluster_1
Chr1	5791983	5793491	AT1G16940	cluster_1
Chr3	7697089	7697550	AT3G21850	cluster_1
Chr2	8246220	8246441	AT2G19020	cluster_1
Chr5	1461907	1463969	AT5G04960	cluster_1
Chr1	22244963	22245814	AT1G60370	cluster_1
Chr5	9107997	9108422	AT5G26080	cluster_1
Chr2	12460781	12465037	AT2G29000	cluster_1
Chr1	20754321	20756656	AT1G55560	cluster_1
Chr2	9372530	9373681	AT2G22030	cluster_1
Chr1	17496839	17498110	AT1G47603	cluster_1
Chr1	6838120	6840293	AT1G19790	cluster_1
Chr4	8751387	8753157	AT4G15330	cluster_1
Chr1	2524076	2526164	AT1G08090	cluster_1
Chr1	2908611	2909030	AT1G09030	cluster_1
Chr3	7368267	7369526	AT3G21020	cluster_1
Chr1	24713306	24714843	AT1G66290	cluster_1
Chr2	14341430	14343778	AT2G33880	cluster_1
Chr2	9863855	9866562	AT2G23170	cluster_1
Chr4	7721618	7723989	AT4G13260	cluster_1
Chr3	17026658	17031842	AT3G46340	cluster_1
Chr4	12304246	12305397	AT4G23580	cluster_1
Chr1	24341026	24341739	AT1G65481	cluster_1
Chr5	17907069	17907598	AT5G44420	cluster_1
Chr5	5623021	5624800	AT5G17100	cluster_1
Chr2	9895855	9896325	AT2G23240	cluster_1
Chr1	25446289	25446737	AT1G67865	cluster_1
Chr1	28351562	28353495	AT1G75520	cluster_1
Chr3	78376	79037	AT3G01240	cluster_1
Chr5	19067692	19068255	AT5G46990	cluster_1
Chr4	7414150	7414927	AT4G12500	cluster_1
Chr3	21593505	21594866	AT3G58360	cluster_1
Chr1	24406542	24409068	AT1G65630	cluster_1
Chr1	5159199	5160083	AT1G14960	cluster_1
Chr5	19025895	19026269	AT5G46877	cluster_1
Chr2	16886824	16888638	AT2G40435	cluster_1
Chr5	16334810	16335628	AT5G40800	cluster_1
Chr5	15096210	15097318	AT5G37910	cluster_1
Chr2	13948750	13950556	AT2G32880	cluster_1
Chr4	7434199	7434858	AT4G12545	cluster_1
Chr1	25168228	25169307	AT1G67260	cluster_1
Chr2	13709604	13710356	AT2G32275	cluster_1
Chr3	9417551	9418705	AT3G25795	cluster_1
Chr4	16925301	16926152	AT4G35710	cluster_1
Chr1	21320938	21324637	AT1G57570	cluster_1
Chr3	17374379	17376054	AT3G47190	cluster_1
Chr3	20587904	20588027	AT3G55512	cluster_1
Chr2	12730411	12731599	AT2G29830	cluster_1
Chr1	12233769	12236476	AT1G33750	cluster_1
Chr1	10169084	10169619	AT1G29100	cluster_1
Chr1	12227279	12228460	AT1G33730	cluster_1
Chr2	735411	736546	AT2G02650	cluster_1
Chr5	25031601	25032204	AT5G62330	cluster_1
Chr1	17596610	17597023	AT1G47783	cluster_1
Chr4	8721487	8726669	AT4G15290	cluster_1
Chr2	12728362	12729528	AT2G29820	cluster_1
Chr3	6161137	6163272	AT3G18010	cluster_1
Chr5	5619594	5620949	AT5G17080	cluster_1
Chr3	18592401	18594564	AT3G50140	cluster_1
Chr1	21931833	21932403	AT1G59675	cluster_1
Chr3	9022281	9023030	AT3G24700	cluster_1
Chr3	116231	116548	AT3G01327	cluster_1
Chr3	18522510	18523906	AT3G49950	cluster_1
Chr5	20665077	20667304	AT5G50800	cluster_1
Chr1	7749571	7750062	AT1G22010	cluster_1
Chr3	2499243	2501021	AT3G07830	cluster_1
Chr4	11700555	11702666	AT4G22080	cluster_1
Chr2	8251674	8251892	AT2G19045	cluster_1
Chr1	24342483	24343731	AT1G65483	cluster_1
Chr3	420108	420680	AT3G02242	cluster_1
Chr2	7980625	7981758	AT2G18370	cluster_1
Chr2	10995141	10996024	AT2G25780	cluster_1
Chr1	27549021	27552517	AT1G73270	cluster_1
Chr3	3949580	3950377	AT3G12430	cluster_1
Chr4	8792812	8794293	AT4G15390	cluster_1
Chr4	9318442	9324254	AT4G16550	cluster_1
Chr1	7058194	7058310	AT1G20375	cluster_1
Chr5	9136126	9136215	AT5G26147	cluster_1
Chr3	19296244	19298073	AT3G52010	cluster_1
Chr5	22016250	22017933	AT5G54230	cluster_1
Chr5	23334817	23336566	AT5G57620	cluster_1
Chr5	21375753	21378172	AT5G52710	cluster_1
Chr3	7360559	7360897	AT3G20993	cluster_1
Chr3	7366210	7367748	AT3G21010	cluster_1
Chr1	7272556	7274072	AT1G20900	cluster_1
Chr1	19012173	19013306	AT1G51290	cluster_1
Chr3	121057	121423	AT3G01323	cluster_1
Chr2	12511292	12515895	AT2G29120	cluster_1
Chr1	2527170	2529120	AT1G08100	cluster_1
Chr1	19909840	19909977	AT1G53366	cluster_1
Chr5	23858894	23862129	AT5G59100	cluster_1
Chr4	12985755	12987217	AT4G25410	cluster_1
Chr4	17254660	17255716	AT4G36570	cluster_1
Chr3	6000860	6002282	AT3G17530	cluster_1
Chr1	11337558	11341889	AT1G31670	cluster_1
Chr1	11649	13714	AT1G01030	cluster_1
Chr1	4556892	4558708	AT1G13300	cluster_1
Chr5	8105233	8105325	AT5G23989	cluster_1
Chr4	15075042	15077572	AT4G30975	cluster_1
Chr3	4099199	4100473	AT3G12890	cluster_1
Chr3	9878540	9878754	AT3G26819	cluster_1
Chr4	9324746	9328628	AT4G16560	cluster_1
Chr3	16680505	16681261	AT3G45470	cluster_1
Chr3	17885524	17887118	AT3G48300	cluster_1
Chr4	14528587	14529342	AT4G29650	cluster_1
Chr2	14288425	14289225	AT2G33775	cluster_1
Chr5	15737427	15738387	AT5G39300	cluster_1
Chr3	3951199	3952260	AT3G12440	cluster_1
Chr3	3948014	3948882	AT3G12420	cluster_1
Chr5	19024403	19024970	AT5G46875	cluster_1
Chr1	24670536	24673661	AT1G66220	cluster_1
Chr5	24799878	24800680	AT5G61710	cluster_1
Chr1	20757767	20760076	AT1G55570	cluster_1
Chr5	20560434	20561187	AT5G50490	cluster_1
Chr1	16151095	16152240	AT1G43005	cluster_1
Chr5	16138544	16141134	AT5G40350	cluster_1
Chr1	18913110	18913828	AT1G51020	cluster_1
Chr1	9789826	9791546	AT1G28080	cluster_1
Chr3	18962793	18962897	AT3G51057	cluster_1
Chr1	24921104	24921194	AT1G66795	cluster_1
Chr4	11097242	11098024	AT4G20690	cluster_1
Chr3	889509	892162	AT3G03660	cluster_1
Chr4	11095027	11096307	AT4G20680	cluster_1
Chr5	18157642	18158207	AT5G44973	cluster_1
Chr5	25456993	25458470	AT5G63590	cluster_1
Chr3	3310424	3311311	AT3G10590	cluster_1
Chr4	11687620	11689021	AT4G22060	cluster_1
Chr4	17852441	17854500	AT4G37980	cluster_1
Chr1	24503624	24504193	AT1G65870	cluster_1
Chr3	7300675	7303693	AT3G20840	cluster_1
Chr5	23862459	23863053	AT5G59105	cluster_1
Chr1	7671028	7674215	AT1G21860	cluster_1
Chr2	8253416	8255534	AT2G19050	cluster_1
Chr4	10745682	10747127	AT4G19750	cluster_1
Chr2	9884550	9886752	AT2G23220	cluster_1
Chr4	7421056	7421738	AT4G12520	cluster_1
Chr4	9061269	9061676	AT4G15990	cluster_1
Chr5	8164347	8167673	AT5G24140	cluster_1
Chr2	8249923	8250141	AT2G19040	cluster_1
Chr4	7417236	7417803	AT4G12510	cluster_1
Chr4	6582535	6583488	AT4G10660	cluster_1
Chr5	21184522	21186872	AT5G52140	cluster_1
Chr3	117254	117568	AT3G01328	cluster_1
Chr3	17005483	17008424	AT3G46280	cluster_1
Chr2	9343410	9347159	AT2G21920	cluster_1
Chr5	2950914	2951693	AT5G09480	cluster_1
Chr3	22419951	22420274	AT3G60650	cluster_1
Chr2	1983901	1985341	AT2G05420	cluster_1
Chr3	17036427	17041680	AT3G46350	cluster_1
Chr2	9862470	9863744	AT2G23160	cluster_1
Chr5	1464145	1467041	AT5G04970	cluster_1
Chr2	16496813	16497621	AT2G39520	cluster_1
Chr1	24452096	24453211	AT1G65740	cluster_1
Chr3	19293010	19294702	AT3G52000	cluster_1
Chr3	9335876	9336459	AT3G25650	cluster_1
Chr1	25982330	25986313	AT1G69120	cluster_1
Chr5	22711402	22712364	AT5G56080	cluster_1
Chr3	10550927	10551106	AT3G28291	cluster_1
Chr1	11343980	11347767	AT1G31690	cluster_1
Chr4	14510147	14511043	AT4G29580	cluster_1
Chr1	17491732	17494759	AT1G47600	cluster_1
Chr1	4662721	4663192	AT1G13609	cluster_1
Chr5	16604002	16605213	AT5G41500	cluster_1
Chr4	11228187	11229577	AT4G21020	cluster_1
Chr1	18915134	18915596	AT1G51030	cluster_1
Chr4	11856743	11857313	AT4G22517	cluster_1
Chr2	9024536	9025578	AT2G21030	cluster_1
Chr3	17372800	17373547	AT3G47180	cluster_1
Chr4	8736721	8740047	AT4G15310	cluster_1
Chr3	18460890	18461876	AT3G49770	cluster_1
Chr1	19007510	19010411	AT1G51270	cluster_1
Chr4	6584727	6586262	AT4G10670	cluster_1
Chr3	4355138	4357428	AT3G13400	cluster_1
Chr4	13275307	13277188	AT4G26200	cluster_1
Chr1	20691775	20693952	AT1G55420	cluster_1
Chr1	3230450	3233109	AT1G09932	cluster_1
Chr1	5602873	5604663	AT1G16390	cluster_1
Chr1	24801611	24801754	AT1G66475	cluster_1
Chr5	3311395	3311496	AT5G10504	cluster_1
Chr2	12868630	12869724	AT2G30130	cluster_1
Chr5	20668113	20668268	AT5G50801	cluster_1
Chr2	18727561	18728935	AT2G45430	cluster_1
Chr2	1976918	1978553	AT2G05410	cluster_1
Chr5	18153852	18155391	AT5G44960	cluster_1
Chr4	11855048	11857072	AT4G22510	cluster_1
Chr4	10531504	10532190	AT4G19250	cluster_1
Chr1	25847066	25848540	AT1G68800	cluster_1
Chr4	11683865	11685644	AT4G22050	cluster_1
Chr1	4978794	4978907	AT1G14549	cluster_1
Chr3	10533324	10533689	AT3G28250	cluster_1
Chr2	15847492	15848490	AT2G37820	cluster_1
Chr3	3307051	3308233	AT3G10580	cluster_1
Chr5	1349643	1352525	AT5G04690	cluster_1
Chr3	5579386	5580953	AT3G16420	cluster_1
Chr2	15827706	15828620	AT2G37740	cluster_1
Chr1	24454772	24458439	AT1G65750	cluster_1
Chr5	21372820	21374195	AT5G52700	cluster_1
Chr1	21933021	21934216	AT1G59680	cluster_1
Chr4	14517448	14518329	AT4G29610	cluster_1
Chr1	8373282	8375897	AT1G23670	cluster_1
Chr1	24458591	24459715	AT1G65760	cluster_1
Chr2	12726102	12727253	AT2G29810	cluster_1
Chr1	24577553	24580185	AT1G66020	cluster_1
Chr5	7801474	7801890	AT5G23180	cluster_1
Chr4	8719182	8720618	AT4G15280	cluster_1
Chr5	4904347	4907094	AT5G15130	cluster_1
Chr4	12206362	12213435	AT4G23370	cluster_1
Chr1	9621570	9626004	AT1G27660	cluster_1
Chr1	19619745	19620844	AT1G52690	cluster_1
Chr1	24427266	24428399	AT1G65680	cluster_1
Chr1	10069365	10071082	AT1G28650	cluster_1
Chr4	17855876	17857639	AT4G37990	cluster_1
Chr3	9020651	9021491	AT3G24690	cluster_1
Chr1	10610685	10614013	AT1G30180	cluster_1
Chr3	21548484	21549558	AT3G58190	cluster_1
Chr3	7751844	7753124	AT3G22000	cluster_1
Chr5	5628529	5629324	AT5G17120	cluster_1
Chr1	3234060	3235530	AT1G09935	cluster_1
Chr1	6906899	6908741	AT1G19900	cluster_1
Chr3	18279750	18280408	AT3G49305	cluster_1
Chr1	5796009	5796559	AT1G16950	cluster_1
Chr2	9341498	9343030	AT2G21910	cluster_1
Chr5	20910244	20913451	AT5G51480	cluster_1
Chr1	20764011	20765752	AT1G55580	cluster_1
Chr2	13511579	13513550	AT2G31770	cluster_1
Chr1	24428875	24430670	AT1G65681	cluster_1
Chr1	4550153	4551620	AT1G13290	cluster_1
Chr3	7761807	7762675	AT3G22040	cluster_1
Chr1	12322574	12322753	AT1G33925	cluster_1
Chr1	10898172	10899912	AT1G30720	cluster_1
Chr5	21380174	21380865	AT5G52730	cluster_1
Chr1	19242294	19242437	AT1G51823	cluster_1
Chr1	19087413	19090414	AT1G51470	cluster_1
Chr3	18595731	18597642	AT3G50150	cluster_1
Chr5	8876486	8877815	AT5G25490	cluster_1
Chr4	9080840	9081245	AT4G16024	cluster_1
Chr1	4830297	4831915	AT1G14110	cluster_1
Chr5	2379924	2381317	AT5G07520	cluster_1
Chr5	7718121	7721839	AT5G23020	cluster_1
Chr2	16248146	16251002	AT2G38920	cluster_1
Chr3	18598429	18601009	AT3G50160	cluster_1
Chr2	18644084	18646447	AT2G45220	cluster_1
Chr1	25444805	25445263	AT1G67860	cluster_1
Chr2	18389381	18391142	AT2G44550	cluster_1
Chr1	18911597	18911845	AT1G51010	cluster_1
Chr4	7401109	7401907	AT4G12470	cluster_1
Chr1	24398925	24400969	AT1G65620	cluster_1
Chr5	8195600	8197119	AT5G24180	cluster_1
Chr3	19676524	19677104	AT3G53075	cluster_1
Chr3	19478103	19478451	AT3G52527	cluster_1
Chr1	20011429	20011925	AT1G53620	cluster_1
Chr2	18087840	18089224	AT2G43610	cluster_1
Chr3	10529215	10530199	AT3G28230	cluster_1
Chr3	21584038	21585030	AT3G58310	cluster_1
Chr5	5715624	5716268	AT5G17340	cluster_1
Chr1	19359039	19360675	AT1G52060	cluster_1
Chr5	18155837	18157340	AT5G44970	cluster_1
Chr5	22064993	22066063	AT5G54330	cluster_1
Chr4	11226286	11227363	AT4G21010	cluster_1
Chr5	22850584	22852740	AT5G56420	cluster_1
Chr3	18337305	18338498	AT3G49450	cluster_1
Chr2	16889212	16891292	AT2G40440	cluster_1
Chr1	19270193	19274068	AT1G51880	cluster_1
Chr4	12293332	12295859	AT4G23560	cluster_1
Chr5	21917776	21919064	AT5G54000	cluster_1
Chr5	16330115	16331026	AT5G40790	cluster_1
Chr4	656407	659178	AT4G01520	cluster_1
Chr1	27552970	27555322	AT1G73280	cluster_1
Chr3	18851533	18853137	AT3G50730	cluster_1
Chr1	26906453	26908807	AT1G71390	cluster_1
Chr5	7725573	7725728	AT5G23027	cluster_1
Chr5	23931318	23931889	AT5G59330	cluster_1
Chr3	21506613	21507654	AT3G58070	cluster_1
Chr3	7742459	7743601	AT3G21970	cluster_1
Chr2	738504	739769	AT2G02660	cluster_1
Chr5	8392059	8395302	AT5G24550	cluster_1
Chr1	16813654	16814733	AT1G44191	cluster_1
Chr5	9016908	9018424	AT5G25860	cluster_1
Chr2	8243089	8245378	AT2G19010	cluster_1
Chr1	2354354	2355771	AT1G07640	cluster_1
Chr4	8770185	8771899	AT4G15360	cluster_1
Chr1	10895280	10897109	AT1G30710	cluster_1
Chr3	10540646	10541571	AT3G28280	cluster_1
Chr3	17888101	17889814	AT3G48310	cluster_1
Chr3	6383769	6385604	AT3G18550	cluster_1
Chr5	19428888	19430476	AT5G47980	cluster_1
Chr5	25654074	25656030	AT5G64110	cluster_1
Chr5	2584885	2585613	AT5G08070	cluster_1
Chr3	8030474	8030629	AT3G22723	cluster_1
Chr1	11009888	11011792	AT1G30925	cluster_1
Chr1	24918012	24918356	AT1G66790	cluster_1
Chr1	1843568	1846302	AT1G06080	cluster_1
Chr2	7876615	7877681	AT2G18120	cluster_1
Chr5	19022383	19022699	AT5G46874	cluster_1
Chr3	7732458	7733294	AT3G21945	cluster_1
Chr5	20656253	20658001	AT5G50790	cluster_1
Chr1	23007147	23008585	AT1G62280	cluster_1
Chr2	7369549	7375528	AT2G16970	cluster_1
Chr4	7892320	7893705	AT4G13575	cluster_1
Chr5	9072727	9075690	AT5G25980	cluster_1
Chr4	17796093	17797900	AT4G37850	cluster_1
Chr5	18151665	18153164	AT5G44950	cluster_1
Chr3	16925142	16925258	AT3G46086	cluster_1
Chr2	13109794	13112011	AT2G30770	cluster_1
Chr5	21039762	21040594	AT5G51790	cluster_1
Chr4	9083447	9084727	AT4G16030	cluster_1
Chr1	24909213	24911485	AT1G66780	cluster_1
Chr1	7226310	7227566	AT1G20795	cluster_1
Chr1	9907202	9907615	AT1G28306	cluster_1
Chr3	1217239	1219759	AT3G04520	cluster_1
Chr1	24410851	24413527	AT1G65640	cluster_1
Chr4	12352956	12353131	AT4G23713	cluster_1
Chr3	19672873	19673471	AT3G53065	cluster_1
Chr1	4663831	4666017	AT1G13610	cluster_1
Chr5	23933404	23934690	AT5G59340	cluster_1
Chr1	12281847	12282297	AT1G33835	cluster_1
Chr1	26718320	26718992	AT1G70860	cluster_1
Chr1	23004499	23005650	AT1G62270	cluster_1
Chr3	10530925	10531851	AT3G28240	cluster_1
Chr5	15615948	15616457	AT5G39010	cluster_1
Chr3	21597799	21599568	AT3G58380	cluster_1
Chr3	19018853	19019173	AT3G51200	cluster_1
Chr1	24499066	24502745	AT1G65860	cluster_1
Chr3	21898682	21900364	AT3G59240	cluster_1
Chr5	25308572	25310973	AT5G63090	cluster_1
Chr1	8362864	8363675	AT1G23610	cluster_1
Chr1	24583149	24583652	AT1G66030	cluster_1
Chr3	3050989	3051530	AT3G09922	cluster_1
Chr3	4358537	4358826	AT3G13403	cluster_1
Chr3	9202880	9203623	AT3G25265	cluster_1
Chr5	24160456	24164755	AT5G60010	cluster_1
Chr3	115320	115756	AT3G01326	cluster_1
Chr1	9903567	9904010	AT1G28304	cluster_1
Chr4	10924121	10926758	AT4G20230	cluster_1
Chr5	21919781	21921189	AT5G54010	cluster_1
Chr1	17594683	17595343	AT1G47780	cluster_1
Chr2	14293561	14295271	AT2G33790	cluster_1
Chr3	11914366	11915697	AT3G30280	cluster_1
Chr1	18917547	18917774	AT1G51035	cluster_1
Chr2	17029701	17029899	AT2G40805	cluster_1
Chr2	12455055	12459541	AT2G28990	cluster_1
Chr5	23863530	23864048	AT5G59110	cluster_1
Chr5	1004983	1006373	AT5G03790	cluster_1
Chr1	1847883	1849693	AT1G06090	cluster_1
Chr4	9185298	9186779	AT4G16230	cluster_1
Chr5	9079505	9082384	AT5G26000	cluster_1
Chr5	20379489	20381036	AT5G50115	cluster_1
Chr5	26744257	26745362	AT5G66990	cluster_1
Chr1	24857438	24859011	AT1G66640	cluster_1
Chr3	10532389	10532502	AT3G28243	cluster_1
Chr2	13708748	13708864	AT2G32273	cluster_1
Chr5	8225861	8227551	AT5G24220	cluster_1
Chr2	19213028	19215166	AT2G46760	cluster_1
Chr3	18729054	18730269	AT3G50470	cluster_1
Chr1	19549331	19551282	AT1G52460	cluster_1
Chr2	10676472	10676553	AT2G25095	cluster_1
Chr3	3076874	3078907	AT3G10000	cluster_1
Chr3	18601755	18603793	AT3G50170	cluster_1
Chr2	7808871	7810795	AT2G17950	cluster_1
Chr3	23068160	23068363	AT3G62336	cluster_1
Chr4	12291820	12293096	AT4G23550	cluster_1
Chr1	22523637	22528811	AT1G61120	cluster_1
Chr4	10799875	10800726	AT4G19925	cluster_1
Chr2	16245214	16247483	AT2G38910	cluster_1
Chr2	1993082	1994166	AT2G05440	cluster_1
Chr1	8712478	8713032	AT1G24577	cluster_1
Chr2	15845350	15846051	AT2G37810	cluster_1
Chr1	22988196	22988844	AT1G62220	cluster_1
Chr1	4702725	4704657	AT1G13710	cluster_1
Chr5	15123089	15124684	AT5G37970	cluster_1
Chr1	19553217	19555543	AT1G52470	cluster_1
Chr3	1572718	1573266	AT3G05440	cluster_1
Chr5	7863331	7864271	AT5G23370	cluster_1
Chr2	12443919	12448163	AT2G28970	cluster_1
Chr1	17603504	17604559	AT1G47810	cluster_1
Chr3	17079093	17080684	AT3G46410	cluster_1
Chr2	8257000	8260545	AT2G19060	cluster_1
Chr3	21600030	21601217	AT3G58390	cluster_1
Chr2	12363630	12365377	AT2G28810	cluster_1
Chr5	9130796	9131636	AT5G26140	cluster_1
Chr3	1220229	1220301	AT3G04525	cluster_1
Chr3	20617049	20618881	AT3G55590	cluster_1
Chr4	7915022	7921231	AT4G13610	cluster_1
Chr5	9135913	9138264	AT5G26146	cluster_1
Chr4	1588564	1589230	AT4G03566	cluster_1
Chr5	22813768	22816162	AT5G56330	cluster_1
Chr5	19065453	19066007	AT5G46980	cluster_1
Chr4	7409621	7410406	AT4G12490	cluster_1
Chr5	26504467	26506569	AT5G66350	cluster_1
Chr1	24115137	24116747	AT1G64910	cluster_1
Chr1	9232328	9233144	AT1G26710	cluster_1
Chr4	14084749	14086844	AT4G28510	cluster_1
Chr5	23765814	23768049	AT5G58860	cluster_1
Chr1	12319905	12320870	AT1G33920	cluster_1
Chr5	7657224	7659868	AT5G22900	cluster_1
Chr2	8699672	8700124	AT2G20160	cluster_1
Chr2	8247783	8248001	AT2G19030	cluster_1
Chr3	19674533	19674942	AT3G53070	cluster_1
Chr4	10797217	10798388	AT4G19920	cluster_1
Chr2	7848399	7850303	AT2G18060	cluster_1
Chr3	323977	324365	AT3G01950	cluster_1
Chr3	6291127	6292257	AT3G18330	cluster_1
Chr1	28505591	28507168	AT1G75920	cluster_1
Chr2	7435088	7437298	AT2G17090	cluster_1
Chr4	7273967	7274727	AT4G12170	cluster_1
Chr5	24770099	24771252	AT5G61610	cluster_1
Chr5	26743279	26743808	AT5G66985	cluster_1
Chr5	21043083	21044194	AT5G51795	cluster_1
Chr2	14693756	14696378	AT2G34830	cluster_1
Chr5	5856235	5857934	AT5G17740	cluster_1
Chr4	9906848	9907657	AT4G17810	cluster_1
Chr4	16239363	16241137	AT4G33880	cluster_1
Chr1	25993659	25995212	AT1G69150	cluster_1
Chr5	16605491	16606228	AT5G41505	cluster_1
Chr5	1491639	1493457	AT5G05050	cluster_1
Chr5	20555120	20555758	AT5G50470	cluster_1
Chr5	2367167	2369554	AT5G07480	cluster_1
Chr1	25977501	25978706	AT1G69090	cluster_1
Chr2	9428743	9429844	AT2G22180	cluster_1
Chr2	7892133	7893653	AT2G18150	cluster_1
Chr3	4358179	4359007	AT3G13404	cluster_1
Chr1	8874124	8874834	AT1G25310	cluster_1
Chr3	17042215	17043500	AT3G46360	cluster_1
Chr5	5945665	5947464	AT5G17960	cluster_1
Chr5	9109026	9113235	AT5G26090	cluster_1
Chr1	26709947	26711462	AT1G70830	cluster_1
Chr2	16634519	16635568	AT2G39851	cluster_1
Chr2	961322	961771	AT2G03170	cluster_1
Chr2	962764	963126	AT2G03180	cluster_1
Chr1	19003376	19005641	AT1G51260	cluster_1
Chr5	18783610	18784786	AT5G46300	cluster_1
Chr1	21968071	21972411	AT1G59740	cluster_1
Chr4	12214667	12216333	AT4G23380	cluster_1
Chr2	13940187	13943804	AT2G32860	cluster_1
Chr4	10918676	10922396	AT4G20220	cluster_1
Chr3	2573944	2575215	AT3G08490	cluster_1
Chr1	24614962	24616930	AT1G66130	cluster_1
Chr2	9892716	9895400	AT2G23230	cluster_1
Chr1	10162983	10164452	AT1G29090	cluster_1
Chr2	16816818	16818473	AT2G40260	cluster_1
Chr5	22848508	22850331	AT5G56410	cluster_1
Chr1	19243025	19246010	AT1G51830	cluster_1
Chr5	9128110	9128610	AT5G26130	cluster_1
Chr1	22121550	22123702	AT1G60050	cluster_1
Chr5	24801554	24803169	AT5G61720	cluster_1
Chr2	608759	610130	AT2G02310	cluster_1
Chr4	16210009	16211409	AT4G33800	cluster_1
Chr2	7812380	7813129	AT2G17960	cluster_1
Chr2	13277811	13278745	AT2G31160	cluster_1
Chr1	9912203	9913837	AT1G28310	cluster_1
Chr5	9076107	9077379	AT5G25990	cluster_1
Chr1	28493304	28494161	AT1G75891	cluster_1
Chr1	23439642	23440931	AT1G63206	cluster_1
Chr4	14087556	14089796	AT4G28520	cluster_1
Chr2	1276777	1277734	AT2G04025	cluster_1
Chr1	12303862	12304911	AT1G33880	cluster_1
Chr4	11736653	11737744	AT4G22170	cluster_1
Chr3	17032489	17032836	AT3G46345	cluster_1
Chr1	30133726	30134735	AT1G80100	cluster_1
Chr5	19031350	19035731	AT5G46880	cluster_1
Chr3	21595774	21596538	AT3G58370	cluster_1
Chr5	9014082	9015917	AT5G25850	cluster_1
Chr3	7749247	7750419	AT3G21990	cluster_1
Chr5	8096290	8097660	AT5G23970	cluster_1
Chr1	23747304	23749053	AT1G64000	cluster_1
Chr1	21634123	21635303	AT1G58320	cluster_1
Chr1	9271029	9272128	AT1G26780	cluster_1
Chr1	4023667	4025097	AT1G11920	cluster_1
Chr3	7799042	7800000	AT3G22133	cluster_1
Chr5	2952216	2953245	AT5G09490	cluster_1
Chr5	21182468	21183875	AT5G52130	cluster_1
Chr4	17849648	17852246	AT4G37970	cluster_1
Chr3	5999289	6000370	AT3G17520	cluster_1
Chr3	5681419	5682331	AT3G16670	cluster_1
Chr1	20042640	20043344	AT1G53690	cluster_1
Chr5	5711012	5715075	AT5G17330	cluster_1
Chr1	21631947	21633642	AT1G58310	cluster_1
Chr2	9334149	9336222	AT2G21900	cluster_1
Chr3	25507	27449	AT3G01080	cluster_1
Chr3	7699777	7700235	AT3G21860	cluster_1
Chr5	24768382	24769010	AT5G61605	cluster_1
Chr5	4908686	4910799	AT5G15140	cluster_1
Chr5	9061651	9062419	AT5G25955	cluster_1
Chr1	25449367	25451012	AT1G67870	cluster_1
Chr4	7406105	7406937	AT4G12480	cluster_1
Chr5	23605202	23607028	AT5G58400	cluster_1
Chr5	22842790	22844273	AT5G56390	cluster_1
Chr5	26741563	26742826	AT5G66980	cluster_1
Chr5	21386824	21387703	AT5G52760	cluster_1
Chr1	4128607	4129701	AT1G12170	cluster_1
Chr4	11587049	11588272	AT4G21840	cluster_1
Chr3	6592316	6592942	AT3G19055	cluster_1
Chr3	6333048	6333948	AT3G18460	cluster_1
Chr1	5812728	5816662	AT1G17000	cluster_1
Chr2	19603339	19603650	AT2G47870	cluster_1
Chr5	6485617	6487009	AT5G19270	cluster_1
Chr1	11997683	12001308	AT1G33100	cluster_1
Chr3	11909119	11912880	AT3G30260	cluster_1
Chr3	8250579	8251097	AT3G23140	cluster_1
Chr2	16495875	16496995	AT2G39518	cluster_1
Chr3	18855161	18856884	AT3G50740	cluster_1
Chr3	8028961	8030097	AT3G22720	cluster_1
Chr1	21935310	21935820	AT1G59690	cluster_1
Chr2	16498486	16499471	AT2G39530	cluster_1
Chr3	12667704	12667826	AT3G31068	cluster_1
Chr4	11840134	11841450	AT4G22470	cluster_1
Chr5	15793965	15795596	AT5G39471	cluster_1
Chr2	9897809	9899125	AT2G23250	cluster_1
Chr2	13105770	13108221	AT2G30760	cluster_1
Chr4	12350089	12351624	AT4G23710	cluster_1
Chr3	8242302	8243372	AT3G23130	cluster_1
Chr4	17461573	17463734	AT4G37060	cluster_1
Chr3	7652487	7656011	AT3G21720	cluster_1
Chr2	9426849	9427817	AT2G22170	cluster_1
Chr1	7894858	7897591	AT1G22360	cluster_1
Chr2	6873545	6874741	AT2G15780	cluster_1
Chr1	19274658	19278528	AT1G51890	cluster_1
Chr2	12437914	12442347	AT2G28960	cluster_1
Chr1	3449691	3451226	AT1G10480	cluster_1
Chr1	26952645	26955127	AT1G71692	cluster_1
Chr3	18847519	18849430	AT3G50720	cluster_1
Chr5	20925980	20926594	AT5G51520	cluster_1
Chr1	19252847	19256783	AT1G51850	cluster_1
Chr3	7363921	7365138	AT3G21000	cluster_1
Chr5	24793864	24797944	AT5G61700	cluster_1
Chr2	9672144	9673928	AT2G22750	cluster_1
Chr5	26110326	26111351	AT5G65330	cluster_1
Chr1	20017389	20017932	AT1G53633	cluster_1
Chr2	18714574	18714729	AT2G45412	cluster_1
Chr3	18524084	18525687	AT3G49960	cluster_1
Chr2	17109394	17109712	AT2G40995	cluster_1
Chr4	1014680	1015729	AT4G02310	cluster_1
Chr2	1985994	1987266	AT2G05430	cluster_1
Chr4	7887440	7888638	AT4G13572	cluster_1
Chr5	912807	914226	AT5G03600	cluster_1
Chr5	19021205	19021529	AT5G46873	cluster_1
Chr1	25551922	25554258	AT1G68170	cluster_1
Chr3	16305322	16306378	AT3G44760	cluster_1
Chr3	7899215	7900514	AT3G22345	cluster_1
Chr1	11514594	11515595	AT1G32030	cluster_1
Chr5	7458943	7461049	AT5G22490	cluster_1
Chr2	12340034	12343421	AT2G28780	cluster_1
Chr5	26746677	26747281	AT5G67000	cluster_1
Chr1	10067563	10069177	AT1G28640	cluster_1
Chr3	5983199	5984320	AT3G17480	cluster_1
Chr5	1024641	1025812	AT5G03840	cluster_1
Chr4	16181012	16181776	AT4G33710	cluster_1
Chr1	21219818	21220357	AT1G56620	cluster_1
Chr4	10931493	10934212	AT4G20240	cluster_1
Chr5	20644661	20645469	AT5G50760	cluster_1
Chr3	19759983	19760108	AT3G53294	cluster_1
Chr4	13350796	13352569	AT4G26420	cluster_1
Chr5	7350575	7351190	AT5G22170	cluster_1
Chr2	16125919	16126578	AT2G38520	cluster_1
Chr4	10908672	10911151	AT4G20200	cluster_1
Chr5	2039859	2041928	AT5G06640	cluster_1
Chr2	9380992	9382145	AT2G22060	cluster_1
Chr1	21420309	21420803	AT1G57830	cluster_1
Chr5	15864166	15865782	AT5G39620	cluster_1
Chr3	8805631	8807388	AT3G24300	cluster_1
Chr5	21365813	21366863	AT5G52680	cluster_1
Chr5	21382530	21383180	AT5G52740	cluster_1
Chr2	19220727	19222916	AT2G46770	cluster_1
Chr3	16611413	16613340	AT3G45280	cluster_1
Chr1	23009911	23013492	AT1G62290	cluster_1
Chr3	23069516	23071207	AT3G62340	cluster_1
Chr3	22441771	22443771	AT3G60720	cluster_1
Chr1	19364888	19366924	AT1G52070	cluster_1
Chr3	16678434	16680043	AT3G45460	cluster_1
Chr4	16921803	16922963	AT4G35690	cluster_1
Chr3	16581929	16582273	AT3G45248	cluster_1
Chr3	10534540	10536144	AT3G28260	cluster_1
Chr1	20369651	20370986	AT1G54550	cluster_1
Chr1	11014783	11015913	AT1G30930	cluster_1
Chr1	18989751	18992149	AT1G51220	cluster_1
Chr2	2014368	2015406	AT2G05500	cluster_1
Chr2	10033043	10034327	AT2G23580	cluster_1
Chr1	7898013	7899261	AT1G22370	cluster_1
Chr1	22258982	22260715	AT1G60410	cluster_1
Chr1	24722971	24724475	AT1G66310	cluster_1
Chr1	19001544	19002215	AT1G51250	cluster_1
Chr4	13607329	13608031	AT4G27140	cluster_1
Chr3	16251834	16253535	AT3G44710	cluster_1
Chr1	19249449	19250709	AT1G51840	cluster_1
Chr2	16076384	16078583	AT2G38380	cluster_1
Chr5	1188211	1188299	AT5G04275	cluster_1
Chr5	18589482	18591400	AT5G45830	cluster_1
Chr5	7354164	7354688	AT5G22190	cluster_1
Chr5	22989265	22991467	AT5G56860	cluster_1
Chr3	4104576	4106112	AT3G12900	cluster_1
Chr3	10538105	10540024	AT3G28270	cluster_1
Chr5	21370499	21371499	AT5G52690	cluster_1
Chr5	908563	910149	AT5G03590	cluster_1
Chr4	8804120	8807203	AT4G15393	cluster_1
Chr5	2390207	2391075	AT5G07560	cluster_1
Chr1	699121	699246	AT1G03022	cluster_1
Chr1	10868303	10871297	AT1G30650	cluster_1
Chr3	8031341	8032459	AT3G22730	cluster_1
Chr2	8009323	8011255	AT2G18480	cluster_1
Chr3	4371470	4371987	AT3G13432	cluster_1
Chr5	17309842	17311937	AT5G43110	cluster_1
Chr4	15451988	15454160	AT4G31940	cluster_1
Chr5	9062917	9065011	AT5G25960	cluster_1
Chr3	7362743	7363081	AT3G20997	cluster_1
Chr5	17415772	17417798	AT5G43370	cluster_1
Chr2	19508980	19511792	AT2G47550	cluster_1
Chr1	20019293	20019799	AT1G53635	cluster_1
Chr1	24583820	24586681	AT1G66040	cluster_1
Chr3	9203934	9204965	AT3G25270	cluster_1
Chr1	18191342	18193598	AT1G49190	cluster_1
Chr3	21570745	21572143	AT3G58250	cluster_1
Chr5	10454393	10455196	AT5G28490	cluster_1
Chr1	26722881	26723778	AT1G70880	cluster_1
Chr1	4064667	4066341	AT1G12030	cluster_1
Chr4	10124646	10125978	AT4G18320	cluster_1
Chr3	6441067	6441348	AT3G18715	cluster_1
Chr4	7708598	7709047	AT4G13261	cluster_1
Chr5	20466068	20468124	AT5G50300	cluster_1
Chr2	19504220	19504971	AT2G47530	cluster_1
Chr3	7254739	7256140	AT3G20750	cluster_1
Chr3	1813114	1813224	AT3G06019	cluster_1
Chr2	8589953	8590324	AT2G19893	cluster_1
Chr2	539999	540634	AT2G02130	cluster_1
Chr5	19966799	19967527	AT5G49260	cluster_1
Chr3	8796541	8797031	AT3G24270	cluster_1
Chr5	5617432	5617572	AT5G17073	cluster_1
Chr5	15791952	15793062	AT5G39470	cluster_1
Chr5	21189988	21191303	AT5G52150	cluster_1
Chr3	325181	325351	AT3G01961	cluster_1
Chr5	23991253	23992798	AT5G59520	cluster_1
Chr2	17747917	17750440	AT2G42610	cluster_1
Chr3	9853828	9855989	AT3G26790	cluster_1
Chr5	10455682	10455807	AT5G28491	cluster_1
Chr1	8230209	8230775	AT1G23201	cluster_1
Chr5	20557574	20558487	AT5G50480	cluster_1
Chr1	18977284	18980618	AT1G51190	cluster_1
Chr4	5812488	5813396	AT4G09110	cluster_1
Chr3	5847258	5848195	AT3G17150	cluster_1
Chr3	5899515	5900637	AT3G17265	cluster_1
Chr5	18149369	18150892	AT5G44940	cluster_1
Chr3	19670166	19670423	AT3G53060	cluster_1
Chr5	8105565	8108590	AT5G23990	cluster_1
Chr5	7726788	7727809	AT5G23030	cluster_1
Chr3	16321601	16322604	AT3G44780	cluster_1
Chr3	16673146	16674880	AT3G45450	cluster_1
Chr1	22004964	22006172	AT1G59800	cluster_1
Chr4	9881635	9883432	AT4G17785	cluster_1
Chr2	19327896	19330197	AT2G47040	cluster_1
Chr1	25861123	25863120	AT1G68810	cluster_1
Chr4	10795869	10796687	AT4G19910	cluster_1
Chr2	6287640	6287771	AT2G14692	cluster_1
Chr2	9331089	9332646	AT2G21890	cluster_1
Chr1	27331381	27333698	AT1G72570	cluster_1
Chr2	15709808	15710912	AT2G37435	cluster_1
Chr1	20769320	20771871	AT1G55590	cluster_1
Chr4	7079316	7080445	AT4G11760	cluster_1
Chr1	12283862	12285306	AT1G33840	cluster_1
Chr4	11839160	11839561	AT4G22460	cluster_1
Chr1	21952634	21953456	AT1G59730	cluster_1
Chr5	22709756	22710809	AT5G56075	cluster_1
Chr3	8289647	8290066	AT3G23230	cluster_1
Chr1	24938500	24938832	AT1G66852	cluster_1
Chr5	3703002	3704981	AT5G11540	cluster_1
Chr4	17718961	17719318	AT4G37720	cluster_1
Chr5	16660469	16660640	AT5G41663	cluster_1
Chr1	7900387	7902332	AT1G22380	cluster_1
Chr3	15091611	15092467	AT3G43110	cluster_1
Chr4	8945317	8945934	AT4G15715	cluster_1
Chr3	21370903	21373446	AT3G57670	cluster_1
Chr2	606182	607839	AT2G02300	cluster_1
Chr5	6724115	6725923	AT5G19890	cluster_1
Chr1	8354966	8356461	AT1G23570	cluster_1
Chr3	7769346	7770261	AT3G22057	cluster_1
Chr1	20016221	20017332	AT1G53630	cluster_1
Chr1	3496928	3499439	AT1G10586	cluster_1
Chr5	8845103	8845204	AT5G25422	cluster_1
Chr2	745775	748573	AT2G02680	cluster_1
Chr2	12732387	12733983	AT2G29840	cluster_1
Chr1	26199623	26200603	AT1G69660	cluster_1
Chr5	2349455	2351509	AT5G07420	cluster_1
Chr5	21034823	21036773	AT5G51780	cluster_1
Chr1	21325079	21326252	AT1G57580	cluster_1
Chr1	8227178	8229582	AT1G23200	cluster_1
Chr3	16358496	16359983	AT3G44810	cluster_1
Chr4	18443679	18444788	AT4G39760	cluster_1
Chr1	21319635	21320213	AT1G57565	cluster_1
Chr3	5588486	5590055	AT3G16450	cluster_1
Chr4	14427901	14428265	AT4G29280	cluster_1
Chr5	21721731	21722838	AT5G53486	cluster_1
Chr1	19000509	19000892	AT1G51240	cluster_1
Chr1	20457421	20458631	AT1G54860	cluster_1
Chr2	16858166	16860606	AT2G40370	cluster_1
Chr1	8542446	8543474	AT1G24147	cluster_1
Chr4	17268906	17269743	AT4G36620	cluster_1
Chr5	8838417	8841775	AT5G25420	cluster_1
Chr4	18437806	18438665	AT4G39745	cluster_1
Chr2	18078649	18080028	AT2G43580	cluster_1
Chr5	19965343	19965945	AT5G49250	cluster_1
Chr5	7696135	7697927	AT5G23000	cluster_1
Chr2	14936666	14937964	AT2G35585	cluster_1
Chr4	10281033	10281740	AT4G18680	cluster_1
Chr5	957744	961032	AT5G03680	cluster_1
Chr2	16298227	16299202	AT2G39030	cluster_1
Chr3	16922753	16923247	AT3G46080	cluster_1
Chr3	10547504	10549367	AT3G28290	cluster_1
Chr5	17910557	17912312	AT5G44440	cluster_1
Chr1	12990113	12990867	AT1G35360	cluster_1
Chr1	20602819	20603924	AT1G55230	cluster_1
Chr2	19511717	19512728	AT2G47560	cluster_1
Chr2	12720884	12722455	AT2G29790	cluster_1
Chr3	9333719	9334804	AT3G25640	cluster_1
Chr4	9888986	9889066	AT4G17788	cluster_1
Chr5	23763945	23765441	AT5G58850	cluster_1
Chr3	11215952	11216866	AT3G29260	cluster_1
Chr2	9423869	9424174	AT2G22155	cluster_1
Chr2	19205157	19207455	AT2G46740	cluster_1
Chr5	26682708	26682778	AT5G66817	cluster_1
Chr1	23331676	23333110	AT1G62980	cluster_1
Chr5	21907638	21908666	AT5G53960	cluster_1
Chr1	19014260	19016103	AT1G51300	cluster_1
Chr1	8393187	8393330	AT1G23724	cluster_1
Chr3	3564079	3565779	AT3G11380	cluster_1
Chr1	7453236	7455009	AT1G21310	cluster_1
Chr5	8162213	8164066	AT5G24130	cluster_1
Chr3	20858918	20860531	AT3G56220	cluster_1
Chr5	22855742	22857117	AT5G56440	cluster_1
Chr1	9280955	9281560	AT1G26797	cluster_1
Chr5	24323594	24324169	AT5G60480	cluster_1
Chr4	10126579	10128734	AT4G18330	cluster_1
Chr3	7729806	7731171	AT3G21940	cluster_1
Chr5	21384043	21384924	AT5G52750	cluster_1
Chr2	7852529	7853666	AT2G18070	cluster_1
Chr1	10602178	10605159	AT1G30150	cluster_1
Chr5	20917929	20919838	AT5G51500	cluster_1
Chr1	24716497	24718050	AT1G66300	cluster_1
Chr5	23925085	23925852	AT5G59310	cluster_1
Chr2	6672892	6673989	AT2G15330	cluster_1
Chr5	21085635	21087923	AT5G51870	cluster_1
Chr4	15628873	15631596	AT4G32375	cluster_1
Chr3	661873	664006	AT3G02940	cluster_1
Chr5	15739280	15740514	AT5G39310	cluster_1
Chr3	3954695	3955423	AT3G12460	cluster_1
Chr3	5649932	5651056	AT3G16590	cluster_1
Chr3	12667227	12667370	AT3G31051	cluster_1
Chr2	5768446	5772259	AT2G13810	cluster_1
Chr3	11465851	11467227	AT3G29635	cluster_1
Chr1	24346724	24347264	AT1G65485	cluster_1
Chr2	1274427	1275524	AT2G04020	cluster_1
Chr2	17206514	17207698	AT2G41260	cluster_1
Chr2	7364683	7368963	AT2G16960	cluster_1
Chr1	24706512	24709785	AT1G66280	cluster_1
Chr4	14304921	14305721	AT4G29020	cluster_1
Chr5	26681495	26681800	AT5G66816	cluster_1
Chr1	12301325	12302467	AT1G33870	cluster_1
Chr1	12162349	12164700	AT1G33540	cluster_1
Chr1	24268135	24269646	AT1G65340	cluster_1
Chr1	4130421	4131137	AT1G12180	cluster_1
Chr5	9121727	9125967	AT5G26120	cluster_1
Chr4	18448980	18451293	AT4G39770	cluster_1
Chr5	6720384	6722475	AT5G19880	cluster_1
Chr5	8183075	8186640	AT5G24160	cluster_1
Chr4	7219824	7221328	AT4G12050	cluster_1
Chr4	596399	598718	AT4G01440	cluster_1
Chr5	15093903	15094802	AT5G37900	cluster_1
Chr3	18604941	18607162	AT3G50180	cluster_1
Chr5	8228892	8230964	AT5G24230	cluster_1
Chr5	15073764	15074851	AT5G37870	cluster_1
Chr5	24159331	24159780	AT5G60000	cluster_1
Chr5	5848296	5850501	AT5G17725	cluster_1
Chr1	24757413	24758490	AT1G66380	cluster_1
Chr1	11349840	11355486	AT1G31710	cluster_1
Chr5	19434827	19436689	AT5G47990	cluster_1
Chr4	10130050	10132061	AT4G18340	cluster_1
Chr5	697993	699000	AT5G02980	cluster_1
Chr1	2556343	2559074	AT1G08150	cluster_1
Chr1	11356102	11357081	AT1G31720	cluster_1
Chr3	16244952	16250205	AT3G44705	cluster_1
Chr3	18455347	18456125	AT3G49760	cluster_1
Chr1	10607888	10609618	AT1G30170	cluster_1
Chr3	324581	325087	AT3G01960	cluster_1
Chr3	4604149	4605425	AT3G13950	cluster_1
Chr5	20003968	20004102	AT5G49334	cluster_1
Chr4	9854322	9855745	AT4G17700	cluster_1
Chr1	18909924	18910142	AT1G51000	cluster_1
Chr2	610428	611843	AT2G02320	cluster_1
Chr1	24763957	24765541	AT1G66390	cluster_1
Chr3	5869723	5870852	AT3G17200	cluster_1
Chr2	12449336	12454356	AT2G28980	cluster_1
Chr1	20463083	20464470	AT1G54890	cluster_1
Chr5	23864730	23868052	AT5G59120	cluster_1
Chr5	3171299	3172528	AT5G10130	cluster_1
Chr3	16926216	16926850	AT3G46090	cluster_1
Chr4	15413319	15415873	AT4G31877	cluster_1
Chr1	12002333	12002877	AT1G33102	cluster_1
Chr1	9228235	9232240	AT1G26700	cluster_1
Chr5	15729118	15730150	AT5G39270	cluster_1
Chr5	2043486	2044061	AT5G06650	cluster_1
Chr2	8020668	8021423	AT2G18490	cluster_1
Chr1	9130017	9131779	AT1G26390	cluster_1
Chr2	11087348	11087944	AT2G26010	cluster_1
Chr4	9895290	9896668	AT4G17800	cluster_1
Chr1	12311518	12313518	AT1G33900	cluster_1
Chr1	12220897	12224000	AT1G33720	cluster_1
Chr5	7353070	7353706	AT5G22180	cluster_1
Chr4	10913613	10918282	AT4G20210	cluster_1
Chr2	12506880	12510552	AT2G29110	cluster_1
Chr3	5683336	5684245	AT3G16680	cluster_1
Chr4	7836675	7837684	AT4G13480	cluster_1
Chr3	15678709	15678855	AT3G43829	cluster_1
Chr3	19530736	19531811	AT3G52690	cluster_1
Chr1	23136369	23137191	AT1G62510	cluster_1
Chr2	10792664	10793832	AT2G25340	cluster_1
Chr2	18628265	18630712	AT2G45190	cluster_1
Chr5	9137461	9140099	AT5G26150	cluster_1
Chr1	22001504	22003385	AT1G59790	cluster_1
Chr1	24520175	24520267	AT1G65907	cluster_1
Chr5	8199757	8201051	AT5G24190	cluster_1
Chr1	24117440	24118798	AT1G64920	cluster_1
Chr1	20493749	20494834	AT1G54955	cluster_1
Chr5	16127725	16129655	AT5G40330	cluster_1
Chr1	24942188	24944497	AT1G66860	cluster_1
Chr5	5742542	5745568	AT5G17430	cluster_1
Chr3	22440198	22441472	AT3G60710	cluster_1
Chr3	16706312	16707649	AT3G45540	cluster_1
Chr2	7430863	7431654	AT2G17070	cluster_1
Chr3	15094083	15095512	AT3G43120	cluster_1
Chr2	9026157	9027310	AT2G21040	cluster_1
Chr4	5579034	5579745	AT4G08740	cluster_1
Chr4	8742639	8747981	AT4G15320	cluster_1
Chr3	4863631	4865949	AT3G14490	cluster_1
Chr1	8371609	8372845	AT1G23660	cluster_1
Chr3	16686962	16687893	AT3G45490	cluster_1
Chr1	6981264	6983627	AT1G20132	cluster_1
Chr1	5283538	5284673	AT1G15360	cluster_1
Chr1	28490449	28492464	AT1G75880	cluster_1
Chr1	10113018	10114340	AT1G29000	cluster_1
Chr3	16244193	16244348	AT3G44704	cluster_1
Chr2	19260918	19262404	AT2G46870	cluster_1
Chr1	11278983	11279639	AT1G31520	cluster_1
Chr2	7422411	7426877	AT2G17060	cluster_1
Chr3	16701133	16703366	AT3G45530	cluster_1
Chr1	22804613	22806318	AT1G61750	cluster_1
Chr3	1215636	1216958	AT3G04510	cluster_1
Chr1	26725626	26726544	AT1G70890	cluster_1
Chr5	21785999	21787444	AT5G53635	cluster_1
Chr5	8139253	8141122	AT5G24080	cluster_1
Chr2	16417477	16418517	AT2G39320	cluster_1
Chr2	18173034	18174482	AT2G43880	cluster_1
Chr3	3539347	3540473	AT3G11300	cluster_1
Chr4	8320630	8322201	AT4G14465	cluster_1
Chr3	18589111	18591273	AT3G50130	cluster_1
Chr4	13613596	13614283	AT4G27170	cluster_1
Chr4	10767436	10768614	AT4G19820	cluster_1
Chr3	21582764	21583390	AT3G58300	cluster_1
Chr2	14691411	14691629	AT2G34825	cluster_1
Chr1	28602811	28603929	AT1G76240	cluster_1
Chr2	12388201	12389872	AT2G28860	cluster_1
Chr2	16123985	16125445	AT2G38510	cluster_1
Chr5	2370136	2371326	AT5G07490	cluster_1
Chr1	7524086	7524631	AT1G21475	cluster_1
Chr3	9174457	9175776	AT3G25190	cluster_1
Chr1	24574344	24575438	AT1G66000	cluster_1
Chr2	1695355	1695856	AT2G04830	cluster_1
Chr4	8060681	8062231	AT4G13960	cluster_1
Chr5	15390223	15390624	AT5G38440	cluster_1
Chr1	19257634	19261479	AT1G51860	cluster_1
Chr3	16402058	16404672	AT3G44930	cluster_1
Chr4	7077390	7078550	AT4G11750	cluster_1
Chr2	8662941	8665026	AT2G20080	cluster_1
Chr3	9199438	9202000	AT3G25260	cluster_1
Chr3	9871960	9872165	AT3G26812	cluster_1
Chr1	6846369	6848103	AT1G19800	cluster_1
Chr1	24266481	24267320	AT1G65330	cluster_1
Chr5	21777107	21777442	AT5G53600	cluster_1
Chr5	3987375	3989406	AT5G12330	cluster_1
Chr5	18806821	18808224	AT5G46360	cluster_1
Chr2	18168704	18168829	AT2G43871	cluster_1
Chr4	17252657	17252989	AT4G36560	cluster_1
Chr5	22010063	22010410	AT5G54215	cluster_1
Chr3	16725094	16726116	AT3G45570	cluster_1
Chr5	1238103	1238219	AT5G04386	cluster_1
Chr5	15868262	15869714	AT5G39630	cluster_1
Chr4	8961720	8962119	AT4G15733	cluster_1
Chr5	21779061	21779393	AT5G53610	cluster_1
Chr3	17606427	17610889	AT3G47750	cluster_1
Chr4	14410338	14414956	AT4G29230	cluster_1
Chr2	9019506	9020219	AT2G21000	cluster_1
Chr5	21081844	21084427	AT5G51860	cluster_1
Chr2	13252219	13252765	AT2G31083	cluster_1
Chr4	18169175	18170949	AT4G38990	cluster_1
Chr5	9085393	9087372	AT5G26010	cluster_1
Chr5	21928847	21930637	AT5G54040	cluster_1
Chr3	5676829	5677921	AT3G16660	cluster_1
Chr5	15833743	15834420	AT5G39540	cluster_1
Chr1	23752873	23754348	AT1G64030	cluster_1
Chr1	28597530	28598300	AT1G76220	cluster_1
Chr4	16185098	16185616	AT4G33730	cluster_1
Chr2	6241704	6242463	AT2G14610	cluster_1
Chr1	10454482	10455785	AT1G29860	cluster_1
Chr4	12717788	12719017	AT4G24640	cluster_1
Chr1	9281791	9282341	AT1G26798	cluster_1
Chr2	2029712	2030544	AT2G05530	cluster_1
Chr1	6177617	6179289	AT1G17950	cluster_1
Chr4	7331972	7332874	AT4G12370	cluster_1
Chr1	21950738	21952210	AT1G59725	cluster_1
Chr1	19284277	19288385	AT1G51910	cluster_1
Chr5	15616917	15619358	AT5G39020	cluster_1
Chr2	15415139	15416766	AT2G36770	cluster_1
Chr2	14783291	14784710	AT2G35070	cluster_1
Chr5	17053517	17058245	AT5G42600	cluster_1
Chr1	26759834	26761042	AT1G70970	cluster_1
Chr1	5608807	5611426	AT1G16410	cluster_1
Chr3	23071080	23071766	AT3G62350	cluster_1
Chr2	17257380	17258196	AT2G41390	cluster_1
Chr4	8922632	8923892	AT4G15650	cluster_1
Chr4	11816729	11817912	AT4G22400	cluster_1
Chr1	25882434	25882918	AT1G68845	cluster_1
Chr1	20481690	20484541	AT1G54940	cluster_1
Chr5	7686253	7686779	AT5G22970	cluster_1
Chr1	958759	959609	AT1G03810	cluster_1
Chr5	8098052	8101323	AT5G23980	cluster_1
Chr3	16965889	16967345	AT3G46190	cluster_1
Chr1	3060992	3061729	AT1G09483	cluster_1
Chr4	7839137	7840284	AT4G13490	cluster_1
Chr3	114290	114604	AT3G01322	cluster_1
Chr3	6289227	6290383	AT3G18320	cluster_1
Chr3	9872333	9872553	AT3G26813	cluster_1
Chr4	18171722	18173797	AT4G39000	cluster_1
Chr4	12981295	12982468	AT4G25400	cluster_1
Chr5	20646680	20648725	AT5G50770	cluster_1
Chr5	3232569	3234210	AT5G10280	cluster_1
Chr5	20913553	20915606	AT5G51490	cluster_1
Chr2	13069313	13070904	AT2G30670	cluster_1
Chr2	1693577	1695310	AT2G04820	cluster_1
Chr1	7471947	7472210	AT1G21327	cluster_1
Chr5	20137394	20139384	AT5G49620	cluster_1
Chr5	19036296	19036916	AT5G46890	cluster_1
Chr5	7798197	7799448	AT5G23170	cluster_1
Chr1	28493051	28495047	AT1G75890	cluster_1
Chr1	3859662	3860604	AT1G11470	cluster_1
Chr5	10491994	10492514	AT5G28515	cluster_1
Chr5	15730713	15731706	AT5G39280	cluster_1
Chr2	10522783	10525840	AT2G24720	cluster_1
Chr2	11664986	11665768	AT2G27250	cluster_1
Chr3	16719630	16722674	AT3G45560	cluster_1
Chr4	10730363	10731750	AT4G19720	cluster_1
Chr5	9117907	9119826	AT5G26110	cluster_1
Chr5	3867213	3867308	AT5G11977	cluster_1
Chr2	16079681	16081509	AT2G38390	cluster_1
Chr4	9182283	9183922	AT4G16220	cluster_1
Chr1	25621678	25622412	AT1G68360	cluster_1
Chr1	20505000	20506488	AT1G54970	cluster_1
Chr1	924996	926373	AT1G03720	cluster_1
Chr5	2191385	2193416	AT5G07050	cluster_1
Chr1	24508633	24510742	AT1G65880	cluster_1
Chr3	18657208	18658307	AT3G50330	cluster_1
Chr2	6671895	6672731	AT2G15327	cluster_1
Chr4	7333511	7334469	AT4G12380	cluster_1
Chr1	24939550	24940013	AT1G66855	cluster_1
Chr5	703268	704437	AT5G03000	cluster_1
Chr1	19279884	19282895	AT1G51900	cluster_1
Chr1	11075627	11079240	AT1G31050	cluster_1
Chr4	11098270	11100055	AT4G20700	cluster_1
Chr4	17858351	17859325	AT4G38000	cluster_1
Chr5	7688084	7690648	AT5G22980	cluster_1
Chr3	20608742	20608840	AT3G55566	cluster_1
Chr2	18081331	18082767	AT2G43590	cluster_1
Chr4	11911600	11912107	AT4G22640	cluster_1
Chr2	10529690	10531957	AT2G24740	cluster_1
Chr4	6587521	6588069	AT4G10680	cluster_1
Chr3	8862840	8864914	AT3G24420	cluster_1
Chr5	20382615	20383874	AT5G50120	cluster_1
Chr1	7451150	7451707	AT1G21300	cluster_1
Chr5	22808641	22810237	AT5G56320	cluster_1
Chr1	10900854	10902534	AT1G30730	cluster_1
Chr2	14510482	14511891	AT2G34370	cluster_1
Chr1	10236367	10237467	AT1G29280	cluster_1
Chr5	19039701	19040402	AT5G46900	cluster_1
Chr2	17209697	17210423	AT2G41280	cluster_1
Chr5	22013878	22014321	AT5G54225	cluster_1
Chr1	6496098	6496396	AT1G18835	cluster_1
Chr5	22008612	22009532	AT5G54210	cluster_1
Chr5	14705426	14708376	AT5G37160	cluster_1
Chr2	18718348	18720729	AT2G45420	cluster_1
Chr1	28511168	28514284	AT1G75940	cluster_1
Chr3	7803604	7808046	AT3G22142	cluster_1
Chr3	6593773	6594977	AT3G19070	cluster_1
Chr4	14888980	14889802	AT4G30460	cluster_1
Chr5	16121757	16123541	AT5G40320	cluster_1
Chr1	11993298	11996712	AT1G33090	cluster_1
Chr5	22997962	22998126	AT5G56865	cluster_1
Chr1	20507375	20508355	AT1G54980	cluster_1
Chr1	19621238	19623461	AT1G52695	cluster_1
Chr3	2854280	2854449	AT3G09285	cluster_1
Chr3	7745143	7746161	AT3G21980	cluster_1
Chr5	9103179	9104100	AT5G26050	cluster_1
Chr3	9845396	9847148	AT3G26770	cluster_1
Chr5	26322948	26324578	AT5G65790	cluster_1
Chr1	25579373	25580194	AT1G68250	cluster_1
Chr1	9909020	9909127	AT1G28307	cluster_1
Chr2	12722939	12724602	AT2G29800	cluster_1
Chr5	19068944	19070333	AT5G47000	cluster_1
Chr1	21408623	21412283	AT1G57800	cluster_1
Chr2	11933702	11934060	AT2G28020	cluster_1
Chr4	12310619	12313212	AT4G23600	cluster_1
Chr3	16614566	16614901	AT3G45285	cluster_1
Chr5	22835982	22837941	AT5G56370	cluster_1
Chr4	14685602	14686885	AT4G30040	cluster_1
Chr1	7740530	7742106	AT1G21990	cluster_1
Chr5	21346423	21347478	AT5G52610	cluster_1
Chr5	25659306	25661002	AT5G64120	cluster_1
Chr3	3569828	3571960	AT3G11390	cluster_1
Chr1	23216218	23217916	AT1G62700	cluster_1
Chr5	23994170	23995734	AT5G59530	cluster_1
Chr3	19527029	19529013	AT3G52680	cluster_1
Chr4	12200269	12204792	AT4G23360	cluster_1
Chr1	24665629	24668783	AT1G66210	cluster_1
Chr5	2352439	2354202	AT5G07430	cluster_1
Chr2	9278597	9279052	AT2G21727	cluster_1
Chr2	1989194	1989867	AT2G05435	cluster_1
Chr5	19567064	19567688	AT5G48280	cluster_1
Chr5	8384876	8388027	AT5G24540	cluster_1
Chr2	9425143	9425460	AT2G22160	cluster_1
Chr1	19400619	19402363	AT1G52130	cluster_1
Chr1	24571603	24573471	AT1G65990	cluster_1
Chr3	12167767	12168153	AT3G30580	cluster_1
Chr4	90036	92237	AT4G00220	cluster_1
Chr5	25460820	25462458	AT5G63600	cluster_1
Chr1	8376687	8377156	AT1G23680	cluster_1
Chr4	10559610	10560884	AT4G19340	cluster_1
Chr5	5095652	5097041	AT5G15660	cluster_1
Chr4	13682078	13683538	AT4G27330	cluster_1
Chr5	6361837	6363413	AT5G19040	cluster_1
Chr5	7861740	7862697	AT5G23360	cluster_1
Chr1	24881180	24882480	AT1G66720	cluster_1
Chr1	4077498	4078095	AT1G12064	cluster_1
Chr4	9049328	9051370	AT4G15970	cluster_1
Chr1	6977885	6980241	AT1G20130	cluster_1
Chr5	15526114	15526407	AT5G38770	cluster_1
Chr5	22853323	22854575	AT5G56430	cluster_1
Chr5	2622030	2622720	AT5G08150	cluster_1
Chr3	7706748	7708093	AT3G21880	cluster_1
Chr3	7854419	7855791	AT3G22235	cluster_1
Chr4	8963041	8963583	AT4G15735	cluster_1
Chr3	21029202	21030618	AT3G56770	cluster_1
Chr5	24772383	24773507	AT5G61620	cluster_1
Chr5	5858695	5860041	AT5G17750	cluster_1
Chr1	4025930	4026732	AT1G11925	cluster_1
Chr1	28705527	28706562	AT1G76500	cluster_1
Chr1	19446190	19450533	AT1G52210	cluster_1
Chr4	7711064	7711620	AT4G13263	cluster_1
Chr4	8811928	8813478	AT4G15400	cluster_1
Chr3	2576794	2578246	AT3G08500	cluster_1
Chr5	23257065	23257184	AT5G57391	cluster_1
Chr3	5848787	5849614	AT3G17152	cluster_1
Chr3	10527477	10528961	AT3G28223	cluster_1
Chr1	985751	988146	AT1G03880	cluster_1
Chr4	14307249	14307973	AT4G29030	cluster_1
Chr1	9278953	9279482	AT1G26796	cluster_1
Chr5	21586606	21588941	AT5G53210	cluster_1
Chr2	11710674	11711324	AT2G27375	cluster_1
Chr5	2391722	2396329	AT5G07570	cluster_1
Chr2	15294303	15294857	AT2G36450	cluster_1
Chr1	17422448	17423066	AT1G47485	cluster_1
Chr4	660810	661698	AT4G01525	cluster_1
Chr1	8139165	8140202	AT1G22990	cluster_1
Chr2	11659579	11662408	AT2G27240	cluster_1
Chr2	7061629	7063367	AT2G16300	cluster_1
Chr4	72552	75384	AT4G00180	cluster_1
Chr2	11894592	11895549	AT2G27935	cluster_1
Chr5	15735871	15736908	AT5G39290	cluster_1
Chr1	20774046	20776294	AT1G55600	cluster_1
Chr3	11959167	11959239	AT3G30345	cluster_1
Chr5	4913699	4915892	AT5G15150	cluster_1
Chr4	7568286	7569455	AT4G12920	cluster_1
Chr3	10307417	10308403	AT3G27809	cluster_1
Chr1	10071712	10073411	AT1G28660	cluster_1
Chr3	159466	162837	AT3G01420	cluster_1
Chr4	11676660	11681092	AT4G22040	cluster_1
Chr1	12709128	12710423	AT1G34670	cluster_1
Chr5	1234883	1236317	AT5G04380	cluster_1
Chr1	7903660	7906673	AT1G22400	cluster_1
Chr2	13073648	13075396	AT2G30680	cluster_1
Chr5	15115883	15117617	AT5G37950	cluster_1
Chr2	12029997	12032420	AT2G28210	cluster_1
Chr5	9010724	9011498	AT5G25840	cluster_1
Chr3	3497946	3499090	AT3G11165	cluster_1
Chr5	132319	134862	AT5G01330	cluster_1
Chr2	10404373	10405650	AT2G24510	cluster_1
Chr4	15700904	15702960	AT4G32540	cluster_1
Chr4	608454	610684	AT4G01450	cluster_1
Chr3	10565737	10567600	AT3G28300	cluster_1
Chr3	19475159	19475961	AT3G52525	cluster_1
Chr4	11710218	11710608	AT4G22105	cluster_1
Chr1	465718	467844	AT1G02340	cluster_1
Chr2	14507294	14510231	AT2G34360	cluster_1
Chr1	12991392	12992145	AT1G35365	cluster_1
Chr5	15373094	15374726	AT5G38396	cluster_1
Chr4	45275	45370	AT4G00124	cluster_1
Chr1	24699990	24703041	AT1G66270	cluster_1
Chr2	11892369	11893488	AT2G27930	cluster_1
Chr4	11711336	11714228	AT4G22110	cluster_1
Chr2	16340282	16340360	AT2G39175	cluster_1
Chr1	25585776	25587658	AT1G68260	cluster_1
Chr1	19910516	19911646	AT1G53370	cluster_1
Chr4	8967554	8968604	AT4G15750	cluster_1
Chr1	23750884	23751441	AT1G64010	cluster_1
Chr5	4921266	4922648	AT5G15160	cluster_1
Chr3	19669084	19669774	AT3G53050	cluster_1
Chr4	10250698	10251542	AT4G18610	cluster_1
Chr2	18729733	18729843	AT2G45434	cluster_1
Chr1	24120926	24122461	AT1G64930	cluster_1
Chr1	25668610	25670182	AT1G68460	cluster_1
Chr4	10254359	10254853	AT4G18620	cluster_1
Chr1	9654688	9656089	AT1G27740	cluster_1
Chr2	12339751	12339822	AT2G28770	cluster_1
Chr1	4162832	4165852	AT1G12260	cluster_1
Chr5	15036197	15037574	AT5G37800	cluster_1
Chr3	7353907	7355339	AT3G20978	cluster_1
Chr3	19455699	19458919	AT3G52490	cluster_1
Chr1	18889549	18891719	AT1G50960	cluster_1
Chr3	17073196	17077328	AT3G46400	cluster_1
Chr3	18427735	18429201	AT3G49690	cluster_1
Chr1	23433630	23434600	AT1G63200	cluster_1
Chr2	19082344	19083811	AT2G46494	cluster_1
Chr3	11209586	11213909	AT3G29255	cluster_1
Chr2	16043960	16045992	AT2G38300	cluster_1
Chr3	19760475	19762357	AT3G53300	cluster_1
Chr1	8544250	8545551	AT1G24148	cluster_1
Chr5	1484177	1486065	AT5G05030	cluster_1
Chr1	28501434	28503283	AT1G75910	cluster_1
Chr1	18227334	18230227	AT1G49270	cluster_1
Chr1	6785427	6787967	AT1G19630	cluster_1
Chr4	11704003	11706042	AT4G22090	cluster_1
Chr1	12323888	12327084	AT1G33930	cluster_1
Chr3	16683204	16684592	AT3G45480	cluster_1
Chr1	12615733	12617032	AT1G34510	cluster_1
Chr1	4078913	4080106	AT1G12070	cluster_1
Chr3	17322119	17323545	AT3G47030	cluster_1
Chr2	16458607	16458966	AT2G39415	cluster_1
Chr1	22529024	22531784	AT1G61130	cluster_1
Chr4	11738574	11739782	AT4G22180	cluster_1
Chr1	9276381	9276954	AT1G26795	cluster_1
Chr2	12383480	12384961	AT2G28850	cluster_1
Chr4	15079243	15081657	AT4G30980	cluster_1
Chr5	23923201	23923910	AT5G59305	cluster_1
Chr1	22119075	22119929	AT1G60040	cluster_1
Chr5	21348554	21349681	AT5G52620	cluster_1
Chr4	16735123	16735883	AT4G35165	cluster_1
Chr2	13704221	13706860	AT2G32270	cluster_1
Chr4	17464803	17467109	AT4G37070	cluster_1
Chr1	4310969	4311457	AT1G12663	cluster_1
Chr3	322831	323053	AT3G01940	cluster_1
Chr1	22753715	22756295	AT1G61660	cluster_1
Chr5	14220737	14225422	AT5G36150	cluster_1
Chr2	8627699	8628220	AT2G19980	cluster_1
Chr3	6914910	6916142	AT3G19890	cluster_1
Chr4	13961244	13961560	AT4G28088	cluster_1
Chr1	20014410	20014923	AT1G53625	cluster_1
Chr3	9881128	9885067	AT3G26820	cluster_1
Chr1	26456844	26459450	AT1G70260	cluster_1
Chr5	21915550	21917149	AT5G53990	cluster_1
Chr3	122140	122448	AT3G01324	cluster_1
Chr4	15633641	15635467	AT4G32380	cluster_1
Chr5	15375846	15376301	AT5G38400	cluster_1
Chr4	5151863	5151979	AT4G08151	cluster_1
Chr4	11844506	11846476	AT4G22485	cluster_1
Chr1	4095246	4095845	AT1G12100	cluster_1
Chr2	11365098	11365965	AT2G26695	cluster_1
Chr3	8768846	8769172	AT3G24225	cluster_1
Chr2	9618372	9621957	AT2G22630	cluster_1
Chr2	1974886	1976570	AT2G05400	cluster_1
Chr4	15431528	15438443	AT4G31900	cluster_1
Chr1	18171595	18172450	AT1G49110	cluster_1
Chr1	698207	698515	AT1G03020	cluster_1
Chr1	4658538	4659106	AT1G13605	cluster_1
Chr1	4429718	4430965	AT1G12980	cluster_1
Chr2	18527921	18528295	AT2G44925	cluster_1
Chr3	16688418	16689693	AT3G45500	cluster_1
Chr4	16213324	16215594	AT4G33810	cluster_1
Chr2	13836234	13839513	AT2G32610	cluster_1
Chr3	7313538	7315883	AT3G20880	cluster_1
Chr1	7744189	7747785	AT1G22000	cluster_1
Chr4	11831024	11832268	AT4G22440	cluster_1
Chr2	11014890	11015800	AT2G25820	cluster_1
Chr5	3727534	3728726	AT5G11590	cluster_1
Chr2	12734725	12736394	AT2G29850	cluster_1
Chr3	21878167	21879799	AT3G59170	cluster_1
Chr1	1535444	1537525	AT1G05280	cluster_1
Chr3	7372760	7374364	AT3G21040	cluster_1
Chr3	19440739	19442383	AT3G52450	cluster_1
Chr2	16793213	16794328	AT2G40210	cluster_1
Chr3	7801744	7802408	AT3G22136	cluster_1
Chr5	20907287	20909340	AT5G51470	cluster_1
Chr2	11000599	11004235	AT2G25790	cluster_1
Chr3	21573754	21575369	AT3G58260	cluster_1
Chr5	15619691	15619786	AT5G39024	cluster_1
Chr3	20471791	20472889	AT3G55230	cluster_1
Chr3	3492867	3494653	AT3G11150	cluster_1
Chr3	19938706	19939134	AT3G53820	cluster_1
Chr3	1813267	1814169	AT3G06020	cluster_1
Chr5	15611860	15614481	AT5G39000	cluster_1
Chr1	22455320	22455589	AT1G60983	cluster_1
Chr3	9369519	9371394	AT3G25710	cluster_1
Chr3	22951463	22952851	AT3G61970	cluster_1
Chr3	17319862	17321077	AT3G47020	cluster_1
Chr3	1221546	1222655	AT3G04530	cluster_1
Chr4	2763256	2765351	AT4G05470	cluster_1
Chr5	9117290	9117817	AT5G26100	cluster_1
Chr5	7367635	7370295	AT5G22260	cluster_1
Chr1	12314904	12316258	AT1G33910	cluster_1
Chr1	24347750	24348609	AT1G65484	cluster_1
Chr4	9063845	9064481	AT4G16000	cluster_1
Chr5	21363655	21364302	AT5G52670	cluster_1
Chr3	7771016	7772340	AT3G22060	cluster_1
Chr3	20610166	20610671	AT3G55570	cluster_1
Chr1	17379544	17380656	AT1G47390	cluster_1
Chr4	7911179	7912892	AT4G13600	cluster_1
Chr1	6473370	6474048	AT1G18770	cluster_1
Chr3	8657736	8658944	AT3G23960	cluster_1
Chr1	25122459	25124695	AT1G67150	cluster_1
Chr1	24855286	24856714	AT1G66630	cluster_1
Chr1	17347094	17347515	AT1G47317	cluster_1
Chr4	7333981	7334956	AT4G12382	cluster_1
Chr2	13476093	13477547	AT2G31690	cluster_1
Chr2	8147939	8149469	AT2G18810	cluster_1
Chr3	18868065	18869384	AT3G50760	cluster_1
Chr2	13254178	13254706	AT2G31085	cluster_1
Chr3	17618055	17622678	AT3G47770	cluster_1
Chr1	9100153	9103603	AT1G26310	cluster_1
Chr4	10122075	10122990	AT4G18310	cluster_1
Chr4	6738120	6742229	AT4G11030	cluster_1
Chr3	9024167	9024367	AT3G24710	cluster_1
Chr4	14425441	14425813	AT4G29273	cluster_1
Chr4	41665	43197	AT4G00120	cluster_1
Chr2	16299351	16301227	AT2G39040	cluster_1
Chr1	18230479	18230552	AT1G49280	cluster_1
Chr1	18232608	18233624	AT1G49290	cluster_1
Chr3	5986685	5988498	AT3G17500	cluster_1
Chr3	4576744	4578027	AT3G13890	cluster_1
Chr3	21602667	21604063	AT3G58400	cluster_1
Chr2	17259457	17260120	AT2G41400	cluster_1
Chr3	20663983	20664576	AT3G55677	cluster_1
Chr3	4141051	4142548	AT3G12970	cluster_1
Chr4	12274457	12276219	AT4G23520	cluster_1
Chr5	25017073	25018246	AT5G62280	cluster_1
Chr2	14933828	14935482	AT2G35580	cluster_1
Chr2	1688773	1689966	AT2G04810	cluster_1
Chr3	4359012	4359202	AT3G13405	cluster_1
Chr4	10211869	10212421	AT4G18510	cluster_1
Chr4	9057466	9059983	AT4G15980	cluster_1
Chr5	351008	352069	AT5G01900	cluster_1
Chr2	11012506	11014170	AT2G25810	cluster_1
Chr5	8143699	8145252	AT5G24090	cluster_1
Chr5	3611247	3613361	AT5G11320	cluster_1
Chr1	25635838	25637462	AT1G68380	cluster_1
Chr3	7863616	7864819	AT3G22240	cluster_1
Chr4	63410	65479	AT4G00160	cluster_1
Chr3	21896052	21897787	AT3G59230	cluster_1
Chr4	10554982	10558675	AT4G19330	cluster_1
Chr1	26727899	26728754	AT1G70895	cluster_1
Chr3	9176932	9178268	AT3G25200	cluster_1
Chr1	23331462	23331608	AT1G62978	cluster_1
Chr4	9856296	9859288	AT4G17710	cluster_1
Chr3	5571992	5574541	AT3G16410	cluster_1
Chr1	4660778	4661218	AT1G13607	cluster_1
Chr1	28472357	28472891	AT1G75830	cluster_1
Chr5	15133737	15135500	AT5G37990	cluster_1
Chr3	73481	75538	AT3G01220	cluster_1
Chr3	19758157	19759603	AT3G53290	cluster_1
Chr4	8716601	8717796	AT4G15270	cluster_1
Chr5	10719437	10722013	AT5G28680	cluster_1
Chr4	16736757	16738437	AT4G35170	cluster_1
Chr2	17663444	17665295	AT2G42430	cluster_1
Chr3	3255800	3256439	AT3G10460	cluster_1
Chr2	15379694	15381987	AT2G36690	cluster_1
Chr1	21605752	21607995	AT1G58260	cluster_1
Chr5	20567386	20568075	AT5G50510	cluster_1
Chr1	18250043	18251038	AT1G49330	cluster_1
Chr3	4374236	4374712	AT3G13433	cluster_1
Chr2	12262013	12263415	AT2G28610	cluster_1
Chr1	23751756	23752121	AT1G64020	cluster_1
Chr4	14507398	14508482	AT4G29570	cluster_1
Chr1	28599760	28600442	AT1G76230	cluster_1
Chr5	20600727	20601416	AT5G50620	cluster_1
Chr3	23019623	23020479	AT3G62180	cluster_1
Chr3	16537538	16538305	AT3G45170	cluster_1
Chr1	18225870	18226967	AT1G49260	cluster_1
Chr1	24588269	24588794	AT1G66045	cluster_1
Chr5	26518297	26519242	AT5G66400	cluster_1
Chr3	1577800	1578734	AT3G05460	cluster_1
Chr1	22374909	22375846	AT1G60783	cluster_1
Chr2	10806700	10809794	AT2G25370	cluster_1
Chr5	7691494	7692468	AT5G22990	cluster_1
Chr4	6415256	6416829	AT4G10350	cluster_1
Chr1	4298889	4299475	AT1G12630	cluster_1
Chr4	11918080	11920910	AT4G22670	cluster_1
Chr1	22989550	22990341	AT1G62225	cluster_1
Chr5	23789522	23791681	AT5G58910	cluster_1
Chr4	11707370	11709932	AT4G22100	cluster_1
Chr3	11956601	11959098	AT3G30340	cluster_1
Chr1	18121434	18122155	AT1G48990	cluster_1
Chr5	26471269	26471658	AT5G66260	cluster_1
Chr1	21944689	21945221	AT1G59722	cluster_1
Chr5	20364556	20365429	AT5G50070	cluster_1
Chr1	4062462	4063337	AT1G12020	cluster_1
Chr5	17409524	17411214	AT5G43360	cluster_1
Chr5	8092969	8095285	AT5G23960	cluster_1
Chr1	7469002	7469721	AT1G21326	cluster_1
Chr5	2377710	2378829	AT5G07510	cluster_1
Chr3	8997370	9001063	AT3G24650	cluster_1
Chr4	611866	611932	AT4G01455	cluster_1
Chr4	5811256	5811654	AT4G09100	cluster_1
Chr4	639247	640940	AT4G01500	cluster_1
Chr1	23431835	23433002	AT1G63190	cluster_1
Chr1	24331428	24333934	AT1G65480	cluster_1
Chr3	21771046	21772577	AT3G58890	cluster_1
Chr3	4862153	4862680	AT3G14480	cluster_1
Chr3	1230986	1232328	AT3G04570	cluster_1
Chr5	22253986	22255663	AT5G54790	cluster_1
Chr4	7843217	7846774	AT4G13495	cluster_1
Chr1	9841332	9842312	AT1G28170	cluster_1
Chr5	15849155	15849301	AT5G39581	cluster_1
Chr2	17237745	17240440	AT2G41370	cluster_1
Chr1	4661682	4662029	AT1G13608	cluster_1
Chr1	12308284	12309686	AT1G33890	cluster_1
Chr2	11801568	11802891	AT2G27670	cluster_1
Chr5	22378906	22379548	AT5G55132	cluster_1
Chr5	24689151	24691095	AT5G61420	cluster_1
Chr5	17984616	17985473	AT5G44585	cluster_1
Chr1	19556218	19559011	AT1G52490	cluster_1
Chr2	15417490	15419154	AT2G36780	cluster_1
Chr4	8964745	8966318	AT4G15740	cluster_1
Chr1	10083500	10085030	AT1G28700	cluster_1
Chr5	23990074	23990696	AT5G59510	cluster_1
Chr5	16711437	16712031	AT5G41761	cluster_1
Chr4	15229785	15230718	AT4G31380	cluster_1
Chr4	8730723	8732748	AT4G15300	cluster_1
Chr4	14512549	14514492	AT4G29590	cluster_1
Chr1	25709114	25710907	AT1G68520	cluster_1
Chr5	12680935	12682120	AT5G33399	cluster_1
Chr2	11368596	11371099	AT2G26700	cluster_1
Chr3	7528184	7530677	AT3G21380	cluster_1
Chr5	20189655	20191390	AT5G49690	cluster_1
Chr3	19176374	19178161	AT3G51690	cluster_1
Chr1	12237878	12238598	AT1G33760	cluster_1
Chr2	648044	650814	AT2G02450	cluster_1
Chr2	6871257	6872245	AT2G15770	cluster_1
Chr2	18712287	18713116	AT2G45410	cluster_1
Chr1	17270185	17271706	AT1G46840	cluster_1
Chr3	20527063	20529291	AT3G55370	cluster_1
Chr2	6016715	6016810	AT2G14206	cluster_1
Chr1	24612620	24614805	AT1G66120	cluster_1
Chr1	12965046	12966113	AT1G35330	cluster_1
Chr4	1607040	1608665	AT4G03620	cluster_1
Chr1	9627572	9628496	AT1G27670	cluster_1
Chr2	10153797	10155647	AT2G23840	cluster_1
Chr1	78932	79032	AT1G01183	cluster_1
Chr3	18727840	18728649	AT3G50460	cluster_1
Chr4	11917057	11917879	AT4G22666	cluster_1
Chr1	20772218	20772302	AT1G55591	cluster_1
Chr1	8317396	8319483	AT1G23420	cluster_1
Chr5	6164587	6165991	AT5G18560	cluster_1
Chr1	5152263	5153084	AT1G14930	cluster_1
Chr4	9087182	9087454	AT4G16040	cluster_1
Chr2	10294330	10297530	AT2G24210	cluster_1
Chr3	20612700	20615920	AT3G55580	cluster_1
Chr1	8541027	8541739	AT1G24145	cluster_1
Chr1	23333672	23334982	AT1G62981	cluster_1
Chr2	1687340	1687817	AT2G04800	cluster_1
Chr3	19492106	19492935	AT3G52550	cluster_1
Chr2	2015706	2016749	AT2G05510	cluster_1
Chr3	7524054	7527652	AT3G21370	cluster_1
Chr5	17435010	17435405	AT5G43410	cluster_1
Chr1	11281188	11282468	AT1G31530	cluster_1
Chr1	22246455	22247411	AT1G60380	cluster_1
Chr1	21189722	21190175	AT1G56553	cluster_1
Chr5	2305684	2306660	AT5G07310	cluster_1
Chr4	6096725	6097988	AT4G09647	cluster_1
Chr5	22074406	22074478	AT5G54365	cluster_1
Chr3	5566086	5568545	AT3G16400	cluster_1
Chr1	9161810	9162910	AT1G26515	cluster_1
Chr2	10319334	10322222	AT2G24260	cluster_1
Chr4	15455163	15457121	AT4G31950	cluster_1
Chr5	26211746	26213136	AT5G65590	cluster_1
Chr1	5789987	5791534	AT1G16930	cluster_1
Chr5	17031111	17033726	AT5G42590	cluster_1
Chr5	16136594	16141163	AT5G40348	cluster_1
Chr5	8541778	8542449	AT5G24860	cluster_1
Chr1	17503031	17503732	AT1G47606	cluster_1
Chr4	11141427	11143597	AT4G20810	cluster_1
Chr5	15524178	15524977	AT5G38760	cluster_1
Chr1	13321214	13322122	AT1G35830	cluster_1
Chr4	10342063	10342242	AT4G18850	cluster_1
Chr3	10307421	10310308	AT3G27810	cluster_1
Chr2	18479053	18480197	AT2G44810	cluster_1
Chr4	9067830	9068512	AT4G16008	cluster_1
Chr2	11457008	11459365	AT2G26870	cluster_1
Chr5	23780832	23781716	AT5G58890	cluster_1
Chr2	15292648	15292872	AT2G36440	cluster_1
Chr3	17020747	17025011	AT3G46330	cluster_1
Chr5	3206868	3208825	AT5G10220	cluster_1
Chr3	7180037	7181079	AT3G20557	cluster_1
Chr5	3695862	3701548	AT5G11530	cluster_1
Chr3	3311785	3312831	AT3G10595	cluster_1
Chr3	22421410	22423477	AT3G60660	cluster_1
Chr2	7033940	7034317	AT2G16225	cluster_1
Chr2	13951686	13953478	AT2G32885	cluster_1
Chr3	19435447	19436190	AT3G52440	cluster_1
Chr1	2663027	2665343	AT1G08440	cluster_1
Chr5	24320595	24322790	AT5G60470	cluster_1
Chr2	12196406	12196552	AT2G28507	cluster_1
Chr1	1550543	1552517	AT1G05310	cluster_1
Chr5	16515004	16516102	AT5G41300	cluster_1
Chr3	3566578	3568878	AT3G11385	cluster_1
Chr3	18205775	18205975	AT3G49115	cluster_1
Chr2	11968120	11968620	AT2G28085	cluster_1
Chr2	749919	751900	AT2G02690	cluster_1
Chr2	14955241	14955501	AT2G35612	cluster_1
Chr5	21723114	21723184	AT5G53487	cluster_1
Chr1	12609482	12610495	AT1G34490	cluster_1
Chr1	29521770	29523191	AT1G78470	cluster_1
Chr5	19059519	19060121	AT5G46950	cluster_1
Chr1	9273857	9275312	AT1G26790	cluster_1
Chr1	18997026	18997434	AT1G51230	cluster_1
Chr3	18434470	18436141	AT3G49700	cluster_1
Chr3	3542536	3544333	AT3G11310	cluster_1
Chr5	25033518	25034404	AT5G62340	cluster_1
Chr5	22833964	22834645	AT5G56368	cluster_1
Chr1	25706882	25708255	AT1G68510	cluster_1
Chr1	30135381	30136956	AT1G80110	cluster_1
Chr1	25053734	25054847	AT1G67100	cluster_1
Chr4	5982215	5982748	AT4G09440	cluster_1
Chr1	10171683	10173071	AT1G29110	cluster_1
Chr3	9843591	9845176	AT3G26760	cluster_1
Chr5	3347421	3348734	AT5G10580	cluster_1
Chr5	7728020	7728455	AT5G23035	cluster_1
Chr2	13053777	13056380	AT2G30650	cluster_1
Chr1	18902930	18905204	AT1G50990	cluster_1
Chr4	13712199	13714797	AT4G27420	cluster_1
Chr1	6784020	6785075	AT1G19620	cluster_1
Chr1	12279947	12281406	AT1G33830	cluster_1
Chr3	16728701	16729547	AT3G45577	cluster_1
Chr3	6621988	6623278	AT3G19160	cluster_1
Chr3	18276770	18277605	AT3G49300	cluster_1
Chr1	17424669	17427475	AT1G47490	cluster_1
Chr2	15161702	15162676	AT2G36110	cluster_1
Chr4	10803558	10804853	AT4G19930	cluster_1
Chr5	1493719	1495085	AT5G05060	cluster_1
Chr1	9896867	9899876	AT1G28300	cluster_1
Chr1	4979028	4980324	AT1G14550	cluster_1
Chr3	17377587	17379235	AT3G47200	cluster_1
Chr3	23176556	23178631	AT3G62670	cluster_1
Chr5	8780258	8783093	AT5G25300	cluster_1
Chr4	137404	138888	AT4G00315	cluster_1
Chr4	17639533	17640665	AT4G37540	cluster_1
Chr1	9839387	9840124	AT1G28160	cluster_1
Chr1	28499060	28501138	AT1G75900	cluster_1
Chr1	27998175	27998821	AT1G74500	cluster_1
Chr1	24357867	24358616	AT1G65500	cluster_1
Chr4	11984140	11985702	AT4G22810	cluster_1
Chr2	11089250	11089597	AT2G26020	cluster_1
Chr1	16155403	16157911	AT1G43020	cluster_1
Chr5	17507883	17508668	AT5G43580	cluster_1
Chr5	1015803	1017263	AT5G03820	cluster_1
Chr3	9046533	9047463	AT3G24770	cluster_1
Chr1	21413055	21413738	AT1G57810	cluster_1
Chr5	7355688	7356871	AT5G22200	cluster_1
Chr1	9159851	9161044	AT1G26510	cluster_1
Chr1	12159884	12161314	AT1G33530	cluster_1
Chr3	2856141	2856659	AT3G09290	cluster_1
Chr5	16176427	16177731	AT5G40430	cluster_1
Chr3	7767433	7768526	AT3G22053	cluster_1
Chr1	26721020	26721563	AT1G70870	cluster_1
Chr5	17772941	17775686	AT5G44160	cluster_1
Chr1	21930010	21931366	AT1G59670	cluster_1
Chr5	539249	541112	AT5G02460	cluster_1
Chr4	6589132	6593688	AT4G10690	cluster_1
Chr3	10831168	10833284	AT3G28830	cluster_1
Chr3	20860778	20862265	AT3G56230	cluster_1
Chr5	2450325	2451578	AT5G07700	cluster_1
Chr4	14687029	14687776	AT4G30050	cluster_1
Chr2	889764	890520	AT2G03030	cluster_1
Chr1	1862197	1862742	AT1G06135	cluster_1
Chr5	23253459	23256450	AT5G57390	cluster_1
Chr2	518159	521707	AT2G02080	cluster_1
Chr5	9120688	9120960	AT5G26114	cluster_1
Chr4	16223501	16226153	AT4G33840	cluster_1
Chr5	25357360	25357822	AT5G63230	cluster_1
Chr5	1010780	1013586	AT5G03800	cluster_1
Chr1	17378652	17379374	AT1G47389	cluster_1
Chr5	14712811	14714303	AT5G37170	cluster_1
Chr5	5400735	5402626	AT5G16530	cluster_1
Chr2	11774852	11774923	AT2G27560	cluster_1
Chr1	19292909	19293339	AT1G51913	cluster_1
Chr3	7764131	7765143	AT3G22050	cluster_1
Chr5	17970693	17971449	AT5G44574	cluster_1
Chr4	7662371	7663177	AT4G13195	cluster_1
Chr3	11960417	11961786	AT3G30350	cluster_1
Chr4	11222529	11223756	AT4G21000	cluster_1
Chr5	8217335	8219619	AT5G24210	cluster_1
Chr4	8059307	8059742	AT4G13955	cluster_1
Chr2	1362653	1364690	AT2G04090	cluster_1
Chr5	8791513	8792813	AT5G25330	cluster_1
Chr1	25554721	25555661	AT1G68180	cluster_1
Chr1	7516709	7517179	AT1G21470	cluster_1
Chr3	19173622	19174667	AT3G51680	cluster_1
Chr1	24978205	24984619	AT1G66950	cluster_1
Chr2	9277659	9278072	AT2G21725	cluster_1
Chr1	9105208	9107189	AT1G26320	cluster_1
Chr1	28568808	28568928	AT1G76135	cluster_1
Chr1	7751002	7753519	AT1G22015	cluster_1
Chr2	18641566	18642704	AT2G45210	cluster_1
Chr1	29940896	29943442	AT1G79580	cluster_1
Chr5	2446764	2448543	AT5G07690	cluster_1
Chr5	17980862	17981807	AT5G44582	cluster_1
Chr1	24494734	24498485	AT1G65850	cluster_1
Chr5	19063918	19064412	AT5G46970	cluster_1
Chr3	8786689	8787391	AT3G24250	cluster_1
Chr1	2658716	2661029	AT1G08430	cluster_1
Chr3	20673847	20675946	AT3G55710	cluster_1
Chr5	12599253	12599671	AT5G33355	cluster_1
Chr5	8687457	8688415	AT5G25160	cluster_1
Chr1	20697649	20699622	AT1G55430	cluster_1
Chr2	19324233	19326397	AT2G47030	cluster_1
Chr1	6474802	6475904	AT1G18773	cluster_1
Chr3	11917230	11919546	AT3G30290	cluster_1
Chr5	25650641	25652123	AT5G64100	cluster_1
Chr2	10031713	10032753	AT2G23570	cluster_1
Chr5	7342567	7345956	AT5G22150	cluster_1
Chr5	14195377	14197613	AT5G36110	cluster_1
Chr3	17387976	17390762	AT3G47220	cluster_1
Chr3	5562571	5564571	AT3G16390	cluster_1
Chr1	10932713	10934066	AT1G30790	cluster_1
Chr1	10974447	10976036	AT1G30840	cluster_1
Chr1	18026838	18027009	AT1G48742	cluster_1
Chr1	23115958	23117370	AT1G62450	cluster_1
Chr3	15678861	15679850	AT3G43830	cluster_1
Chr4	1009366	1013034	AT4G02300	cluster_1
Chr5	21389766	21390189	AT5G52770	cluster_1
Chr1	7462834	7465334	AT1G21320	cluster_1
Chr1	19354919	19356764	AT1G52050	cluster_1
Chr2	17507509	17508616	AT2G41940	cluster_1
Chr3	16316080	16319458	AT3G44770	cluster_1
Chr3	11037461	11038440	AT3G29040	cluster_1
Chr3	23266249	23266934	AT3G62950	cluster_1
Chr5	21195044	21195763	AT5G52160	cluster_1
Chr1	11198353	11200141	AT1G31310	cluster_1
Chr4	10906508	10907677	AT4G20190	cluster_1
Chr3	22016385	22018100	AT3G59600	cluster_1
Chr4	2771044	2772252	AT4G05490	cluster_1
Chr2	10516880	10520549	AT2G24710	cluster_1
Chr3	7256656	7259854	AT3G20760	cluster_1
Chr3	82685	84897	AT3G01270	cluster_1
Chr1	11130616	11130981	AT1G31166	cluster_1
Chr3	8287950	8288388	AT3G23220	cluster_1
Chr4	17160536	17160706	AT4G36268	cluster_1
Chr5	3173497	3179448	AT5G10140	cluster_1
Chr3	9583465	9585109	AT3G26190	cluster_1
Chr3	18941925	18942865	AT3G50980	cluster_1
Chr3	9167285	9169282	AT3G25180	cluster_1
Chr2	18447273	18449009	AT2G44745	cluster_1
Chr1	4989563	4992732	AT1G14580	cluster_1
Chr1	24215644	24217328	AT1G65190	cluster_1
Chr2	18847007	18847821	AT2G45760	cluster_1
Chr3	17882556	17884268	AT3G48290	cluster_1
Chr2	13840744	13844324	AT2G32620	cluster_1
Chr3	7191686	7192453	AT3G20590	cluster_1
Chr5	906956	907422	AT5G03580	cluster_1
Chr4	17579657	17582022	AT4G37390	cluster_1
Chr1	24726812	24728614	AT1G66320	cluster_1
Chr5	9200463	9202400	AT5G26260	cluster_1
Chr5	18993633	18996672	AT5G46820	cluster_1
Chr4	9052175	9053152	AT4G15975	cluster_1
Chr1	12611638	12612663	AT1G34500	cluster_1
Chr2	17028304	17028405	AT2G40802	cluster_1
Chr3	10061545	10062731	AT3G27250	cluster_1
Chr5	15388780	15389428	AT5G38437	cluster_1
Chr5	19456960	19461689	AT5G48010	cluster_1
Chr3	10611024	10616361	AT3G28360	cluster_1
Chr4	10128869	10129363	AT4G18335	cluster_1
Chr5	26113398	26114489	AT5G65340	cluster_1
Chr5	14191711	14194054	AT5G36100	cluster_1
Chr1	17236678	17238053	AT1G46480	cluster_1
Chr5	3111945	3114239	AT5G09970	cluster_1
Chr5	16600445	16601608	AT5G41490	cluster_1
Chr1	3021802	3022368	AT1G09360	cluster_1
Chr5	9019591	9020321	AT5G25870	cluster_1
Chr1	20279567	20280952	AT1G54330	cluster_1
Chr4	9407768	9410877	AT4G16740	cluster_1
Chr3	4866406	4866822	AT3G14500	cluster_1
Chr2	16892024	16892790	AT2G40450	cluster_1
Chr5	7684014	7685052	AT5G22960	cluster_1
Chr3	8026202	8027274	AT3G22710	cluster_1
Chr4	10533296	10536262	AT4G19260	cluster_1
Chr3	4747769	4748819	AT3G14260	cluster_1
Chr2	14857021	14857878	AT2G35270	cluster_1
Chr1	19407364	19408254	AT1G52140	cluster_1
Chr5	8778592	8779785	AT5G25290	cluster_1
Chr1	12879306	12879470	AT1G35181	cluster_1
Chr2	14444997	14445114	AT2G34208	cluster_1
Chr1	11318528	11319547	AT1G31630	cluster_1
Chr3	5846002	5846589	AT3G17140	cluster_1
Chr4	6413010	6413342	AT4G10345	cluster_1
Chr1	24619837	24622004	AT1G66140	cluster_1
Chr5	22838672	22841015	AT5G56380	cluster_1
Chr1	8676360	8677159	AT1G24480	cluster_1
Chr1	19618143	19619021	AT1G52680	cluster_1
Chr3	9406873	9407955	AT3G25770	cluster_1
Chr2	9822005	9822148	AT2G23067	cluster_1
Chr4	12100555	12101480	AT4G23090	cluster_1
Chr5	3349134	3349468	AT5G10590	cluster_1
Chr2	16128378	16129158	AT2G38530	cluster_1
Chr1	9363196	9363288	AT1G26973	cluster_1
Chr4	17691786	17693760	AT4G37650	cluster_1
Chr5	5845934	5847653	AT5G17720	cluster_1
Chr1	17272691	17273629	AT1G46912	cluster_1
Chr2	12523342	12524109	AT2G29125	cluster_1
Chr5	19971909	19974444	AT5G49270	cluster_1
Chr5	6829042	6831515	AT5G20240	cluster_1
Chr1	24945484	24946968	AT1G66870	cluster_1
Chr1	25588191	25590254	AT1G68270	cluster_1
Chr1	29181110	29182261	AT1G77650	cluster_1
Chr3	7304157	7304561	AT3G20850	cluster_1
Chr1	25061731	25065446	AT1G67110	cluster_1
Chr1	1545106	1547849	AT1G05300	cluster_1
Chr1	4089847	4090725	AT1G12090	cluster_1
Chr5	2949241	2950513	AT5G09470	cluster_1
Chr3	12357396	12357599	AT3G30730	cluster_1
Chr4	82445	84694	AT4G00200	cluster_1
Chr4	5983277	5984531	AT4G09450	cluster_1
Chr4	17844430	17849274	AT4G37950	cluster_1
Chr1	24782171	24784351	AT1G66440	cluster_1
Chr3	23016223	23018509	AT3G62170	cluster_1
Chr1	23573094	23574278	AT1G63560	cluster_1
Chr1	5376793	5378027	AT1G15630	cluster_1
Chr2	1315860	1316296	AT2G04046	cluster_1
Chr3	11467964	11468857	AT3G29636	cluster_1
Chr5	21604662	21605674	AT5G53260	cluster_1
Chr1	18246305	18247992	AT1G49320	cluster_1
Chr2	604453	605361	AT2G02290	cluster_1
Chr1	23132045	23133502	AT1G62500	cluster_1
Chr4	11902105	11902642	AT4G22610	cluster_1
Chr1	18920658	18923314	AT1G51040	cluster_1
Chr5	20650269	20655212	AT5G50780	cluster_1
Chr3	9434959	9438429	AT3G25815	cluster_1
Chr1	9234303	9234812	AT1G26720	cluster_1
Chr5	1231751	1234147	AT5G04370	cluster_1
Chr2	8260038	8261985	AT2G19070	cluster_1
Chr1	24805635	24807557	AT1G66480	cluster_1
Chr2	15327479	15328802	AT2G36550	cluster_1
Chr4	14430223	14430601	AT4G29283	cluster_1
Chr2	11303590	11306850	AT2G26580	cluster_1
Chr2	9488554	9491187	AT2G22330	cluster_1
Chr2	19685066	19685993	AT2G48130	cluster_1
Chr5	17979311	17980411	AT5G44580	cluster_1
Chr1	24795214	24796988	AT1G66470	cluster_1
Chr5	14727832	14728485	AT5G37200	cluster_1
Chr3	17993999	17994734	AT3G48550	cluster_1
Chr5	18283967	18290332	AT5G45200	cluster_1
Chr4	14762841	14764627	AT4G30170	cluster_1
Chr1	12623477	12624487	AT1G34520	cluster_1
Chr3	3561099	3562880	AT3G11370	cluster_1
Chr3	6318745	6320593	AT3G18400	cluster_1
Chr2	1554282	1555514	AT2G04480	cluster_1
Chr3	418459	419164	AT3G02240	cluster_1
Chr3	16729989	16731511	AT3G45580	cluster_1
Chr3	18340351	18340616	AT3G49460	cluster_1
Chr1	19094888	19097452	AT1G51490	cluster_1
Chr1	16831016	16833916	AT1G44318	cluster_1
Chr3	3056375	3059148	AT3G09940	cluster_1
Chr3	18335715	18336317	AT3G49440	cluster_1
Chr3	17897739	17899208	AT3G48340	cluster_1
Chr4	6423577	6425661	AT4G10370	cluster_1
Chr3	7701025	7703385	AT3G21865	cluster_1
Chr1	22171633	22172685	AT1G60120	cluster_1
Chr1	28047576	28048127	AT1G74660	cluster_1
Chr1	22746372	22749184	AT1G61640	cluster_1
Chr4	6431236	6434822	AT4G10380	cluster_1
Chr5	15831990	15833439	AT5G39533	cluster_1
Chr3	7178200	7178614	AT3G20555	cluster_1
Chr5	24786416	24788015	AT5G61680	cluster_1
Chr1	463855	464924	AT1G02335	cluster_1
Chr5	20222669	20227267	AT5G49770	cluster_1
Chr5	17961201	17962202	AT5G44568	cluster_1
Chr5	8134301	8135991	AT5G24070	cluster_1
Chr5	20090776	20093346	AT5G49520	cluster_1
Chr3	16486283	16487349	AT3G45070	cluster_1
Chr3	16583723	16584148	AT3G45250	cluster_1
Chr1	18234724	18237231	AT1G49300	cluster_1
Chr2	5833044	5835209	AT2G13900	cluster_1
Chr1	25121235	25121898	AT1G67148	cluster_1
Chr3	4043310	4044609	AT3G12720	cluster_1
Chr5	5099595	5100407	AT5G15670	cluster_1
Chr1	28989927	28991346	AT1G77145	cluster_1
Chr1	26756253	26757362	AT1G70960	cluster_1
Chr2	469370	472070	AT2G02000	cluster_1
Chr5	20360024	20361031	AT5G50050	cluster_1
Chr3	17876571	17878173	AT3G48270	cluster_1
Chr3	16531179	16531676	AT3G45150	cluster_1
Chr4	11922340	11924216	AT4G22680	cluster_1
Chr3	16533451	16534082	AT3G45160	cluster_1
Chr4	7733114	7736745	AT4G13280	cluster_1
Chr2	13814686	13818289	AT2G32540	cluster_1
Chr1	4833518	4835089	AT1G14120	cluster_1
Chr5	18646928	18647038	AT5G45973	cluster_1
Chr3	17051955	17055514	AT3G46370	cluster_1
Chr2	10689934	10691569	AT2G25120	cluster_1
Chr1	19396081	19398244	AT1G52120	cluster_1
Chr4	15441082	15443900	AT4G31910	cluster_1
Chr1	26353900	26354256	AT1G69970	cluster_1
Chr3	8715236	8718211	AT3G24140	cluster_1
Chr1	23058582	23061722	AT1G62360	cluster_1
Chr1	21422460	21423346	AT1G57835	cluster_1
Chr4	85693	86895	AT4G00210	cluster_1
Chr5	20365722	20366835	AT5G50080	cluster_1
Chr1	19293478	19293969	AT1G51915	cluster_1
Chr5	12594467	12595952	AT5G33340	cluster_1
Chr3	21497778	21499676	AT3G58060	cluster_1
Chr1	25592467	25593595	AT1G68280	cluster_1
Chr3	9337532	9338065	AT3G25655	cluster_1
Chr4	15202296	15203431	AT4G31330	cluster_1
Chr1	4601261	4603298	AT1G13410	cluster_1
Chr4	17718128	17718742	AT4G37710	cluster_1
Chr2	1173170	1174115	AT2G03840	cluster_1
Chr1	6788885	6791846	AT1G19640	cluster_1
Chr2	15382661	15383440	AT2G36695	cluster_1
Chr5	19058168	19058814	AT5G46940	cluster_1
Chr3	23268710	23269324	AT3G62960	cluster_1
Chr1	10117715	10119085	AT1G29010	cluster_1
Chr1	25880327	25881736	AT1G68840	cluster_1
Chr3	19488546	19489850	AT3G52540	cluster_1
Chr5	15366432	15368053	AT5G38390	cluster_1
Chr2	10034607	10036000	AT2G23590	cluster_1
Chr5	2174678	2176106	AT5G07010	cluster_1
Chr2	964214	964901	AT2G03190	cluster_1
Chr2	8662038	8662614	AT2G20070	cluster_1
Chr1	10892570	10894572	AT1G30700	cluster_1
Chr2	12006371	12009956	AT2G28170	cluster_1
Chr1	150689	152210	AT1G01400	cluster_1
Chr3	16432443	16434848	AT3G44970	cluster_1
Chr3	17368672	17370494	AT3G47170	cluster_1
Chr4	14515578	14516501	AT4G29600	cluster_1
Chr5	15121438	15121836	AT5G37960	cluster_1
Chr1	1935293	1936819	AT1G06350	cluster_1
Chr5	10481041	10484022	AT5G28510	cluster_1
Chr2	7363121	7363312	AT2G16955	cluster_1
Chr5	23928971	23929745	AT5G59320	cluster_1
Chr2	9712291	9713001	AT2G22805	cluster_1
Chr1	20039463	20039616	AT1G53683	cluster_1
Chr4	13122152	13123347	AT4G25790	cluster_1
Chr3	10629425	10633967	AT3G28390	cluster_1
Chr1	9264404	9264580	AT1G26773	cluster_1
Chr3	5354974	5356424	AT3G15830	cluster_1
Chr1	21223593	21226943	AT1G56630	cluster_1
Chr1	21185662	21188369	AT1G56550	cluster_1
Chr1	9364471	9364570	AT1G26975	cluster_1
Chr4	1176190	1178489	AT4G02670	cluster_1
Chr1	18053369	18054359	AT1G48810	cluster_1
Chr5	7703092	7706896	AT5G23010	cluster_1
Chr2	8063320	8065008	AT2G18570	cluster_1
Chr4	7573281	7573706	AT4G12930	cluster_1
Chr3	18293347	18294577	AT3G49340	cluster_1
Chr1	18237863	18238367	AT1G49310	cluster_1
Chr4	14825808	14827047	AT4G30280	cluster_1
Chr4	11714743	11715167	AT4G22115	cluster_1
Chr5	18801218	18804043	AT5G46350	cluster_1
Chr5	16119296	16120018	AT5G40316	cluster_1
Chr5	19444138	19447850	AT5G48000	cluster_1
Chr4	5238906	5241034	AT4G08290	cluster_1
Chr3	17846073	17846342	AT3G48208	cluster_1
Chr1	17698655	17700834	AT1G47990	cluster_1
Chr3	18910990	18912608	AT3G50870	cluster_1
Chr1	24605671	24606537	AT1G66100	cluster_1
Chr2	17556744	17558369	AT2G42090	cluster_1
Chr4	7324912	7326636	AT4G12350	cluster_1
Chr2	6244781	6246233	AT2G14620	cluster_1
Chr2	10829916	10831655	AT2G25450	cluster_1
Chr1	18023387	18026065	AT1G48740	cluster_1
Chr3	22846405	22846925	AT3G61723	cluster_1
Chr5	15320507	15324061	AT5G38340	cluster_1
Chr1	24512457	24514659	AT1G65890	cluster_1
Chr1	28606450	28609128	AT1G76250	cluster_1
Chr1	26378794	26380379	AT1G70030	cluster_1
Chr1	20604916	20606405	AT1G55240	cluster_1
Chr3	2827239	2830542	AT3G09220	cluster_1
Chr4	1590413	1594105	AT4G03570	cluster_1
Chr1	24462958	24466888	AT1G65780	cluster_1
Chr2	8587244	8589637	AT2G19890	cluster_1
Chr2	12501092	12504912	AT2G29100	cluster_1
Chr3	23029100	23031155	AT3G62220	cluster_1
Chr3	3276226	3277860	AT3G10520	cluster_1
Chr1	21101374	21102701	AT1G56380	cluster_1
Chr5	24773657	24774502	AT5G61630	cluster_1
Chr1	19237407	19241883	AT1G51820	cluster_1
Chr4	15462408	15464358	AT4G31970	cluster_1
Chr5	14729225	14731508	AT5G37210	cluster_1
Chr2	17234374	17236279	AT2G41360	cluster_1
Chr3	10647123	10651540	AT3G28415	cluster_1
[truncated: 30,626 more rows]

## Sheet: Col0_clusters_experiment1
Column1	Column2	Column3	Column4	Column13
Chr3	7757829	7758032	AT3G22022	cluster_1
Chr1	5157336	5158269	AT1G14950	cluster_1
Chr3	6006762	6008003	AT3G17560	cluster_1
Chr3	7737156	7739542	AT3G21960	cluster_1
Chr3	6009407	6010562	AT3G17570	cluster_1
Chr3	6005114	6006004	AT3G17550	cluster_1
Chr3	80176	82005	AT3G01260	cluster_1
Chr4	15074945	15075024	AT4G30972	cluster_1
Chr3	3053260	3055410	AT3G09930	cluster_1
Chr3	7742459	7743601	AT3G21970	cluster_1
Chr3	7745143	7746161	AT3G21980	cluster_1
Chr5	2386066	2387249	AT5G07540	cluster_1
Chr1	5154537	5155563	AT1G14940	cluster_1
Chr2	13241440	13241700	AT2G31082	cluster_1
Chr5	22812213	22813263	AT5G56325	cluster_1
Chr4	8931652	8932295	AT4G15680	cluster_1
Chr2	19505860	19506598	AT2G47540	cluster_1
Chr1	26715183	26716829	AT1G70850	cluster_1
Chr4	18439138	18439578	AT4G39750	cluster_1
Chr3	7759317	7760738	AT3G22030	cluster_1
Chr4	18440112	18441445	AT4G39753	cluster_1
Chr3	6002783	6003973	AT3G17540	cluster_1
Chr4	14522569	14523240	AT4G29630	cluster_1
Chr4	13609341	13610075	AT4G27150	cluster_1
Chr1	24913206	24913296	AT1G66783	cluster_1
Chr4	14519863	14521087	AT4G29620	cluster_1
Chr4	10760830	10762104	AT4G19800	cluster_1
Chr1	8362864	8363675	AT1G23610	cluster_1
Chr5	700169	702630	AT5G02990	cluster_1
Chr3	7368267	7369526	AT3G21020	cluster_1
Chr1	1539152	1540562	AT1G05290	cluster_1
Chr3	21768188	21768367	AT3G58877	cluster_1
Chr3	7729806	7731171	AT3G21940	cluster_1
Chr1	20041518	20041734	AT1G53687	cluster_1
Chr3	7756577	7757491	AT3G22020	cluster_1
Chr4	11689187	11689600	AT4G22065	cluster_1
Chr3	7749247	7750419	AT3G21990	cluster_1
Chr5	22846069	22847615	AT5G56400	cluster_1
Chr3	7527704	7527910	AT3G21371	cluster_1
Chr4	15075042	15077572	AT4G30975	cluster_1
Chr2	19208320	19210958	AT2G46750	cluster_1
Chr3	18964344	18966405	AT3G51060	cluster_1
Chr5	3228286	3232723	AT5G10278	cluster_1
Chr2	10992808	10993652	AT2G25770	cluster_1
Chr3	7723223	7724338	AT3G21930	cluster_1
Chr2	9374438	9376260	AT2G22040	cluster_1
Chr2	13238047	13238600	AT2G31081	cluster_1
Chr2	14291024	14291806	AT2G33780	cluster_1
Chr1	6838120	6840293	AT1G19790	cluster_1
Chr3	7370168	7371403	AT3G21030	cluster_1
Chr5	2388310	2389249	AT5G07550	cluster_1
Chr2	9020944	9021870	AT2G21010	cluster_1
Chr5	5621249	5622476	AT5G17090	cluster_1
Chr3	7734396	7736394	AT3G21950	cluster_1
Chr3	3051868	3052784	AT3G09925	cluster_1
Chr1	25979999	25981436	AT1G69100	cluster_1
Chr1	24341026	24341739	AT1G65481	cluster_1
Chr1	26712982	26714066	AT1G70840	cluster_1
Chr2	15822186	15824538	AT2G37730	cluster_1
Chr1	16151095	16152240	AT1G43005	cluster_1
Chr4	8934324	8934921	AT4G15690	cluster_1
Chr4	10753310	10754181	AT4G19770	cluster_1
Chr1	5159199	5160083	AT1G14960	cluster_1
Chr2	12730411	12731599	AT2G29830	cluster_1
Chr3	7754311	7755762	AT3G22010	cluster_1
Chr3	5581663	5583187	AT3G16430	cluster_1
Chr1	16153609	16154468	AT1G43010	cluster_1
Chr3	3308489	3309509	AT3G10585	cluster_1
Chr1	8361004	8362485	AT1G23600	cluster_1
Chr3	16998163	16999992	AT3G46260	cluster_1
Chr3	4099199	4100473	AT3G12890	cluster_1
Chr1	28351562	28353495	AT1G75520	cluster_1
Chr5	17036673	17036780	AT5G42591	cluster_1
Chr3	7720639	7721744	AT3G21920	cluster_1
Chr4	13611796	13612563	AT4G27160	cluster_1
Chr1	954525	956097	AT1G03790	cluster_1
Chr1	24921104	24921194	AT1G66795	cluster_1
Chr3	22419351	22419548	AT3G60647	cluster_1
Chr4	8773786	8779685	AT4G15370	cluster_1
Chr1	24918012	24918356	AT1G66790	cluster_1
Chr3	7717372	7718405	AT3G21910	cluster_1
Chr5	26741563	26742826	AT5G66980	cluster_1
Chr4	10763934	10765753	AT4G19810	cluster_1
Chr3	5585944	5587750	AT3G16440	cluster_1
Chr2	9376684	9377862	AT2G22050	cluster_1
Chr4	2765962	2767957	AT4G05475	cluster_1
Chr5	1461907	1463969	AT5G04960	cluster_1
Chr4	10750381	10752028	AT4G19760	cluster_1
Chr4	16182752	16183533	AT4G33720	cluster_1
Chr3	18962793	18962897	AT3G51057	cluster_1
Chr3	18460141	18460581	AT3G49765	cluster_1
Chr5	22624738	22625892	AT5G55893	cluster_1
Chr5	24535570	24537047	AT5G60970	cluster_1
Chr1	5605159	5607473	AT1G16400	cluster_1
Chr1	8359125	8360645	AT1G23590	cluster_1
Chr5	9136126	9136215	AT5G26147	cluster_1
Chr1	11649	13714	AT1G01030	cluster_1
Chr1	23437689	23438677	AT1G63205	cluster_1
Chr5	2382468	2384521	AT5G07530	cluster_1
Chr3	9878540	9878754	AT3G26819	cluster_1
Chr4	8807527	8810512	AT4G15396	cluster_1
Chr2	12728362	12729528	AT2G29820	cluster_1
Chr5	5619594	5620949	AT5G17080	cluster_1
Chr1	4597627	4598911	AT1G13400	cluster_1
Chr1	27334076	27334771	AT1G72580	cluster_1
Chr1	2907124	2907279	AT1G09026	cluster_1
Chr5	20562150	20562557	AT5G50500	cluster_1
Chr2	16496813	16497621	AT2G39520	cluster_1
Chr3	5583943	5584128	AT3G16432	cluster_1
Chr2	732388	734271	AT2G02640	cluster_1
Chr4	8788739	8790444	AT4G15380	cluster_1
Chr2	19605040	19605671	AT2G47880	cluster_1
Chr3	21589071	21590401	AT3G58340	cluster_1
Chr3	21591452	21592962	AT3G58350	cluster_1
Chr1	2908611	2909030	AT1G09030	cluster_1
Chr3	18337305	18338498	AT3G49450	cluster_1
Chr3	3948014	3948882	AT3G12420	cluster_1
Chr5	21048191	21052012	AT5G51800	cluster_1
Chr3	21593505	21594866	AT3G58360	cluster_1
Chr3	21768485	21770167	AT3G58880	cluster_1
Chr5	22016250	22017933	AT5G54230	cluster_1
Chr1	5791983	5793491	AT1G16940	cluster_1
Chr5	680541	681777	AT5G02920	cluster_1
Chr3	5898002	5898109	AT3G17261	cluster_1
Chr5	21378857	21379744	AT5G52720	cluster_1
Chr5	24799878	24800680	AT5G61710	cluster_1
Chr2	9379578	9379817	AT2G22055	cluster_1
Chr3	20473541	20474763	AT3G55240	cluster_1
Chr4	18441756	18443000	AT4G39756	cluster_1
Chr3	19670166	19670423	AT3G53060	cluster_1
Chr3	9875525	9875737	AT3G26815	cluster_1
Chr3	21587362	21588002	AT3G58330	cluster_1
Chr4	12307126	12309647	AT4G23590	cluster_1
Chr1	1541348	1542432	AT1G05291	cluster_1
Chr3	21585567	21586328	AT3G58320	cluster_1
Chr1	25684314	25686165	AT1G68480	cluster_1
Chr2	16495875	16496995	AT2G39518	cluster_1
Chr2	9895855	9896325	AT2G23240	cluster_1
Chr3	16680505	16681261	AT3G45470	cluster_1
Chr1	19909840	19909977	AT1G53366	cluster_1
Chr2	12460781	12465037	AT2G29000	cluster_1
Chr4	7742871	7746363	AT4G13300	cluster_1
Chr5	21901966	21903823	AT5G53950	cluster_1
Chr3	2501893	2503565	AT3G07840	cluster_1
Chr1	24342483	24343731	AT1G65483	cluster_1
Chr1	3859662	3860604	AT1G11470	cluster_1
Chr3	5984827	5985993	AT3G17490	cluster_1
Chr5	3026401	3027075	AT5G09750	cluster_1
Chr3	1573909	1576418	AT3G05450	cluster_1
Chr3	19669084	19669774	AT3G53050	cluster_1
Chr1	29877228	29879204	AT1G79430	cluster_1
Chr1	12233769	12236476	AT1G33750	cluster_1
Chr3	7715393	7716343	AT3G21900	cluster_1
Chr4	7843217	7846774	AT4G13495	cluster_1
Chr5	26743279	26743808	AT5G66985	cluster_1
Chr3	79305	80105	AT3G01250	cluster_1
Chr5	21380174	21380865	AT5G52730	cluster_1
Chr3	9878168	9878379	AT3G26818	cluster_1
Chr1	5796009	5796559	AT1G16950	cluster_1
Chr5	26682708	26682778	AT5G66817	cluster_1
Chr4	8940292	8940858	AT4G15710	cluster_1
Chr1	22244963	22245814	AT1G60370	cluster_1
Chr5	1234883	1236317	AT5G04380	cluster_1
Chr3	3496067	3497163	AT3G11160	cluster_1
Chr2	16886824	16888638	AT2G40435	cluster_1
Chr1	3857005	3859268	AT1G11460	cluster_1
Chr1	19090847	19094306	AT1G51480	cluster_1
Chr5	5623021	5624800	AT5G17100	cluster_1
Chr3	2499243	2501021	AT3G07830	cluster_1
Chr3	6000860	6002282	AT3G17530	cluster_1
Chr5	5626563	5627474	AT5G17110	cluster_1
Chr1	2524076	2526164	AT1G08090	cluster_1
Chr4	8754480	8760589	AT4G15340	cluster_1
Chr1	25446289	25446737	AT1G67865	cluster_1
Chr3	3949580	3950377	AT3G12430	cluster_1
Chr2	9372530	9373681	AT2G22030	cluster_1
Chr3	7732458	7733294	AT3G21945	cluster_1
Chr4	9324746	9328628	AT4G16560	cluster_1
Chr1	8714389	8715309	AT1G24590	cluster_1
Chr5	26681495	26681800	AT5G66816	cluster_1
Chr3	6383769	6385604	AT3G18550	cluster_1
Chr4	12217447	12217527	AT4G23387	cluster_1
Chr2	13108007	13108470	AT2G30766	cluster_1
Chr3	22419951	22420274	AT3G60650	cluster_1
Chr3	7366210	7367748	AT3G21010	cluster_1
Chr5	22622737	22623837	AT5G55890	cluster_1
Chr5	2584885	2585613	AT5G08070	cluster_1
Chr1	957261	957998	AT1G03800	cluster_1
Chr5	7346944	7349255	AT5G22160	cluster_1
Chr3	20587904	20588027	AT3G55512	cluster_1
Chr4	10755050	10755970	AT4G19780	cluster_1
Chr5	22071862	22072674	AT5G54360	cluster_1
Chr5	1004983	1006373	AT5G03790	cluster_1
Chr4	17849648	17852246	AT4G37970	cluster_1
Chr4	7839137	7840284	AT4G13490	cluster_1
Chr4	15633112	15633222	AT4G32378	cluster_1
Chr2	12455055	12459541	AT2G28990	cluster_1
Chr4	11691378	11694392	AT4G22070	cluster_1
Chr3	3310424	3311311	AT3G10590	cluster_1
Chr4	8929179	8929765	AT4G15670	cluster_1
Chr1	19619745	19620844	AT1G52690	cluster_1
Chr4	11849701	11850331	AT4G22490	cluster_1
Chr3	17000641	17004251	AT3G46270	cluster_1
Chr4	11095027	11096307	AT4G20680	cluster_1
Chr3	78376	79037	AT3G01240	cluster_1
Chr1	24713306	24714843	AT1G66290	cluster_1
Chr4	12985755	12987217	AT4G25410	cluster_1
Chr3	17026658	17031842	AT3G46340	cluster_1
Chr3	7897484	7898398	AT3G22340	cluster_1
Chr1	8357446	8358805	AT1G23580	cluster_1
Chr3	16397038	16399725	AT3G44920	cluster_1
Chr4	8762953	8764594	AT4G15350	cluster_1
Chr5	1349643	1352525	AT5G04690	cluster_1
Chr4	16925301	16926152	AT4G35710	cluster_1
Chr4	16923319	16924320	AT4G35700	cluster_1
Chr4	656407	659178	AT4G01520	cluster_1
Chr2	13944611	13946790	AT2G32870	cluster_1
Chr2	7433326	7434117	AT2G17080	cluster_1
Chr1	7272556	7274072	AT1G20900	cluster_1
Chr3	7769346	7770261	AT3G22057	cluster_1
Chr5	24789495	24793487	AT5G61690	cluster_1
Chr5	22070135	22071347	AT5G54350	cluster_1
Chr3	7751844	7753124	AT3G22000	cluster_1
Chr1	24398925	24400969	AT1G65620	cluster_1
Chr4	14525830	14526870	AT4G29640	cluster_1
Chr1	24460656	24461738	AT1G65770	cluster_1
Chr5	25459087	25460436	AT5G63595	cluster_1
Chr1	17600004	17601173	AT1G47790	cluster_1
Chr3	17036427	17041680	AT3G46350	cluster_1
Chr4	8937393	8937892	AT4G15700	cluster_1
Chr2	10995141	10996024	AT2G25780	cluster_1
Chr3	18592401	18594564	AT3G50140	cluster_1
Chr3	4355138	4357428	AT3G13400	cluster_1
Chr3	8801400	8802890	AT3G24290	cluster_1
Chr2	9024536	9025578	AT2G21030	cluster_1
Chr4	14517448	14518329	AT4G29610	cluster_1
Chr5	9104847	9105524	AT5G26060	cluster_1
Chr1	24427266	24428399	AT1G65680	cluster_1
Chr4	17796093	17797900	AT4G37850	cluster_1
Chr4	12214667	12216333	AT4G23380	cluster_1
Chr2	18086049	18087018	AT2G43600	cluster_1
Chr5	16334810	16335628	AT5G40800	cluster_1
Chr4	8721487	8726669	AT4G15290	cluster_1
Chr3	7761807	7762675	AT3G22040	cluster_1
Chr4	11914981	11916171	AT4G22660	cluster_1
Chr1	2527170	2529120	AT1G08100	cluster_1
Chr3	901841	903411	AT3G03670	cluster_1
Chr1	28508072	28509857	AT1G75930	cluster_1
Chr4	11913557	11914027	AT4G22650	cluster_1
Chr2	17747917	17750440	AT2G42610	cluster_1
Chr2	15847492	15848490	AT2G37820	cluster_1
Chr1	17385717	17386186	AT1G47400	cluster_1
Chr2	14341430	14343778	AT2G33880	cluster_1
Chr4	12214069	12214167	AT4G23375	cluster_1
Chr2	19504220	19504971	AT2G47530	cluster_1
Chr1	4662721	4663192	AT1G13609	cluster_1
Chr3	10550927	10551106	AT3G28291	cluster_1
Chr5	26744257	26745362	AT5G66990	cluster_1
Chr4	63410	65479	AT4G00160	cluster_1
Chr3	18460890	18461876	AT3G49770	cluster_1
Chr2	16816818	16818473	AT2G40260	cluster_1
Chr4	11097242	11098024	AT4G20690	cluster_1
Chr2	9884550	9886752	AT2G23220	cluster_1
Chr5	22842790	22844273	AT5G56390	cluster_1
Chr4	8792812	8794293	AT4G15390	cluster_1
Chr1	25168228	25169307	AT1G67260	cluster_1
Chr4	7414150	7414927	AT4G12500	cluster_1
Chr3	18522510	18523906	AT3G49950	cluster_1
Chr3	3050989	3051530	AT3G09922	cluster_1
Chr4	8925806	8926310	AT4G15660	cluster_1
Chr5	5628529	5629324	AT5G17120	cluster_1
Chr1	23439642	23440931	AT1G63206	cluster_1
Chr3	18598429	18601009	AT3G50160	cluster_1
Chr2	13058250	13061673	AT2G30660	cluster_1
Chr5	24793864	24797944	AT5G61700	cluster_1
Chr5	16138544	16141134	AT5G40350	cluster_1
Chr5	25654074	25656030	AT5G64110	cluster_1
Chr3	17372800	17373547	AT3G47180	cluster_1
Chr4	13275307	13277188	AT4G26200	cluster_1
Chr5	8876486	8877815	AT5G25490	cluster_1
Chr3	1217239	1219759	AT3G04520	cluster_1
Chr4	17855876	17857639	AT4G37990	cluster_1
Chr4	10733864	10734975	AT4G19730	cluster_1
Chr5	22711402	22712364	AT5G56080	cluster_1
Chr1	22242748	22243731	AT1G60360	cluster_1
Chr1	24428875	24430670	AT1G65681	cluster_1
Chr4	11700555	11702666	AT4G22080	cluster_1
Chr4	14090489	14094776	AT4G28530	cluster_1
Chr4	17155556	17157245	AT4G36260	cluster_1
Chr2	16125919	16126578	AT2G38520	cluster_1
Chr1	24503624	24504193	AT1G65870	cluster_1
Chr4	10531504	10532190	AT4G19250	cluster_1
Chr1	23384043	23385042	AT1G63060	cluster_1
Chr4	12206362	12213435	AT4G23370	cluster_1
Chr2	9862470	9863744	AT2G23160	cluster_1
Chr3	3951199	3952260	AT3G12440	cluster_1
Chr5	9106341	9106649	AT5G26070	cluster_1
Chr3	3954695	3955423	AT3G12460	cluster_1
Chr4	7836675	7837684	AT4G13480	cluster_1
Chr5	1023528	1023683	AT5G03837	cluster_1
Chr3	9022281	9023030	AT3G24700	cluster_1
Chr2	19213028	19215166	AT2G46760	cluster_1
Chr3	17885542	17885667	AT3G48298	cluster_1
Chr2	12511292	12515895	AT2G29120	cluster_1
Chr1	4550153	4551620	AT1G13290	cluster_1
Chr1	17389679	17390781	AT1G47405	cluster_1
Chr2	14293561	14295271	AT2G33790	cluster_1
Chr3	7767433	7768526	AT3G22053	cluster_1
Chr1	11343980	11347767	AT1G31690	cluster_1
Chr2	8246220	8246441	AT2G19020	cluster_1
Chr4	17268906	17269743	AT4G36620	cluster_1
Chr3	19672873	19673471	AT3G53065	cluster_1
Chr3	17611787	17616639	AT3G47760	cluster_1
Chr1	12322574	12322753	AT1G33925	cluster_1
Chr5	26136094	26137183	AT5G65410	cluster_1
Chr3	18601755	18603793	AT3G50170	cluster_1
Chr3	19296244	19298073	AT3G52010	cluster_1
Chr1	10169084	10169619	AT1G29100	cluster_1
Chr1	5602873	5604663	AT1G16390	cluster_1
Chr1	10607888	10609618	AT1G30170	cluster_1
Chr3	18595731	18597642	AT3G50150	cluster_1
Chr1	17496839	17498110	AT1G47603	cluster_1
Chr1	17597898	17599099	AT1G47786	cluster_1
Chr3	1813114	1813224	AT3G06019	cluster_1
Chr5	18298926	18301069	AT5G45220	cluster_1
Chr5	24801554	24803169	AT5G61720	cluster_1
Chr5	20656253	20658001	AT5G50790	cluster_1
Chr3	12667227	12667370	AT3G31051	cluster_1
Chr1	25847066	25848540	AT1G68800	cluster_1
Chr4	14240797	14242611	AT4G28840	cluster_1
Chr1	19359039	19360675	AT1G52060	cluster_1
Chr5	19067692	19068255	AT5G46990	cluster_1
Chr3	7355963	7357966	AT3G20980	cluster_1
Chr4	14087556	14089796	AT4G28520	cluster_1
Chr1	24909213	24911485	AT1G66780	cluster_1
Chr5	9072727	9075690	AT5G25980	cluster_1
Chr5	1464145	1467041	AT5G04970	cluster_1
Chr2	16340282	16340360	AT2G39175	cluster_1
Chr1	20151016	20152752	AT1G53990	cluster_1
Chr3	8289647	8290066	AT3G23230	cluster_1
Chr1	23007147	23008585	AT1G62280	cluster_1
Chr2	16245214	16247483	AT2G38910	cluster_1
Chr1	19087413	19090414	AT1G51470	cluster_1
Chr3	9875893	9876103	AT3G26816	cluster_1
Chr3	12167767	12168153	AT3G30580	cluster_1
Chr5	23334817	23336566	AT5G57620	cluster_1
Chr1	17601513	17602676	AT1G47800	cluster_1
Chr4	17254660	17255716	AT4G36570	cluster_1
Chr5	16330115	16331026	AT5G40790	cluster_1
Chr1	9912203	9913837	AT1G28310	cluster_1
Chr3	1813267	1814169	AT3G06020	cluster_1
Chr2	15845350	15846051	AT2G37810	cluster_1
Chr3	2573944	2575215	AT3G08490	cluster_1
Chr4	17852441	17854500	AT4G37980	cluster_1
Chr2	608759	610130	AT2G02310	cluster_1
Chr2	18727561	18728935	AT2G45430	cluster_1
Chr1	17596610	17597023	AT1G47783	cluster_1
Chr2	13709604	13710356	AT2G32275	cluster_1
Chr1	25982330	25986313	AT1G69120	cluster_1
Chr1	26906453	26908807	AT1G71390	cluster_1
Chr2	19508980	19511792	AT2G47550	cluster_1
Chr3	23071080	23071766	AT3G62350	cluster_1
Chr2	17029701	17029899	AT2G40805	cluster_1
Chr3	323977	324365	AT3G01950	cluster_1
Chr5	8164347	8167673	AT5G24140	cluster_1
Chr1	23004499	23005650	AT1G62270	cluster_1
Chr4	8719182	8720618	AT4G15280	cluster_1
Chr3	6333048	6333948	AT3G18460	cluster_1
Chr1	10602178	10605159	AT1G30150	cluster_1
Chr5	22850584	22852740	AT5G56420	cluster_1
Chr1	24406542	24409068	AT1G65630	cluster_1
Chr1	10610685	10614013	AT1G30180	cluster_1
Chr3	17042215	17043500	AT3G46360	cluster_1
Chr2	10947096	10947245	AT2G25697	cluster_1
Chr1	17491732	17494759	AT1G47600	cluster_1
Chr5	22813768	22816162	AT5G56330	cluster_1
Chr1	24577553	24580185	AT1G66020	cluster_1
Chr4	11851228	11853018	AT4G22505	cluster_1
Chr1	4556892	4558708	AT1G13300	cluster_1
Chr2	16889212	16891292	AT2G40440	cluster_1
Chr5	25031601	25032204	AT5G62330	cluster_1
Chr4	8751387	8753157	AT4G15330	cluster_1
Chr5	20379489	20381036	AT5G50115	cluster_1
Chr1	19012173	19013306	AT1G51290	cluster_1
Chr2	19511717	19512728	AT2G47560	cluster_1
Chr5	21375753	21378172	AT5G52710	cluster_1
Chr2	13948750	13950556	AT2G32880	cluster_1
Chr3	420108	420680	AT3G02242	cluster_1
Chr5	3232569	3234210	AT5G10280	cluster_1
Chr5	20394870	20395010	AT5G50136	cluster_1
Chr5	21928847	21930637	AT5G54040	cluster_1
Chr1	22523637	22528811	AT1G61120	cluster_1
Chr5	7863331	7864271	AT5G23370	cluster_1
Chr1	24508633	24510742	AT1G65880	cluster_1
Chr1	924996	926373	AT1G03720	cluster_1
Chr1	24801611	24801754	AT1G66475	cluster_1
Chr5	24770099	24771252	AT5G61610	cluster_1
Chr4	7740283	7742857	AT4G13290	cluster_1
Chr1	25444805	25445263	AT1G67860	cluster_1
Chr4	11228187	11229577	AT4G21020	cluster_1
Chr3	17374379	17376054	AT3G47190	cluster_1
Chr5	2379924	2381317	AT5G07520	cluster_1
Chr3	12357396	12357599	AT3G30730	cluster_1
Chr1	8874124	8874834	AT1G25310	cluster_1
Chr1	4298889	4299475	AT1G12630	cluster_1
Chr2	14693756	14696378	AT2G34830	cluster_1
Chr2	18644084	18646447	AT2G45220	cluster_1
Chr5	2950914	2951693	AT5G09480	cluster_1
Chr1	7749571	7750062	AT1G22010	cluster_1
Chr2	7808871	7810795	AT2G17950	cluster_1
Chr1	3230450	3233109	AT1G09932	cluster_1
Chr2	18087840	18089224	AT2G43610	cluster_1
Chr3	8030474	8030629	AT3G22723	cluster_1
Chr3	5681419	5682331	AT3G16670	cluster_1
Chr3	9413127	9415003	AT3G25790	cluster_1
Chr3	17032489	17032836	AT3G46345	cluster_1
Chr4	10755966	10756808	AT4G19790	cluster_1
Chr1	20461038	20461558	AT1G54880	cluster_1
Chr3	76655	77411	AT3G01230	cluster_1
Chr5	1238103	1238219	AT5G04386	cluster_1
Chr2	16248146	16251002	AT2G38920	cluster_1
Chr1	25977501	25978706	AT1G69090	cluster_1
Chr2	15827706	15828620	AT2G37740	cluster_1
Chr2	9863855	9866562	AT2G23170	cluster_1
Chr5	25308572	25310973	AT5G63090	cluster_1
Chr2	12726102	12727253	AT2G29810	cluster_1
Chr5	15737427	15738387	AT5G39300	cluster_1
Chr3	21595774	21596538	AT3G58370	cluster_1
Chr1	27549021	27552517	AT1G73270	cluster_1
Chr1	19621238	19623461	AT1G52695	cluster_1
Chr1	11337558	11341889	AT1G31670	cluster_1
Chr4	14528587	14529342	AT4G29650	cluster_1
Chr3	19478103	19478451	AT3G52527	cluster_1
Chr4	11687620	11689021	AT4G22060	cluster_1
Chr1	23433630	23434600	AT1G63200	cluster_1
Chr1	8367170	8370280	AT1G23640	cluster_1
Chr1	6981264	6983627	AT1G20132	cluster_1
Chr1	22235091	22235606	AT1G60320	cluster_1
Chr3	5579386	5580953	AT3G16420	cluster_1
Chr3	20663983	20664576	AT3G55677	cluster_1
Chr5	3311395	3311496	AT5G10504	cluster_1
Chr3	12667704	12667826	AT3G31068	cluster_1
Chr2	9019506	9020219	AT2G21000	cluster_1
Chr5	17908945	17909507	AT5G44430	cluster_1
Chr1	4830297	4831915	AT1G14110	cluster_1
Chr1	7898013	7899261	AT1G22370	cluster_1
Chr5	20910244	20913451	AT5G51480	cluster_1
Chr4	7721618	7723989	AT4G13260	cluster_1
Chr1	7226310	7227566	AT1G20795	cluster_1
Chr2	12868630	12869724	AT2G30130	cluster_1
Chr1	22241273	22242235	AT1G60350	cluster_1
Chr1	16813654	16814733	AT1G44191	cluster_1
Chr3	22441771	22443771	AT3G60720	cluster_1
Chr4	12352956	12353131	AT4G23713	cluster_1
Chr4	7892320	7893705	AT4G13575	cluster_1
Chr2	7982868	7984096	AT2G18380	cluster_1
Chr1	24458591	24459715	AT1G65760	cluster_1
Chr1	4978794	4978907	AT1G14549	cluster_1
Chr1	24583149	24583652	AT1G66030	cluster_1
Chr5	1231751	1234147	AT5G04370	cluster_1
Chr4	7273967	7274727	AT4G12170	cluster_1
Chr1	8354966	8356461	AT1G23570	cluster_1
Chr4	9318442	9324254	AT4G16550	cluster_1
Chr4	12720394	12721443	AT4G24650	cluster_1
Chr2	12443919	12448163	AT2G28970	cluster_1
Chr5	20925980	20926594	AT5G51520	cluster_1
Chr4	10929146	10931277	AT4G20235	cluster_1
Chr1	25861123	25863120	AT1G68810	cluster_1
Chr4	14084749	14086844	AT4G28510	cluster_1
Chr1	25551922	25554258	AT1G68170	cluster_1
Chr4	7887440	7888638	AT4G13572	cluster_1
Chr4	2771044	2772252	AT4G05490	cluster_1
Chr4	12293332	12295859	AT4G23560	cluster_1
Chr2	15709808	15710912	AT2G37435	cluster_1
Chr1	12283862	12285306	AT1G33840	cluster_1
Chr3	889509	892162	AT3G03660	cluster_1
Chr3	16701133	16703366	AT3G45530	cluster_1
Chr4	11226286	11227363	AT4G21010	cluster_1
Chr4	7409621	7410406	AT4G12490	cluster_1
Chr2	12363630	12365377	AT2G28810	cluster_1
Chr1	12281847	12282297	AT1G33835	cluster_1
Chr1	10898172	10899912	AT1G30720	cluster_1
Chr5	5945665	5947464	AT5G17960	cluster_1
Chr3	16706312	16707649	AT3G45540	cluster_1
Chr2	8247783	8248001	AT2G19030	cluster_1
Chr3	20617049	20618881	AT3G55590	cluster_1
Chr2	10948747	10949626	AT2G25700	cluster_1
Chr3	1572718	1573266	AT3G05440	cluster_1
Chr4	8736721	8740047	AT4G15310	cluster_1
Chr2	735411	736546	AT2G02650	cluster_1
Chr5	20665077	20667304	AT5G50800	cluster_1
Chr5	7718121	7721839	AT5G23020	cluster_1
Chr5	17907069	17907598	AT5G44420	cluster_1
Chr5	24323594	24324169	AT5G60480	cluster_1
Chr5	17409524	17411214	AT5G43360	cluster_1
Chr3	6161137	6163272	AT3G18010	cluster_1
Chr1	9909020	9909127	AT1G28307	cluster_1
Chr5	9107997	9108422	AT5G26080	cluster_1
Chr3	8798934	8799401	AT3G24280	cluster_1
Chr5	22835446	22835823	AT5G56369	cluster_1
Chr3	17055919	17057277	AT3G46375	cluster_1
Chr1	22988196	22988844	AT1G62220	cluster_1
Chr3	7360559	7360897	AT3G20993	cluster_1
Chr1	17383034	17383408	AT1G47395	cluster_1
Chr5	1015803	1017263	AT5G03820	cluster_1
Chr1	24763957	24765541	AT1G66390	cluster_1
Chr5	17053517	17058245	AT5G42600	cluster_1
Chr3	10530925	10531851	AT3G28240	cluster_1
Chr1	20764011	20765752	AT1G55580	cluster_1
Chr1	22231188	22232737	AT1G60310	cluster_1
Chr1	25993659	25995212	AT1G69150	cluster_1
Chr1	7894858	7897591	AT1G22360	cluster_1
Chr2	13277811	13278745	AT2G31160	cluster_1
Chr3	10540646	10541571	AT3G28280	cluster_1
Chr4	15451988	15454160	AT4G31940	cluster_1
Chr1	2354354	2355771	AT1G07640	cluster_1
Chr3	6289227	6290383	AT3G18320	cluster_1
Chr1	17594683	17595343	AT1G47780	cluster_1
Chr1	12319905	12320870	AT1G33920	cluster_1
Chr3	21584038	21585030	AT3G58310	cluster_1
Chr1	27331381	27333698	AT1G72570	cluster_1
Chr1	20154169	20156419	AT1G54000	cluster_1
Chr5	24768382	24769010	AT5G61605	cluster_1
Chr2	10033043	10034327	AT2G23580	cluster_1
Chr2	14936666	14937964	AT2G35585	cluster_1
Chr4	9185298	9186779	AT4G16230	cluster_1
Chr5	8392059	8395302	AT5G24550	cluster_1
Chr5	3987375	3989406	AT5G12330	cluster_1
Chr2	16796599	16797585	AT2G40220	cluster_1
Chr1	24670536	24673661	AT1G66220	cluster_1
Chr4	7846597	7846899	AT4G13494	cluster_1
Chr5	20382615	20383874	AT5G50120	cluster_1
Chr3	1220229	1220301	AT3G04525	cluster_1
Chr2	14288425	14289225	AT2G33775	cluster_1
Chr1	5373504	5374575	AT1G15620	cluster_1
Chr5	23257065	23257184	AT5G57391	cluster_1
Chr3	9871960	9872165	AT3G26812	cluster_1
Chr1	21111805	21113621	AT1G56400	cluster_1
Chr1	21641130	21642041	AT1G58330	cluster_1
Chr1	19242294	19242437	AT1G51823	cluster_1
Chr1	19001544	19002215	AT1G51250	cluster_1
Chr2	19327896	19330197	AT2G47040	cluster_1
Chr1	18917547	18917774	AT1G51035	cluster_1
Chr1	3234060	3235530	AT1G09935	cluster_1
Chr3	19018853	19019173	AT3G51200	cluster_1
Chr5	16604002	16605213	AT5G41500	cluster_1
Chr1	20149334	20149609	AT1G53980	cluster_1
Chr1	26456844	26459450	AT1G70260	cluster_1
Chr3	21370903	21373446	AT3G57670	cluster_1
Chr5	22848508	22850331	AT5G56410	cluster_1
Chr4	16239363	16241137	AT4G33880	cluster_1
Chr3	18524084	18525687	AT3G49960	cluster_1
Chr2	6672892	6673989	AT2G15330	cluster_1
Chr1	24665629	24668783	AT1G66210	cluster_1
Chr5	9079505	9082384	AT5G26000	cluster_1
Chr5	22808641	22810237	AT5G56320	cluster_1
Chr5	9076107	9077379	AT5G25990	cluster_1
Chr5	5858695	5860041	AT5G17750	cluster_1
Chr4	7845707	7845927	AT4G13493	cluster_1
Chr1	7900387	7902332	AT1G22380	cluster_1
Chr2	9866619	9866792	AT2G23171	cluster_1
Chr1	10069365	10071082	AT1G28650	cluster_1
Chr3	7358840	7360154	AT3G20990	cluster_1
Chr1	23747304	23749053	AT1G64000	cluster_1
Chr5	9135913	9138264	AT5G26146	cluster_1
Chr4	12304246	12305397	AT4G23580	cluster_1
Chr3	116231	116548	AT3G01327	cluster_1
Chr2	8243089	8245378	AT2G19010	cluster_1
Chr3	5588486	5590055	AT3G16450	cluster_1
Chr1	20146448	20147988	AT1G53950	cluster_1
Chr5	1013939	1015345	AT5G03810	cluster_1
Chr5	4904347	4907094	AT5G15130	cluster_1
Chr5	21919781	21921189	AT5G54010	cluster_1
Chr1	26709947	26711462	AT1G70830	cluster_1
Chr3	10529215	10530199	AT3G28230	cluster_1
Chr4	10797217	10798388	AT4G19920	cluster_1
Chr1	4023667	4025097	AT1G11920	cluster_1
Chr2	16498486	16499471	AT2G39530	cluster_1
Chr3	4358179	4359007	AT3G13404	cluster_1
Chr3	7695228	7695936	AT3G21840	cluster_1
Chr1	9789826	9791546	AT1G28080	cluster_1
Chr1	22254405	22255798	AT1G60400	cluster_1
Chr4	17252657	17252989	AT4G36560	cluster_1
Chr3	17888101	17889814	AT3G48310	cluster_1
Chr3	19674533	19674942	AT3G53070	cluster_1
Chr4	14510147	14511043	AT4G29580	cluster_1
Chr1	3496928	3499439	AT1G10586	cluster_1
Chr1	23751756	23752121	AT1G64020	cluster_1
Chr1	26718320	26718992	AT1G70860	cluster_1
Chr3	21548484	21549558	AT3G58190	cluster_1
Chr1	18915134	18915596	AT1G51030	cluster_1
Chr1	8371609	8372845	AT1G23660	cluster_1
Chr1	4130421	4131137	AT1G12180	cluster_1
Chr1	19007510	19010411	AT1G51270	cluster_1
Chr5	9128110	9128610	AT5G26130	cluster_1
Chr1	22804613	22806318	AT1G61750	cluster_1
Chr5	19024403	19024970	AT5G46875	cluster_1
Chr2	18389381	18391142	AT2G44550	cluster_1
Chr3	16244952	16250205	AT3G44705	cluster_1
Chr2	17257380	17258196	AT2G41390	cluster_1
Chr1	7058194	7058310	AT1G20375	cluster_1
Chr3	10538105	10540024	AT3G28270	cluster_1
Chr5	3349134	3349468	AT5G10590	cluster_1
Chr5	23253459	23256450	AT5G57390	cluster_1
Chr2	19205157	19207455	AT2G46740	cluster_1
Chr1	6906899	6908741	AT1G19900	cluster_1
Chr5	5742542	5745568	AT5G17430	cluster_1
Chr5	2367167	2369554	AT5G07480	cluster_1
Chr4	13607329	13608031	AT4G27140	cluster_1
Chr5	3347421	3348734	AT5G10580	cluster_1
Chr3	9335876	9336459	AT3G25650	cluster_1
Chr3	7899215	7900514	AT3G22345	cluster_1
Chr1	23750884	23751441	AT1G64010	cluster_1
Chr1	20459006	20460647	AT1G54870	cluster_1
Chr3	6592316	6592942	AT3G19055	cluster_1
Chr1	19270193	19274068	AT1G51880	cluster_1
Chr4	11854809	11855366	AT4G22513	cluster_1
Chr3	9845396	9847148	AT3G26770	cluster_1
Chr5	20600727	20601416	AT5G50620	cluster_1
Chr1	19243025	19246010	AT1G51830	cluster_1
Chr1	6977885	6980241	AT1G20130	cluster_1
Chr4	8770185	8771899	AT4G15360	cluster_1
Chr1	24716497	24718050	AT1G66300	cluster_1
Chr2	7848399	7850303	AT2G18060	cluster_1
Chr3	325181	325351	AT3G01961	cluster_1
Chr3	3311785	3312831	AT3G10595	cluster_1
Chr3	4358537	4358826	AT3G13403	cluster_1
Chr1	24583820	24586681	AT1G66040	cluster_1
Chr5	5856235	5857934	AT5G17740	cluster_1
Chr1	19274658	19278528	AT1G51890	cluster_1
Chr5	23858894	23862129	AT5G59100	cluster_1
Chr3	10532389	10532502	AT3G28243	cluster_1
Chr3	7363921	7365138	AT3G21000	cluster_1
Chr3	4371470	4371987	AT3G13432	cluster_1
Chr5	22066831	22067565	AT5G54340	cluster_1
Chr3	17885524	17887118	AT3G48300	cluster_1
Chr2	17259457	17260120	AT2G41400	cluster_1
Chr5	8096290	8097660	AT5G23970	cluster_1
Chr2	19603339	19603650	AT2G47870	cluster_1
Chr5	9130796	9131636	AT5G26140	cluster_1
Chr1	23009911	23013492	AT1G62290	cluster_1
Chr4	12719607	12719771	AT4G24644	cluster_1
Chr1	9841332	9842312	AT1G28170	cluster_1
Chr2	16298227	16299202	AT2G39030	cluster_1
Chr5	15096210	15097318	AT5G37910	cluster_1
Chr5	8105233	8105325	AT5G23989	cluster_1
Chr2	9897809	9899125	AT2G23250	cluster_1
Chr3	25507	27449	AT3G01080	cluster_1
Chr3	7764131	7765143	AT3G22050	cluster_1
Chr4	9061269	9061676	AT4G15990	cluster_1
Chr3	5899515	5900637	AT3G17265	cluster_1
Chr5	7354164	7354688	AT5G22190	cluster_1
Chr4	9083447	9084727	AT4G16030	cluster_1
Chr2	9892716	9895400	AT2G23230	cluster_1
Chr3	18455347	18456125	AT3G49760	cluster_1
Chr3	5676829	5677921	AT3G16660	cluster_1
Chr4	11587049	11588272	AT4G21840	cluster_1
Chr1	4688156	4688966	AT1G13670	cluster_1
Chr5	25504813	25504902	AT5G63715	cluster_1
Chr1	24452096	24453211	AT1G65740	cluster_1
Chr1	9907202	9907615	AT1G28306	cluster_1
Chr1	25449367	25451012	AT1G67870	cluster_1
Chr5	23933404	23934690	AT5G59340	cluster_1
Chr1	23331676	23333110	AT1G62980	cluster_1
Chr3	9872333	9872553	AT3G26813	cluster_1
Chr1	19364888	19366924	AT1G52070	cluster_1
Chr5	2039859	2041928	AT5G06640	cluster_1
Chr5	21085635	21087923	AT5G51870	cluster_1
Chr5	15739280	15740514	AT5G39310	cluster_1
Chr2	15415139	15416766	AT2G36770	cluster_1
Chr1	24410851	24413527	AT1G65640	cluster_1
Chr5	9016908	9018424	AT5G25860	cluster_1
Chr2	9343410	9347159	AT2G21920	cluster_1
Chr5	17031111	17033726	AT5G42590	cluster_1
Chr5	22064993	22066063	AT5G54330	cluster_1
Chr3	21506613	21507654	AT3G58070	cluster_1
Chr3	18335715	18336317	AT3G49440	cluster_1
Chr3	6291127	6292257	AT3G18330	cluster_1
Chr4	15079243	15081657	AT4G30980	cluster_1
Chr1	22529024	22531784	AT1G61130	cluster_1
Chr5	20555120	20555758	AT5G50470	cluster_1
Chr3	1215636	1216958	AT3G04510	cluster_1
Chr2	8253416	8255534	AT2G19050	cluster_1
Chr3	5649932	5651056	AT3G16590	cluster_1
Chr5	20668113	20668268	AT5G50801	cluster_1
Chr5	7696135	7697927	AT5G23000	cluster_1
Chr3	16719630	16722674	AT3G45560	cluster_1
Chr4	18169175	18170949	AT4G38990	cluster_1
Chr3	16678434	16680043	AT3G45460	cluster_1
Chr1	20042640	20043344	AT1G53690	cluster_1
Chr5	1024641	1025812	AT5G03840	cluster_1
Chr4	10918676	10922396	AT4G20220	cluster_1
Chr3	8242302	8243372	AT3G23130	cluster_1
Chr3	117254	117568	AT3G01328	cluster_1
Chr5	2952216	2953245	AT5G09490	cluster_1
Chr5	23931318	23931889	AT5G59330	cluster_1
Chr5	7798197	7799448	AT5G23170	cluster_1
Chr3	9417551	9418705	AT3G25795	cluster_1
Chr5	9014082	9015917	AT5G25850	cluster_1
Chr3	18851533	18853137	AT3G50730	cluster_1
Chr3	10533324	10533689	AT3G28250	cluster_1
Chr3	23069516	23071207	AT3G62340	cluster_1
Chr1	20017389	20017932	AT1G53633	cluster_1
Chr1	699121	699246	AT1G03022	cluster_1
Chr1	4702725	4704657	AT1G13710	cluster_1
Chr5	23605202	23607028	AT5G58400	cluster_1
Chr4	7406105	7406937	AT4G12480	cluster_1
Chr3	4863631	4865949	AT3G14490	cluster_1
Chr1	21420309	21420803	AT1G57830	cluster_1
Chr5	957744	961032	AT5G03680	cluster_1
Chr2	13252219	13252765	AT2G31083	cluster_1
Chr2	16076384	16078583	AT2G38380	cluster_1
Chr1	3449691	3451226	AT1G10480	cluster_1
Chr1	9621570	9626004	AT1G27660	cluster_1
Chr2	738504	739769	AT2G02660	cluster_1
Chr2	19220727	19222916	AT2G46770	cluster_1
Chr5	15123089	15124684	AT5G37970	cluster_1
Chr5	21182468	21183875	AT5G52130	cluster_1
Chr1	18909924	18910142	AT1G51000	cluster_1
Chr5	26504467	26506569	AT5G66350	cluster_1
Chr3	21597799	21599568	AT3G58380	cluster_1
Chr5	20917929	20919838	AT5G51500	cluster_1
Chr5	7686253	7686779	AT5G22970	cluster_1
Chr5	7801474	7801890	AT5G23180	cluster_1
Chr1	6785427	6787967	AT1G19630	cluster_1
Chr5	2622030	2622720	AT5G08150	cluster_1
Chr3	3307051	3308233	AT3G10580	cluster_1
Chr1	1843568	1846302	AT1G06080	cluster_1
Chr3	21570745	21572143	AT3G58250	cluster_1
Chr1	6177617	6179289	AT1G17950	cluster_1
Chr1	10895280	10897109	AT1G30710	cluster_1
Chr4	16181012	16181776	AT4G33710	cluster_1
Chr3	19293010	19294702	AT3G52000	cluster_1
Chr5	1491639	1493457	AT5G05050	cluster_1
Chr4	7417236	7417803	AT4G12510	cluster_1
Chr4	10745682	10747127	AT4G19750	cluster_1
Chr5	21184522	21186872	AT5G52140	cluster_1
Chr3	324581	325087	AT3G01960	cluster_1
Chr1	19553217	19555543	AT1G52470	cluster_1
Chr4	7434199	7434858	AT4G12545	cluster_1
Chr5	697993	699000	AT5G02980	cluster_1
Chr1	24499066	24502745	AT1G65860	cluster_1
Chr5	10455682	10455807	AT5G28491	cluster_1
Chr5	16660469	16660640	AT5G41663	cluster_1
Chr1	8373282	8375897	AT1G23670	cluster_1
Chr2	16123985	16125445	AT2G38510	cluster_1
Chr3	118873	119178	AT3G01329	cluster_1
Chr1	24614962	24616930	AT1G66130	cluster_1
Chr5	18302147	18308303	AT5G45230	cluster_1
Chr5	20567386	20568075	AT5G50510	cluster_1
Chr5	19025895	19026269	AT5G46877	cluster_1
Chr3	17005483	17008424	AT3G46280	cluster_1
Chr4	14507398	14508482	AT4G29570	cluster_1
Chr1	28597530	28598300	AT1G76220	cluster_1
Chr3	3564079	3565779	AT3G11380	cluster_1
Chr1	12227279	12228460	AT1G33730	cluster_1
Chr3	7697089	7697550	AT3G21850	cluster_1
Chr3	115320	115756	AT3G01326	cluster_1
Chr5	26740445	26741125	AT5G66970	cluster_1
Chr1	20148419	20148898	AT1G53970	cluster_1
Chr4	6584727	6586262	AT4G10670	cluster_1
Chr1	20691775	20693952	AT1G55420	cluster_1
Chr1	9904734	9905516	AT1G28305	cluster_1
Chr3	7300675	7303693	AT3G20840	cluster_1
Chr1	24115137	24116747	AT1G64910	cluster_1
Chr2	18714574	18714729	AT2G45412	cluster_1
Chr1	7524086	7524631	AT1G21475	cluster_1
Chr1	9654688	9656089	AT1G27740	cluster_1
Chr1	8371020	8371106	AT1G23650	cluster_1
Chr1	11514594	11515595	AT1G32030	cluster_1
Chr2	9428743	9429844	AT2G22180	cluster_1
Chr5	5617432	5617572	AT5G17073	cluster_1
Chr5	24160456	24164755	AT5G60010	cluster_1
Chr3	18855161	18856884	AT3G50740	cluster_1
Chr1	4078913	4080106	AT1G12070	cluster_1
Chr3	16244193	16244348	AT3G44704	cluster_1
Chr4	17718961	17719318	AT4G37720	cluster_1
Chr4	10739567	10740620	AT4G19740	cluster_1
Chr4	9881635	9883432	AT4G17785	cluster_1
Chr5	19428888	19430476	AT5G47980	cluster_1
Chr1	22516602	22518287	AT1G61110	cluster_1
Chr5	20913553	20915606	AT5G51490	cluster_1
Chr1	28602811	28603929	AT1G76240	cluster_1
Chr4	7711064	7711620	AT4G13263	cluster_1
Chr5	20560434	20561187	AT5G50490	cluster_1
Chr4	11098270	11100055	AT4G20700	cluster_1
Chr2	9426849	9427817	AT2G22170	cluster_1
Chr2	13511579	13513550	AT2G31770	cluster_1
Chr1	18913110	18913828	AT1G51020	cluster_1
Chr3	5999289	6000370	AT3G17520	cluster_1
Chr2	16634519	16635568	AT2G39851	cluster_1
Chr1	21320938	21324637	AT1G57570	cluster_1
Chr1	6784020	6785075	AT1G19620	cluster_1
Chr2	13940187	13943804	AT2G32860	cluster_1
Chr5	20644661	20645469	AT5G50760	cluster_1
Chr2	17507509	17508616	AT2G41940	cluster_1
Chr1	19000509	19000892	AT1G51240	cluster_1
Chr1	7671028	7674215	AT1G21860	cluster_1
Chr1	24757413	24758490	AT1G66380	cluster_1
Chr2	7812380	7813129	AT2G17960	cluster_1
Chr5	23862459	23863053	AT5G59105	cluster_1
Chr3	9020651	9021491	AT3G24690	cluster_1
Chr5	8225861	8227551	AT5G24220	cluster_1
Chr1	11014783	11015913	AT1G30930	cluster_1
Chr3	16673146	16674880	AT3G45450	cluster_1
Chr2	13109794	13112011	AT2G30770	cluster_1
Chr2	13708748	13708864	AT2G32273	cluster_1
Chr3	19676524	19677104	AT3G53075	cluster_1
Chr2	8662941	8665026	AT2G20080	cluster_1
Chr1	28599760	28600442	AT1G76230	cluster_1
Chr4	17461573	17463734	AT4G37060	cluster_1
Chr5	17415772	17417798	AT5G43370	cluster_1
Chr3	7652487	7656011	AT3G21720	cluster_1
Chr3	8031341	8032459	AT3G22730	cluster_1
Chr3	6593773	6594977	AT3G19070	cluster_1
Chr1	25621678	25622412	AT1G68360	cluster_1
Chr1	26199623	26200603	AT1G69660	cluster_1
Chr3	18847519	18849430	AT3G50720	cluster_1
Chr5	1484177	1486065	AT5G05030	cluster_1
Chr5	18295521	18298434	AT5G45210	cluster_1
Chr3	18729054	18730269	AT3G50470	cluster_1
Chr2	8251674	8251892	AT2G19045	cluster_1
Chr1	4095246	4095845	AT1G12100	cluster_1
Chr5	7657224	7659868	AT5G22900	cluster_1
Chr1	17603504	17604559	AT1G47810	cluster_1
Chr5	8183075	8186640	AT5G24160	cluster_1
Chr3	5983199	5984320	AT3G17480	cluster_1
Chr3	21582764	21583390	AT3G58300	cluster_1
Chr2	7980625	7981758	AT2G18370	cluster_1
Chr3	8028961	8030097	AT3G22720	cluster_1
Chr1	18911597	18911845	AT1G51010	cluster_1
Chr5	22709756	22710809	AT5G56075	cluster_1
Chr5	21925984	21927243	AT5G54030	cluster_1
Chr3	7771016	7772340	AT3G22060	cluster_1
Chr1	12303862	12304911	AT1G33880	cluster_1
Chr1	4663831	4666017	AT1G13610	cluster_1
Chr1	4429718	4430965	AT1G12980	cluster_1
Chr1	24268135	24269646	AT1G65340	cluster_1
Chr3	119618	119917	AT3G01331	cluster_1
Chr1	19003376	19005641	AT1G51260	cluster_1
Chr1	26722881	26723778	AT1G70880	cluster_1
Chr2	9334149	9336222	AT2G21900	cluster_1
Chr4	9895290	9896668	AT4G17800	cluster_1
Chr1	23136369	23137191	AT1G62510	cluster_1
Chr2	16079681	16081509	AT2G38390	cluster_1
Chr2	12437914	12442347	AT2G28960	cluster_1
Chr5	23765814	23768049	AT5G58860	cluster_1
Chr2	18173034	18174482	AT2G43880	cluster_1
Chr5	4908686	4910799	AT5G15140	cluster_1
Chr1	23331462	23331608	AT1G62978	cluster_1
Chr3	11914366	11915697	AT3G30280	cluster_1
Chr4	18443679	18444788	AT4G39760	cluster_1
Chr1	10071712	10073411	AT1G28660	cluster_1
Chr5	7725573	7725728	AT5G23027	cluster_1
Chr1	20019293	20019799	AT1G53635	cluster_1
Chr2	10792664	10793832	AT2G25340	cluster_1
Chr1	24454772	24458439	AT1G65750	cluster_1
Chr1	19549331	19551282	AT1G52460	cluster_1
Chr5	10454393	10455196	AT5G28490	cluster_1
Chr2	1993082	1994166	AT2G05440	cluster_1
Chr5	9137461	9140099	AT5G26150	cluster_1
Chr5	25456993	25458470	AT5G63590	cluster_1
Chr3	6914910	6916142	AT3G19890	cluster_1
Chr2	11087348	11087944	AT2G26010	cluster_1
Chr1	4025930	4026732	AT1G11925	cluster_1
Chr5	21346423	21347478	AT5G52610	cluster_1
Chr5	16605491	16606228	AT5G41505	cluster_1
Chr1	4128607	4129701	AT1G12170	cluster_1
Chr1	8712478	8713032	AT1G24577	cluster_1
Chr2	610428	611843	AT2G02320	cluster_1
Chr5	18654319	18656376	AT5G46000	cluster_1
Chr2	12449336	12454356	AT2G28980	cluster_1
Chr4	17858351	17859325	AT4G38000	cluster_1
Chr5	21586606	21588941	AT5G53210	cluster_1
Chr5	21382530	21383180	AT5G52740	cluster_1
Chr4	18437806	18438665	AT4G39745	cluster_1
Chr1	19014260	19016103	AT1G51300	cluster_1
Chr5	22853323	22854575	AT5G56430	cluster_1
Chr3	4104576	4106112	AT3G12900	cluster_1
Chr1	22246455	22247411	AT1G60380	cluster_1
Chr1	7903660	7906673	AT1G22400	cluster_1
Chr4	7421056	7421738	AT4G12520	cluster_1
Chr2	889764	890520	AT2G03030	cluster_1
Chr5	7350575	7351190	AT5G22170	cluster_1
Chr1	21968071	21972411	AT1G59740	cluster_1
Chr1	24266481	24267320	AT1G65330	cluster_1
Chr3	8805631	8807388	AT3G24300	cluster_1
Chr3	4576744	4578027	AT3G13890	cluster_1
Chr2	13105770	13108221	AT2G30760	cluster_1
Chr5	7861740	7862697	AT5G23360	cluster_1
Chr5	19434827	19436689	AT5G47990	cluster_1
Chr5	25357360	25357822	AT5G63230	cluster_1
Chr3	16683204	16684592	AT3G45480	cluster_1
Chr3	7372760	7374364	AT3G21040	cluster_1
Chr5	18153852	18155391	AT5G44960	cluster_1
Chr4	11856743	11857313	AT4G22517	cluster_1
Chr2	15417490	15419154	AT2G36780	cluster_1
Chr4	660810	661698	AT4G01525	cluster_1
Chr1	23216218	23217916	AT1G62700	cluster_1
Chr3	16251834	16253535	AT3G44710	cluster_1
Chr2	8249923	8250141	AT2G19040	cluster_1
Chr2	8009323	8011255	AT2G18480	cluster_1
Chr2	17209697	17210423	AT2G41280	cluster_1
Chr5	6485617	6487009	AT5G19270	cluster_1
Chr3	3076874	3078907	AT3G10000	cluster_1
Chr5	18783610	18784786	AT5G46300	cluster_1
Chr4	12200269	12204792	AT4G23360	cluster_1
Chr1	19354919	19356764	AT1G52050	cluster_1
Chr5	9117907	9119826	AT5G26110	cluster_1
Chr4	90036	92237	AT4G00220	cluster_1
Chr5	4913699	4915892	AT5G15150	cluster_1
Chr4	10924121	10926758	AT4G20230	cluster_1
Chr3	15091611	15092467	AT3G43110	cluster_1
Chr3	3492867	3494653	AT3G11150	cluster_1
Chr1	18977284	18980618	AT1G51190	cluster_1
Chr4	11911600	11912107	AT4G22640	cluster_1
Chr5	7353070	7353706	AT5G22180	cluster_1
Chr1	2556343	2559074	AT1G08150	cluster_1
Chr4	10254359	10254853	AT4G18620	cluster_1
Chr3	661873	664006	AT3G02940	cluster_1
Chr1	20757767	20760076	AT1G55570	cluster_1
Chr1	11009888	11011792	AT1G30925	cluster_1
Chr4	11683865	11685644	AT4G22050	cluster_1
Chr2	12732387	12733983	AT2G29840	cluster_1
Chr1	4833518	4835089	AT1G14120	cluster_1
Chr4	611866	611932	AT4G01455	cluster_1
Chr5	21372820	21374195	AT5G52700	cluster_1
Chr5	5095652	5097041	AT5G15660	cluster_1
Chr3	22440198	22441472	AT3G60710	cluster_1
Chr2	9026157	9027310	AT2G21040	cluster_1
Chr1	23431835	23433002	AT1G63190	cluster_1
Chr2	9341498	9343030	AT2G21910	cluster_1
Chr2	8020668	8021423	AT2G18490	cluster_1
Chr2	606182	607839	AT2G02300	cluster_1
Chr4	7401109	7401907	AT4G12470	cluster_1
Chr1	19910516	19911646	AT1G53370	cluster_1
Chr3	15094083	15095512	AT3G43120	cluster_1
Chr1	26952645	26955127	AT1G71692	cluster_1
Chr3	17079093	17080684	AT3G46410	cluster_1
Chr3	3566578	3568878	AT3G11385	cluster_1
Chr5	14705426	14708376	AT5G37160	cluster_1
Chr1	24938500	24938832	AT1G66852	cluster_1
Chr1	23058582	23061722	AT1G62360	cluster_1
Chr3	9843591	9845176	AT3G26760	cluster_1
Chr2	6671895	6672731	AT2G15327	cluster_1
Chr2	18527921	18528295	AT2G44925	cluster_1
Chr5	8105565	8108590	AT5G23990	cluster_1
Chr4	7915022	7921231	AT4G13610	cluster_1
Chr1	12278438	12279451	AT1G33820	cluster_1
Chr2	13836234	13839513	AT2G32610	cluster_1
Chr5	19197040	19197431	AT5G47290	cluster_1
Chr3	7863616	7864819	AT3G22240	cluster_1
Chr5	3171299	3172528	AT5G10130	cluster_1
Chr4	10931493	10934212	AT4G20240	cluster_1
Chr1	23058034	23058156	AT1G62355	cluster_1
Chr1	21631947	21633642	AT1G58310	cluster_1
Chr4	17691786	17693760	AT4G37650	cluster_1
Chr1	5608807	5611426	AT1G16410	cluster_1
Chr1	20457421	20458631	AT1G54860	cluster_1
Chr1	12220897	12224000	AT1G33720	cluster_1
Chr5	2305684	2306660	AT5G07310	cluster_1
Chr5	22989265	22991467	AT5G56860	cluster_1
Chr3	16725094	16726116	AT3G45570	cluster_1
Chr2	11000599	11004235	AT2G25790	cluster_1
Chr4	9182283	9183922	AT4G16220	cluster_1
Chr4	8811928	8813478	AT4G15400	cluster_1
Chr5	22074406	22074478	AT5G54365	cluster_1
Chr4	6883551	6885517	AT4G11310	cluster_1
Chr5	351008	352069	AT5G01900	cluster_1
Chr1	12301325	12302467	AT1G33870	cluster_1
Chr5	8195600	8197119	AT5G24180	cluster_1
Chr5	16127725	16129655	AT5G40330	cluster_1
Chr5	5848296	5850501	AT5G17725	cluster_1
Chr5	8162213	8164066	AT5G24130	cluster_1
Chr4	11855048	11857072	AT4G22510	cluster_1
Chr1	24357867	24358616	AT1G65500	cluster_1
Chr1	5152263	5153084	AT1G14930	cluster_1
Chr5	22855742	22857117	AT5G56440	cluster_1
Chr1	23333672	23334982	AT1G62981	cluster_1
Chr5	19475296	19479002	AT5G48060	cluster_1
Chr1	24520175	24520267	AT1G65907	cluster_1
Chr1	28568808	28568928	AT1G76135	cluster_1
Chr1	28992876	28993170	AT1G77150	cluster_1
Chr1	24574344	24575438	AT1G66000	cluster_1
Chr3	19475159	19475961	AT3G52525	cluster_1
Chr2	17237745	17240440	AT2G41370	cluster_1
Chr1	4132967	4134094	AT1G12190	cluster_1
Chr4	8320630	8322201	AT4G14465	cluster_1
Chr1	1535444	1537525	AT1G05280	cluster_1
Chr1	20008996	20009320	AT1G53610	cluster_1
Chr4	1341083	1343140	AT4G03040	cluster_1
Chr5	21365813	21366863	AT5G52680	cluster_1
Chr3	4866406	4866822	AT3G14500	cluster_1
Chr2	7369549	7375528	AT2G16970	cluster_1
Chr1	22989550	22990341	AT1G62225	cluster_1
Chr3	18604941	18607162	AT3G50180	cluster_1
Chr1	9903567	9904010	AT1G28304	cluster_1
Chr1	5812728	5816662	AT1G17000	cluster_1
Chr1	9232328	9233144	AT1G26710	cluster_1
Chr2	17109394	17109712	AT2G40995	cluster_1
Chr2	19685066	19685993	AT2G48130	cluster_1
Chr3	16922753	16923247	AT3G46080	cluster_1
Chr1	22238734	22240399	AT1G60340	cluster_1
Chr5	19965343	19965945	AT5G49250	cluster_1
Chr3	4359012	4359202	AT3G13405	cluster_1
Chr5	12599253	12599671	AT5G33355	cluster_1
Chr5	703268	704437	AT5G03000	cluster_1
Chr5	21785999	21787444	AT5G53635	cluster_1
Chr5	9121727	9125967	AT5G26120	cluster_1
Chr3	10307417	10308403	AT3G27809	cluster_1
Chr2	5768446	5772259	AT2G13810	cluster_1
Chr1	10067563	10069177	AT1G28640	cluster_1
Chr2	14933828	14935482	AT2G35580	cluster_1
Chr1	11349840	11355486	AT1G31710	cluster_1
Chr5	21189988	21191303	AT5G52150	cluster_1
Chr5	2370136	2371326	AT5G07490	cluster_1
Chr3	21898682	21900364	AT3G59240	cluster_1
Chr1	28705527	28706562	AT1G76500	cluster_1
Chr5	26518297	26519242	AT5G66400	cluster_1
Chr4	9888986	9889066	AT4G17788	cluster_1
Chr3	8287950	8288388	AT3G23220	cluster_1
Chr3	8250579	8251097	AT3G23140	cluster_1
Chr2	10294330	10297530	AT2G24210	cluster_1
Chr2	7876615	7877681	AT2G18120	cluster_1
Chr3	7799042	7800000	AT3G22133	cluster_1
Chr4	15431528	15438443	AT4G31900	cluster_1
Chr5	15730713	15731706	AT5G39280	cluster_1
Chr1	18225870	18226967	AT1G49260	cluster_1
Chr5	19966799	19967527	AT5G49260	cluster_1
Chr2	9423869	9424174	AT2G22155	cluster_1
Chr5	17399789	17401949	AT5G43350	cluster_1
Chr5	8228892	8230964	AT5G24230	cluster_1
Chr3	7693481	7693939	AT3G21830	cluster_1
Chr3	7362743	7363081	AT3G20997	cluster_1
Chr1	9839387	9840124	AT1G28160	cluster_1
Chr3	16305322	16306378	AT3G44760	cluster_1
Chr5	15833743	15834420	AT5G39540	cluster_1
Chr4	8730723	8732748	AT4G15300	cluster_1
Chr3	20999731	21002058	AT3G56700	cluster_1
Chr4	16210009	16211409	AT4G33800	cluster_1
Chr1	958759	959609	AT1G03810	cluster_1
Chr5	1487260	1487968	AT5G05040	cluster_1
Chr2	14857021	14857878	AT2G35270	cluster_1
Chr1	12279947	12281406	AT1G33830	cluster_1
Chr1	22229780	22230748	AT1G60300	cluster_1
Chr3	3497946	3499090	AT3G11165	cluster_1
Chr5	6724115	6725923	AT5G19890	cluster_1
Chr4	7219824	7221328	AT4G12050	cluster_1
Chr5	18283967	18290332	AT5G45200	cluster_1
Chr3	20608742	20608840	AT3G55566	cluster_1
Chr5	9109026	9113235	AT5G26090	cluster_1
Chr3	6441067	6441348	AT3G18715	cluster_1
Chr3	10534540	10536144	AT3G28260	cluster_1
Chr3	9853828	9855989	AT3G26790	cluster_1
Chr2	10676472	10676553	AT2G25095	cluster_1
Chr3	322831	323053	AT3G01940	cluster_1
Chr5	7688084	7690648	AT5G22980	cluster_1
Chr3	3539347	3540473	AT3G11300	cluster_1
Chr5	5711012	5715075	AT5G17330	cluster_1
Chr1	23056653	23058114	AT1G62350	cluster_1
Chr3	19759983	19760108	AT3G53294	cluster_1
Chr4	10908672	10911151	AT4G20200	cluster_1
Chr5	15729118	15730150	AT5G39270	cluster_1
Chr3	18279750	18280408	AT3G49305	cluster_1
Chr2	14783291	14784710	AT2G35070	cluster_1
Chr3	21771046	21772577	AT3G58890	cluster_1
Chr1	6473370	6474048	AT1G18770	cluster_1
Chr4	10281033	10281740	AT4G18680	cluster_1
Chr4	1340479	1340656	AT4G03039	cluster_1
Chr1	24857438	24859011	AT1G66640	cluster_1
Chr4	17639533	17640665	AT4G37540	cluster_1
Chr3	21573754	21575369	AT3G58260	cluster_1
Chr5	26746677	26747281	AT5G67000	cluster_1
Chr5	18149369	18150892	AT5G44940	cluster_1
Chr2	962764	963126	AT2G03180	cluster_1
Chr3	1221546	1222655	AT3G04530	cluster_1
Chr1	25882434	25882918	AT1G68845	cluster_1
Chr4	8967554	8968604	AT4G15750	cluster_1
Chr5	5880460	5882675	AT5G17810	cluster_1
Chr2	961322	961771	AT2G03170	cluster_1
Chr5	16136594	16141163	AT5G40348	cluster_1
Chr2	17206514	17207698	AT2G41260	cluster_1
Chr2	18718348	18720729	AT2G45420	cluster_1
Chr3	9202880	9203623	AT3G25265	cluster_1
Chr2	12506880	12510552	AT2G29110	cluster_1
Chr4	13350796	13352569	AT4G26420	cluster_1
Chr5	6361837	6363413	AT5G19040	cluster_1
Chr1	30133726	30134735	AT1G80100	cluster_1
Chr4	6413010	6413342	AT4G10345	cluster_1
Chr5	682577	684480	AT5G02930	cluster_1
Chr2	14955241	14955501	AT2G35612	cluster_1
Chr4	6582535	6583488	AT4G10660	cluster_1
Chr5	912807	914226	AT5G03600	cluster_1
Chr2	11933702	11934060	AT2G28020	cluster_1
Chr1	19618143	19619021	AT1G52680	cluster_1
Chr4	13682078	13683538	AT4G27330	cluster_1
Chr2	13704221	13706860	AT2G32270	cluster_1
Chr1	8317396	8319483	AT1G23420	cluster_1
Chr3	6318745	6320593	AT3G18400	cluster_1
Chr1	24706512	24709785	AT1G66280	cluster_1
Chr4	9080840	9081245	AT4G16024	cluster_1
Chr2	9331089	9332646	AT2G21890	cluster_1
Chr2	16043960	16045992	AT2G38300	cluster_1
Chr4	12291820	12293096	AT4G23550	cluster_1
Chr4	10767436	10768614	AT4G19820	cluster_1
Chr3	12355011	12356851	AT3G30727	cluster_1
Chr2	9672144	9673928	AT2G22750	cluster_1
Chr1	12237878	12238598	AT1G33760	cluster_1
Chr5	4234269	4241746	AT5G13250	cluster_1
Chr2	18729733	18729843	AT2G45434	cluster_1
Chr1	12323888	12327084	AT1G33930	cluster_1
Chr1	4064667	4066341	AT1G12030	cluster_1
Chr1	12990113	12990867	AT1G35360	cluster_1
Chr1	5376793	5378027	AT1G15630	cluster_1
Chr5	26515916	26517391	AT5G66390	cluster_1
Chr2	1695355	1695856	AT2G04830	cluster_1
Chr4	13961244	13961560	AT4G28088	cluster_1
Chr3	5869723	5870852	AT3G17200	cluster_1
Chr1	19252847	19256783	AT1G51850	cluster_1
Chr2	14691411	14691629	AT2G34825	cluster_1
Chr2	18078649	18080028	AT2G43580	cluster_1
Chr4	8945317	8945934	AT4G15715	cluster_1
Chr4	13965108	13966860	AT4G28100	cluster_1
Chr5	22013878	22014321	AT5G54225	cluster_1
Chr2	18628265	18630712	AT2G45190	cluster_1
Chr4	14685602	14686885	AT4G30040	cluster_1
Chr3	7803604	7808046	AT3G22142	cluster_1
Chr4	9854322	9855745	AT4G17700	cluster_1
Chr5	7458943	7461049	AT5G22490	cluster_1
Chr2	7892133	7893653	AT2G18150	cluster_1
Chr3	5683336	5684245	AT3G16680	cluster_1
Chr5	2377710	2378829	AT5G07510	cluster_1
Chr1	10900854	10902534	AT1G30730	cluster_1
Chr5	10491994	10492514	AT5G28515	cluster_1
Chr3	16402058	16404672	AT3G44930	cluster_1
Chr5	5715624	5716268	AT5G17340	cluster_1
Chr3	7706748	7708093	AT3G21880	cluster_1
Chr3	9333719	9334804	AT3G25640	cluster_1
Chr1	24881180	24882480	AT1G66720	cluster_1
Chr4	11092539	11093621	AT4G20670	cluster_1
Chr1	20369651	20370986	AT1G54550	cluster_1
Chr1	24722971	24724475	AT1G66310	cluster_1
Chr5	1346238	1348857	AT5G04680	cluster_1
Chr1	923426	924726	AT1G03710	cluster_1
Chr1	28505591	28507168	AT1G75920	cluster_1
Chr5	20557574	20558487	AT5G50480	cluster_1
Chr1	7451150	7451707	AT1G21300	cluster_1
Chr2	17234374	17236279	AT2G41360	cluster_1
Chr5	18151665	18153164	AT5G44950	cluster_1
Chr4	8964745	8966318	AT4G15740	cluster_1
Chr4	7331972	7332874	AT4G12370	cluster_1
Chr2	9380992	9382145	AT2G22060	cluster_1
Chr2	8257000	8260545	AT2G19060	cluster_1
Chr1	25579373	25580194	AT1G68250	cluster_1
Chr2	11664986	11665768	AT2G27250	cluster_1
Chr2	8699672	8700124	AT2G20160	cluster_1
Chr2	12196406	12196552	AT2G28507	cluster_1
Chr1	6474802	6475904	AT1G18773	cluster_1
Chr5	21721731	21722838	AT5G53486	cluster_1
Chr1	25585776	25587658	AT1G68260	cluster_1
Chr5	23763945	23765441	AT5G58850	cluster_1
Chr4	10795869	10796687	AT4G19910	cluster_1
Chr3	4862153	4862680	AT3G14480	cluster_1
Chr4	15700904	15702960	AT4G32540	cluster_1
Chr3	16358496	16359983	AT3G44810	cluster_1
Chr5	21386824	21387703	AT5G52760	cluster_1
Chr3	9199438	9202000	AT3G25260	cluster_1
Chr4	16927972	16929170	AT4G35720	cluster_1
Chr5	2043486	2044061	AT5G06650	cluster_1
Chr1	8227178	8229582	AT1G23200	cluster_1
Chr1	23132045	23133502	AT1G62500	cluster_1
Chr1	23752873	23754348	AT1G64030	cluster_1
Chr3	16686962	16687893	AT3G45490	cluster_1
Chr1	20602819	20603924	AT1G55230	cluster_1
Chr2	7430863	7431654	AT2G17070	cluster_1
Chr1	4660778	4661218	AT1G13607	cluster_1
Chr5	25460820	25462458	AT5G63600	cluster_1
Chr2	16244099	16244503	AT2G38905	cluster_1
Chr1	19383122	19385533	AT1G52100	cluster_1
Chr2	14443504	14443612	AT2G34204	cluster_1
Chr5	18589482	18591400	AT5G45830	cluster_1
Chr1	20016221	20017332	AT1G53630	cluster_1
Chr4	9856296	9859288	AT4G17710	cluster_1
Chr4	12350089	12351624	AT4G23710	cluster_1
Chr5	9085393	9087372	AT5G26010	cluster_1
Chr1	24331428	24333934	AT1G65480	cluster_1
Chr1	20158664	20160815	AT1G54010	cluster_1
Chr1	12219657	12220289	AT1G33710	cluster_1
Chr3	19455699	19458919	AT3G52490	cluster_1
Chr3	7180037	7181079	AT3G20557	cluster_1
Chr5	24803583	24807898	AT5G61730	cluster_1
Chr4	10554982	10558675	AT4G19330	cluster_1
Chr5	15864166	15865782	AT5G39620	cluster_1
Chr1	1938963	1940459	AT1G06360	cluster_1
Chr5	19065453	19066007	AT5G46980	cluster_1
Chr3	159466	162837	AT3G01420	cluster_1
Chr1	28347055	28348735	AT1G75510	cluster_1
Chr5	5877189	5879331	AT5G17800	cluster_1
Chr5	22238358	22239187	AT5G54740	cluster_1
Chr3	23176556	23178631	AT3G62670	cluster_1
Chr4	14427901	14428265	AT4G29280	cluster_1
Chr5	8687457	8688415	AT5G25160	cluster_1
Chr1	24588269	24588794	AT1G66045	cluster_1
Chr4	11839160	11839561	AT4G22460	cluster_1
Chr5	8845103	8845204	AT5G25422	cluster_1
Chr4	5812488	5813396	AT4G09110	cluster_1
Chr4	10124646	10125978	AT4G18320	cluster_1
Chr4	45275	45370	AT4G00124	cluster_1
Chr3	10547504	10549367	AT3G28290	cluster_1
Chr1	19257634	19261479	AT1G51860	cluster_1
Chr1	12162349	12164700	AT1G33540	cluster_1
Chr3	3561099	3562880	AT3G11370	cluster_1
Chr2	8589953	8590324	AT2G19893	cluster_1
Chr1	9228235	9232240	AT1G26700	cluster_1
Chr2	17028304	17028405	AT2G40802	cluster_1
Chr5	21081844	21084427	AT5G51860	cluster_1
Chr3	16965889	16967345	AT3G46190	cluster_1
Chr5	20390015	20393263	AT5G50130	cluster_1
Chr1	28511168	28514284	AT1G75940	cluster_1
Chr4	12274457	12276219	AT4G23520	cluster_1
Chr1	18989751	18992149	AT1G51220	cluster_1
Chr4	7079316	7080445	AT4G11760	cluster_1
Chr1	24462958	24466888	AT1G65780	cluster_1
Chr2	15161702	15162676	AT2G36110	cluster_1
Chr2	604453	605361	AT2G02290	cluster_1
Chr1	26378794	26380379	AT1G70030	cluster_1
Chr5	18806821	18808224	AT5G46360	cluster_1
Chr1	20493749	20494834	AT1G54955	cluster_1
Chr5	24159331	24159780	AT5G60000	cluster_1
Chr5	908563	910149	AT5G03590	cluster_1
Chr1	20754321	20756656	AT1G55560	cluster_1
Chr1	21634123	21635303	AT1G58320	cluster_1
Chr4	8742639	8747981	AT4G15320	cluster_1
Chr4	11840134	11841450	AT4G22470	cluster_1
Chr1	10606210	10607810	AT1G30160	cluster_1
Chr4	1014680	1015729	AT4G02310	cluster_1
Chr5	24365953	24366319	AT5G60615	cluster_1
Chr5	20907287	20909340	AT5G51470	cluster_1
Chr1	19386789	19389740	AT1G52110	cluster_1
Chr4	85693	86895	AT4G00210	cluster_1
Chr3	18589111	18591273	AT3G50130	cluster_1
Chr2	16782522	16784147	AT2G40180	cluster_1
Chr5	21363655	21364302	AT5G52670	cluster_1
Chr1	8230209	8230775	AT1G23201	cluster_1
Chr3	11719128	11719512	AT3G29798	cluster_1
Chr2	18847007	18847821	AT2G45760	cluster_1
Chr3	3527575	3528433	AT3G11260	cluster_1
Chr5	8098052	8101323	AT5G23980	cluster_1
Chr4	14425441	14425813	AT4G29273	cluster_1
Chr4	7333511	7334469	AT4G12380	cluster_1
Chr1	21319635	21320213	AT1G57565	cluster_1
Chr1	27552970	27555322	AT1G73280	cluster_1
Chr5	19198125	19199375	AT5G47300	cluster_1
Chr4	16921803	16922963	AT4G35690	cluster_1
Chr4	13613596	13614283	AT4G27170	cluster_1
Chr4	11910289	11910362	AT4G22635	cluster_1
Chr2	1983901	1985341	AT2G05420	cluster_1
Chr4	7708598	7709047	AT4G13261	cluster_1
Chr5	26471269	26471658	AT5G66260	cluster_1
Chr3	3569828	3571960	AT3G11390	cluster_1
Chr3	7528184	7530677	AT3G21380	cluster_1
Chr3	10527477	10528961	AT3G28223	cluster_1
Chr5	21348554	21349681	AT5G52620	cluster_1
Chr5	2390207	2391075	AT5G07560	cluster_1
Chr4	18171722	18173797	AT4G39000	cluster_1
Chr5	15615948	15616457	AT5G39010	cluster_1
Chr4	82445	84694	AT4G00200	cluster_1
Chr5	9117290	9117817	AT5G26100	cluster_1
Chr3	1223251	1223714	AT3G04540	cluster_1
Chr3	8657736	8658944	AT3G23960	cluster_1
Chr5	19039701	19040402	AT5G46900	cluster_1
Chr1	21931833	21932403	AT1G59675	cluster_1
Chr1	9271029	9272128	AT1G26780	cluster_1
Chr5	20646680	20648725	AT5G50770	cluster_1
Chr3	7699777	7700235	AT3G21860	cluster_1
Chr5	26211746	26213136	AT5G65590	cluster_1
Chr5	19036296	19036916	AT5G46890	cluster_1
Chr5	15791952	15793062	AT5G39470	cluster_1
Chr3	21878167	21879799	AT3G59170	cluster_1
Chr2	18168704	18168829	AT2G43871	cluster_1
Chr1	25668610	25670182	AT1G68460	cluster_1
Chr3	23068160	23068363	AT3G62336	cluster_1
Chr4	11704003	11706042	AT4G22090	cluster_1
Chr3	20471791	20472889	AT3G55230	cluster_1
Chr1	10868303	10871297	AT1G30650	cluster_1
Chr4	15455163	15457121	AT4G31950	cluster_1
Chr2	17767050	17768290	AT2G42660	cluster_1
Chr4	7911179	7912892	AT4G13600	cluster_1
Chr3	18868065	18869384	AT3G50760	cluster_1
Chr3	18293347	18294577	AT3G49340	cluster_1
Chr1	24855286	24856714	AT1G66630	cluster_1
Chr3	20665685	20666315	AT3G55680	cluster_1
Chr3	19176374	19178161	AT3G51690	cluster_1
Chr4	15441082	15443900	AT4G31910	cluster_1
Chr3	7254739	7256140	AT3G20750	cluster_1
Chr3	9046533	9047463	AT3G24770	cluster_1
Chr5	17309842	17311937	AT5G43110	cluster_1
Chr4	9906848	9907657	AT4G17810	cluster_1
Chr3	16316080	16319458	AT3G44770	cluster_1
Chr2	18391780	18393707	AT2G44560	cluster_1
Chr4	8716601	8717796	AT4G15270	cluster_1
Chr1	19237407	19241883	AT1G51820	cluster_1
Chr3	11745211	11746570	AT3G29970	cluster_1
Chr1	20957098	20958550	AT1G56030	cluster_1
Chr3	19173622	19174667	AT3G51680	cluster_1
Chr5	19022383	19022699	AT5G46874	cluster_1
Chr2	18479053	18480197	AT2G44810	cluster_1
Chr3	7353907	7355339	AT3G20978	cluster_1
Chr1	78932	79032	AT1G01183	cluster_1
Chr1	19284277	19288385	AT1G51910	cluster_1
Chr1	18227334	18230227	AT1G49270	cluster_1
Chr1	5283538	5284673	AT1G15360	cluster_1
Chr1	25554721	25555661	AT1G68180	cluster_1
Chr5	3703002	3704981	AT5G11540	cluster_1
Chr4	16736757	16738437	AT4G35170	cluster_1
Chr3	17051955	17055514	AT3G46370	cluster_1
Chr1	6788885	6791846	AT1G19640	cluster_1
Chr1	10162983	10164452	AT1G29090	cluster_1
Chr4	7077390	7078550	AT4G11750	cluster_1
Chr5	19567064	19567688	AT5G48280	cluster_1
Chr1	6476258	6477235	AT1G18780	cluster_1
Chr5	5948999	5951619	AT5G17970	cluster_1
Chr1	9130017	9131779	AT1G26390	cluster_1
Chr2	1059710	1062410	AT2G03500	cluster_1
Chr4	11918080	11920910	AT4G22670	cluster_1
Chr1	27998175	27998821	AT1G74500	cluster_1
Chr4	8060681	8062231	AT4G13960	cluster_1
Chr1	12615733	12617032	AT1G34510	cluster_1
Chr2	12262013	12263415	AT2G28610	cluster_1
Chr2	9488554	9491187	AT2G22330	cluster_1
Chr4	72552	75384	AT4G00180	cluster_1
Chr5	15868262	15869714	AT5G39630	cluster_1
Chr5	21370499	21371499	AT5G52690	cluster_1
Chr3	16537538	16538305	AT3G45170	cluster_1
Chr4	11816729	11817912	AT4G22400	cluster_1
Chr3	3542536	3544333	AT3G11310	cluster_1
Chr1	698207	698515	AT1G03020	cluster_1
Chr4	6074770	6075645	AT4G09610	cluster_1
Chr1	23385324	23387167	AT1G63070	cluster_1
Chr3	5566086	5568545	AT3G16400	cluster_1
Chr2	8063320	8065008	AT2G18570	cluster_1
Chr3	9203934	9204965	AT3G25270	cluster_1
Chr5	7367635	7370295	AT5G22260	cluster_1
Chr2	14510482	14511891	AT2G34370	cluster_1
Chr5	26110326	26111351	AT5G65330	cluster_1
Chr5	19444138	19447850	AT5G48000	cluster_1
Chr3	4604149	4605425	AT3G13950	cluster_1
Chr1	19556218	19559011	AT1G52490	cluster_1
Chr1	985751	988146	AT1G03880	cluster_1
Chr4	10126579	10128734	AT4G18330	cluster_1
Chr4	10559610	10560884	AT4G19340	cluster_1
Chr2	13073648	13075396	AT2G30680	cluster_1
Chr3	9434959	9438429	AT3G25815	cluster_1
Chr5	19068944	19070333	AT5G47000	cluster_1
Chr3	121057	121423	AT3G01323	cluster_1
Chr5	9120688	9120960	AT5G26114	cluster_1
Chr4	7568286	7569455	AT4G12920	cluster_1
Chr2	12734725	12736394	AT2G29850	cluster_1
Chr3	20858918	20860531	AT3G56220	cluster_1
Chr2	12720884	12722455	AT2G29790	cluster_1
Chr2	11968120	11968620	AT2G28085	cluster_1
Chr4	13961888	13964229	AT4G28090	cluster_1
Chr4	14304921	14305721	AT4G29020	cluster_1
Chr2	16299351	16301227	AT2G39040	cluster_1
Chr3	18910990	18912608	AT3G50870	cluster_1
Chr1	19400619	19402363	AT1G52130	cluster_1
Chr1	8200383	8201235	AT1G23130	cluster_1
Chr1	9083838	9085464	AT1G26250	cluster_1
Chr1	24512457	24514659	AT1G65890	cluster_1
Chr3	6334822	6335822	AT3G18470	cluster_1
Chr2	648044	650814	AT2G02450	cluster_1
Chr3	5847258	5848195	AT3G17150	cluster_1
Chr1	22121550	22123702	AT1G60050	cluster_1
Chr1	22753715	22756295	AT1G61660	cluster_1
Chr2	11012506	11014170	AT2G25810	cluster_1
Chr1	18232608	18233624	AT1G49290	cluster_1
Chr3	11909119	11912880	AT3G30260	cluster_1
Chr1	23382172	23382989	AT1G63057	cluster_1
Chr1	4274594	4275981	AT1G12550	cluster_1
Chr3	17879566	17881312	AT3G48280	cluster_1
Chr5	21917776	21919064	AT5G54000	cluster_1
Chr3	15678709	15678855	AT3G43829	cluster_1
Chr5	18646928	18647038	AT5G45973	cluster_1
Chr4	17464803	17467109	AT4G37070	cluster_1
Chr5	21384043	21384924	AT5G52750	cluster_1
Chr2	11774852	11774923	AT2G27560	cluster_1
Chr5	8838417	8841775	AT5G25420	cluster_1
Chr2	12383480	12384961	AT2G28850	cluster_1
Chr2	11773251	11774681	AT2G27550	cluster_1
Chr5	15735871	15736908	AT5G39290	cluster_1
Chr3	18340351	18340616	AT3G49460	cluster_1
Chr4	9049328	9051370	AT4G15970	cluster_1
Chr2	11659579	11662408	AT2G27240	cluster_1
Chr4	596399	598718	AT4G01440	cluster_1
Chr1	28490449	28492464	AT1G75880	cluster_1
Chr4	6431236	6434822	AT4G10380	cluster_1
Chr2	19082344	19083811	AT2G46494	cluster_1
Chr5	5099595	5100407	AT5G15670	cluster_1
Chr5	539249	541112	AT5G02460	cluster_1
Chr4	16185098	16185616	AT4G33730	cluster_1
Chr2	7033940	7034317	AT2G16225	cluster_1
Chr3	22951463	22952851	AT3G61970	cluster_1
Chr4	6200089	6201215	AT4G09870	cluster_1
Chr3	18727840	18728649	AT3G50460	cluster_1
Chr1	19279884	19282895	AT1G51900	cluster_1
Chr3	7801744	7802408	AT3G22136	cluster_1
Chr2	13254178	13254706	AT2G31085	cluster_1
Chr5	25650641	25652123	AT5G64100	cluster_1
Chr5	20189655	20191390	AT5G49690	cluster_1
Chr3	23266249	23266934	AT3G62950	cluster_1
Chr1	24726812	24728614	AT1G66320	cluster_1
Chr2	6873545	6874741	AT2G15780	cluster_1
Chr1	21325079	21326252	AT1G57580	cluster_1
Chr3	16925142	16925258	AT3G46086	cluster_1
Chr5	2243553	2245339	AT5G07200	cluster_1
Chr5	23851905	23855275	AT5G59090	cluster_1
Chr1	19446190	19450533	AT1G52210	cluster_1
Chr3	5986685	5988498	AT3G17500	cluster_1
Chr4	18448980	18451293	AT4G39770	cluster_1
Chr1	18191342	18193598	AT1G49190	cluster_1
Chr5	9010724	9011498	AT5G25840	cluster_1
Chr3	16432443	16434848	AT3G44970	cluster_1
Chr1	3905579	3906818	AT1G11608	cluster_1
Chr2	15379694	15381987	AT2G36690	cluster_1
Chr1	12965046	12966113	AT1G35330	cluster_1
Chr3	82685	84897	AT3G01270	cluster_1
Chr1	24619837	24622004	AT1G66140	cluster_1
Chr3	22421410	22423477	AT3G60660	cluster_1
Chr2	16417477	16418517	AT2G39320	cluster_1
Chr2	1693577	1695310	AT2G04820	cluster_1
Chr4	10799875	10800726	AT4G19925	cluster_1
Chr1	2658716	2661029	AT1G08430	cluster_1
Chr1	21933021	21934216	AT1G59680	cluster_1
Chr3	9881128	9885067	AT3G26820	cluster_1
Chr1	21952634	21953456	AT1G59730	cluster_1
Chr1	20039463	20039616	AT1G53683	cluster_1
Chr5	19021205	19021529	AT5G46873	cluster_1
Chr3	17618055	17622678	AT3G47770	cluster_1
Chr1	7744189	7747785	AT1G22000	cluster_1
Chr1	26725626	26726544	AT1G70890	cluster_1
Chr4	5811256	5811654	AT4G09100	cluster_1
Chr1	1847883	1849693	AT1G06090	cluster_1
Chr3	8768846	8769172	AT3G24225	cluster_1
Chr3	1230986	1232328	AT3G04570	cluster_1
Chr3	23016223	23018509	AT3G62170	cluster_1
Chr1	7453236	7455009	AT1G21310	cluster_1
Chr1	22001504	22003385	AT1G59790	cluster_1
Chr4	10211869	10212421	AT4G18510	cluster_1
Chr4	10730363	10731750	AT4G19720	cluster_1
Chr4	16213324	16215594	AT4G33810	cluster_1
Chr1	25592467	25593595	AT1G68280	cluster_1
Chr1	21189722	21190175	AT1G56553	cluster_1
Chr1	26272776	26272870	AT1G69795	cluster_1
Chr1	22004964	22006172	AT1G59800	cluster_1
Chr5	7726788	7727809	AT5G23030	cluster_1
Chr2	12388201	12389872	AT2G28860	cluster_1
Chr4	10250698	10251542	AT4G18610	cluster_1
Chr5	17334121	17335234	AT5G43175	cluster_1
Chr4	14341000	14344930	AT4G29100	cluster_1
Chr2	14507294	14510231	AT2G34360	cluster_1
Chr4	10122075	10122990	AT4G18310	cluster_1
Chr2	14337366	14338251	AT2G33870	cluster_1
Chr3	12663148	12666444	AT3G31023	cluster_1
Chr5	18651324	18653892	AT5G45990	cluster_1
Chr1	9276381	9276954	AT1G26795	cluster_1
Chr3	10565737	10567600	AT3G28300	cluster_1
Chr3	114290	114604	AT3G01322	cluster_1
Chr1	17424669	17427475	AT1G47490	cluster_1
Chr1	9896867	9899876	AT1G28300	cluster_1
Chr1	20507375	20508355	AT1G54980	cluster_1
Chr4	1009366	1013034	AT4G02300	cluster_1
Chr2	18323461	18324428	AT2G44380	cluster_1
Chr2	11457008	11459365	AT2G26870	cluster_1
Chr4	2763256	2765351	AT4G05470	cluster_1
Chr5	22833964	22834645	AT5G56368	cluster_1
Chr1	20481690	20484541	AT1G54940	cluster_1
Chr5	21389766	21390189	AT5G52770	cluster_1
Chr3	6419060	6421983	AT3G18660	cluster_1
Chr5	16656708	16658405	AT5G41660	cluster_1
Chr4	1210140	1211532	AT4G02733	cluster_1
Chr5	8092969	8095285	AT5G23960	cluster_1
Chr2	1976918	1978553	AT2G05410	cluster_1
Chr3	11215952	11216866	AT3G29260	cluster_1
Chr4	15229785	15230718	AT4G31380	cluster_1
Chr3	3056375	3059148	AT3G09940	cluster_1
Chr4	6415256	6416829	AT4G10350	cluster_1
Chr5	19995025	19996314	AT5G49320	cluster_1
Chr1	20505000	20506488	AT1G54970	cluster_1
Chr1	24795214	24796988	AT1G66470	cluster_1
Chr2	2029712	2030544	AT2G05530	cluster_1
Chr3	4047072	4048614	AT3G12730	cluster_1
Chr1	24978205	24984619	AT1G66950	cluster_1
Chr3	21600030	21601217	AT3G58390	cluster_1
Chr3	3260351	3261854	AT3G10470	cluster_1
Chr3	17876571	17878173	AT3G48270	cluster_1
Chr3	8997370	9001063	AT3G24650	cluster_1
Chr1	25122459	25124695	AT1G67150	cluster_1
Chr3	1577800	1578734	AT3G05460	cluster_1
Chr4	8804120	8807203	AT4G15393	cluster_1
Chr1	2663027	2665343	AT1G08440	cluster_1
Chr1	4276519	4277899	AT1G12560	cluster_1
Chr1	22835078	22838615	AT1G61820	cluster_1
Chr1	4650787	4651469	AT1G13600	cluster_1
Chr1	4077498	4078095	AT1G12064	cluster_1
Chr3	17319862	17321077	AT3G47020	cluster_1
Chr2	18447273	18449009	AT2G44745	cluster_1
Chr1	4661682	4662029	AT1G13608	cluster_1
Chr4	7333981	7334956	AT4G12382	cluster_1
Chr5	1018338	1020460	AT5G03830	cluster_1
Chr2	17461655	17464161	AT2G41850	cluster_1
Chr4	12717788	12719017	AT4G24640	cluster_1
Chr3	2576794	2578246	AT3G08500	cluster_1
Chr1	11278983	11279639	AT1G31520	cluster_1
Chr3	17882556	17884268	AT3G48290	cluster_1
Chr2	11894592	11895549	AT2G27935	cluster_1
Chr2	16858166	16860606	AT2G40370	cluster_1
Chr3	23019623	23020479	AT3G62180	cluster_1
Chr2	16243215	16244067	AT2G38900	cluster_1
Chr1	3763268	3764483	AT1G11230	cluster_1
Chr5	6720384	6722475	AT5G19880	cluster_1
Chr1	12709128	12710423	AT1G34670	cluster_1
Chr3	16538991	16539212	AT3G45180	cluster_1
Chr3	23268710	23269324	AT3G62960	cluster_1
Chr3	21568530	21569827	AT3G58240	cluster_1
Chr2	1276777	1277734	AT2G04025	cluster_1
Chr5	3992948	3993610	AT5G12340	cluster_1
Chr1	11997683	12001308	AT1G33100	cluster_1
Chr1	3853243	3855385	AT1G11450	cluster_1
Chr4	11584346	11585419	AT4G21830	cluster_1
Chr3	19435447	19436190	AT3G52440	cluster_1
Chr3	22592252	22593649	AT3G61035	cluster_1
Chr1	24571603	24573471	AT1G65990	cluster_1
Chr5	21604662	21605674	AT5G53260	cluster_1
Chr4	8107337	8108307	AT4G14060	cluster_1
Chr5	20137394	20139384	AT5G49620	cluster_1
Chr5	7653257	7654724	AT5G22890	cluster_1
Chr2	18081331	18082767	AT2G43590	cluster_1
Chr1	19249449	19250709	AT1G51840	cluster_1
Chr2	11014890	11015800	AT2G25820	cluster_1
Chr5	18643734	18645966	AT5G45970	cluster_1
Chr5	15093903	15094802	AT5G37900	cluster_1
Chr3	17322119	17323545	AT3G47030	cluster_1
Chr1	967503	970130	AT1G03840	cluster_1
Chr5	9103179	9104100	AT5G26050	cluster_1
Chr5	19501157	19504357	AT5G48110	cluster_1
Chr3	18657208	18658307	AT3G50330	cluster_1
Chr3	22593973	22596125	AT3G61040	cluster_1
Chr4	137404	138888	AT4G00315	cluster_1
Chr5	18155837	18157340	AT5G44970	cluster_1
Chr1	18053369	18054359	AT1G48810	cluster_1
Chr5	1480772	1481636	AT5G05020	cluster_1
Chr4	112705	113966	AT4G00250	cluster_1
Chr3	6244529	6244693	AT3G18217	cluster_1
Chr1	16831016	16833916	AT1G44318	cluster_1
Chr5	22269859	22271777	AT5G54820	cluster_1
Chr5	3564976	3566051	AT5G11190	cluster_1
Chr2	1253609	1254478	AT2G03970	cluster_1
Chr5	25017073	25018246	AT5G62280	cluster_1
Chr4	562561	562634	AT4G01355	cluster_1
Chr3	4747769	4748819	AT3G14260	cluster_1
Chr3	17268875	17269510	AT3G46900	cluster_1
Chr1	26759834	26761042	AT1G70970	cluster_1
Chr5	15390223	15390624	AT5G38440	cluster_1
Chr5	3173497	3179448	AT5G10140	cluster_1
Chr5	2191385	2193416	AT5G07050	cluster_1
Chr1	23573094	23574278	AT1G63560	cluster_1
Chr2	12340034	12343421	AT2G28780	cluster_1
Chr1	26353900	26354256	AT1G69970	cluster_1
Chr5	23925085	23925852	AT5G59310	cluster_1
Chr5	1007390	1010473	AT5G03795	cluster_1
Chr3	2854280	2854449	AT3G09285	cluster_1
Chr5	3867213	3867308	AT5G11977	cluster_1
Chr5	12680935	12682120	AT5G33399	cluster_1
Chr5	8143699	8145252	AT5G24090	cluster_1
Chr4	11844506	11846476	AT4G22485	cluster_1
Chr2	1274427	1275524	AT2G04020	cluster_1
Chr4	5982215	5982748	AT4G09440	cluster_1
Chr5	18648909	18650836	AT5G45980	cluster_1
Chr2	14244699	14244770	AT2G33660	cluster_1
Chr3	19530736	19531811	AT3G52690	cluster_1
Chr3	669103	670541	AT3G02970	cluster_1
Chr5	15793965	15795596	AT5G39471	cluster_1
Chr5	5875004	5875219	AT5G17795	cluster_1
Chr1	26721020	26721563	AT1G70870	cluster_1
Chr5	8199757	8201051	AT5G24190	cluster_1
Chr5	25358968	25359565	AT5G63240	cluster_1
Chr3	16985843	16988064	AT3G46240	cluster_1
Chr1	12609482	12610495	AT1G34490	cluster_1
Chr3	16321601	16322604	AT3G44780	cluster_1
Chr1	9627572	9628496	AT1G27670	cluster_1
Chr1	17503031	17503732	AT1G47606	cluster_1
Chr5	3695862	3701548	AT5G11530	cluster_1
Chr1	20697649	20699622	AT1G55430	cluster_1
Chr5	15366432	15368053	AT5G38390	cluster_1
Chr2	14444997	14445114	AT2G34208	cluster_1
Chr3	7178200	7178614	AT3G20555	cluster_1
Chr1	12991392	12992145	AT1G35365	cluster_1
Chr2	7435088	7437298	AT2G17090	cluster_1
Chr5	5845934	5847653	AT5G17720	cluster_1
Chr3	10831168	10833284	AT3G28830	cluster_1
Chr3	3276226	3277860	AT3G10520	cluster_1
Chr1	26949199	26951547	AT1G71691	cluster_1
Chr4	608454	610684	AT4G01450	cluster_1
Chr1	12159884	12161314	AT1G33530	cluster_1
Chr5	22870326	22870817	AT5G56480	cluster_1
Chr3	16709445	16712000	AT3G45550	cluster_1
Chr1	17422448	17423066	AT1G47485	cluster_1
Chr4	8963041	8963583	AT4G15735	cluster_1
Chr5	23780832	23781716	AT5G58890	cluster_1
Chr3	11209586	11213909	AT3G29255	cluster_1
Chr2	539999	540634	AT2G02130	cluster_1
Chr1	20463083	20464470	AT1G54890	cluster_1
Chr1	5817567	5819352	AT1G17010	cluster_1
Chr3	9174457	9175776	AT3G25190	cluster_1
Chr2	892823	893572	AT2G03040	cluster_1
Chr5	24320595	24322790	AT5G60470	cluster_1
Chr2	14442978	14443077	AT2G34202	cluster_1
Chr5	23863530	23864048	AT5G59110	cluster_1
Chr5	906956	907422	AT5G03580	cluster_1
Chr5	6164587	6165991	AT5G18560	cluster_1
Chr4	10906508	10907677	AT4G20190	cluster_1
Chr1	30037415	30041091	AT1G79840	cluster_1
Chr5	15616917	15619358	AT5G39020	cluster_1
Chr5	21921864	21923534	AT5G54020	cluster_1
Chr2	18609191	18610574	AT2G45135	cluster_1
Chr1	5368923	5370344	AT1G15600	cluster_1
Chr2	18394242	18396268	AT2G44570	cluster_1
Chr4	11676660	11681092	AT4G22040	cluster_1
Chr1	4162832	4165852	AT1G12260	cluster_1
Chr3	1101878	1102763	AT3G04190	cluster_1
Chr2	2957561	2959851	AT2G07140	cluster_1
Chr3	7854419	7855791	AT3G22235	cluster_1
Chr4	14687029	14687776	AT4G30050	cluster_1
Chr2	6241704	6242463	AT2G14610	cluster_1
Chr4	16223501	16226153	AT4G33840	cluster_1
Chr2	8627699	8628220	AT2G19980	cluster_1
Chr2	2014368	2015406	AT2G05500	cluster_1
Chr5	7342567	7345956	AT5G22150	cluster_1
Chr4	14515578	14516501	AT4G29600	cluster_1
Chr4	17718128	17718742	AT4G37710	cluster_1
Chr3	7524054	7527652	AT3G21370	cluster_1
Chr1	13321214	13322122	AT1G35830	cluster_1
Chr3	21283338	21285941	AT3G57510	cluster_1
Chr5	16113272	16115816	AT5G40310	cluster_1
Chr5	25659306	25661002	AT5G64120	cluster_1
Chr3	23029100	23031155	AT3G62220	cluster_1
Chr4	11922340	11924216	AT4G22680	cluster_1
Chr1	1545106	1547849	AT1G05300	cluster_1
Chr1	1207344	1207862	AT1G04445	cluster_1
Chr5	7684014	7685052	AT5G22960	cluster_1
Chr5	15115883	15117617	AT5G37950	cluster_1
Chr5	15578811	15579584	AT5G38910	cluster_1
Chr5	15891579	15891873	AT5G39693	cluster_1
Chr1	8676360	8677159	AT1G24480	cluster_1
Chr3	20454903	20456682	AT3G55180	cluster_1
Chr3	1097475	1098422	AT3G04180	cluster_1
Chr1	22714921	22715448	AT1G61563	cluster_1
Chr4	11707370	11709932	AT4G22100	cluster_1
Chr1	11075627	11079240	AT1G31050	cluster_1
Chr4	9407768	9410877	AT4G16740	cluster_1
Chr3	9369519	9371394	AT3G25710	cluster_1
Chr5	8541778	8542449	AT5G24860	cluster_1
Chr2	1315860	1316296	AT2G04046	cluster_1
Chr1	17347094	17347515	AT1G47317	cluster_1
Chr4	14888980	14889802	AT4G30460	cluster_1
Chr1	19396081	19398244	AT1G52120	cluster_1
Chr1	28989927	28991346	AT1G77145	cluster_1
Chr1	24936958	24937434	AT1G66850	cluster_1
Chr4	16735123	16735883	AT4G35165	cluster_1
Chr1	19293478	19293969	AT1G51915	cluster_1
Chr5	21043083	21044194	AT5G51795	cluster_1
Chr3	17073196	17077328	AT3G46400	cluster_1
Chr2	1985994	1987266	AT2G05430	cluster_1
Chr4	9087182	9087454	AT4G16040	cluster_1
Chr4	639247	640940	AT4G01500	cluster_1
Chr5	21039762	21040594	AT5G51790	cluster_1
Chr1	29181110	29182261	AT1G77650	cluster_1
Chr1	12308284	12309686	AT1G33890	cluster_1
Chr5	8134301	8135991	AT5G24070	cluster_1
Chr5	9066377	9067974	AT5G25970	cluster_1
Chr4	1340115	1341289	AT4G03038	cluster_1
Chr1	1935293	1936819	AT1G06350	cluster_1
Chr4	15413319	15415873	AT4G31877	cluster_1
Chr5	1493719	1495085	AT5G05060	cluster_1
Chr4	7885251	7885462	AT4G13564	cluster_1
Chr5	15073764	15074851	AT5G37870	cluster_1
Chr1	29182608	29183172	AT1G77655	cluster_1
Chr2	12523342	12524109	AT2G29125	cluster_1
Chr4	7662371	7663177	AT4G13195	cluster_1
Chr3	9176932	9178268	AT3G25200	cluster_1
Chr1	11198353	11200141	AT1G31310	cluster_1
Chr2	16892024	16892790	AT2G40450	cluster_1
Chr3	16581929	16582273	AT3G45248	cluster_1
Chr4	1588564	1589230	AT4G03566	cluster_1
Chr5	22628017	22633342	AT5G55896	cluster_1
Chr5	25033518	25034404	AT5G62340	cluster_1
Chr1	25706882	25708255	AT1G68510	cluster_1
Chr5	26041174	26042406	AT5G65170	cluster_1
Chr1	8393187	8393330	AT1G23724	cluster_1
Chr5	22407473	22410944	AT5G55250	cluster_1
Chr3	9024167	9024367	AT3G24710	cluster_1
Chr5	20650269	20655212	AT5G50780	cluster_1
Chr5	3206868	3208825	AT5G10220	cluster_1
Chr4	41665	43197	AT4G00120	cluster_1
Chr5	8780258	8783093	AT5G25300	cluster_1
Chr1	18230479	18230552	AT1G49280	cluster_1
Chr4	13712199	13714797	AT4G27420	cluster_1
Chr2	14689624	14690879	AT2G34820	cluster_1
Chr1	7330524	7331946	AT1G20990	cluster_1
Chr3	5896075	5897835	AT3G17260	cluster_1
Chr1	26377370	26378359	AT1G70020	cluster_1
Chr1	27179790	27182430	AT1G72210	cluster_1
Chr1	29940896	29943442	AT1G79580	cluster_1
Chr4	15633641	15635467	AT4G32380	cluster_1
Chr5	14712811	14714303	AT5G37170	cluster_1
Chr5	22835982	22837941	AT5G56370	cluster_1
Chr3	4374236	4374712	AT3G13433	cluster_1
Chr4	16738339	16740465	AT4G35180	cluster_1
Chr1	25574864	25576129	AT1G68240	cluster_1
Chr5	18157642	18158207	AT5G44973	cluster_1
Chr2	18641566	18642704	AT2G45210	cluster_1
Chr1	25408043	25410153	AT1G67770	cluster_1
Chr1	12611638	12612663	AT1G34500	cluster_1
Chr1	12314904	12316258	AT1G33910	cluster_1
Chr4	12981295	12982468	AT4G25400	cluster_1
Chr3	17368672	17370494	AT3G47170	cluster_1
Chr5	21780947	21785230	AT5G53620	cluster_1
Chr5	1010780	1013586	AT5G03800	cluster_1
Chr1	10892570	10894572	AT1G30700	cluster_1
Chr1	19292909	19293339	AT1G51913	cluster_1
Chr4	10913613	10918282	AT4G20210	cluster_1
Chr4	12217806	12219713	AT4G23390	cluster_1
Chr5	7728020	7728455	AT5G23035	cluster_1
Chr1	26197498	26198821	AT1G69650	cluster_1
Chr5	22997962	22998126	AT5G56865	cluster_1
Chr1	22149718	22149843	AT1G60072	cluster_1
Chr2	19324233	19326397	AT2G47030	cluster_1
Chr1	10171683	10173071	AT1G29110	cluster_1
Chr5	21034823	21036773	AT5G51780	cluster_1
Chr1	22499317	22500331	AT1G61090	cluster_1
Chr1	20769320	20771871	AT1G55590	cluster_1
Chr4	10130050	10132061	AT4G18340	cluster_1
Chr5	15533785	15534180	AT5G38790	cluster_1
Chr1	16155403	16157911	AT1G43020	cluster_1
Chr3	21029202	21030618	AT3G56770	cluster_1
Chr4	10707426	10708159	AT4G19690	cluster_1
Chr1	22986002	22986861	AT1G62210	cluster_1
Chr3	20610166	20610671	AT3G55570	cluster_1
Chr3	22680960	22683769	AT3G61280	cluster_1
Chr2	16011456	16012508	AT2G38230	cluster_1
Chr2	16458607	16458966	AT2G39415	cluster_1
Chr2	13476093	13477547	AT2G31690	cluster_1
Chr2	9425143	9425460	AT2G22160	cluster_1
Chr5	6667664	6668587	AT5G19720	cluster_1
Chr2	1173170	1174115	AT2G03840	cluster_1
Chr1	24520791	24524164	AT1G65910	cluster_1
Chr3	7648342	7649785	AT3G21710	cluster_1
Chr5	8139253	8141122	AT5G24080	cluster_1
Chr5	20222669	20227267	AT5G49770	cluster_1
Chr1	12219371	12219502	AT1G33709	cluster_1
Chr5	10719437	10722013	AT5G28680	cluster_1
Chr2	7422411	7426877	AT2G17060	cluster_1
Chr4	9063845	9064481	AT4G16000	cluster_1
Chr5	19031350	19035731	AT5G46880	cluster_1
Chr1	24346724	24347264	AT1G65485	cluster_1
Chr5	15099341	15101170	AT5G37920	cluster_1
Chr1	24924813	24926365	AT1G66800	cluster_1
Chr5	23923201	23923910	AT5G59305	cluster_1
Chr1	24945484	24946968	AT1G66870	cluster_1
Chr2	18076224	18077463	AT2G43570	cluster_1
Chr1	25880327	25881736	AT1G68840	cluster_1
Chr1	8871568	8872386	AT1G25300	cluster_1
Chr5	21907638	21908666	AT5G53960	cluster_1
Chr1	12002333	12002877	AT1G33102	cluster_1
Chr3	19758157	19759603	AT3G53290	cluster_1
Chr5	5400735	5402626	AT5G16530	cluster_1
Chr4	13968029	13969384	AT4G28110	cluster_1
Chr5	9062917	9065011	AT5G25960	cluster_1
Chr5	4921266	4922648	AT5G15160	cluster_1
Chr2	17143294	17144949	AT2G41130	cluster_1
Chr5	22062805	22063914	AT5G54320	cluster_1
Chr3	5846002	5846589	AT3G17140	cluster_1
Chr3	6649228	6650077	AT3G19200	cluster_1
Chr2	6166936	6167979	AT2G14500	cluster_1
Chr2	6504070	6504171	AT2G15029	cluster_1
Chr3	16441023	16442098	AT3G44980	cluster_1
Chr2	13737019	13737546	AT2G32360	cluster_1
Chr1	19294838	19295236	AT1G51930	cluster_1
Chr2	7852529	7853666	AT2G18070	cluster_1
Chr2	9359356	9360664	AT2G21990	cluster_1
Chr1	7462834	7465334	AT1G21320	cluster_1
Chr1	7740530	7742106	AT1G21990	cluster_1
Chr1	28472357	28472891	AT1G75830	cluster_1
Chr1	7471947	7472210	AT1G21327	cluster_1
Chr5	4623367	4624847	AT5G14340	cluster_1
Chr1	29178737	29179675	AT1G77640	cluster_1
Chr1	26274230	26276329	AT1G69800	cluster_1
Chr3	418459	419164	AT3G02240	cluster_1
Chr1	21413055	21413738	AT1G57810	cluster_1
Chr4	6483867	6485360	AT4G10490	cluster_1
Chr1	21935310	21935820	AT1G59690	cluster_1
Chr3	9583465	9585109	AT3G26190	cluster_1
Chr5	7355688	7356871	AT5G22200	cluster_1
Chr2	12225842	12228543	AT2G28550	cluster_1
Chr1	4021825	4023292	AT1G11915	cluster_1
Chr2	17560211	17561945	AT2G42100	cluster_1
Chr1	4089847	4090725	AT1G12090	cluster_1
Chr2	12722939	12724602	AT2G29800	cluster_1
Chr1	12311518	12313518	AT1G33900	cluster_1
Chr3	2856141	2856659	AT3G09290	cluster_1
Chr1	10923919	10926561	AT1G30780	cluster_1
Chr1	19227119	19232359	AT1G51810	cluster_1
Chr2	19260918	19262404	AT2G46870	cluster_1
Chr2	8147939	8149469	AT2G18810	cluster_1
Chr1	9161810	9162910	AT1G26515	cluster_1
Chr5	2374053	2377382	AT5G07505	cluster_1
Chr5	26705862	26708676	AT5G66870	cluster_1
Chr5	20395856	20398197	AT5G50140	cluster_1
Chr2	10522783	10525840	AT2G24720	cluster_1
Chr3	7701025	7703385	AT3G21865	cluster_1
Chr1	26277238	26279118	AT1G69810	cluster_1
Chr1	1694286	1696058	AT1G05660	cluster_1
Chr5	15619691	15619786	AT5G39024	cluster_1
Chr5	20192599	20193429	AT5G49700	cluster_1
Chr2	17562152	17562733	AT2G42110	cluster_1
Chr1	24120926	24122461	AT1G64930	cluster_1
Chr2	7364683	7368963	AT2G16960	cluster_1
Chr3	19760475	19762357	AT3G53300	cluster_1
Chr5	16653337	16654635	AT5G41640	cluster_1
Chr4	7573281	7573706	AT4G12930	cluster_1
Chr2	16128378	16129158	AT2G38530	cluster_1
Chr1	8542446	8543474	AT1G24147	cluster_1
Chr1	8541027	8541739	AT1G24145	cluster_1
Chr3	21860986	21862807	AT3G59130	cluster_1
Chr4	7075826	7076680	AT4G11745	cluster_1
Chr3	22016385	22018100	AT3G59600	cluster_1
Chr3	5647376	5648746	AT3G16580	cluster_1
Chr4	1176190	1178489	AT4G02670	cluster_1
Chr2	12737666	12738388	AT2G29860	cluster_1
Chr3	8300381	8300833	AT3G23245	cluster_1
Chr4	663408	665102	AT4G01530	cluster_1
Chr1	28493304	28494161	AT1G75891	cluster_1
Chr2	1974886	1976570	AT2G05400	cluster_1
Chr4	16829326	16830692	AT4G35390	cluster_1
Chr2	8662038	8662614	AT2G20070	cluster_1
Chr3	3255800	3256439	AT3G10460	cluster_1
Chr3	10629425	10633967	AT3G28390	cluster_1
Chr1	8376687	8377156	AT1G23680	cluster_1
Chr2	13306593	13307475	AT2G31230	cluster_1
Chr1	21414170	21417946	AT1G57820	cluster_1
Chr1	17504783	17505964	AT1G47610	cluster_1
Chr1	6471150	6471824	AT1G18760	cluster_1
Chr2	17668701	17669817	AT2G42440	cluster_1
Chr1	27335601	27337072	AT1G72590	cluster_1
Chr3	18427735	18429201	AT3G49690	cluster_1
Chr3	18291488	18292048	AT3G49330	cluster_1
Chr3	11917230	11919546	AT3G30290	cluster_1
Chr5	21779061	21779393	AT5G53610	cluster_1
Chr5	15538197	15538802	AT5G38800	cluster_1
Chr3	8026202	8027274	AT3G22710	cluster_1
Chr3	17846073	17846342	AT3G48208	cluster_1
Chr3	73481	75538	AT3G01220	cluster_1
Chr1	10932713	10934066	AT1G30790	cluster_1
Chr1	10236367	10237467	AT1G29280	cluster_1
Chr5	17073779	17075856	AT5G42630	cluster_1
Chr1	2552036	2555161	AT1G08140	cluster_1
Chr2	10034607	10036000	AT2G23590	cluster_1
Chr3	18434470	18436141	AT3G49700	cluster_1
Chr1	5370757	5371679	AT1G15610	cluster_1
Chr5	21723114	21723184	AT5G53487	cluster_1
Chr2	12339751	12339822	AT2G28770	cluster_1
Chr5	17507883	17508668	AT5G43580	cluster_1
Chr2	9358882	9359061	AT2G21980	cluster_1
Chr4	649862	649957	AT4G01516	cluster_1
Chr1	10598627	10599696	AT1G30140	cluster_1
Chr5	15831990	15833439	AT5G39533	cluster_1
Chr4	9922990	9923850	AT4G17850	cluster_1
Chr3	20527063	20529291	AT3G55370	cluster_1
Chr5	7815405	7815882	AT5G23212	cluster_1
Chr3	21896052	21897787	AT3G59230	cluster_1
Chr1	26947765	26949168	AT1G71690	cluster_1
Chr3	16611413	16613340	AT3G45280	cluster_1
Chr2	10404373	10405650	AT2G24510	cluster_1
Chr5	7691494	7692468	AT5G22990	cluster_1
Chr4	139939	141643	AT4G00320	cluster_1
Chr1	27076140	27077957	AT1G71930	cluster_1
Chr5	22367870	22368361	AT5G55110	cluster_1
Chr2	13069313	13070904	AT2G30670	cluster_1
Chr5	22010063	22010410	AT5G54215	cluster_1
Chr5	18801218	18804043	AT5G46350	cluster_1
Chr1	20011429	20011925	AT1G53620	cluster_1
Chr5	18660584	18661183	AT5G46010	cluster_1
Chr2	19411560	19412151	AT2G47270	cluster_1
Chr5	2349455	2351509	AT5G07420	cluster_1
Chr1	18234724	18237231	AT1G49300	cluster_1
Chr5	4869908	4870253	AT5G15040	cluster_1
Chr1	1741204	1742619	AT1G05800	cluster_1
Chr3	11037461	11038440	AT3G29040	cluster_1
Chr3	6621988	6623278	AT3G19160	cluster_1
Chr4	9891051	9892807	AT4G17790	cluster_1
Chr5	19456960	19461689	AT5G48010	cluster_1
Chr5	21195044	21195763	AT5G52160	cluster_1
Chr3	15706994	15709789	AT3G43860	cluster_1
Chr2	9803217	9803288	AT2G23020	cluster_1
Chr4	216944	219743	AT4G00480	cluster_1
Chr3	8715236	8718211	AT3G24140	cluster_1
Chr1	30135381	30136956	AT1G80110	cluster_1
Chr3	13047704	13049040	AT3G32040	cluster_1
Chr5	26634320	26635885	AT5G66700	cluster_1
Chr5	16121757	16123541	AT5G40320	cluster_1
Chr1	7795708	7797425	AT1G22090	cluster_1
Chr5	15524178	15524977	AT5G38760	cluster_1
Chr5	22253986	22255663	AT5G54790	cluster_1
Chr2	11089250	11089597	AT2G26020	cluster_1
Chr5	8834206	8837248	AT5G25415	cluster_1
Chr5	8791513	8792813	AT5G25330	cluster_1
Chr5	24772383	24773507	AT5G61620	cluster_1
Chr1	4277993	4280862	AT1G12570	cluster_1
Chr1	10454482	10455785	AT1G29860	cluster_1
Chr3	7703866	7704829	AT3G21870	cluster_1
Chr4	6887254	6889059	AT4G11320	cluster_1
Chr4	15462408	15464358	AT4G31970	cluster_1
Chr3	9397786	9399762	AT3G25740	cluster_1
Chr2	13053777	13056380	AT2G30650	cluster_1
Chr3	16688418	16689693	AT3G45500	cluster_1
Chr5	17973838	17974998	AT5G44575	cluster_1
Chr1	9706657	9707298	AT1G27870	cluster_1
Chr3	18205775	18205975	AT3G49115	cluster_1
Chr5	25906083	25906403	AT5G64800	cluster_1
Chr5	20364556	20365429	AT5G50070	cluster_1
Chr4	1344182	1346501	AT4G03050	cluster_1
Chr3	16712368	16713009	AT3G45555	cluster_1
Chr1	4979028	4980324	AT1G14550	cluster_1
Chr1	24753634	24754604	AT1G66370	cluster_1
Chr3	16728701	16729547	AT3G45577	cluster_1
Chr3	9925754	9927393	AT3G26930	cluster_1
Chr4	7082279	7083469	AT4G11770	cluster_1
Chr5	1977996	1978589	AT5G06490	cluster_1
Chr3	5571992	5574541	AT3G16410	cluster_1
Chr5	2237562	2238662	AT5G07190	cluster_1
Chr4	14430223	14430601	AT4G29283	cluster_1
Chr2	9618372	9621957	AT2G22630	cluster_1
Chr1	7449964	7450695	AT1G21290	cluster_1
Chr5	26677365	26677865	AT5G66815	cluster_1
Chr4	8922632	8923892	AT4G15650	cluster_1
Chr4	10342063	10342242	AT4G18850	cluster_1
Chr3	3956057	3956827	AT3G12470	cluster_1
Chr1	21185662	21188369	AT1G56550	cluster_1
Chr1	21696165	21699118	AT1G58400	cluster_1
Chr3	17377587	17379235	AT3G47200	cluster_1
Chr1	3884356	3884952	AT1G11572	cluster_1
Chr3	18845199	18846673	AT3G50710	cluster_1
Chr1	26337497	26338795	AT1G69930	cluster_1
Chr1	24117440	24118798	AT1G64920	cluster_1
Chr1	18237863	18238367	AT1G49310	cluster_1
Chr5	22869060	22869958	AT5G56470	cluster_1
Chr5	3727534	3728726	AT5G11590	cluster_1
Chr4	12310619	12313212	AT4G23600	cluster_1
Chr1	30041243	30041952	AT1G79850	cluster_1
Chr3	2505547	2507528	AT3G07850	cluster_1
Chr2	9420320	9420589	AT2G22145	cluster_1
Chr1	4422707	4423155	AT1G12960	cluster_1
Chr1	3907461	3909291	AT1G11610	cluster_1
Chr5	8848549	8848986	AT5G25425	cluster_1
Chr4	11710218	11710608	AT4G22105	cluster_1
Chr1	18997026	18997434	AT1G51230	cluster_1
Chr5	26322948	26324578	AT5G65790	cluster_1
Chr4	14512549	14514492	AT4G29590	cluster_1
Chr5	7660927	7663829	AT5G22910	cluster_1
Chr3	9049446	9051593	AT3G24780	cluster_1
Chr4	585598	588029	AT4G01430	cluster_1
Chr2	7846050	7846884	AT2G18050	cluster_1
Chr1	1550543	1552517	AT1G05310	cluster_1
Chr5	17970693	17971449	AT5G44574	cluster_1
Chr1	21408623	21412283	AT1G57800	cluster_1
Chr5	3370518	3371934	AT5G10660	cluster_1
Chr1	4989563	4992732	AT1G14580	cluster_1
Chr2	10031713	10032753	AT2G23570	cluster_1
Chr3	5354974	5356424	AT3G15830	cluster_1
Chr1	7751002	7753519	AT1G22015	cluster_1
Chr4	8961720	8962119	AT4G15733	cluster_1
Chr3	5848787	5849614	AT3G17152	cluster_1
Chr1	26769336	26770111	AT1G71000	cluster_1
Chr1	11356102	11357081	AT1G31720	cluster_1
Chr2	1989194	1989867	AT2G05435	cluster_1
Chr5	2450325	2451578	AT5G07700	cluster_1
Chr4	6738120	6742229	AT4G11030	cluster_1
Chr3	17606427	17610889	AT3G47750	cluster_1
Chr1	24494734	24498485	AT1G65850	cluster_1
Chr3	11465851	11467227	AT3G29635	cluster_1
Chr5	3206140	3207136	AT5G10210	cluster_1
Chr5	17336330	17337872	AT5G43180	cluster_1
Chr5	22008612	22009532	AT5G54210	cluster_1
Chr5	14191711	14194054	AT5G36100	cluster_1
Chr1	24612620	24614805	AT1G66120	cluster_1
Chr1	2148387	2150152	AT1G06990	cluster_1
Chr5	14727832	14728485	AT5G37200	cluster_1
Chr4	667148	669073	AT4G01533	cluster_1
Chr4	14410338	14414956	AT4G29230	cluster_1
[truncated: 30,626 more rows]

## Sheet: brl3_clusters
Column1	Column2	Column3	Column4	Column13
Chr4	18439138	18439578	AT4G39750	cluster_1
Chr3	6002783	6003973	AT3G17540	cluster_1
Chr4	18440112	18441445	AT4G39753	cluster_1
Chr5	700169	702630	AT5G02990	cluster_1
Chr3	6005114	6006004	AT3G17550	cluster_1
Chr1	5157336	5158269	AT1G14950	cluster_1
Chr5	5621249	5622476	AT5G17090	cluster_1
Chr3	7368267	7369526	AT3G21020	cluster_1
Chr2	9374438	9376260	AT2G22040	cluster_1
Chr3	6006762	6008003	AT3G17560	cluster_1
Chr5	2386066	2387249	AT5G07540	cluster_1
Chr3	7370168	7371403	AT3G21030	cluster_1
Chr5	26741563	26742826	AT5G66980	cluster_1
Chr4	14519863	14521087	AT4G29620	cluster_1
Chr3	3308489	3309509	AT3G10585	cluster_1
Chr5	25459087	25460436	AT5G63595	cluster_1
Chr4	13609341	13610075	AT4G27150	cluster_1
Chr1	5154537	5155563	AT1G14940	cluster_1
Chr4	13611796	13612563	AT4G27160	cluster_1
Chr5	2388310	2389249	AT5G07550	cluster_1
Chr3	7757829	7758032	AT3G22022	cluster_1
Chr3	6000860	6002282	AT3G17530	cluster_1
Chr5	22812213	22813263	AT5G56325	cluster_1
Chr4	15074945	15075024	AT4G30972	cluster_1
Chr2	9376684	9377862	AT2G22050	cluster_1
Chr3	3053260	3055410	AT3G09930	cluster_1
Chr1	8362864	8363675	AT1G23610	cluster_1
Chr3	18460141	18460581	AT3G49765	cluster_1
Chr5	22624738	22625892	AT5G55893	cluster_1
Chr3	7366210	7367748	AT3G21010	cluster_1
Chr3	5984827	5985993	AT3G17490	cluster_1
Chr3	7737156	7739542	AT3G21960	cluster_1
Chr3	7355963	7357966	AT3G20980	cluster_1
Chr5	5628529	5629324	AT5G17120	cluster_1
Chr1	22242748	22243731	AT1G60360	cluster_1
Chr4	18441756	18443000	AT4G39756	cluster_1
Chr1	957261	957998	AT1G03800	cluster_1
Chr4	10753310	10754181	AT4G19770	cluster_1
Chr4	16923319	16924320	AT4G35700	cluster_1
Chr1	20041518	20041734	AT1G53687	cluster_1
Chr3	3948014	3948882	AT3G12420	cluster_1
Chr2	19505860	19506598	AT2G47540	cluster_1
Chr3	3949580	3950377	AT3G12430	cluster_1
Chr2	9020944	9021870	AT2G21010	cluster_1
Chr1	22244963	22245814	AT1G60370	cluster_1
Chr3	5585944	5587750	AT3G16440	cluster_1
Chr5	3228286	3232723	AT5G10278	cluster_1
Chr3	21768188	21768367	AT3G58877	cluster_1
Chr1	954525	956097	AT1G03790	cluster_1
Chr1	24458591	24459715	AT1G65760	cluster_1
Chr4	14522569	14523240	AT4G29630	cluster_1
Chr3	7745143	7746161	AT3G21980	cluster_1
Chr3	6009407	6010562	AT3G17570	cluster_1
Chr5	5623021	5624800	AT5G17100	cluster_1
Chr3	7759317	7760738	AT3G22030	cluster_1
Chr3	3496067	3497163	AT3G11160	cluster_1
Chr5	5626563	5627474	AT5G17110	cluster_1
Chr1	5605159	5607473	AT1G16400	cluster_1
Chr4	11097242	11098024	AT4G20690	cluster_1
Chr2	19605040	19605671	AT2G47880	cluster_1
Chr5	2382468	2384521	AT5G07530	cluster_1
Chr5	26743279	26743808	AT5G66985	cluster_1
Chr1	22241273	22242235	AT1G60350	cluster_1
Chr3	21768485	21770167	AT3G58880	cluster_1
Chr2	12730411	12731599	AT2G29830	cluster_1
Chr3	7723223	7724338	AT3G21930	cluster_1
Chr3	7749247	7750419	AT3G21990	cluster_1
Chr3	21591452	21592962	AT3G58350	cluster_1
Chr1	8371020	8371106	AT1G23650	cluster_1
Chr1	5791983	5793491	AT1G16940	cluster_1
Chr5	22071862	22072674	AT5G54360	cluster_1
Chr1	8361004	8362485	AT1G23600	cluster_1
Chr3	7527704	7527910	AT3G21371	cluster_1
Chr3	80176	82005	AT3G01260	cluster_1
Chr3	18337305	18338498	AT3G49450	cluster_1
Chr5	5619594	5620949	AT5G17080	cluster_1
Chr1	24913206	24913296	AT1G66783	cluster_1
Chr4	10760830	10762104	AT4G19800	cluster_1
Chr3	7742459	7743601	AT3G21970	cluster_1
Chr5	22622737	22623837	AT5G55890	cluster_1
Chr5	22846069	22847615	AT5G56400	cluster_1
Chr5	3026401	3027075	AT5G09750	cluster_1
Chr4	2765962	2767957	AT4G05475	cluster_1
Chr1	24713306	24714843	AT1G66290	cluster_1
Chr2	13241440	13241700	AT2G31082	cluster_1
Chr5	2950914	2951693	AT5G09480	cluster_1
Chr3	3951199	3952260	AT3G12440	cluster_1
Chr1	25979999	25981436	AT1G69100	cluster_1
Chr2	12728362	12729528	AT2G29820	cluster_1
Chr1	2907124	2907279	AT1G09026	cluster_1
Chr1	24503624	24504193	AT1G65870	cluster_1
Chr4	16925301	16926152	AT4G35710	cluster_1
Chr1	27334076	27334771	AT1G72580	cluster_1
Chr5	680541	681777	AT5G02920	cluster_1
Chr4	10755050	10755970	AT4G19780	cluster_1
Chr2	9379578	9379817	AT2G22055	cluster_1
Chr4	14517448	14518329	AT4G29610	cluster_1
Chr5	20562150	20562557	AT5G50500	cluster_1
Chr3	5898002	5898109	AT3G17261	cluster_1
Chr5	26682708	26682778	AT5G66817	cluster_1
Chr5	22835446	22835823	AT5G56369	cluster_1
Chr2	9372530	9373681	AT2G22030	cluster_1
Chr4	12214069	12214167	AT4G23375	cluster_1
Chr4	14510147	14511043	AT4G29580	cluster_1
Chr3	10550927	10551106	AT3G28291	cluster_1
Chr2	9862470	9863744	AT2G23160	cluster_1
Chr3	3954695	3955423	AT3G12460	cluster_1
Chr3	21589071	21590401	AT3G58340	cluster_1
Chr4	14525830	14526870	AT4G29640	cluster_1
Chr3	7729806	7731171	AT3G21940	cluster_1
Chr3	20473541	20474763	AT3G55240	cluster_1
Chr5	1461907	1463969	AT5G04960	cluster_1
Chr4	12719607	12719771	AT4G24644	cluster_1
Chr1	17385717	17386186	AT1G47400	cluster_1
Chr1	26712982	26714066	AT1G70840	cluster_1
Chr1	4830297	4831915	AT1G14110	cluster_1
Chr3	5583943	5584128	AT3G16432	cluster_1
Chr1	8714389	8715309	AT1G24590	cluster_1
Chr3	21587362	21588002	AT3G58330	cluster_1
Chr5	1015803	1017263	AT5G03820	cluster_1
Chr5	17908945	17909507	AT5G44430	cluster_1
Chr1	24460656	24461738	AT1G65770	cluster_1
Chr5	16604002	16605213	AT5G41500	cluster_1
Chr4	16182752	16183533	AT4G33720	cluster_1
Chr1	19090847	19094306	AT1G51480	cluster_1
Chr4	17155556	17157245	AT4G36260	cluster_1
Chr4	15075042	15077572	AT4G30975	cluster_1
Chr1	16153609	16154468	AT1G43010	cluster_1
Chr1	12233769	12236476	AT1G33750	cluster_1
Chr2	15822186	15824538	AT2G37730	cluster_1
Chr1	1539152	1540562	AT1G05290	cluster_1
Chr3	22419351	22419548	AT3G60647	cluster_1
Chr3	18522510	18523906	AT3G49950	cluster_1
Chr3	7756577	7757491	AT3G22020	cluster_1
Chr3	7720639	7721744	AT3G21920	cluster_1
Chr2	13238047	13238600	AT2G31081	cluster_1
Chr1	8359125	8360645	AT1G23590	cluster_1
Chr4	11689187	11689600	AT4G22065	cluster_1
Chr3	17000641	17004251	AT3G46270	cluster_1
Chr5	1023528	1023683	AT5G03837	cluster_1
Chr5	17036673	17036780	AT5G42591	cluster_1
Chr2	10992808	10993652	AT2G25770	cluster_1
Chr4	8931652	8932295	AT4G15680	cluster_1
Chr4	11914981	11916171	AT4G22660	cluster_1
Chr3	3051868	3052784	AT3G09925	cluster_1
Chr1	2908611	2909030	AT1G09030	cluster_1
Chr1	24341026	24341739	AT1G65481	cluster_1
Chr1	2524076	2526164	AT1G08090	cluster_1
Chr1	17601513	17602676	AT1G47800	cluster_1
Chr3	7717372	7718405	AT3G21910	cluster_1
Chr4	7843217	7846774	AT4G13495	cluster_1
Chr3	18460890	18461876	AT3G49770	cluster_1
Chr3	3310424	3311311	AT3G10590	cluster_1
Chr1	1541348	1542432	AT1G05291	cluster_1
Chr4	9324746	9328628	AT4G16560	cluster_1
Chr5	2584885	2585613	AT5G08070	cluster_1
Chr2	14291024	14291806	AT2G33780	cluster_1
Chr5	22850584	22852740	AT5G56420	cluster_1
Chr2	9863855	9866562	AT2G23170	cluster_1
Chr5	26744257	26745362	AT5G66990	cluster_1
Chr4	11849701	11850331	AT4G22490	cluster_1
Chr3	7754311	7755762	AT3G22010	cluster_1
Chr4	9318442	9324254	AT4G16550	cluster_1
Chr1	17600004	17601173	AT1G47790	cluster_1
Chr4	12217447	12217527	AT4G23387	cluster_1
Chr3	18964344	18966405	AT3G51060	cluster_1
Chr3	7715393	7716343	AT3G21900	cluster_1
Chr2	9019506	9020219	AT2G21000	cluster_1
Chr4	8719182	8720618	AT4G15280	cluster_1
Chr2	12726102	12727253	AT2G29810	cluster_1
Chr3	18962793	18962897	AT3G51057	cluster_1
Chr5	17907069	17907598	AT5G44420	cluster_1
Chr4	11691378	11694392	AT4G22070	cluster_1
Chr1	7898013	7899261	AT1G22370	cluster_1
Chr2	10948747	10949626	AT2G25700	cluster_1
Chr4	8807527	8810512	AT4G15396	cluster_1
Chr5	24793864	24797944	AT5G61700	cluster_1
Chr3	4099199	4100473	AT3G12890	cluster_1
Chr3	6161137	6163272	AT3G18010	cluster_1
Chr3	1573909	1576418	AT3G05450	cluster_1
Chr4	8788739	8790444	AT4G15380	cluster_1
Chr2	19208320	19210958	AT2G46750	cluster_1
Chr4	10763934	10765753	AT4G19810	cluster_1
Chr1	7894858	7897591	AT1G22360	cluster_1
Chr3	21593505	21594866	AT3G58360	cluster_1
Chr1	5159199	5160083	AT1G14960	cluster_1
Chr5	1349643	1352525	AT5G04690	cluster_1
Chr5	23257065	23257184	AT5G57391	cluster_1
Chr1	3859662	3860604	AT1G11470	cluster_1
Chr3	17885542	17885667	AT3G48298	cluster_1
Chr1	23437689	23438677	AT1G63205	cluster_1
Chr1	26715183	26716829	AT1G70850	cluster_1
Chr4	12307126	12309647	AT4G23590	cluster_1
Chr1	16151095	16152240	AT1G43005	cluster_1
Chr2	9866619	9866792	AT2G23171	cluster_1
Chr4	12720394	12721443	AT4G24650	cluster_1
Chr1	26906453	26908807	AT1G71390	cluster_1
Chr4	7846597	7846899	AT4G13494	cluster_1
Chr2	9895855	9896325	AT2G23240	cluster_1
Chr3	8030474	8030629	AT3G22723	cluster_1
Chr4	11095027	11096307	AT4G20680	cluster_1
Chr2	18727561	18728935	AT2G45430	cluster_1
Chr3	7897484	7898398	AT3G22340	cluster_1
Chr3	7734396	7736394	AT3G21950	cluster_1
Chr3	5581663	5583187	AT3G16430	cluster_1
Chr3	7695228	7695936	AT3G21840	cluster_1
Chr1	19909840	19909977	AT1G53366	cluster_1
Chr1	8357446	8358805	AT1G23580	cluster_1
Chr1	4597627	4598911	AT1G13400	cluster_1
Chr3	7358840	7360154	AT3G20990	cluster_1
Chr3	17036427	17041680	AT3G46350	cluster_1
Chr3	22441771	22443771	AT3G60720	cluster_1
Chr3	21585567	21586328	AT3G58320	cluster_1
Chr1	7272556	7274072	AT1G20900	cluster_1
Chr3	17026658	17031842	AT3G46340	cluster_1
Chr2	9343410	9347159	AT2G21920	cluster_1
Chr1	11649	13714	AT1G01030	cluster_1
Chr5	25456993	25458470	AT5G63590	cluster_1
Chr2	12511292	12515895	AT2G29120	cluster_1
Chr5	7801474	7801890	AT5G23180	cluster_1
Chr5	16334810	16335628	AT5G40800	cluster_1
Chr4	17268906	17269743	AT4G36620	cluster_1
Chr5	24799878	24800680	AT5G61710	cluster_1
Chr5	9016908	9018424	AT5G25860	cluster_1
Chr5	1491639	1493457	AT5G05050	cluster_1
Chr5	19197040	19197431	AT5G47290	cluster_1
Chr1	25446289	25446737	AT1G67865	cluster_1
Chr2	13108007	13108470	AT2G30766	cluster_1
Chr5	24535570	24537047	AT5G60970	cluster_1
Chr5	24789495	24793487	AT5G61690	cluster_1
Chr1	28351562	28353495	AT1G75520	cluster_1
Chr1	25684314	25686165	AT1G68480	cluster_1
Chr4	6584727	6586262	AT4G10670	cluster_1
Chr3	5999289	6000370	AT3G17520	cluster_1
Chr4	8762953	8764594	AT4G15350	cluster_1
Chr5	26740445	26741125	AT5G66970	cluster_1
Chr1	8367170	8370280	AT1G23640	cluster_1
Chr3	6289227	6290383	AT3G18320	cluster_1
Chr4	11854809	11855366	AT4G22513	cluster_1
Chr3	7761807	7762675	AT3G22040	cluster_1
Chr2	9024536	9025578	AT2G21030	cluster_1
Chr2	19504220	19504971	AT2G47530	cluster_1
Chr2	732388	734271	AT2G02640	cluster_1
Chr2	17507509	17508616	AT2G41940	cluster_1
Chr2	12455055	12459541	AT2G28990	cluster_1
Chr3	6291127	6292257	AT3G18330	cluster_1
Chr2	18086049	18087018	AT2G43600	cluster_1
Chr3	9335876	9336459	AT3G25650	cluster_1
Chr5	18298926	18301069	AT5G45220	cluster_1
Chr4	15633112	15633222	AT4G32378	cluster_1
Chr1	25982330	25986313	AT1G69120	cluster_1
Chr1	21320938	21324637	AT1G57570	cluster_1
Chr5	1464145	1467041	AT5G04970	cluster_1
Chr5	5856235	5857934	AT5G17740	cluster_1
Chr4	14084749	14086844	AT4G28510	cluster_1
Chr5	26681495	26681800	AT5G66816	cluster_1
Chr1	26456844	26459450	AT1G70260	cluster_1
Chr3	21506613	21507654	AT3G58070	cluster_1
Chr1	2527170	2529120	AT1G08100	cluster_1
Chr5	1004983	1006373	AT5G03790	cluster_1
Chr3	20617049	20618881	AT3G55590	cluster_1
Chr5	3311395	3311496	AT5G10504	cluster_1
Chr4	11913557	11914027	AT4G22650	cluster_1
Chr4	17855876	17857639	AT4G37990	cluster_1
Chr4	656407	659178	AT4G01520	cluster_1
Chr5	7346944	7349255	AT5G22160	cluster_1
Chr3	16998163	16999992	AT3G46260	cluster_1
Chr2	16125919	16126578	AT2G38520	cluster_1
Chr2	16889212	16891292	AT2G40440	cluster_1
Chr3	17885524	17887118	AT3G48300	cluster_1
Chr3	9022281	9023030	AT3G24700	cluster_1
Chr1	17389679	17390781	AT1G47405	cluster_1
Chr5	18153852	18155391	AT5G44960	cluster_1
Chr1	24454772	24458439	AT1G65750	cluster_1
Chr2	13709604	13710356	AT2G32275	cluster_1
Chr5	9014082	9015917	AT5G25850	cluster_1
Chr3	7751844	7753124	AT3G22000	cluster_1
Chr2	17029701	17029899	AT2G40805	cluster_1
Chr2	18389381	18391142	AT2G44550	cluster_1
Chr1	23433630	23434600	AT1G63200	cluster_1
Chr1	10898172	10899912	AT1G30720	cluster_1
Chr3	16680505	16681261	AT3G45470	cluster_1
Chr5	21378857	21379744	AT5G52720	cluster_1
Chr2	12460781	12465037	AT2G29000	cluster_1
Chr4	11851228	11853018	AT4G22505	cluster_1
Chr1	17383034	17383408	AT1G47395	cluster_1
Chr3	10529215	10530199	AT3G28230	cluster_1
Chr1	24115137	24116747	AT1G64910	cluster_1
Chr3	18598429	18601009	AT3G50160	cluster_1
Chr1	16813654	16814733	AT1G44191	cluster_1
Chr4	14087556	14089796	AT4G28520	cluster_1
Chr4	8929179	8929765	AT4G15670	cluster_1
Chr5	19067692	19068255	AT5G46990	cluster_1
Chr2	9426849	9427817	AT2G22170	cluster_1
Chr4	12214667	12216333	AT4G23380	cluster_1
Chr3	3307051	3308233	AT3G10580	cluster_1
Chr1	11014783	11015913	AT1G30930	cluster_1
Chr2	19603339	19603650	AT2G47870	cluster_1
Chr2	18729733	18729843	AT2G45434	cluster_1
Chr5	18151665	18153164	AT5G44950	cluster_1
Chr5	20656253	20658001	AT5G50790	cluster_1
Chr1	20461038	20461558	AT1G54880	cluster_1
Chr1	9621570	9626004	AT1G27660	cluster_1
Chr3	2501893	2503565	AT3G07840	cluster_1
Chr5	24323594	24324169	AT5G60480	cluster_1
Chr2	9428743	9429844	AT2G22180	cluster_1
Chr4	11226286	11227363	AT4G21010	cluster_1
Chr1	22988196	22988844	AT1G62220	cluster_1
Chr2	16298227	16299202	AT2G39030	cluster_1
Chr5	3703002	3704981	AT5G11540	cluster_1
Chr3	79305	80105	AT3G01250	cluster_1
Chr2	10033043	10034327	AT2G23580	cluster_1
Chr3	1217239	1219759	AT3G04520	cluster_1
Chr1	17597898	17599099	AT1G47786	cluster_1
Chr1	6906899	6908741	AT1G19900	cluster_1
Chr5	9136126	9136215	AT5G26147	cluster_1
Chr3	7360559	7360897	AT3G20993	cluster_1
Chr3	78376	79037	AT3G01240	cluster_1
Chr5	5858695	5860041	AT5G17750	cluster_1
Chr4	14090489	14094776	AT4G28530	cluster_1
Chr5	21901966	21903823	AT5G53950	cluster_1
Chr1	22246455	22247411	AT1G60380	cluster_1
Chr3	16397038	16399725	AT3G44920	cluster_1
Chr3	19018853	19019173	AT3G51200	cluster_1
Chr1	7900387	7902332	AT1G22380	cluster_1
Chr3	7363921	7365138	AT3G21000	cluster_1
Chr2	16886824	16888638	AT2G40435	cluster_1
Chr3	12357396	12357599	AT3G30730	cluster_1
Chr5	20394870	20395010	AT5G50136	cluster_1
Chr3	18592401	18594564	AT3G50140	cluster_1
Chr1	8371609	8372845	AT1G23660	cluster_1
Chr3	23068160	23068363	AT3G62336	cluster_1
Chr5	26518297	26519242	AT5G66400	cluster_1
Chr1	7226310	7227566	AT1G20795	cluster_1
Chr4	14507398	14508482	AT4G29570	cluster_1
Chr5	25031601	25032204	AT5G62330	cluster_1
Chr2	17747917	17750440	AT2G42610	cluster_1
Chr5	9104847	9105524	AT5G26060	cluster_1
Chr5	5945665	5947464	AT5G17960	cluster_1
Chr3	9878168	9878379	AT3G26818	cluster_1
Chr1	6838120	6840293	AT1G19790	cluster_1
Chr4	11856743	11857313	AT4G22517	cluster_1
Chr5	7863331	7864271	AT5G23370	cluster_1
Chr3	420108	420680	AT3G02242	cluster_1
Chr5	3987375	3989406	AT5G12330	cluster_1
Chr5	22813768	22816162	AT5G56330	cluster_1
Chr5	26136094	26137183	AT5G65410	cluster_1
Chr1	7749571	7750062	AT1G22010	cluster_1
Chr3	5649932	5651056	AT3G16590	cluster_1
Chr3	20587904	20588027	AT3G55512	cluster_1
Chr4	18437806	18438665	AT4G39745	cluster_1
Chr3	901841	903411	AT3G03670	cluster_1
Chr2	14341430	14343778	AT2G33880	cluster_1
Chr1	25993659	25995212	AT1G69150	cluster_1
Chr3	1220229	1220301	AT3G04525	cluster_1
Chr4	7845707	7845927	AT4G13493	cluster_1
Chr5	20379489	20381036	AT5G50115	cluster_1
Chr5	8105233	8105325	AT5G23989	cluster_1
Chr3	7300675	7303693	AT3G20840	cluster_1
Chr1	25168228	25169307	AT1G67260	cluster_1
Chr5	16330115	16331026	AT5G40790	cluster_1
Chr1	23439642	23440931	AT1G63206	cluster_1
Chr3	9875525	9875737	AT3G26815	cluster_1
Chr1	924996	926373	AT1G03720	cluster_1
Chr5	22842790	22844273	AT5G56390	cluster_1
Chr5	2952216	2953245	AT5G09490	cluster_1
Chr1	29877228	29879204	AT1G79430	cluster_1
Chr5	1013939	1015345	AT5G03810	cluster_1
Chr1	17596610	17597023	AT1G47783	cluster_1
Chr4	8721487	8726669	AT4G15290	cluster_1
Chr4	8934324	8934921	AT4G15690	cluster_1
Chr2	18087840	18089224	AT2G43610	cluster_1
Chr1	5602873	5604663	AT1G16390	cluster_1
Chr5	9072727	9075690	AT5G25980	cluster_1
Chr4	12985755	12987217	AT4G25410	cluster_1
Chr5	26504467	26506569	AT5G66350	cluster_1
Chr4	10750381	10752028	AT4G19760	cluster_1
Chr5	23763945	23765441	AT5G58850	cluster_1
Chr2	16496813	16497621	AT2G39520	cluster_1
Chr3	16673146	16674880	AT3G45450	cluster_1
Chr5	22848508	22850331	AT5G56410	cluster_1
Chr3	22419951	22420274	AT3G60650	cluster_1
Chr3	19296244	19298073	AT3G52010	cluster_1
Chr4	8792812	8794293	AT4G15390	cluster_1
Chr1	12220897	12224000	AT1G33720	cluster_1
Chr4	11228187	11229577	AT4G21020	cluster_1
Chr5	9106341	9106649	AT5G26070	cluster_1
Chr1	2354354	2355771	AT1G07640	cluster_1
Chr2	7433326	7434117	AT2G17080	cluster_1
Chr2	8246220	8246441	AT2G19020	cluster_1
Chr4	7742871	7746363	AT4G13300	cluster_1
Chr1	12227279	12228460	AT1G33730	cluster_1
Chr4	10531504	10532190	AT4G19250	cluster_1
Chr5	9076107	9077379	AT5G25990	cluster_1
Chr3	323977	324365	AT3G01950	cluster_1
Chr2	18644084	18646447	AT2G45220	cluster_1
Chr5	16605491	16606228	AT5G41505	cluster_1
Chr5	23765814	23768049	AT5G58860	cluster_1
Chr1	3857005	3859268	AT1G11460	cluster_1
Chr5	9135913	9138264	AT5G26146	cluster_1
Chr4	14528587	14529342	AT4G29650	cluster_1
Chr5	22064993	22066063	AT5G54330	cluster_1
Chr5	22070135	22071347	AT5G54350	cluster_1
Chr4	7414150	7414927	AT4G12500	cluster_1
Chr5	23931318	23931889	AT5G59330	cluster_1
Chr2	19205157	19207455	AT2G46740	cluster_1
Chr5	15615948	15616457	AT5G39010	cluster_1
Chr3	18524084	18525687	AT3G49960	cluster_1
Chr3	76655	77411	AT3G01230	cluster_1
Chr3	9878540	9878754	AT3G26819	cluster_1
Chr3	18601755	18603793	AT3G50170	cluster_1
Chr2	10947096	10947245	AT2G25697	cluster_1
Chr3	17005483	17008424	AT3G46280	cluster_1
Chr3	18595731	18597642	AT3G50150	cluster_1
Chr1	24670536	24673661	AT1G66220	cluster_1
Chr3	7732458	7733294	AT3G21945	cluster_1
Chr1	24452096	24453211	AT1G65740	cluster_1
Chr5	3456647	3456732	AT5G10945	cluster_1
Chr5	9079505	9082384	AT5G26000	cluster_1
Chr4	10755966	10756808	AT4G19790	cluster_1
Chr4	8937393	8937892	AT4G15700	cluster_1
Chr2	19511717	19512728	AT2G47560	cluster_1
Chr2	16796599	16797585	AT2G40220	cluster_1
Chr1	25444805	25445263	AT1G67860	cluster_1
Chr2	14936666	14937964	AT2G35585	cluster_1
Chr1	24342483	24343731	AT1G65483	cluster_1
Chr4	10929146	10931277	AT4G20235	cluster_1
Chr5	703268	704437	AT5G03000	cluster_1
Chr1	12219657	12220289	AT1G33710	cluster_1
Chr4	63410	65479	AT4G00160	cluster_1
Chr1	9907202	9907615	AT1G28306	cluster_1
Chr1	12278438	12279451	AT1G33820	cluster_1
Chr1	5796009	5796559	AT1G16950	cluster_1
Chr4	8940292	8940858	AT4G15710	cluster_1
Chr2	10995141	10996024	AT2G25780	cluster_1
Chr1	9912203	9913837	AT1G28310	cluster_1
Chr1	5152263	5153084	AT1G14930	cluster_1
Chr2	961322	961771	AT2G03170	cluster_1
Chr1	20459006	20460647	AT1G54870	cluster_1
Chr5	25033518	25034404	AT5G62340	cluster_1
Chr5	21048191	21052012	AT5G51800	cluster_1
Chr3	17888101	17889814	AT3G48310	cluster_1
Chr4	12206362	12213435	AT4G23370	cluster_1
Chr1	25882434	25882918	AT1G68845	cluster_1
Chr2	16245214	16247483	AT2G38910	cluster_1
Chr1	19619745	19620844	AT1G52690	cluster_1
Chr5	22066831	22067565	AT5G54340	cluster_1
Chr5	2379924	2381317	AT5G07520	cluster_1
Chr5	24770099	24771252	AT5G61610	cluster_1
Chr2	18714574	18714729	AT2G45412	cluster_1
Chr2	13944611	13946790	AT2G32870	cluster_1
Chr1	22231188	22232737	AT1G60310	cluster_1
Chr1	24614962	24616930	AT1G66130	cluster_1
Chr3	7372760	7374364	AT3G21040	cluster_1
Chr5	15096210	15097318	AT5G37910	cluster_1
Chr1	26709947	26711462	AT1G70830	cluster_1
Chr5	957744	961032	AT5G03680	cluster_1
Chr1	4064667	4066341	AT1G12030	cluster_1
Chr3	19670166	19670423	AT3G53060	cluster_1
Chr3	5676829	5677921	AT3G16660	cluster_1
Chr5	1234883	1236317	AT5G04380	cluster_1
Chr5	697993	699000	AT5G02980	cluster_1
Chr2	7848399	7850303	AT2G18060	cluster_1
Chr3	8031341	8032459	AT3G22730	cluster_1
Chr3	22440198	22441472	AT3G60710	cluster_1
Chr2	15709808	15710912	AT2G37435	cluster_1
Chr5	22711402	22712364	AT5G56080	cluster_1
Chr3	2499243	2501021	AT3G07830	cluster_1
Chr5	15123089	15124684	AT5G37970	cluster_1
Chr2	13058250	13061673	AT2G30660	cluster_1
Chr3	324581	325087	AT3G01960	cluster_1
Chr3	7693481	7693939	AT3G21830	cluster_1
Chr5	8164347	8167673	AT5G24140	cluster_1
Chr2	18609191	18610574	AT2G45135	cluster_1
Chr2	19327896	19330197	AT2G47040	cluster_1
Chr1	7451150	7451707	AT1G21300	cluster_1
Chr4	7836675	7837684	AT4G13480	cluster_1
Chr1	958759	959609	AT1G03810	cluster_1
Chr5	16138544	16141134	AT5G40350	cluster_1
Chr1	10169084	10169619	AT1G29100	cluster_1
Chr1	17496839	17498110	AT1G47603	cluster_1
Chr5	21919781	21921189	AT5G54010	cluster_1
Chr1	4978794	4978907	AT1G14549	cluster_1
Chr4	17849648	17852246	AT4G37970	cluster_1
Chr1	28508072	28509857	AT1G75930	cluster_1
Chr3	12667227	12667370	AT3G31051	cluster_1
Chr5	8876486	8877815	AT5G25490	cluster_1
Chr3	8028961	8030097	AT3G22720	cluster_1
Chr1	24428875	24430670	AT1G65681	cluster_1
Chr3	3076874	3078907	AT3G10000	cluster_1
Chr1	4023667	4025097	AT1G11920	cluster_1
Chr5	20382615	20383874	AT5G50120	cluster_1
Chr3	3050989	3051530	AT3G09922	cluster_1
Chr5	24768382	24769010	AT5G61605	cluster_1
Chr2	19508980	19511792	AT2G47550	cluster_1
Chr5	2367167	2369554	AT5G07480	cluster_1
Chr3	17374379	17376054	AT3G47190	cluster_1
Chr1	22229780	22230748	AT1G60300	cluster_1
Chr2	8257000	8260545	AT2G19060	cluster_1
Chr1	27549021	27552517	AT1G73270	cluster_1
Chr4	15451988	15454160	AT4G31940	cluster_1
Chr4	12352956	12353131	AT4G23713	cluster_1
Chr1	1535444	1537525	AT1G05280	cluster_1
Chr4	7839137	7840284	AT4G13490	cluster_1
Chr1	24918012	24918356	AT1G66790	cluster_1
Chr2	12868630	12869724	AT2G30130	cluster_1
Chr5	4904347	4907094	AT5G15130	cluster_1
Chr3	19676524	19677104	AT3G53075	cluster_1
Chr1	24716497	24718050	AT1G66300	cluster_1
Chr1	3230450	3233109	AT1G09932	cluster_1
Chr4	8925806	8926310	AT4G15660	cluster_1
Chr1	23004499	23005650	AT1G62270	cluster_1
Chr4	17852441	17854500	AT4G37980	cluster_1
Chr2	6672892	6673989	AT2G15330	cluster_1
Chr2	8249923	8250141	AT2G19040	cluster_1
Chr3	19478103	19478451	AT3G52527	cluster_1
Chr1	10069365	10071082	AT1G28650	cluster_1
Chr3	7697089	7697550	AT3G21850	cluster_1
Chr3	5983199	5984320	AT3G17480	cluster_1
Chr5	22016250	22017933	AT5G54230	cluster_1
Chr1	19012173	19013306	AT1G51290	cluster_1
Chr3	16925142	16925258	AT3G46086	cluster_1
Chr5	18149369	18150892	AT5G44940	cluster_1
Chr4	18443679	18444788	AT4G39760	cluster_1
Chr1	25847066	25848540	AT1G68800	cluster_1
Chr3	21898682	21900364	AT3G59240	cluster_1
Chr3	3311785	3312831	AT3G10595	cluster_1
Chr3	9875893	9876103	AT3G26816	cluster_1
Chr1	19242294	19242437	AT1G51823	cluster_1
Chr1	9271029	9272128	AT1G26780	cluster_1
Chr4	11098270	11100055	AT4G20700	cluster_1
Chr3	7799042	7800000	AT3G22133	cluster_1
Chr1	24583149	24583652	AT1G66030	cluster_1
Chr3	325181	325351	AT3G01961	cluster_1
Chr4	12304246	12305397	AT4G23580	cluster_1
Chr1	4550153	4551620	AT1G13290	cluster_1
Chr3	25507	27449	AT3G01080	cluster_1
Chr3	8289647	8290066	AT3G23230	cluster_1
Chr2	9884550	9886752	AT2G23220	cluster_1
Chr1	24520175	24520267	AT1G65907	cluster_1
Chr3	12667704	12667826	AT3G31068	cluster_1
Chr5	23605202	23607028	AT5G58400	cluster_1
Chr3	18340351	18340616	AT3G49460	cluster_1
Chr1	8373282	8375897	AT1G23670	cluster_1
Chr1	9909020	9909127	AT1G28307	cluster_1
Chr3	21595774	21596538	AT3G58370	cluster_1
Chr3	17611787	17616639	AT3G47760	cluster_1
Chr1	22523637	22528811	AT1G61120	cluster_1
Chr1	10895280	10897109	AT1G30710	cluster_1
Chr2	15847492	15848490	AT2G37820	cluster_1
Chr3	10533324	10533689	AT3G28250	cluster_1
Chr4	13607329	13608031	AT4G27140	cluster_1
Chr3	1215636	1216958	AT3G04510	cluster_1
Chr3	19293010	19294702	AT3G52000	cluster_1
Chr2	9897809	9899125	AT2G23250	cluster_1
Chr1	10607888	10609618	AT1G30170	cluster_1
Chr1	26725626	26726544	AT1G70890	cluster_1
Chr5	15737427	15738387	AT5G39300	cluster_1
Chr3	7769346	7770261	AT3G22057	cluster_1
Chr5	25654074	25656030	AT5G64110	cluster_1
Chr4	7740283	7742857	AT4G13290	cluster_1
Chr2	8253416	8255534	AT2G19050	cluster_1
Chr4	660810	661698	AT4G01525	cluster_1
Chr1	24921104	24921194	AT1G66795	cluster_1
Chr4	18169175	18170949	AT4G38990	cluster_1
Chr2	12363630	12365377	AT2G28810	cluster_1
Chr5	21380174	21380865	AT5G52730	cluster_1
Chr5	8162213	8164066	AT5G24130	cluster_1
Chr2	8251674	8251892	AT2G19045	cluster_1
Chr1	24499066	24502745	AT1G65860	cluster_1
Chr5	351008	352069	AT5G01900	cluster_1
Chr1	7671028	7674215	AT1G21860	cluster_1
Chr1	25711869	25712238	AT1G68526	cluster_1
Chr2	738504	739769	AT2G02660	cluster_1
Chr1	20457421	20458631	AT1G54860	cluster_1
Chr1	23007147	23008585	AT1G62280	cluster_1
Chr2	16248146	16251002	AT2G38920	cluster_1
Chr3	10530925	10531851	AT3G28240	cluster_1
Chr2	17028304	17028405	AT2G40802	cluster_1
Chr2	16340282	16340360	AT2G39175	cluster_1
Chr2	14288425	14289225	AT2G33775	cluster_1
Chr1	17603504	17604559	AT1G47810	cluster_1
Chr4	17254660	17255716	AT4G36570	cluster_1
Chr2	15827706	15828620	AT2G37740	cluster_1
Chr5	26515916	26517391	AT5G66390	cluster_1
Chr4	13613596	13614283	AT4G27170	cluster_1
Chr1	4662721	4663192	AT1G13609	cluster_1
Chr1	7058194	7058310	AT1G20375	cluster_1
Chr1	8354966	8356461	AT1G23570	cluster_1
Chr1	4130421	4131137	AT1G12180	cluster_1
Chr2	14293561	14295271	AT2G33790	cluster_1
Chr5	1024641	1025812	AT5G03840	cluster_1
Chr4	2771044	2772252	AT4G05490	cluster_1
Chr1	26727899	26728754	AT1G70895	cluster_1
Chr1	21641130	21642041	AT1G58330	cluster_1
Chr3	1813114	1813224	AT3G06019	cluster_1
Chr2	16011456	16012508	AT2G38230	cluster_1
Chr1	24909213	24911485	AT1G66780	cluster_1
Chr5	2039859	2041928	AT5G06640	cluster_1
Chr2	6873545	6874741	AT2G15780	cluster_1
Chr2	13511579	13513550	AT2G31770	cluster_1
Chr4	7273967	7274727	AT4G12170	cluster_1
Chr4	8773786	8779685	AT4G15370	cluster_1
Chr3	1572718	1573266	AT3G05440	cluster_1
Chr1	12281847	12282297	AT1G33835	cluster_1
Chr5	20555120	20555758	AT5G50470	cluster_1
Chr4	17252657	17252989	AT4G36560	cluster_1
Chr3	8801400	8802890	AT3G24290	cluster_1
Chr5	9107997	9108422	AT5G26080	cluster_1
Chr5	8096290	8097660	AT5G23970	cluster_1
Chr5	23925085	23925852	AT5G59310	cluster_1
Chr2	735411	736546	AT2G02650	cluster_1
Chr1	27331381	27333698	AT1G72570	cluster_1
Chr3	21584038	21585030	AT3G58310	cluster_1
Chr1	8676360	8677159	AT1G24480	cluster_1
Chr5	25308572	25310973	AT5G63090	cluster_1
Chr3	12167767	12168153	AT3G30580	cluster_1
Chr4	9854322	9855745	AT4G17700	cluster_1
Chr5	7354164	7354688	AT5G22190	cluster_1
Chr5	23253459	23256450	AT5G57390	cluster_1
Chr2	16076384	16078583	AT2G38380	cluster_1
Chr5	20910244	20913451	AT5G51480	cluster_1
Chr1	5283538	5284673	AT1G15360	cluster_1
Chr5	23334817	23336566	AT5G57620	cluster_1
Chr2	17209697	17210423	AT2G41280	cluster_1
Chr5	17409524	17411214	AT5G43360	cluster_1
Chr4	11700555	11702666	AT4G22080	cluster_1
Chr4	10797217	10798388	AT4G19920	cluster_1
Chr1	20042640	20043344	AT1G53690	cluster_1
Chr1	24406542	24409068	AT1G65630	cluster_1
Chr2	15415139	15416766	AT2G36770	cluster_1
Chr5	6485617	6487009	AT5G19270	cluster_1
Chr4	14240797	14242611	AT4G28840	cluster_1
Chr1	10602178	10605159	AT1G30150	cluster_1
Chr3	10532389	10532502	AT3G28243	cluster_1
Chr1	21931833	21932403	AT1G59675	cluster_1
Chr5	5617432	5617572	AT5G17073	cluster_1
Chr1	12322574	12322753	AT1G33925	cluster_1
Chr1	9904734	9905516	AT1G28305	cluster_1
Chr5	19965343	19965945	AT5G49250	cluster_1
Chr5	19198125	19199375	AT5G47300	cluster_1
Chr5	10455682	10455807	AT5G28491	cluster_1
Chr1	12279947	12281406	AT1G33830	cluster_1
Chr5	3349134	3349468	AT5G10590	cluster_1
Chr3	5588486	5590055	AT3G16450	cluster_1
Chr5	21785999	21787444	AT5G53635	cluster_1
Chr1	24410851	24413527	AT1G65640	cluster_1
Chr3	16244193	16244348	AT3G44704	cluster_1
Chr2	17257380	17258196	AT2G41390	cluster_1
Chr5	3372087	3372838	AT5G10670	cluster_1
Chr2	962764	963126	AT2G03180	cluster_1
Chr4	11687620	11689021	AT4G22060	cluster_1
Chr3	21597799	21599568	AT3G58380	cluster_1
Chr1	10610685	10614013	AT1G30180	cluster_1
Chr1	20691775	20693952	AT1G55420	cluster_1
Chr3	2573944	2575215	AT3G08490	cluster_1
Chr3	5869723	5870852	AT3G17200	cluster_1
Chr3	17032489	17032836	AT3G46345	cluster_1
Chr3	18847519	18849430	AT3G50720	cluster_1
Chr4	16736757	16738437	AT4G35170	cluster_1
Chr1	20764011	20765752	AT1G55580	cluster_1
Chr1	20008996	20009320	AT1G53610	cluster_1
Chr4	16921803	16922963	AT4G35690	cluster_1
Chr4	13961244	13961560	AT4G28088	cluster_1
Chr1	26718320	26718992	AT1G70860	cluster_1
Chr3	3497946	3499090	AT3G11165	cluster_1
Chr4	8945317	8945934	AT4G15715	cluster_1
Chr2	19220727	19222916	AT2G46770	cluster_1
Chr5	5095652	5097041	AT5G15660	cluster_1
Chr1	11343980	11347767	AT1G31690	cluster_1
Chr1	24577553	24580185	AT1G66020	cluster_1
Chr3	889509	892162	AT3G03660	cluster_1
Chr1	22254405	22255798	AT1G60400	cluster_1
Chr1	6784020	6785075	AT1G19620	cluster_1
Chr5	17309842	17311937	AT5G43110	cluster_1
Chr1	12162349	12164700	AT1G33540	cluster_1
Chr1	19007510	19010411	AT1G51270	cluster_1
Chr5	3370518	3371934	AT5G10660	cluster_1
Chr4	6582535	6583488	AT4G10660	cluster_1
Chr1	26722881	26723778	AT1G70880	cluster_1
Chr5	3232569	3234210	AT5G10280	cluster_1
Chr1	23384043	23385042	AT1G63060	cluster_1
Chr1	7903660	7906673	AT1G22400	cluster_1
Chr4	8754480	8760589	AT4G15340	cluster_1
Chr2	13948750	13950556	AT2G32880	cluster_1
Chr1	9789826	9791546	AT1G28080	cluster_1
Chr5	22074406	22074478	AT5G54365	cluster_1
Chr5	1231751	1234147	AT5G04370	cluster_1
Chr1	24583820	24586681	AT1G66040	cluster_1
Chr3	7304157	7304561	AT3G20850	cluster_1
Chr4	11855048	11857072	AT4G22510	cluster_1
Chr4	10281033	10281740	AT4G18680	cluster_1
Chr2	10676472	10676553	AT2G25095	cluster_1
Chr1	3234060	3235530	AT1G09935	cluster_1
Chr4	17858351	17859325	AT4G38000	cluster_1
Chr5	8228892	8230964	AT5G24230	cluster_1
Chr1	22989550	22990341	AT1G62225	cluster_1
Chr2	17206514	17207698	AT2G41260	cluster_1
Chr1	19087413	19090414	AT1G51470	cluster_1
Chr1	10900854	10902534	AT1G30730	cluster_1
Chr1	28602811	28603929	AT1G76240	cluster_1
Chr1	5373504	5374575	AT1G15620	cluster_1
Chr3	16922753	16923247	AT3G46080	cluster_1
Chr1	6473370	6474048	AT1G18770	cluster_1
Chr1	4702725	4704657	AT1G13710	cluster_1
Chr2	13277811	13278745	AT2G31160	cluster_1
Chr4	7892320	7893705	AT4G13575	cluster_1
Chr2	12732387	12733983	AT2G29840	cluster_1
Chr1	5368923	5370344	AT1G15600	cluster_1
Chr5	3695862	3701548	AT5G11530	cluster_1
Chr3	4358179	4359007	AT3G13404	cluster_1
Chr5	19428888	19430476	AT5G47980	cluster_1
Chr3	8798934	8799401	AT3G24280	cluster_1
Chr2	16495875	16496995	AT2G39518	cluster_1
Chr1	1843568	1846302	AT1G06080	cluster_1
Chr1	23431835	23433002	AT1G63190	cluster_1
Chr5	7718121	7721839	AT5G23020	cluster_1
Chr5	19966799	19967527	AT5G49260	cluster_1
Chr1	24398925	24400969	AT1G65620	cluster_1
Chr3	19669084	19669774	AT3G53050	cluster_1
Chr5	22838672	22841015	AT5G56380	cluster_1
Chr1	4688156	4688966	AT1G13670	cluster_1
Chr2	14783291	14784710	AT2G35070	cluster_1
Chr1	7524086	7524631	AT1G21475	cluster_1
Chr3	6592316	6592942	AT3G19055	cluster_1
Chr3	4104576	4106112	AT3G12900	cluster_1
Chr2	13708748	13708864	AT2G32273	cluster_1
Chr1	19270193	19274068	AT1G51880	cluster_1
Chr1	24857438	24859011	AT1G66640	cluster_1
Chr4	8811928	8813478	AT4G15400	cluster_1
Chr1	24427266	24428399	AT1G65680	cluster_1
Chr1	6785427	6787967	AT1G19630	cluster_1
Chr2	15845350	15846051	AT2G37810	cluster_1
Chr2	7892133	7893653	AT2G18150	cluster_1
Chr5	7861740	7862697	AT5G23360	cluster_1
Chr1	24266481	24267320	AT1G65330	cluster_1
Chr3	5681419	5682331	AT3G16670	cluster_1
Chr5	2370136	2371326	AT5G07490	cluster_1
Chr5	22835982	22837941	AT5G56370	cluster_1
Chr1	8200383	8201235	AT1G23130	cluster_1
Chr5	5715624	5716268	AT5G17340	cluster_1
Chr5	3171299	3172528	AT5G10130	cluster_1
Chr1	20017389	20017932	AT1G53633	cluster_1
Chr2	13940187	13943804	AT2G32860	cluster_1
Chr2	16816818	16818473	AT2G40260	cluster_1
Chr3	4358537	4358826	AT3G13403	cluster_1
Chr5	25659306	25661002	AT5G64120	cluster_1
Chr2	12734725	12736394	AT2G29850	cluster_1
Chr3	10547504	10549367	AT3G28290	cluster_1
Chr1	26759834	26761042	AT1G70970	cluster_1
Chr1	19359039	19360675	AT1G52060	cluster_1
Chr1	21933021	21934216	AT1G59680	cluster_1
Chr3	10540646	10541571	AT3G28280	cluster_1
Chr1	25709114	25710907	AT1G68520	cluster_1
Chr1	21325079	21326252	AT1G57580	cluster_1
Chr3	3492867	3494653	AT3G11150	cluster_1
Chr3	18868065	18869384	AT3G50760	cluster_1
Chr3	9020651	9021491	AT3G24690	cluster_1
Chr5	23933404	23934690	AT5G59340	cluster_1
Chr4	10733864	10734975	AT4G19730	cluster_1
Chr4	1341083	1343140	AT4G03040	cluster_1
Chr5	7353070	7353706	AT5G22180	cluster_1
Chr4	9895290	9896668	AT4G17800	cluster_1
Chr4	11839160	11839561	AT4G22460	cluster_1
Chr4	17796093	17797900	AT4G37850	cluster_1
Chr4	9856296	9859288	AT4G17710	cluster_1
Chr2	8247783	8248001	AT2G19030	cluster_1
Chr1	23058582	23061722	AT1G62360	cluster_1
Chr2	17259457	17260120	AT2G41400	cluster_1
Chr3	23071080	23071766	AT3G62350	cluster_1
Chr1	11514594	11515595	AT1G32030	cluster_1
Chr3	23029100	23031155	AT3G62220	cluster_1
Chr1	22238734	22240399	AT1G60340	cluster_1
Chr1	4556892	4558708	AT1G13300	cluster_1
Chr5	3347421	3348734	AT5G10580	cluster_1
Chr1	17594683	17595343	AT1G47780	cluster_1
Chr2	9331089	9332646	AT2G21890	cluster_1
Chr1	4128607	4129701	AT1G12170	cluster_1
Chr1	22235091	22235606	AT1G60320	cluster_1
Chr3	9333719	9334804	AT3G25640	cluster_1
Chr4	7887440	7888638	AT4G13572	cluster_1
Chr5	20668113	20668268	AT5G50801	cluster_1
Chr1	12219371	12219502	AT1G33709	cluster_1
Chr5	20665077	20667304	AT5G50800	cluster_1
Chr3	19672873	19673471	AT3G53065	cluster_1
Chr5	9130796	9131636	AT5G26140	cluster_1
Chr5	21375753	21378172	AT5G52710	cluster_1
Chr4	7079316	7080445	AT4G11760	cluster_1
Chr4	16181012	16181776	AT4G33710	cluster_1
Chr2	10294330	10297530	AT2G24210	cluster_1
Chr3	4863631	4865949	AT3G14490	cluster_1
Chr3	16719630	16722674	AT3G45560	cluster_1
Chr3	16305322	16306378	AT3G44760	cluster_1
Chr3	8250579	8251097	AT3G23140	cluster_1
Chr5	7657224	7659868	AT5G22900	cluster_1
Chr5	22989265	22991467	AT5G56860	cluster_1
Chr1	8874124	8874834	AT1G25310	cluster_1
Chr5	7798197	7799448	AT5G23170	cluster_1
Chr2	15294303	15294857	AT2G36450	cluster_1
Chr2	18606410	18607853	AT2G45130	cluster_1
Chr2	19082344	19083811	AT2G46494	cluster_1
Chr1	6474802	6475904	AT1G18773	cluster_1
Chr4	14888980	14889802	AT4G30460	cluster_1
Chr2	7982868	7984096	AT2G18380	cluster_1
Chr4	9061269	9061676	AT4G15990	cluster_1
Chr5	26110326	26111351	AT5G65330	cluster_1
Chr5	6720384	6722475	AT5G19880	cluster_1
Chr3	21370903	21373446	AT3G57670	cluster_1
Chr4	12293332	12295859	AT4G23560	cluster_1
Chr2	1983901	1985341	AT2G05420	cluster_1
Chr1	6981264	6983627	AT1G20132	cluster_1
Chr5	9128110	9128610	AT5G26130	cluster_1
Chr4	7721618	7723989	AT4G13260	cluster_1
Chr5	22855742	22857117	AT5G56440	cluster_1
Chr1	28599760	28600442	AT1G76230	cluster_1
Chr5	20189655	20191390	AT5G49690	cluster_1
Chr3	5579386	5580953	AT3G16420	cluster_1
Chr5	1493719	1495085	AT5G05060	cluster_1
Chr3	6441067	6441348	AT3G18715	cluster_1
Chr1	19003376	19005641	AT1G51260	cluster_1
Chr2	13252219	13252765	AT2G31083	cluster_1
Chr1	5789987	5791534	AT1G16930	cluster_1
Chr3	5899515	5900637	AT3G17265	cluster_1
Chr4	7219824	7221328	AT4G12050	cluster_1
Chr2	1695355	1695856	AT2G04830	cluster_1
Chr5	24801554	24803169	AT5G61720	cluster_1
Chr2	18479053	18480197	AT2G44810	cluster_1
Chr2	18628265	18630712	AT2G45190	cluster_1
Chr2	7980625	7981758	AT2G18370	cluster_1
Chr3	23069516	23071207	AT3G62340	cluster_1
Chr2	16079681	16081509	AT2G38390	cluster_1
Chr2	19213028	19215166	AT2G46760	cluster_1
Chr1	20019293	20019799	AT1G53635	cluster_1
Chr5	20560434	20561187	AT5G50490	cluster_1
Chr3	7652487	7656011	AT3G21720	cluster_1
Chr1	4833518	4835089	AT1G14120	cluster_1
Chr3	1813267	1814169	AT3G06020	cluster_1
Chr5	25460820	25462458	AT5G63600	cluster_1
Chr3	10538105	10540024	AT3G28270	cluster_1
Chr3	9845396	9847148	AT3G26770	cluster_1
Chr5	17031111	17033726	AT5G42590	cluster_1
Chr4	8060681	8062231	AT4G13960	cluster_1
Chr3	20663983	20664576	AT3G55677	cluster_1
Chr1	8712478	8713032	AT1G24577	cluster_1
Chr2	16123985	16125445	AT2G38510	cluster_1
Chr1	8317396	8319483	AT1G23420	cluster_1
Chr1	9273857	9275312	AT1G26790	cluster_1
Chr1	24268135	24269646	AT1G65340	cluster_1
Chr1	3763268	3764483	AT1G11230	cluster_1
Chr5	22853323	22854575	AT5G56430	cluster_1
Chr3	21548484	21549558	AT3G58190	cluster_1
Chr4	7417236	7417803	AT4G12510	cluster_1
Chr4	10931493	10934212	AT4G20240	cluster_1
Chr5	8183075	8186640	AT5G24160	cluster_1
Chr4	9906848	9907657	AT4G17810	cluster_1
Chr5	2043486	2044061	AT5G06650	cluster_1
Chr2	9334149	9336222	AT2G21900	cluster_1
Chr5	26746677	26747281	AT5G67000	cluster_1
Chr2	18078649	18080028	AT2G43580	cluster_1
Chr4	10906508	10907677	AT4G20190	cluster_1
Chr3	4355138	4357428	AT3G13400	cluster_1
Chr5	15375846	15376301	AT5G38400	cluster_1
Chr1	24508633	24510742	AT1G65880	cluster_1
Chr4	8751387	8753157	AT4G15330	cluster_1
Chr1	4025930	4026732	AT1G11925	cluster_1
Chr2	9026157	9027310	AT2G21040	cluster_1
Chr3	17322119	17323545	AT3G47030	cluster_1
Chr1	4298889	4299475	AT1G12630	cluster_1
Chr4	15079243	15081657	AT4G30980	cluster_1
Chr5	9010724	9011498	AT5G25840	cluster_1
Chr1	30133726	30134735	AT1G80100	cluster_1
Chr3	5647376	5648746	AT3G16580	cluster_1
Chr5	18302147	18308303	AT5G45230	cluster_1
Chr1	23331676	23333110	AT1G62980	cluster_1
Chr1	6177617	6179289	AT1G17950	cluster_1
Chr5	16600445	16601608	AT5G41490	cluster_1
Chr2	16892024	16892790	AT2G40450	cluster_1
Chr5	18155837	18157340	AT5G44970	cluster_1
Chr2	13105770	13108221	AT2G30760	cluster_1
Chr5	20600727	20601416	AT5G50620	cluster_1
Chr1	17422448	17423066	AT1G47485	cluster_1
Chr3	18851533	18853137	AT3G50730	cluster_1
Chr1	18911597	18911845	AT1G51010	cluster_1
Chr1	24881180	24882480	AT1G66720	cluster_1
Chr1	23009911	23013492	AT1G62290	cluster_1
Chr3	7353907	7355339	AT3G20978	cluster_1
Chr1	20757767	20760076	AT1G55570	cluster_1
Chr1	11337558	11341889	AT1G31670	cluster_1
Chr5	24159331	24159780	AT5G60000	cluster_1
Chr3	19674533	19674942	AT3G53070	cluster_1
Chr5	22833964	22834645	AT5G56368	cluster_1
Chr5	15093903	15094802	AT5G37900	cluster_1
Chr3	16358496	16359983	AT3G44810	cluster_1
Chr1	25449367	25451012	AT1G67870	cluster_1
Chr3	6333048	6333948	AT3G18460	cluster_1
Chr3	82685	84897	AT3G01270	cluster_1
Chr3	4862153	4862680	AT3G14480	cluster_1
Chr5	8778592	8779785	AT5G25290	cluster_1
Chr3	6383769	6385604	AT3G18550	cluster_1
Chr3	17042215	17043500	AT3G46360	cluster_1
Chr1	17491732	17494759	AT1G47600	cluster_1
Chr5	2390207	2391075	AT5G07560	cluster_1
Chr1	23056653	23058114	AT1G62350	cluster_1
Chr4	16210009	16211409	AT4G33800	cluster_1
Chr1	19274658	19278528	AT1G51890	cluster_1
Chr2	9488554	9491187	AT2G22330	cluster_1
Chr2	11774852	11774923	AT2G27560	cluster_1
Chr1	22516602	22518287	AT1G61110	cluster_1
Chr5	22808641	22810237	AT5G56320	cluster_1
Chr1	23333672	23334982	AT1G62981	cluster_1
Chr1	24588269	24588794	AT1G66045	cluster_1
Chr1	12319905	12320870	AT1G33920	cluster_1
Chr3	15091611	15092467	AT3G43110	cluster_1
Chr4	7915022	7921231	AT4G13610	cluster_1
Chr2	14691411	14691629	AT2G34825	cluster_1
Chr3	3539347	3540473	AT3G11300	cluster_1
Chr1	7453236	7455009	AT1G21310	cluster_1
Chr4	13275307	13277188	AT4G26200	cluster_1
Chr1	18909924	18910142	AT1G51000	cluster_1
Chr5	2949241	2950513	AT5G09470	cluster_1
Chr4	13350796	13352569	AT4G26420	cluster_1
Chr2	12443919	12448163	AT2G28970	cluster_1
Chr1	9232328	9233144	AT1G26710	cluster_1
Chr3	3056375	3059148	AT3G09940	cluster_1
Chr2	7876615	7877681	AT2G18120	cluster_1
Chr5	18806821	18808224	AT5G46360	cluster_1
Chr1	19446190	19450533	AT1G52210	cluster_1
Chr2	13109794	13112011	AT2G30770	cluster_1
Chr1	2556343	2559074	AT1G08150	cluster_1
Chr4	7421056	7421738	AT4G12520	cluster_1
Chr1	24763957	24765541	AT1G66390	cluster_1
Chr2	19260918	19262404	AT2G46870	cluster_1
Chr3	19475159	19475961	AT3G52525	cluster_1
Chr5	19025895	19026269	AT5G46877	cluster_1
Chr3	17319862	17321077	AT3G47020	cluster_1
Chr4	11984140	11985702	AT4G22810	cluster_1
Chr5	19036296	19036916	AT5G46890	cluster_1
Chr4	18171722	18173797	AT4G39000	cluster_1
Chr1	21408623	21412283	AT1G57800	cluster_1
Chr1	923426	924726	AT1G03710	cluster_1
Chr2	11012506	11014170	AT2G25810	cluster_1
Chr1	26199623	26200603	AT1G69660	cluster_1
Chr4	11587049	11588272	AT4G21840	cluster_1
Chr3	20858918	20860531	AT3G56220	cluster_1
Chr1	28493304	28494161	AT1G75891	cluster_1
Chr3	8242302	8243372	AT3G23130	cluster_1
Chr1	22529024	22531784	AT1G61130	cluster_1
Chr5	4908686	4910799	AT5G15140	cluster_1
Chr1	25551922	25554258	AT1G68170	cluster_1
Chr5	1484177	1486065	AT5G05030	cluster_1
Chr2	18527921	18528295	AT2G44925	cluster_1
Chr1	9841332	9842312	AT1G28170	cluster_1
Chr3	17372800	17373547	AT3G47180	cluster_1
Chr4	16738339	16740465	AT4G35180	cluster_1
Chr4	7333511	7334469	AT4G12380	cluster_1
Chr5	7350575	7351190	AT5G22170	cluster_1
Chr1	1207344	1207862	AT1G04445	cluster_1
Chr1	24665629	24668783	AT1G66210	cluster_1
Chr3	2854280	2854449	AT3G09285	cluster_1
Chr2	9341498	9343030	AT2G21910	cluster_1
Chr5	25900559	25902127	AT5G64780	cluster_1
Chr3	16244952	16250205	AT3G44705	cluster_1
Chr2	6671895	6672731	AT2G15327	cluster_1
Chr2	16498486	16499471	AT2G39530	cluster_1
Chr4	14512549	14514492	AT4G29590	cluster_1
Chr1	11009888	11011792	AT1G30925	cluster_1
Chr3	5986685	5988498	AT3G17500	cluster_1
Chr3	7899215	7900514	AT3G22345	cluster_1
Chr2	14933828	14935482	AT2G35580	cluster_1
Chr1	21420309	21420803	AT1G57830	cluster_1
Chr5	3173497	3179448	AT5G10140	cluster_1
Chr5	9061651	9062419	AT5G25955	cluster_1
Chr3	4576744	4578027	AT3G13890	cluster_1
Chr4	10799875	10800726	AT4G19925	cluster_1
Chr1	25977501	25978706	AT1G69090	cluster_1
Chr1	20154169	20156419	AT1G54000	cluster_1
Chr3	18455347	18456125	AT3G49760	cluster_1
Chr4	7401109	7401907	AT4G12470	cluster_1
Chr1	11356102	11357081	AT1G31720	cluster_1
Chr1	20369651	20370986	AT1G54550	cluster_1
Chr3	21147835	21150027	AT3G57130	cluster_1
Chr3	5847258	5848195	AT3G17150	cluster_1
Chr4	10767436	10768614	AT4G19820	cluster_1
Chr5	1010780	1013586	AT5G03800	cluster_1
Chr3	5683336	5684245	AT3G16680	cluster_1
Chr5	20567386	20568075	AT5G50510	cluster_1
Chr1	28992876	28993170	AT1G77150	cluster_1
Chr4	7434199	7434858	AT4G12545	cluster_1
Chr1	19364888	19366924	AT1G52070	cluster_1
Chr1	21319635	21320213	AT1G57565	cluster_1
Chr5	7725573	7725728	AT5G23027	cluster_1
Chr1	24574344	24575438	AT1G66000	cluster_1
Chr3	21600030	21601217	AT3G58390	cluster_1
Chr5	24772383	24773507	AT5G61620	cluster_1
Chr1	26952645	26955127	AT1G71692	cluster_1
Chr1	12301325	12302467	AT1G33870	cluster_1
Chr4	7333981	7334956	AT4G12382	cluster_1
Chr3	16678434	16680043	AT3G45460	cluster_1
Chr1	18915134	18915596	AT1G51030	cluster_1
Chr5	21085635	21087923	AT5G51870	cluster_1
Chr4	10918676	10922396	AT4G20220	cluster_1
Chr5	21721731	21722838	AT5G53486	cluster_1
Chr5	23923201	23923910	AT5G59305	cluster_1
Chr5	20644661	20645469	AT5G50760	cluster_1
Chr1	8230209	8230775	AT1G23201	cluster_1
Chr1	18913110	18913828	AT1G51020	cluster_1
Chr1	9627572	9628496	AT1G27670	cluster_1
Chr5	17415772	17417798	AT5G43370	cluster_1
Chr2	10792664	10793832	AT2G25340	cluster_1
Chr5	8105565	8108590	AT5G23990	cluster_1
Chr3	17882556	17884268	AT3G48290	cluster_1
Chr5	21928847	21930637	AT5G54040	cluster_1
Chr2	7852529	7853666	AT2G18070	cluster_1
Chr4	8716601	8717796	AT4G15270	cluster_1
Chr5	21917776	21919064	AT5G54000	cluster_1
Chr2	16299351	16301227	AT2G39040	cluster_1
Chr1	29181110	29182261	AT1G77650	cluster_1
Chr5	18295521	18298434	AT5G45210	cluster_1
Chr1	17424669	17427475	AT1G47490	cluster_1
Chr1	28705527	28706562	AT1G76500	cluster_1
Chr5	7367635	7370295	AT5G22260	cluster_1
Chr5	6724115	6725923	AT5G19890	cluster_1
Chr2	12449336	12454356	AT2G28980	cluster_1
Chr3	21570745	21572143	AT3G58250	cluster_1
Chr5	21372820	21374195	AT5G52700	cluster_1
Chr4	14425441	14425813	AT4G29273	cluster_1
Chr1	19243025	19246010	AT1G51830	cluster_1
Chr4	2763256	2765351	AT4G05470	cluster_1
Chr3	18293347	18294577	AT3G49340	cluster_1
Chr4	10554982	10558675	AT4G19330	cluster_1
Chr1	17503031	17503732	AT1G47606	cluster_1
Chr3	7362743	7363081	AT3G20997	cluster_1
Chr3	322831	323053	AT3G01940	cluster_1
Chr3	9853828	9855989	AT3G26790	cluster_1
Chr3	17876571	17878173	AT3G48270	cluster_1
Chr4	7077390	7078550	AT4G11750	cluster_1
Chr4	10795869	10796687	AT4G19910	cluster_1
Chr5	14705426	14708376	AT5G37160	cluster_1
Chr2	11933702	11934060	AT2G28020	cluster_1
Chr1	4663831	4666017	AT1G13610	cluster_1
Chr1	10454482	10455785	AT1G29860	cluster_1
Chr5	17053517	17058245	AT5G42600	cluster_1
Chr1	12237878	12238598	AT1G33760	cluster_1
Chr3	8287950	8288388	AT3G23220	cluster_1
Chr1	23752873	23754348	AT1G64030	cluster_1
Chr3	7706748	7708093	AT3G21880	cluster_1
Chr5	1018338	1020460	AT5G03830	cluster_1
Chr5	1238103	1238219	AT5G04386	cluster_1
Chr3	9202880	9203623	AT3G25265	cluster_1
Chr1	19014260	19016103	AT1G51300	cluster_1
Chr1	24571603	24573471	AT1G65990	cluster_1
Chr3	19440739	19442383	AT3G52450	cluster_1
Chr5	24160456	24164755	AT5G60010	cluster_1
Chr3	4043310	4044609	AT3G12720	cluster_1
Chr5	10454393	10455196	AT5G28490	cluster_1
Chr3	6593773	6594977	AT3G19070	cluster_1
Chr5	26113398	26114489	AT5G65340	cluster_1
Chr3	15678709	15678855	AT3G43829	cluster_1
Chr5	15366432	15368053	AT5G38390	cluster_1
Chr2	15417490	15419154	AT2G36780	cluster_1
Chr5	26041174	26042406	AT5G65170	cluster_1
Chr3	9413127	9415003	AT3G25790	cluster_1
Chr1	150689	152210	AT1G01400	cluster_1
Chr1	9903567	9904010	AT1G28304	cluster_1
Chr3	19455699	19458919	AT3G52490	cluster_1
Chr3	18589111	18591273	AT3G50130	cluster_1
Chr4	12350089	12351624	AT4G23710	cluster_1
Chr1	4422707	4423155	AT1G12960	cluster_1
Chr5	19024403	19024970	AT5G46875	cluster_1
Chr1	20151016	20152752	AT1G53990	cluster_1
Chr1	23058034	23058156	AT1G62355	cluster_1
Chr1	4062462	4063337	AT1G12020	cluster_1
Chr4	562561	562634	AT4G01355	cluster_1
Chr2	6016715	6016810	AT2G14206	cluster_1
Chr2	8020668	8021423	AT2G18490	cluster_1
Chr2	15161702	15162676	AT2G36110	cluster_1
Chr1	7516709	7517179	AT1G21470	cluster_1
Chr1	24722971	24724475	AT1G66310	cluster_1
Chr3	16402058	16404672	AT3G44930	cluster_1
Chr3	7801744	7802408	AT3G22136	cluster_1
Chr1	23747304	23749053	AT1G64000	cluster_1
Chr3	1221546	1222655	AT3G04530	cluster_1
Chr5	21723114	21723184	AT5G53487	cluster_1
Chr4	15413319	15415873	AT4G31877	cluster_1
Chr2	7808871	7810795	AT2G17950	cluster_1
Chr2	16634519	16635568	AT2G39851	cluster_1
Chr2	9423869	9424174	AT2G22155	cluster_1
Chr1	19553217	19555543	AT1G52470	cluster_1
Chr3	669103	670541	AT3G02970	cluster_1
Chr3	16926216	16926850	AT3G46090	cluster_1
Chr4	7406105	7406937	AT4G12480	cluster_1
Chr5	22709756	22710809	AT5G56075	cluster_1
Chr4	11911600	11912107	AT4G22640	cluster_1
Chr1	25861123	25863120	AT1G68810	cluster_1
Chr3	17055919	17057277	AT3G46375	cluster_1
Chr1	27552970	27555322	AT1G73280	cluster_1
Chr2	15292648	15292872	AT2G36440	cluster_1
Chr3	18855161	18856884	AT3G50740	cluster_1
Chr4	11816729	11817912	AT4G22400	cluster_1
Chr1	5370757	5371679	AT1G15610	cluster_1
Chr2	8699672	8700124	AT2G20160	cluster_1
Chr3	18335715	18336317	AT3G49440	cluster_1
Chr5	20506381	20506578	AT5G50361	cluster_1
Chr3	19530736	19531811	AT3G52690	cluster_1
Chr3	10565737	10567600	AT3G28300	cluster_1
Chr4	11917057	11917879	AT4G22666	cluster_1
Chr4	14685602	14686885	AT4G30040	cluster_1
Chr1	985751	988146	AT1G03880	cluster_1
Chr5	25357360	25357822	AT5G63230	cluster_1
Chr5	21043083	21044194	AT5G51795	cluster_1
Chr1	1208521	1209874	AT1G04450	cluster_1
Chr2	10806700	10809794	AT2G25370	cluster_1
Chr1	7449964	7450695	AT1G21290	cluster_1
Chr4	11736653	11737744	AT4G22170	cluster_1
Chr2	14510482	14511891	AT2G34370	cluster_1
Chr4	11704003	11706042	AT4G22090	cluster_1
Chr5	8225861	8227551	AT5G24220	cluster_1
Chr4	10739567	10740620	AT4G19740	cluster_1
Chr1	4429718	4430965	AT1G12980	cluster_1
Chr1	21111805	21113621	AT1G56400	cluster_1
Chr4	17639533	17640665	AT4G37540	cluster_1
Chr5	24320595	24322790	AT5G60470	cluster_1
Chr1	12303862	12304911	AT1G33880	cluster_1
Chr5	20557574	20558487	AT5G50480	cluster_1
Chr4	10559610	10560884	AT4G19340	cluster_1
Chr4	17691786	17693760	AT4G37650	cluster_1
Chr1	23216218	23217916	AT1G62700	cluster_1
Chr4	12717788	12719017	AT4G24640	cluster_1
Chr4	10908672	10911151	AT4G20200	cluster_1
Chr2	18173034	18174482	AT2G43880	cluster_1
Chr3	6244529	6244693	AT3G18217	cluster_1
Chr5	21382530	21383180	AT5G52740	cluster_1
Chr1	1550543	1552517	AT1G05310	cluster_1
Chr2	14857021	14857878	AT2G35270	cluster_1
Chr5	7696135	7697927	AT5G23000	cluster_1
Chr4	13682078	13683538	AT4G27330	cluster_1
Chr4	17265390	17267314	AT4G36610	cluster_1
Chr3	10061545	10062731	AT3G27250	cluster_1
Chr2	13254178	13254706	AT2G31085	cluster_1
Chr2	16458607	16458966	AT2G39415	cluster_1
Chr3	22951463	22952851	AT3G61970	cluster_1
Chr4	8320630	8322201	AT4G14465	cluster_1
Chr5	3992948	3993610	AT5G12340	cluster_1
Chr1	4078913	4080106	AT1G12070	cluster_1
Chr5	1346238	1348857	AT5G04680	cluster_1
Chr3	22016385	22018100	AT3G59600	cluster_1
Chr1	8227178	8229582	AT1G23200	cluster_1
Chr3	17974591	17974626	AT3G48515	cluster_1
Chr2	18641566	18642704	AT2G45210	cluster_1
Chr5	15619691	15619786	AT5G39024	cluster_1
Chr5	21386824	21387703	AT5G52760	cluster_1
Chr4	14515578	14516501	AT4G29600	cluster_1
Chr3	9872333	9872553	AT3G26813	cluster_1
Chr1	22804613	22806318	AT1G61750	cluster_1
Chr3	23016223	23018509	AT3G62170	cluster_1
Chr1	17504783	17505964	AT1G47610	cluster_1
Chr1	20493749	20494834	AT1G54955	cluster_1
Chr2	12506880	12510552	AT2G29110	cluster_1
Chr1	10071712	10073411	AT1G28660	cluster_1
Chr1	12283862	12285306	AT1G33840	cluster_1
Chr5	2377710	2378829	AT5G07510	cluster_1
Chr3	7180037	7181079	AT3G20557	cluster_1
Chr3	7771016	7772340	AT3G22060	cluster_1
Chr1	10053617	10055681	AT1G28610	cluster_1
Chr1	19227119	19232359	AT1G51810	cluster_1
Chr4	10533296	10536262	AT4G19260	cluster_1
Chr5	8780258	8783093	AT5G25300	cluster_1
Chr2	9892716	9895400	AT2G23230	cluster_1
Chr1	18225870	18226967	AT1G49260	cluster_1
Chr3	21573754	21575369	AT3G58260	cluster_1
Chr5	6164587	6165991	AT5G18560	cluster_1
Chr4	7711064	7711620	AT4G13263	cluster_1
Chr2	16244099	16244503	AT2G38905	cluster_1
Chr1	26721020	26721563	AT1G70870	cluster_1
Chr3	9024167	9024367	AT3G24710	cluster_1
Chr3	20673847	20675946	AT3G55710	cluster_1
Chr1	25621678	25622412	AT1G68360	cluster_1
Chr1	18989751	18992149	AT1G51220	cluster_1
Chr2	11894592	11895549	AT2G27935	cluster_1
Chr5	5848296	5850501	AT5G17725	cluster_1
Chr5	7458943	7461049	AT5G22490	cluster_1
Chr2	16902304	16903652	AT2G40470	cluster_1
Chr3	18657208	18658307	AT3G50330	cluster_1
Chr5	8687457	8688415	AT5G25160	cluster_1
Chr4	15628873	15631596	AT4G32375	cluster_1
Chr2	10031713	10032753	AT2G23570	cluster_1
Chr3	17879566	17881312	AT3G48280	cluster_1
Chr2	12720884	12722455	AT2G29790	cluster_1
Chr5	5948999	5951619	AT5G17970	cluster_1
Chr2	10153797	10155647	AT2G23840	cluster_1
Chr1	20602819	20603924	AT1G55230	cluster_1
Chr2	8243089	8245378	AT2G19010	cluster_1
Chr4	15431528	15438443	AT4G31900	cluster_1
Chr5	682577	684480	AT5G02930	cluster_1
Chr4	12291820	12293096	AT4G23550	cluster_1
Chr4	18448980	18451293	AT4G39770	cluster_1
Chr2	12722939	12724602	AT2G29800	cluster_1
Chr3	7178200	7178614	AT3G20555	cluster_1
Chr5	20222669	20227267	AT5G49770	cluster_1
Chr1	3449691	3451226	AT1G10480	cluster_1
Chr1	5608807	5611426	AT1G16410	cluster_1
Chr5	26705862	26708676	AT5G66870	cluster_1
Chr4	1340479	1340656	AT4G03039	cluster_1
Chr1	28568808	28568928	AT1G76135	cluster_1
Chr5	16136594	16141163	AT5G40348	cluster_1
Chr3	20665685	20666315	AT3G55680	cluster_1
Chr3	3956057	3956827	AT3G12470	cluster_1
Chr1	28347055	28348735	AT1G75510	cluster_1
Chr1	28597530	28598300	AT1G76220	cluster_1
Chr5	26211746	26213136	AT5G65590	cluster_1
Chr5	9085393	9087372	AT5G26010	cluster_1
Chr1	11349840	11355486	AT1G31710	cluster_1
Chr5	15864166	15865782	AT5G39620	cluster_1
Chr4	16831153	16831383	AT4G35400	cluster_1
Chr2	12339751	12339822	AT2G28770	cluster_1
Chr3	3599776	3599908	AT3G11435	cluster_1
Chr3	8805631	8807388	AT3G24300	cluster_1
Chr1	23750884	23751441	AT1G64010	cluster_1
Chr3	23266249	23266934	AT3G62950	cluster_1
Chr5	8845103	8845204	AT5G25422	cluster_1
Chr4	9185298	9186779	AT4G16230	cluster_1
Chr4	14427901	14428265	AT4G29280	cluster_1
Chr1	6905034	6906018	AT1G19890	cluster_1
Chr4	7331972	7332874	AT4G12370	cluster_1
Chr1	25706882	25708255	AT1G68510	cluster_1
Chr2	1693577	1695310	AT2G04820	cluster_1
Chr3	18279750	18280408	AT3G49305	cluster_1
Chr2	14693756	14696378	AT2G34830	cluster_1
Chr3	22846405	22846925	AT3G61723	cluster_1
Chr3	20860778	20862265	AT3G56230	cluster_1
Chr5	21039762	21040594	AT5G51790	cluster_1
Chr5	539249	541112	AT5G02460	cluster_1
Chr5	18283967	18290332	AT5G45200	cluster_1
Chr3	23019623	23020479	AT3G62180	cluster_1
Chr3	21896052	21897787	AT3G59230	cluster_1
Chr5	21907638	21908666	AT5G53960	cluster_1
Chr2	11968120	11968620	AT2G28085	cluster_1
Chr4	611866	611932	AT4G01455	cluster_1
Chr5	21346423	21347478	AT5G52610	cluster_1
Chr1	19001544	19002215	AT1G51250	cluster_1
Chr1	29182608	29183172	AT1G77655	cluster_1
Chr5	21184522	21186872	AT5G52140	cluster_1
Chr2	17237745	17240440	AT2G41370	cluster_1
Chr1	4077498	4078095	AT1G12064	cluster_1
Chr5	15833743	15834420	AT5G39540	cluster_1
Chr5	15616917	15619358	AT5G39020	cluster_1
Chr1	12274982	12276763	AT1G33817	cluster_1
Chr5	22870326	22870817	AT5G56480	cluster_1
Chr1	7740530	7742106	AT1G21990	cluster_1
Chr1	19252847	19256783	AT1G51850	cluster_1
Chr3	20999731	21002058	AT3G56700	cluster_1
Chr5	23862459	23863053	AT5G59105	cluster_1
Chr4	8107337	8108307	AT4G14060	cluster_1
Chr4	10924121	10926758	AT4G20230	cluster_1
Chr3	19759983	19760108	AT3G53294	cluster_1
Chr4	90036	92237	AT4G00220	cluster_1
Chr2	12196406	12196552	AT2G28507	cluster_1
Chr3	16728701	16729547	AT3G45577	cluster_1
Chr1	23751756	23752121	AT1G64020	cluster_1
Chr5	9137461	9140099	AT5G26150	cluster_1
Chr5	20646680	20648725	AT5G50770	cluster_1
Chr2	12437914	12442347	AT2G28960	cluster_1
Chr3	119618	119917	AT3G01331	cluster_1
Chr4	7409621	7410406	AT4G12490	cluster_1
Chr1	19621238	19623461	AT1G52695	cluster_1
Chr4	6587521	6588069	AT4G10680	cluster_1
Chr5	7686253	7686779	AT5G22970	cluster_1
Chr3	4464908	4465586	AT3G13660	cluster_1
Chr1	9276381	9276954	AT1G26795	cluster_1
Chr1	465718	467844	AT1G02340	cluster_1
Chr4	15455163	15457121	AT4G31950	cluster_1
Chr2	7369549	7375528	AT2G16970	cluster_1
Chr1	24757413	24758490	AT1G66380	cluster_1
Chr4	11683865	11685644	AT4G22050	cluster_1
Chr1	9130017	9131779	AT1G26390	cluster_1
Chr2	16012535	16014753	AT2G38240	cluster_1
Chr3	7699777	7700235	AT3G21860	cluster_1
Chr1	3496928	3499439	AT1G10586	cluster_1
Chr1	3905579	3906818	AT1G11608	cluster_1
Chr2	18847007	18847821	AT2G45760	cluster_1
Chr5	7726788	7727809	AT5G23030	cluster_1
Chr3	7676927	7678414	AT3G21790	cluster_1
Chr3	21878167	21879799	AT3G59170	cluster_1
Chr4	663408	665102	AT4G01530	cluster_1
Chr2	17109394	17109712	AT2G40995	cluster_1
Chr5	8541778	8542449	AT5G24860	cluster_1
Chr4	6415256	6416829	AT4G10350	cluster_1
Chr4	12981295	12982468	AT4G25400	cluster_1
Chr5	15390223	15390624	AT5G38440	cluster_1
Chr1	11318528	11319547	AT1G31630	cluster_1
Chr5	20090776	20093346	AT5G49520	cluster_1
Chr3	3542536	3544333	AT3G11310	cluster_1
Chr3	9406873	9407955	AT3G25770	cluster_1
Chr5	19065453	19066007	AT5G46980	cluster_1
Chr5	9117907	9119826	AT5G26110	cluster_1
Chr3	7524054	7527652	AT3G21370	cluster_1
Chr3	11215952	11216866	AT3G29260	cluster_1
Chr3	9046533	9047463	AT3G24770	cluster_1
Chr4	9083447	9084727	AT4G16030	cluster_1
Chr3	7764131	7765143	AT3G22050	cluster_1
Chr1	9083838	9085464	AT1G26250	cluster_1
Chr5	5630538	5634764	AT5G17125	cluster_1
Chr5	15739280	15740514	AT5G39310	cluster_1
Chr3	9417551	9418705	AT3G25795	cluster_1
Chr4	10211869	10212421	AT4G18510	cluster_1
Chr3	21771046	21772577	AT3G58890	cluster_1
Chr1	9706657	9707298	AT1G27870	cluster_1
Chr1	4095246	4095845	AT1G12100	cluster_1
Chr4	8770185	8771899	AT4G15360	cluster_1
Chr1	24801611	24801754	AT1G66475	cluster_1
Chr4	16239363	16241137	AT4G33880	cluster_1
Chr4	15462408	15464358	AT4G31970	cluster_1
Chr2	6871257	6872245	AT2G15770	cluster_1
Chr5	22062805	22063914	AT5G54320	cluster_1
Chr5	21348554	21349681	AT5G52620	cluster_1
Chr2	9380992	9382145	AT2G22060	cluster_1
Chr3	10527477	10528961	AT3G28223	cluster_1
Chr1	24978205	24984619	AT1G66950	cluster_1
Chr3	20527063	20529291	AT3G55370	cluster_1
Chr3	7254739	7256140	AT3G20750	cluster_1
Chr3	7803604	7808046	AT3G22142	cluster_1
Chr1	19400619	19402363	AT1G52130	cluster_1
Chr5	19434827	19436689	AT5G47990	cluster_1
Chr1	21935310	21935820	AT1G59690	cluster_1
Chr1	28505591	28507168	AT1G75920	cluster_1
Chr3	19473483	19473884	AT3G52520	cluster_1
Chr2	14507294	14510231	AT2G34360	cluster_1
Chr5	15849155	15849301	AT5G39581	cluster_1
Chr5	25454730	25456476	AT5G63580	cluster_1
Chr5	19995025	19996314	AT5G49320	cluster_1
Chr4	8736721	8740047	AT4G15310	cluster_1
Chr3	9871960	9872165	AT3G26812	cluster_1
Chr1	29518316	29519323	AT1G78460	cluster_1
Chr4	17718961	17719318	AT4G37720	cluster_1
Chr3	19173622	19174667	AT3G51680	cluster_1
Chr5	9062917	9065011	AT5G25960	cluster_1
Chr1	11278983	11279639	AT1G31520	cluster_1
Chr2	7430863	7431654	AT2G17070	cluster_1
Chr2	11014890	11015800	AT2G25820	cluster_1
Chr1	25880327	25881736	AT1G68840	cluster_1
Chr5	19567064	19567688	AT5G48280	cluster_1
Chr5	12599253	12599671	AT5G33355	cluster_1
Chr1	10067563	10069177	AT1G28640	cluster_1
Chr3	19492106	19492935	AT3G52550	cluster_1
Chr2	8627699	8628220	AT2G19980	cluster_1
Chr3	18941925	18942865	AT3G50980	cluster_1
Chr2	11087348	11087944	AT2G26010	cluster_1
Chr1	3060992	3061729	AT1G09483	cluster_1
Chr4	14687029	14687776	AT4G30050	cluster_1
Chr5	5742542	5745568	AT5G17430	cluster_1
Chr1	18053369	18054359	AT1G48810	cluster_1
Chr1	19284277	19288385	AT1G51910	cluster_1
Chr3	17079093	17080684	AT3G46410	cluster_1
Chr1	8542446	8543474	AT1G24147	cluster_1
Chr1	30135381	30136956	AT1G80110	cluster_1
Chr1	153113	154198	AT1G01410	cluster_1
Chr3	16701133	16703366	AT3G45530	cluster_1
Chr1	24117440	24118798	AT1G64920	cluster_1
Chr3	15094083	15095512	AT3G43120	cluster_1
Chr1	20016221	20017332	AT1G53630	cluster_1
Chr1	25405580	25406372	AT1G67760	cluster_1
Chr5	18589482	18591400	AT5G45830	cluster_1
Chr3	6914910	6916142	AT3G19890	cluster_1
Chr3	16706312	16707649	AT3G45540	cluster_1
Chr1	24938500	24938832	AT1G66852	cluster_1
Chr2	10529690	10531957	AT2G24740	cluster_1
Chr4	11840134	11841450	AT4G22470	cluster_1
Chr3	19176374	19178161	AT3G51690	cluster_1
Chr4	18387331	18388732	AT4G39590	cluster_1
Chr1	25122459	25124695	AT1G67150	cluster_1
Chr5	24502482	24506143	AT5G60910	cluster_1
Chr5	1480772	1481636	AT5G05020	cluster_1
Chr3	16537538	16538305	AT3G45170	cluster_1
Chr3	1223251	1223714	AT3G04540	cluster_1
Chr3	7676054	7676384	AT3G21781	cluster_1
Chr1	10083500	10085030	AT1G28700	cluster_1
Chr5	2305684	2306660	AT5G07310	cluster_1
Chr4	11738574	11739782	AT4G22180	cluster_1
Chr5	1188211	1188299	AT5G04275	cluster_1
Chr2	8009323	8011255	AT2G18480	cluster_1
Chr3	661873	664006	AT3G02940	cluster_1
Chr1	20149334	20149609	AT1G53980	cluster_1
Chr3	18729054	18730269	AT3G50470	cluster_1
Chr2	17234374	17236279	AT2G41360	cluster_1
Chr4	13965108	13966860	AT4G28100	cluster_1
Chr2	15109007	15109773	AT2G35970	cluster_1
Chr4	10124646	10125978	AT4G18320	cluster_1
Chr4	17461573	17463734	AT4G37060	cluster_1
Chr2	16858166	16860606	AT2G40370	cluster_1
Chr5	15373094	15374726	AT5G38396	cluster_1
Chr3	118873	119178	AT3G01329	cluster_1
Chr1	6471150	6471824	AT1G18760	cluster_1
Chr2	10829916	10831655	AT2G25450	cluster_1
Chr3	3595765	3597952	AT3G11430	cluster_1
Chr3	10534540	10536144	AT3G28260	cluster_1
Chr1	25554721	25555661	AT1G68180	cluster_1
Chr2	16417477	16418517	AT2G39320	cluster_1
[truncated: 31,228 more rows]

## Sheet: Col0_clusters_experiment2
Column1	Column2	Column3	Column4	Column13
[truncated: 32,625 more rows]
