# Supplementary material for: Removal of seed coat H3K27me3 in Arabidopsis requires noncanonical functions of brassinosteroid receptors
Source: Plant Cell. 2026 Jun 13;38(6):koag182. doi: 10.1093/plcell/koag182 (PMC13389951; doi:10.1093/plcell/koag182)
Supplement: koag182_Supplementary_Data [file koag182_supplementary_data.zip › Table_S3_seed_specific.xlsx]

## Sheet: bri1_cluster1_ranked
genes	tair_symbol	entrezgene_id	uniprotswissprot	cluster	rank (changes in K27)
AT2G15330				cluster_1	1
AT3G45470		823687		cluster_1	2
AT2G15327		816023		cluster_1	3
AT1G23650		838975		cluster_1	4
AT2G05420		815090	Q9SHT2	cluster_1	5
AT1G13410		837901		cluster_1	6
AT2G28990		817448	O81069	cluster_1	7
AT2G05430		815091		cluster_1	8
AT3G45460		823686		cluster_1	9
AT2G05410		815089		cluster_1	10
AT2G05410		815089	Q9SHT3	cluster_1	10
AT2G23834		6240726		cluster_1	11
AT3G45450		823685		cluster_1	12
AT5G38396		833826	Q3E8L4	cluster_1	13
AT2G22807		3767872		cluster_1	16
AT2G22807		3767872	Q2V467	cluster_1	16
AT5G16560	KAN	831518	Q93WJ9	cluster_1	17
AT5G36910	THI2.2	833659	Q42597	cluster_1	18
AT5G28680	ANX2	832975	Q3E8W4	cluster_1	19
AT1G10585		837600	F4I4E1	cluster_1	20
AT1G10585		837600		cluster_1	20
AT2G04480		814988		cluster_1	21
AT2G21910	CYP96A5	816727		cluster_1	22
AT5G06730		830562	Q9FG34	cluster_1	23
AT4G23080		828407		cluster_1	24
AT2G18480		816363	Q9ZNS0	cluster_1	25
AT2G15780		816073		cluster_1	26
AT2G46880	ATPAP14	819301		cluster_1	27
AT2G46880	ATPAP14	819301	Q84LR6	cluster_1	27
AT3G25170	RALFL26	822109	Q0V822	cluster_1	28
AT3G49440		824106		cluster_1	29
AT3G44770		823608		cluster_1	30
AT3G44770		823608	Q5BPP4	cluster_1	30
AT5G20230	ATBCB	832145	Q07488	cluster_1	31
AT5G04210		830300		cluster_1	32
AT3G58410		825010		cluster_1	33
AT3G58410		825010	Q9M2H5	cluster_1	33
AT1G31510		840041		cluster_1	34
AT2G05400		815088		cluster_1	35
AT3G45180		823654		cluster_1	36
AT5G36980		833668		cluster_1	38
AT3G25740	MAP1B	822165	Q9FV51	cluster_1	39
AT3G25740	MAP1B	822165		cluster_1	39
AT3G45285		5008068		cluster_1	40
AT1G13420	ATST4B	837902	Q9FX56	cluster_1	41
AT2G40460		818640	Q8VZR7	cluster_1	42
AT3G59230		825092	Q9LX48	cluster_1	43
AT2G40740	WRKY55	818669		cluster_1	44
AT2G40740	WRKY55	818669	Q9SHB5	cluster_1	44
AT3G23145		3768905		cluster_1	45
AT4G33790	CER4	829521	Q93ZB9	cluster_1	46
AT4G33790	CER4	829521		cluster_1	46
AT3G12410		820420		cluster_1	47
AT2G18140		816327	Q9SI17	cluster_1	48
AT2G28830	PUB12	817432		cluster_1	49
AT5G49270	SHV2	834987	Q9FJ13	cluster_1	50
AT5G66700	HB53	836803	Q9LVR0	cluster_1	51
AT5G26260		832695		cluster_1	52
AT4G13580		826991	Q9T0H8	cluster_1	53
AT5G51850		835260		cluster_1	55
AT5G61680		836290		cluster_1	56
AT5G37055	ATSWC6	833676	Q9FHW2	cluster_1	57
AT3G44780		823609		cluster_1	58
AT3G24535		822049		cluster_1	59
AT4G36250	ALDH3F1	829782	Q70E96	cluster_1	60
AT4G30050		829128		cluster_1	61
AT2G32960		817858	Q84MD6	cluster_1	62
AT2G25340	ATVAMP712	817072	Q9SIQ9	cluster_1	63
AT5G39150		833908	Q9FIC6	cluster_1	64
AT1G19890	ATMGH3	838577	Q9FXI7	cluster_1	65
AT5G28690		832976		cluster_1	66
AT3G25180	CYP82G1	822110	Q9LSF8	cluster_1	67
AT3G25180	CYP82G1	822110		cluster_1	67
AT3G11170	FAD7	820288	P46310	cluster_1	68
AT1G62350		842533		cluster_1	69
AT1G62350		842533	Q1PFH7	cluster_1	69
AT5G37050		833675		cluster_1	70
AT3G55110		824677	Q9M2V5	cluster_1	71
AT2G41290	SSL2	818728	Q9SLG8	cluster_1	73
AT1G05270		837027		cluster_1	74
AT2G18130	PAP11	816326	Q9SI18	cluster_1	75
AT5G66270		836759	Q9FH61	cluster_1	76
AT1G35560		840452	Q9LQF0	cluster_1	79
AT1G09480		837471		cluster_1	80
AT1G11915		837741		cluster_1	81
AT1G73280	scpl3	843662		cluster_1	82
AT1G73280	scpl3	843662	Q9CAU1	cluster_1	82
AT1G23380	KNAT6	838946		cluster_1	83
AT1G23380	KNAT6	838946	Q84JS6	cluster_1	83
AT4G36270		829784		cluster_1	84
AT2G21030		816637		cluster_1	85
AT3G56780		824845		cluster_1	86
AT3G56780		824845	Q9LES9	cluster_1	86
AT1G65990		842912	Q7G959	cluster_1	87
AT5G17950		831662		cluster_1	88
AT5G25870		832656		cluster_1	90
AT5G64780		836599		cluster_1	91
AT3G02240	RGF7	820386	Q6NNL3	cluster_1	92
AT5G36970	NHL25	833667		cluster_1	93
AT5G60615		3771542	Q2V2W7	cluster_1	94
AT3G59250		825094	Q9LX46	cluster_1	95
AT3G18000	NMT1	821324	Q9FR44	cluster_1	96
AT5G39480		833944	Q9FLY8	cluster_1	98
AT2G23990	ENODL11	816933		cluster_1	99
AT3G19200		821454		cluster_1	100
AT5G19710		832091		cluster_1	101
AT3G28360	PGP16	822465	Q9LSJ8	cluster_1	102
AT1G09490		837474		cluster_1	105
AT3G28410		822470	Q9LSJ3	cluster_1	106
AT1G68526		7922462		cluster_1	107
AT1G28695		2745765	Q3E6Y3	cluster_1	108
AT4G09647		3770131	Q2V3K1	cluster_1	109
AT4G00170		828017	Q84WW5	cluster_1	110
AT4G00170		828017		cluster_1	110
AT1G61080		842400		cluster_1	111
AT2G18490		816364		cluster_1	112
AT5G45840		834624		cluster_1	113
AT5G37920		833771		cluster_1	114
AT1G48740		841296		cluster_1	117
AT2G23630	sks16	816895		cluster_1	119
AT5G66390		836771	Q9FJZ9	cluster_1	121
AT4G22700	LBD32	828366	O49651	cluster_1	122
AT1G68530	CUT1	843182	Q9XF43	cluster_1	123
AT1G68530	CUT1	843182		cluster_1	123
AT3G25760	AOC1	822167	Q9LS03	cluster_1	124
AT3G60490		825220	Q9M210	cluster_1	125
AT3G25716		6241217		cluster_1	127
AT5G03990		830278		cluster_1	128
AT2G40170	ATEM6	818608	Q02973	cluster_1	129
AT4G23590		828459	Q8VYP2	cluster_1	130
AT2G25510		817089		cluster_1	131
AT4G12540		826866		cluster_1	132
AT3G03240		821317		cluster_1	133
AT3G55580		824723		cluster_1	134
AT1G20070		838596		cluster_1	135
AT1G04670		839451		cluster_1	137
AT2G27570		817303	Q8RUC1	cluster_1	138
AT2G33510		817916		cluster_1	139
AT1G02335	GL22	3766642	Q9FZ27	cluster_1	140
AT2G28800	ALB3	817429		cluster_1	141
AT2G28800	ALB3	817429	Q8LBP4	cluster_1	141
AT2G39410		818526		cluster_1	142
AT2G04495		814990		cluster_1	143
AT4G08910		826469		cluster_1	144
AT1G29870		839865	Q9FXG2	cluster_1	145
AT2G03160	ASK19	814845	O81058	cluster_1	146
AT2G21890	CAD3	816725	Q9SJ10	cluster_1	147
AT5G37980		833777		cluster_1	148
AT3G52540	ATOFP18	824420	Q9SVD5	cluster_1	149
AT1G47770		841189		cluster_1	150
AT2G25500		817088		cluster_1	151
AT4G36610		829813		cluster_1	152
AT5G25425		832616		cluster_1	153
AT1G25420		839128		cluster_1	154
AT5G07040		830595	Q9FL42	cluster_1	155
AT2G40520		818647		cluster_1	156
AT1G78480		844184		cluster_1	157
AT3G18340		821363	Q9LS56	cluster_1	158
AT5G39900		833987	Q9FLE4	cluster_1	159
AT5G38344		3771359		cluster_1	160
AT2G18010		28718283	Q9SL45	cluster_1	161
AT3G57240	BG3	824891	F4J270	cluster_1	162
AT3G24710		822068		cluster_1	163
AT2G04800		815024		cluster_1	164
AT3G01325		2745867		cluster_1	165
AT2G21040		816638		cluster_1	166
AT2G16890		816190		cluster_1	167
AT2G16890		816190	Q9ZVX4	cluster_1	167
AT3G45480		823688		cluster_1	169
AT3G47020		823855	Q9SD71	cluster_1	170
AT3G28415		822471		cluster_1	171
AT3G28415		822471	Q9LSJ2	cluster_1	171
AT3G60480		825219		cluster_1	172
AT2G37720	TBL15	818349	O80940	cluster_1	174
AT5G26110		832680		cluster_1	175
AT2G42480		818848	P0DKG7	cluster_1	176
AT1G12970	PIRL3	837855	Q8W4Q3	cluster_1	177
AT2G25360		817075		cluster_1	178
AT4G17860		827509		cluster_1	180
AT5G26250		832694	Q9SBA7	cluster_1	183
AT2G41660	MIZ1	818764	O22227	cluster_1	184
AT5G53640		28721269		cluster_1	185
AT1G26870	FEZ	837796	Q9ZVH0	cluster_1	186
AT2G29320		817481		cluster_1	187
AT2G29320		817481	Q9ZW15	cluster_1	187
AT2G39500		818535		cluster_1	188
AT3G22010		821761	Q9LRK6	cluster_1	189
AT4G25990	CIL	828705		cluster_1	190
AT3G23635	RTFL13	28719310	A8MRE9	cluster_1	191
AT2G41850	PGAZAT	818785	Q8RY29	cluster_1	192
AT1G70910	DEP	843430		cluster_1	193
AT5G53270		835408	Q9FK14	cluster_1	194
AT1G59670	ATGSTU15	842257	Q9LQ48	cluster_1	196
AT1G26510		839191	Q9FZD5	cluster_1	197
AT4G00140	EDA34	827907		cluster_1	198
AT5G01330	PDC3	831414	Q9M039	cluster_1	199
AT1G30795		839961		cluster_1	200
AT1G18220	ATPUP9	838402	Q3ED99	cluster_1	202
AT4G13590		826992		cluster_1	203
AT4G13590		826992	Q9T0H9	cluster_1	203
AT5G39180		833912	Q9FL89	cluster_1	204
AT1G47497		5007784		cluster_1	205
AT5G39490		833945	Q9FLY7	cluster_1	206
AT2G45406		3768744		cluster_1	207
AT2G47560		819369	O22255	cluster_1	208
AT1G07650		837278	C0LGE0	cluster_1	209
AT1G07650		837278		cluster_1	209
AT1G12550		837811	Q9LE33	cluster_1	210
AT4G31960		829326		cluster_1	211
AT3G56800	CAM3	824847	P0DH97	cluster_1	212
AT3G56800	CAM3	824847	P0DH98	cluster_1	212
AT3G56800	CAM3	824847	Q682T9	cluster_1	212
AT5G06490		830537	Q9FG21	cluster_1	214
AT1G60340		842329		cluster_1	215
AT5G41810		834186		cluster_1	217
AT5G03690		831759		cluster_1	218
AT5G03690		831759	F4KGQ0	cluster_1	218
AT5G03795		3770626	Q9FFN2	cluster_1	219
AT5G63225		5008330		cluster_1	220
AT5G04200	AtMC9	830299	Q9FYE1	cluster_1	221
AT3G48510		824010		cluster_1	222
AT5G63570	GSA1	836476		cluster_1	223
AT5G63570	GSA1	836476	P42799	cluster_1	223
AT3G25750		822166		cluster_1	224
AT3G25750		822166	Q9LS04	cluster_1	224
AT5G17970		831664		cluster_1	225
AT1G46912		841119		cluster_1	226
AT5G50040		835068		cluster_1	227
AT5G40040		834001	Q9LUK2	cluster_1	228
AT3G19880		821525	Q9LT21	cluster_1	229
AT4G10360		826628		cluster_1	230
AT3G62450		825418		cluster_1	231
AT2G14960	GH3.1	815985	O82333	cluster_1	232
AT5G40620		834061		cluster_1	233
AT3G52700		824436		cluster_1	234
AT5G61850	LFY	836307		cluster_1	236
AT5G61850	LFY	836307	Q00958	cluster_1	236
AT1G15590		838129		cluster_1	237
AT1G80130		844353		cluster_1	238
AT5G04220	SYTC	830301		cluster_1	240
AT5G04220	SYTC	830301	Q7XA06	cluster_1	240
AT5G24155		832481		cluster_1	241
AT5G44450		834472		cluster_1	242
AT5G44450		834472	Q5PP70	cluster_1	242
AT2G21727		5007895		cluster_1	243
AT2G19070	SHT	816424	O64470	cluster_1	244
AT1G47730		841184	Q9SXA0	cluster_1	245
AT4G17690		827489	O23609	cluster_1	246
AT2G30300		817580		cluster_1	247
AT3G56390		824806		cluster_1	248
AT1G51040		841525	Q9C680	cluster_1	249
AT1G60986	SCRL4	3767592	P82623	cluster_1	250
AT2G02000	GAD3	814731	Q9ZPS4	cluster_1	251
AT4G34760		829628	O65695	cluster_1	253
AT4G15056		827168		cluster_1	254
AT4G23880		828487		cluster_1	255
AT5G56620	anac099	835763		cluster_1	256
AT3G21360		821690	Q9LIG0	cluster_1	257
AT5G62470	MYB96	836367		cluster_1	258
AT5G62470	MYB96	836367	Q24JK1	cluster_1	258
AT1G15550	GA4	838125	Q39103	cluster_1	259
AT5G53970		835480	Q9FN30	cluster_1	260
AT5G55760	SRT1	835670	Q9FE17	cluster_1	262
AT1G47450		841151		cluster_1	263
AT1G21550		838756	Q9LPK5	cluster_1	265
AT3G49110	PRX33	824072	P24101	cluster_1	266
AT5G15040		831356		cluster_1	267
AT1G18570	MYB51	838438	O49782	cluster_1	268
AT5G04390		830318		cluster_1	269
AT1G59453		842239		cluster_1	270
AT1G59453		842231		cluster_1	270
AT1G70900		843429		cluster_1	272
AT1G62270		842524	O04591	cluster_1	273
AT5G24780	VSP1	832547		cluster_1	274
AT5G24780	VSP1	832547	O49195	cluster_1	274
AT1G56380		842091		cluster_1	275
AT5G16570	GLN1;4	831519	Q9FMD9	cluster_1	276
AT5G16570	GLN1;4	831519		cluster_1	276
AT4G23690		828469	Q9SUQ8	cluster_1	277
AT1G12665		5007689		cluster_1	278
AT5G53250	AGP22	835406	Q9FK16	cluster_1	281
AT1G21864		5007712		cluster_1	282
AT1G63590		842664	Q9SH43	cluster_1	283
AT2G18560		816371		cluster_1	284
AT3G59130		825082		cluster_1	285
AT3G09280		820084		cluster_1	286
AT1G67450		843065	O64801	cluster_1	287
AT3G17130		820970		cluster_1	288
AT5G64690		836590		cluster_1	289
AT5G39550	VIM3	833951	Q9FKA7	cluster_1	290
AT1G55220		841965		cluster_1	291
AT4G33820		829524	Q84WT5	cluster_1	292
AT3G16540	DegP11	820902	Q9LK71	cluster_1	293
AT2G31220		817679		cluster_1	294
AT2G31220		817679	Q84TK1	cluster_1	294
AT1G47500	ATRBP47C'	841159	Q9SX80	cluster_1	297
AT1G47500	ATRBP47C'	841159		cluster_1	297
AT3G29050		822549		cluster_1	298
AT3G29050		822549	Q9LJW1	cluster_1	298
AT1G51210		841544		cluster_1	299
AT1G11220		837663		cluster_1	300
AT4G01480	AtPPa5	827962	O82597	cluster_1	301
AT1G12660		837822		cluster_1	302
AT1G68470		843176	Q9CA34	cluster_1	303
AT3G55130	ATWBC19	824679	Q9M3D6	cluster_1	304
AT2G40910		818688		cluster_1	305
AT2G40910		818688	Q3EBI7	cluster_1	305
AT1G70510	KNAT2	843388		cluster_1	306
AT1G70510	KNAT2	843388	P46640	cluster_1	306
AT4G22235		828318	Q6NMS3	cluster_1	307
AT4G22235		828318		cluster_1	307
AT5G58390		835952	Q9LVL2	cluster_1	308
AT2G16740	UBC29	816175	Q9SLE4	cluster_1	309
AT4G24000	ATCSLG2	828500		cluster_1	310
AT4G24000	ATCSLG2	828500	Q8VYR4	cluster_1	310
AT5G61650	CYCP4;2	836287	Q9FKF6	cluster_1	311
AT2G21980		816734		cluster_1	312
AT2G24255		816960		cluster_1	313
AT1G18773		6240661		cluster_1	314
AT1G30250		839905		cluster_1	315
AT2G25890		817130		cluster_1	316
AT5G05340		830416	Q9FLC0	cluster_1	317
AT4G16730	TPS02	827376		cluster_1	318
AT2G28790		817428		cluster_1	319
AT4G25845		3769784		cluster_1	320
AT1G08290	WIP3	837349	Q9SGD1	cluster_1	322
AT5G02350		831920		cluster_1	324
AT5G53620		835444		cluster_1	325
AT2G42540	COR15A	818854		cluster_1	326
AT2G42540	COR15A	818854	Q42512	cluster_1	326
AT3G25165	RALFL25	822108	Q9LSG0	cluster_1	327
AT1G68620		843192	Q9SX25	cluster_1	328
AT2G42110		818811		cluster_1	329
AT5G26262		6240530		cluster_1	330
AT2G18500	ATOFP7	816365	Q9ZU65	cluster_1	332
AT1G47470		841154		cluster_1	333
AT4G00320		827939	P0C2G6	cluster_1	335
AT5G43180		834336		cluster_1	336
AT5G09500		830809	Q9FY65	cluster_1	337
AT4G23700	ATCHX17	828470	Q9SUQ7	cluster_1	338
AT1G16980	ATTPS2	838269	Q9FZ57	cluster_1	339
AT1G16980	ATTPS2	838269		cluster_1	339
AT5G57380	VIN3	835844	Q9FIE3	cluster_1	340
AT5G57380	VIN3	835844		cluster_1	340
AT1G75540	STH2	843890	Q9LQZ7	cluster_1	341
AT5G15120		831364	Q9LXG9	cluster_1	342
AT3G11300		820301		cluster_1	343
AT1G30140		839894		cluster_1	344
AT1G49000		841322		cluster_1	345
AT5G22580		832321	Q9FK81	cluster_1	346
AT4G23390		828438		cluster_1	347
AT4G34770		829629		cluster_1	348
AT5G42610		834268	Q9FJV7	cluster_1	349
AT2G03955		3768064	Q2V4A5	cluster_1	350
AT5G50090		835073		cluster_1	351
AT3G52820	ATPAP22	824448	Q8S340	cluster_1	352
AT4G23496	SP1L5	828449	Q8LGD1	cluster_1	353
AT2G45400	BEN1	819146	O22133	cluster_1	354
AT2G45400	BEN1	819146		cluster_1	354
AT5G53980	ATHB52	835481	Q9FN29	cluster_1	355
AT2G36760	UGT73C2	818248	Q9ZQ98	cluster_1	356
AT3G53290	CYP71B30P	824496		cluster_1	358
AT3G44460	DPBF2	823571	Q8RYD6	cluster_1	359
AT2G28720		817421	Q9SI96	cluster_1	360
AT5G38435	SPH8	3771363	B3H453	cluster_1	361
AT1G68610	PCR11	843191	Q9SX24	cluster_1	362
AT5G12880		831128		cluster_1	363
AT4G14455	ATBET12	827091	Q94CG2	cluster_1	364
AT5G57340		835839		cluster_1	365
AT4G20250		827772		cluster_1	366
AT1G80090		844349	Q8GXI9	cluster_1	367
AT1G80090		844349		cluster_1	367
AT5G43120		834329		cluster_1	368
AT3G06360	AGP27	819810	Q9SQT9	cluster_1	369
AT1G44941		6241409		cluster_1	370
AT5G65380		836663	Q9FKQ1	cluster_1	371
AT3G55100		824676	Q9M2V6	cluster_1	373
AT2G24692		5007907		cluster_1	374
AT4G22950	AGL19	828394	O82743	cluster_1	375
AT4G22950	AGL19	828394		cluster_1	375
AT2G39010	PIP2E	818487	Q9ZV07	cluster_1	376
AT2G39010	PIP2E	818487		cluster_1	376
AT1G55240		841967		cluster_1	377
AT4G19960	KUP9	827740		cluster_1	378
AT4G19960	KUP9	827740	O49423	cluster_1	378
AT1G62262	SLAH4	5007829	A8MRV9	cluster_1	379
AT3G30290	CYP702A8	822729		cluster_1	380
AT5G53830		835464	Q9FHZ3	cluster_1	381
AT1G54950		841935		cluster_1	382
AT3G13130		820501		cluster_1	383
AT2G04810		815025	Q9SJ78	cluster_1	384
AT3G03190	ATGSTF11	821227	Q96324	cluster_1	385
AT3G52790		824445		cluster_1	386
AT1G44542		841032	Q94LA9	cluster_1	388
AT1G22900		838897	Q67YM6	cluster_1	389
AT2G26380		817178		cluster_1	390
AT1G79840	GL2	844323		cluster_1	391
AT1G79840	GL2	844323	P46607	cluster_1	391
AT2G29310		817480		cluster_1	393
AT2G29310		817480	Q9ZW14	cluster_1	393
AT3G28917	MIF2	2745896	Q9LJW5	cluster_1	394
AT2G28220		817368		cluster_1	395
AT1G01250		839322	Q1ECI2	cluster_1	396
AT5G46370	KCO2	834680	Q9FL25	cluster_1	397
AT1G54730		841914		cluster_1	398
AT1G54730		841914	Q3ECP7	cluster_1	398
AT2G44920		819101	O22160	cluster_1	399
AT2G44920		819101		cluster_1	399
AT1G26380		839180	Q9FZC4	cluster_1	400
AT2G37450		818322		cluster_1	401
AT2G37450		818322	F4IQX1	cluster_1	401
AT2G25090	CIPK16	817047	Q9SEZ7	cluster_1	402
AT4G21366		827888		cluster_1	403
AT2G26390		817179	O48706	cluster_1	404
AT2G25120		817050		cluster_1	405
AT4G35060	HIPP25	829658	O49613	cluster_1	406
AT3G15909		6240621		cluster_1	407
AT1G72130		843544		cluster_1	408
AT1G72130		843544	Q8RX67	cluster_1	408
AT4G02733		3770467	Q2V3L6	cluster_1	409
AT1G62975		842600		cluster_1	410
AT1G62975		842600	Q9LQ08	cluster_1	410
AT4G31870	ATGPX7	829316	Q9SZ54	cluster_1	411
AT4G31870	ATGPX7	829316		cluster_1	411
AT5G50360		835103		cluster_1	413
AT5G24790		832548		cluster_1	414
AT5G10100	TPPI	830874		cluster_1	415
AT5G10100	TPPI	830874	F4KFG5	cluster_1	415
AT4G33860		829528		cluster_1	416
AT1G78850		844222	Q9ZVA4	cluster_1	418
AT4G11580		826762	Q9T0C6	cluster_1	419
AT2G34540		818017		cluster_1	420
AT3G12970		820483		cluster_1	421
AT5G06720	ATPA2	830561	Q42578	cluster_1	422
AT1G68040		843132		cluster_1	423
AT5G54020		835485		cluster_1	424
AT2G47050		819319		cluster_1	425
AT2G29300		817479		cluster_1	426
AT2G29300		817479	Q42182	cluster_1	426
AT2G04160	AIR3	814953	Q9ZSP5	cluster_1	427
AT5G41310		834132		cluster_1	430
AT2G36790	UGT73C6	818251	Q9ZQ95	cluster_1	431
AT2G40475		818642		cluster_1	432
AT4G31260		829253		cluster_1	433
AT5G56450		835746	Q9FM86	cluster_1	434
AT3G61962		6241169		cluster_1	435
AT2G23985		816932		cluster_1	436
AT1G47510	5PTASE11	841160		cluster_1	437
AT1G47510	AT5PTASE11	841160		cluster_1	437
AT1G47510	5PTASE11	841160	Q5EAF2	cluster_1	437
AT1G47510	AT5PTASE11	841160	Q5EAF2	cluster_1	437
AT3G53080		824474		cluster_1	438
AT1G09500		837475		cluster_1	440
AT4G32810	CCD8	829417	Q8VY26	cluster_1	441
AT4G32810	CCD8	829417		cluster_1	441
AT3G44540	FAR4	823579		cluster_1	442
AT3G44540	FAR4	823579	Q9LXN3	cluster_1	442
AT3G45260		823664	Q944L3	cluster_1	443
AT5G21482	CKX7	832248	Q9FUJ1	cluster_1	444
AT1G67148		5007836		cluster_1	445
AT5G38990		833891	Q9FID9	cluster_1	446
AT1G66360		842954	Q9C8Y2	cluster_1	447
AT2G28180	ATCHX8	817364	Q58P71	cluster_1	449
AT1G12160		837768	Q9FWW6	cluster_1	450
AT2G30424	TCL2	6240858		cluster_1	451
AT2G30424	TCL2	6240858	B3H4X8	cluster_1	451
AT3G49200		824081	Q9M3B2	cluster_1	452
AT3G48740	SWEET11	824035	Q9SMM5	cluster_1	453
AT4G14550	IAA14	827102		cluster_1	454
AT4G14550	IAA14	827102	Q38832	cluster_1	454
AT4G11590		826764	Q9T0C7	cluster_1	455
AT5G20670		832190		cluster_1	457
AT4G00390		828200	O23063	cluster_1	458
AT2G18350	AtHB24		Q9ZPW7	cluster_1	460
AT1G25320		839116		cluster_1	461
AT3G61840		825357		cluster_1	462
AT5G60060		836128	Q9LVG8	cluster_1	463
AT5G07500	PEI1	830642	O65036	cluster_1	464
AT1G68390		843168		cluster_1	465
AT1G13590	ATPSK1	837920	Q9LMY9	cluster_1	466
AT1G64295		842735		cluster_1	467
AT2G26880	AGL41	817229		cluster_1	468
AT2G04500		814991		cluster_1	470
AT2G36120	DOT1	3768574	Q9SIH2	cluster_1	471
AT2G16230		816120		cluster_1	472
AT5G06800		830570		cluster_1	473
AT5G06800		830570	Q0WVU3	cluster_1	473
AT5G59990		836121		cluster_1	474
AT5G45970	ARAC2	834637	Q38903	cluster_1	475
AT1G79760	DTA4	844315		cluster_1	476
AT4G30410		829164	Q9M0B9	cluster_1	477
AT1G54720		841913		cluster_1	478
AT5G26330		832702		cluster_1	479
AT3G27600		822382		cluster_1	480
AT3G28220		822448		cluster_1	481
AT1G63055		2745845		cluster_1	483
AT1G35440	CYCT1;1	840436	Q9C8P7	cluster_1	484
AT2G18200		816335		cluster_1	485
AT1G66050	VIM2	842919	Q680I0	cluster_1	487
AT4G12530		826865		cluster_1	488
AT2G27360		817279	Q9ZQI3	cluster_1	490
AT3G24310	MYB305	822019		cluster_1	491
AT3G13229		820520		cluster_1	492
AT1G68238		6241144		cluster_1	493
AT3G48520	CYP94B3	824011	Q9SMP5	cluster_1	494
AT1G72110		843542		cluster_1	495
AT1G72110		843542	Q9C7H4	cluster_1	495
AT1G35230	AGP5	840412	Q8LCE4	cluster_1	496
AT2G05540		815103		cluster_1	497
AT3G16360	AHP4	820883	Q9LU15	cluster_1	498
AT3G16360	AHP4	820883		cluster_1	498
AT5G60070		836129		cluster_1	499
AT2G01520	MLP328	814681	Q9ZVF3	cluster_1	500
AT3G10790		820248	Q9SG85	cluster_1	501
AT3G45610		823703	Q9M1E6	cluster_1	502
AT1G13245	RTFL17	837884	Q9SAF8	cluster_1	503
AT1G18400	BEE1	838421		cluster_1	504
AT1G18400	BEE1	838421	Q8GZ13	cluster_1	504
AT1G77110	PIN6	844046	Q9SQH6	cluster_1	505
AT1G77110	PIN6	844046		cluster_1	505
AT1G22120		838817		cluster_1	506
AT4G39610		830115		cluster_1	507
AT2G26410	Iqd4	817181	F4IUJ7	cluster_1	508
AT5G26320		832701		cluster_1	509
AT3G28290	AT14A	822457	P0DI78	cluster_1	510
AT3G28290	AT14A	822457	P0DI79	cluster_1	510
AT3G28290	AT14A	822455	P0DI78	cluster_1	510
AT3G28290	AT14A	822455	P0DI79	cluster_1	510
AT5G24105	AGP41	2745995	Q8L9T8	cluster_1	511
AT3G17580		821024		cluster_1	512
AT1G23720		838982		cluster_1	513
AT5G14690		831321		cluster_1	514
AT1G21110		838707	Q9LPU6	cluster_1	515
AT4G12920		826904	Q9SV77	cluster_1	516
AT5G57090	EIR1	835813		cluster_1	517
AT5G57090	EIR1	835813	Q9LU77	cluster_1	517
AT5G25830	GATA12	832652	P69781	cluster_1	518
AT3G17080		820965		cluster_1	519
AT3G23030	IAA2	821877	P49678	cluster_1	522
AT3G23030	IAA2	821877		cluster_1	522
AT3G13540	ATMYB5	820556	Q38850	cluster_1	523
AT2G45380		819145		cluster_1	524
AT4G09740	AtGH9B14	826560	Q9SZ90	cluster_1	525
AT5G39450		833941	Q8RWD6	cluster_1	526
AT3G46070		823750		cluster_1	527
AT2G12290		815700		cluster_1	528
AT1G48690		841291		cluster_1	529
AT1G59700	ATGSTU16	842261	Q9XIF8	cluster_1	530
AT3G47740	ATATH2	823928	Q1PEH6	cluster_1	532
AT5G52900		835367	Q84JK8	cluster_1	533
AT5G07572		6240961		cluster_1	534
AT5G25430		832617	Q3E954	cluster_1	535
AT2G14692		28718269		cluster_1	536
AT4G23870		828486		cluster_1	537
AT1G55010	PDF1.5	841943		cluster_1	538
AT1G55010	PDF1.5	841943	Q9FZ31	cluster_1	538
AT1G43790	TED6	840976	Q8LBX7	cluster_1	539
AT5G66815		836815	Q058G9	cluster_1	540
AT1G31772		3766871	Q2V4J8	cluster_1	541
AT1G31772		3766871		cluster_1	541
AT1G23240		838933	B3H7A9	cluster_1	543
AT1G23240		838933		cluster_1	543
AT2G16990		816202		cluster_1	544
AT1G25340	MYB116	839118		cluster_1	545
AT1G24625	ZFP7	839077	Q39266	cluster_1	546
AT2G48140	EDA4	819426	Q94AX3	cluster_1	547
AT2G48140	EDA4	819426		cluster_1	547
AT5G04000		830279		cluster_1	548
AT4G14450		827090	Q6NN02	cluster_1	549
AT3G14370	WAG2	820658	Q9LUL2	cluster_1	550
AT3G61920		825365		cluster_1	551
AT1G28590		839759	Q8RXT9	cluster_1	552
AT1G75550		843891		cluster_1	553
AT3G06370	NHX4	819811		cluster_1	554
AT3G06370	NHX4	819811	Q84WG1	cluster_1	554
AT1G69160		843247	Q93Z37	cluster_1	555
AT2G05380	GRP3S	815086		cluster_1	556
AT2G05380	GRP3S	815086	Q9ZSJ6	cluster_1	556
AT1G06137		6240721		cluster_1	557
AT2G29330	TRI	817482	Q9ZW16	cluster_1	558
AT1G67030	ZFP6	843022	Q39265	cluster_1	559
AT2G35300	LEA18	818097	Q96273	cluster_1	560
AT1G60783		6240271	Q1G3Y4	cluster_1	561
AT2G03560		814885	Q9ZPS0	cluster_1	562
AT4G02690		828203		cluster_1	563
AT4G02690		828203	Q9ZQX7	cluster_1	563
AT2G28500	LBD11	817398	Q9SK08	cluster_1	564
AT5G22555		832318		cluster_1	565
AT1G69890		843325		cluster_1	566
AT1G66245		842941		cluster_1	567
AT1G52200		841650		cluster_1	569
AT1G52200		841650	Q9M815	cluster_1	569
AT2G16535		5007880	A8MR88	cluster_1	570
AT5G55132		835605	Q8GXV6	cluster_1	571
AT1G30920		839976	P0C2G2	cluster_1	572
AT5G38420		833829	P10797	cluster_1	573
AT1G78820		844219	Q9ZVA1	cluster_1	574
AT5G28160		832891	Q3E8Y7	cluster_1	576
AT4G00940		827952	Q9M161	cluster_1	577
AT3G30340		822735		cluster_1	578
AT3G30340		822735	Q9LI65	cluster_1	578
AT5G39580		833954		cluster_1	579
AT5G39580		833954	Q9FKA4	cluster_1	579
AT1G66440		842962		cluster_1	580
AT2G29250		817474	Q9ZW11	cluster_1	581
AT1G66450		842963		cluster_1	582
AT5G46260		834668		cluster_1	583
AT5G64530	ANAC104	836574	Q8GWK6	cluster_1	584
AT5G64530	ANAC104	836574		cluster_1	584
AT1G70390		843375	O64597	cluster_1	585
AT2G43060	IBH1	818908	Q9SKX1	cluster_1	586
AT2G41380		818736		cluster_1	588
AT1G61563	RALFL8	842451	Q1ECR9	cluster_1	589
AT2G31430		817701	Q9SIC6	cluster_1	590
AT1G32780		840172	A1L4Y2	cluster_1	591
AT3G59930		825163	Q94JR6	cluster_1	593
AT5G38960		833888	Q9FMA6	cluster_1	594
AT1G02070		839270		cluster_1	595
AT4G01720	WRKY47	828001	Q9ZSI7	cluster_1	596
AT2G36430		818217		cluster_1	597
AT2G47810	NF-YB5	819393	O82248	cluster_1	598
AT1G65360	AGL23	842846	O80807	cluster_1	599
AT5G19700		832090	Q4PSF4	cluster_1	600
AT2G42090	ACT9	818809	P93738	cluster_1	601
AT3G48209		5008076		cluster_1	602
AT5G49525		835013		cluster_1	603
AT1G55650		842014	Q9LG02	cluster_1	604
AT3G02670		821280		cluster_1	605
AT3G27410		822362		cluster_1	606
AT1G18780		838460		cluster_1	607
AT3G14820		820711	Q9LH73	cluster_1	608
AT1G72100		843541		cluster_1	609
AT5G24770	VSP2	832546	O82122	cluster_1	610
AT5G24770	VSP2	832546		cluster_1	610
AT5G18300	anac088	831948		cluster_1	611
AT5G65310	ATHB5	836656	P46667	cluster_1	612
AT5G65310	ATHB5	836656		cluster_1	612
AT3G19274		28719287		cluster_1	613
AT4G22030		828292		cluster_1	614
AT2G35820		818155		cluster_1	615
AT4G15760	MO1	827255		cluster_1	617
AT3G57260	BGL2	824893	P33157	cluster_1	618
AT3G57260	BGL2	824893		cluster_1	618
AT5G42680		834277		cluster_1	619
AT3G25730	EDF3	822164	Q9LS06	cluster_1	620
AT3G13790	ATBFRUCT1	820591		cluster_1	621
AT3G13790	ATCWINV1	820591		cluster_1	621
AT3G13790	ATBFRUCT1	820591	Q43866	cluster_1	621
AT3G13790	ATCWINV1	820591	Q43866	cluster_1	621
AT1G74670		843806	Q6NMQ7	cluster_1	622
AT5G07571		6240912		cluster_1	623
AT5G07160		830607		cluster_1	624
AT2G21140	ATPRP2	816649	Q9SKP9	cluster_1	625
AT3G44080		823526	Q9LXQ4	cluster_1	626
AT3G55180		824684		cluster_1	627
AT4G33450	ATMYB69	829482		cluster_1	628
AT2G16220		816119	Q8S8C7	cluster_1	629
AT2G31425		3768435		cluster_1	630
AT2G47150		819328		cluster_1	631
AT4G08867		3770196		cluster_1	632
AT5G67010		836836	Q9FGC9	cluster_1	633
AT4G09960	STK	826586		cluster_1	634
AT4G09960	STK	826586	Q38836	cluster_1	634
AT4G03620		825662		cluster_1	635
AT3G04320		819587	Q0WNE5	cluster_1	636
AT3G04320		819587		cluster_1	636
AT1G14240		837985	Q9XI62	cluster_1	637
AT1G14240		837985		cluster_1	637
AT2G03000		814829		cluster_1	638
AT5G40260	SWEET8	834024	Q8LFH5	cluster_1	639
AT5G40260	SWEET8	834024		cluster_1	639
AT2G04020		814928		cluster_1	640
AT2G04020		814928	Q9SIF3	cluster_1	640
AT1G44080		841010	Q9C6X9	cluster_1	641
AT4G32880	ATHB-8	829424	Q39123	cluster_1	642
AT1G64585	RTFL22	5007834	Q6IM89	cluster_1	644
AT2G29290		817478		cluster_1	645
AT2G29290		817478	Q9ZW13	cluster_1	645
AT1G22570		838863	Q9SK99	cluster_1	646
AT1G22570		838863		cluster_1	646
AT1G66400	CML23	842958	Q9C8Y1	cluster_1	647
AT5G38750		833866		cluster_1	648
AT1G50870		841509	Q9C6J3	cluster_1	649
AT3G24540		822050		cluster_1	650
AT2G18590		816374		cluster_1	651
AT3G03272		5007980		cluster_1	652
AT1G02190		839541	F4HVX7	cluster_1	653
AT1G02190		839541		cluster_1	653
AT2G19000		816417		cluster_1	654
AT1G63600		842665		cluster_1	655
AT2G03550		814884	Q9ZQ91	cluster_1	656
AT5G65370		836662	Q9FKQ2	cluster_1	657
AT5G41510		834153	Q9FFS9	cluster_1	658
AT1G60980	ATGA20OX4	842389	Q9C955	cluster_1	659
AT3G24230		822010	Q9LRM5	cluster_1	660
AT3G05727		3768785	Q56XB0	cluster_1	661
AT1G62570	FMO GS-OX4	842554	Q93Y23	cluster_1	662
AT5G39030		833895		cluster_1	663
AT5G39030		833895	Q9FID5	cluster_1	663
AT5G37660	PDLP7	833744		cluster_1	664
AT5G37660	PDLP7	833744	Q0WPN8	cluster_1	664
AT2G31180	ATMYB14	817674	Q9SJX8	cluster_1	666
AT5G52350	ATEXO70A3	835311	F4KG58	cluster_1	667
AT1G35290		840418	Q9C7I5	cluster_1	668
AT5G24950	CYP71A15	832565	P58046	cluster_1	669
AT2G21220		816659		cluster_1	670
AT2G01430	ATHB17	814671	Q8S9N6	cluster_1	671
AT2G01430	ATHB17	814671		cluster_1	671
AT2G23640	RTNLB13	816896	O64837	cluster_1	672
AT1G03870	FLA9	839384	Q9ZWA8	cluster_1	673
AT2G35700	ATERF38	818139	Q9ZQP3	cluster_1	674
AT1G48510		841272	Q9LP74	cluster_1	675
AT1G48510		841272		cluster_1	675
AT4G08360		826392		cluster_1	676
AT1G63580		842663	Q9SH42	cluster_1	677
AT2G21730	CAD2	816710	Q9SJ25	cluster_1	678
AT2G42170		818817		cluster_1	679
AT1G18710	AtMYB47	838453		cluster_1	680
AT1G48000	MYB112	841218		cluster_1	681
AT3G17060		820963	Q9LSP1	cluster_1	682
AT1G68330		843162		cluster_1	683
AT3G09520	ATEXO70H4	820109		cluster_1	684
AT3G61910	NST2	825364	Q9M274	cluster_1	685
AT1G24620		839076	Q9FYK2	cluster_1	686
AT3G21680		28719297		cluster_1	687
AT3G46310		823776		cluster_1	688
AT1G61710		842468		cluster_1	689
AT4G21920		828281		cluster_1	690
AT1G01420	UGT72B3	837503		cluster_1	691
AT1G01420	UGT72B3	837503	Q9LNI1	cluster_1	691
AT1G33080		840204		cluster_1	692
AT1G33080		840204	Q8RXK1	cluster_1	692
AT5G43640		834384	Q9FIX6	cluster_1	693
AT5G14750	WER	831327		cluster_1	694
AT5G14750	WER	831327	Q9SEI0	cluster_1	694
AT5G41290		834130	Q9FHD4	cluster_1	695
AT2G41610		818759		cluster_1	697
AT5G10625		2745983	Q9LXB5	cluster_1	698
AT4G34250	KCS16	829574	Q9SYZ0	cluster_1	699
AT5G26100		832679		cluster_1	700
AT2G37800		818357		cluster_1	701
AT1G50650		841487	Q9C6P6	cluster_1	702
AT1G21950		838798		cluster_1	704
AT5G20110		832133		cluster_1	705
AT5G24110	WRKY30	832476	Q9FL62	cluster_1	706
AT3G43890		823505		cluster_1	707
AT5G63180		836439	Q93Z25	cluster_1	708
AT5G16490	RIC4	831510	Q9FFD5	cluster_1	709
AT1G65352		3767638	Q2V4F0	cluster_1	710
AT5G17040		831567		cluster_1	712
AT5G17040		831567	Q9LFJ9	cluster_1	712
AT5G42750	BKI1	834284	Q9FMZ0	cluster_1	713
AT5G43290	WRKY49	834347	Q9FHR7	cluster_1	714
AT3G45860	CRK4	823729	Q9LZU4	cluster_1	715
AT2G25150		817053	Q8GYW8	cluster_1	716
AT5G10180	AST68	830882	O04722	cluster_1	717
AT4G16447		827342		cluster_1	718
AT1G09350	AtGolS3	837457	O80518	cluster_1	720
AT1G09350	AtGolS3	837457		cluster_1	720
AT2G02010	GAD4	814732	Q9ZPS3	cluster_1	721
AT2G02010	GAD4	814732		cluster_1	721
AT5G16285		831489	Q3E9H1	cluster_1	722
AT2G10940		815558		cluster_1	723
AT3G06990		819884		cluster_1	724
AT2G03290		814858	O81045	cluster_1	725
AT1G31040		839990		cluster_1	726
AT1G19250	FMO1	838508	Q9LMA1	cluster_1	727
AT5G16080	AtCXE17	831465	Q9LFR7	cluster_1	728
AT5G46960		834742	Q9FJR5	cluster_1	729
AT5G39440	SnRK1.3	833940	Q9FLZ3	cluster_1	730
AT3G60470		825218		cluster_1	731
AT4G13090	XTH2	826923	Q9SV60	cluster_1	732
AT2G18196		816334	F4IQG4	cluster_1	733
AT2G18196		816334		cluster_1	733
AT1G68320	MYB62	843161	Q9C9G7	cluster_1	734
AT5G45240		834560		cluster_1	735
AT3G29800		822695		cluster_1	736
AT3G55560	AGF2	824721	Q9M2S3	cluster_1	738
AT4G17990		827524		cluster_1	739
AT4G17990		827524	O49698	cluster_1	739
AT2G13630		815848		cluster_1	740
AT2G16300		816126	Q9SIW9	cluster_1	741
AT5G11570		831029	Q9LYD5	cluster_1	742
AT1G76210		843954		cluster_1	743
AT5G11930		831066	Q29PZ1	cluster_1	744
AT2G36030		818176		cluster_1	745
AT3G28780		822510		cluster_1	746
AT3G47710	BNQ3	823925	F4JCN9	cluster_1	747
AT1G47540		841163		cluster_1	749
AT1G47540		841163	Q42330	cluster_1	749
AT3G61040	CYP76C7	825276		cluster_1	750
AT2G21465		3768355	Q2V472	cluster_1	751
AT1G58037		3767562		cluster_1	752
AT3G28990		822539		cluster_1	753
AT5G17320	HDG9	831598	Q9FFI0	cluster_1	754
AT4G29290	LCR26	829051	Q9M0F2	cluster_1	755
AT5G44630		834491	Q4KSH9	cluster_1	756
AT5G01380		831895	Q9SDW0	cluster_1	757
AT5G05290	ATEXPA2	830411	Q38866	cluster_1	758
AT1G69860		843322	Q9CAR9	cluster_1	759
AT1G23350		838944		cluster_1	760
AT1G22490		838855	Q9SK91	cluster_1	761
AT1G22490		838855		cluster_1	761
AT3G11180		820289	Q9SRM3	cluster_1	762
AT3G11180		820289		cluster_1	762
AT2G14760		815964		cluster_1	763
AT2G14760		815964	Q7XHI9	cluster_1	763
AT2G31070	TCP10	817659	O82277	cluster_1	764
AT4G36870	BLH2	829840	Q9SW80	cluster_1	765
AT4G36870	BLH2	829840		cluster_1	765
AT3G29560		822616		cluster_1	767
AT1G48910	YUC10	841313	Q9FVQ0	cluster_1	768
AT2G26950	AtMYB104	817236	Q9SM27	cluster_1	769
AT2G22980	SCPL13	816829		cluster_1	770
AT2G22980	SCPL13	816829	Q8H780	cluster_1	770
AT2G36026		6241209		cluster_1	771
AT1G53890		841827	Q8LG32	cluster_1	772
AT1G53890		841827	Q67XV7	cluster_1	772
AT1G53890		841824	Q8LG32	cluster_1	772
AT1G53890		841824	Q67XV7	cluster_1	772
AT1G53890		841827		cluster_1	772
AT1G53890		841824		cluster_1	772
AT1G75790	sks18	843912		cluster_1	773
AT5G66430		836775		cluster_1	774
AT1G52900		841723		cluster_1	775
AT5G43540		834374		cluster_1	776
AT5G03980		830277	Q9LZB2	cluster_1	777
AT4G28395	ATA7	828956		cluster_1	778
AT5G51845		3771488	Q2V2Z3	cluster_1	779
AT1G70560	WEI8	843393	Q9S7N2	cluster_1	780
AT1G21010		838695		cluster_1	781
AT3G51020		824266		cluster_1	782
AT4G37750	ANT	829931	Q38914	cluster_1	783
AT3G26940	CDG1	822312	Q9LSE1	cluster_1	784
AT2G14070		815892		cluster_1	785
AT3G57020		824869		cluster_1	786
AT3G57020		824869	Q9M1J6	cluster_1	786
AT4G37400	CYP81F3	829894	Q0WTF4	cluster_1	787
AT5G46830	ATNIG1	834727	Q9LUK7	cluster_1	788
AT5G39430		833939		cluster_1	789
AT1G80450		844384	Q9M8L3	cluster_1	790
AT4G21950		828284		cluster_1	791
AT3G26460		822251		cluster_1	792
AT2G46990	IAA20	819313		cluster_1	794
AT2G46990	IAA20	819313	O24410	cluster_1	794
AT5G24040		832469	Q9FLV8	cluster_1	795
AT5G24040		832469		cluster_1	795
AT5G50830		835155		cluster_1	796
AT4G10160		826607	Q9SN27	cluster_1	797
AT3G22800		821851	Q9LUI1	cluster_1	798
AT5G38010		833780	Q9LS21	cluster_1	799
AT2G14540	ATSRP2	815941	Q9ZQR6	cluster_1	800
AT5G54585		835547		cluster_1	801
AT5G39880		833985		cluster_1	802
AT1G26820	RNS3	839225	P42815	cluster_1	803
AT4G39650	GGT2	830119	Q680I5	cluster_1	804
AT2G18320		816347		cluster_1	805
AT3G13960	AtGRF5	820609	Q8L8A6	cluster_1	806
AT5G02700		831837	Q9LZ15	cluster_1	807
AT2G04032	ZIP7	814931	Q8W246	cluster_1	808
AT5G25030		832573		cluster_1	809
AT5G52460	EDA41	835322		cluster_1	810
AT5G38020		833781		cluster_1	811
AT4G08570		826418	O81464	cluster_1	812
AT2G15010		815990	Q8VZK8	cluster_1	813
AT3G20160		821560		cluster_1	814
AT3G20160		821560	Q9LJY2	cluster_1	814
AT2G39490		818534	Q5S4V7	cluster_1	815
AT3G60560		825227		cluster_1	816
AT5G05113		6240399		cluster_1	817
AT1G78970	LUP1	844237	Q9C5M3	cluster_1	818
AT4G39700		830125	O65657	cluster_1	819
AT4G25820	XTR9	828687	Q9ZSU4	cluster_1	820
AT5G42630	KAN4	834270	Q9FJV5	cluster_1	821
AT5G42630	KAN4	834270		cluster_1	821
AT3G44090		823527	Q9LXQ3	cluster_1	822
AT1G01390		837790	Q8W4C2	cluster_1	823
AT1G01390		837790		cluster_1	823
AT3G15910		820834		cluster_1	824
AT3G60520		825223		cluster_1	825
AT3G62820		825457		cluster_1	826
AT5G54560		835544		cluster_1	828
AT3G49020		824063	Q9SMT9	cluster_1	829
AT4G18550		827587	O49523	cluster_1	830
AT4G18550		827587		cluster_1	830
AT5G38030		833782	Q9LS19	cluster_1	831
AT5G35110		28721214		cluster_1	832
AT1G47350		841138		cluster_1	833
AT3G53150	UGT73D1	824481		cluster_1	834
AT3G04190		819574	Q9M8X5	cluster_1	835
AT2G23800	GGPS2	816912	O04046	cluster_1	836
AT3G53790	TRFL4	824546		cluster_1	837
AT4G21970		828286		cluster_1	838
AT2G40560		818651		cluster_1	839
AT5G55770		835671		cluster_1	840
AT1G31090		839995	Q9SA03	cluster_1	841
AT4G05100	AtMYB74	825855	Q9M0Y5	cluster_1	842
AT4G25434	ATNUDT10	828648		cluster_1	843
AT4G25434	ATNUDT10	828648	Q6NPD7	cluster_1	843
AT1G67810	SUFE2	843107	Q9FXE3	cluster_1	844
AT1G55260		841970		cluster_1	845
AT1G76800		844014	Q9SRD3	cluster_1	846
AT4G11780		826784		cluster_1	847
AT1G26920		839582		cluster_1	848
AT5G07600		830653		cluster_1	849
AT5G43520		834372		cluster_1	850
AT4G32230		829356		cluster_1	851
AT4G18720		827606		cluster_1	852
AT2G39060	SWEET9	818492	Q9ZV02	cluster_1	853
AT4G11650	ATOSM34	826770	P50700	cluster_1	855
AT5G14860		831338		cluster_1	856
AT1G73850		843721		cluster_1	857
AT5G55800		835674		cluster_1	858
AT1G53340		841769		cluster_1	859
AT2G30340	LBD13	817584	Q9AT61	cluster_1	860
AT2G30340	LBD13	817584		cluster_1	860
AT4G20370	TSF	827785	Q9S7R5	cluster_1	861
AT1G61630	ATENT7	842459	Q944P0	cluster_1	862
AT3G12500	ATHCHIB	820429	P19171	cluster_1	863
AT2G44030		819008	O80573	cluster_1	864
AT3G14210	ESM1	820639		cluster_1	865
AT3G14210	ESM1	820639	Q9LJG3	cluster_1	865
AT2G21930		816729	Q9SJ06	cluster_1	866
AT2G21930		816729		cluster_1	866
AT5G16700		831531		cluster_1	867

## Sheet: bri1_cluster1_to_WT_cluster2or3
Geneid	Conditions	description	preglob_emb	preglob_micro	preglob_peri	preglob_chal	preglob_seed_coat	glob_emb	glob_micro_endo	glob_peri	glob_chal	glob_seed_coat	heart_emb	heart_micro_endo	heart_peri_endo	heart_chal_endo	heart_seed_coat	cotyl_emb	cotyl_cell_endo	cotyl_chal	cotyl_seed_coat	mature_emb	mature_micro_endo	mature_peri_endo	mature_chal	mature_seed_coat
AT1G02335	Present only in bri1 cluster 1	NA	NA	NA	NA	NA	NA	NA	NA	NA	NA	NA	NA	NA	NA	NA	NA	NA	NA	NA	NA	NA	NA	NA	NA	NA
AT1G02335	Present in bri1 cluster 1 and en2 cluster 3	NA	NA	NA	NA	NA	NA	NA	NA	NA	NA	NA	NA	NA	NA	NA	NA	NA	NA	NA	NA	NA	NA	NA	NA	NA
AT1G04501	Present only in bri1 cluster 1	NA	NA	NA	NA	NA	NA	NA	NA	NA	NA	NA	NA	NA	NA	NA	NA	NA	NA	NA	NA	NA	NA	NA	NA	NA
AT1G04501	Present in bri1 cluster 1 and en2 cluster 3	NA	NA	NA	NA	NA	NA	NA	NA	NA	NA	NA	NA	NA	NA	NA	NA	NA	NA	NA	NA	NA	NA	NA	NA	NA
AT1G04684	Present only in bri1 cluster 1	NA	NA	NA	NA	NA	NA	NA	NA	NA	NA	NA	NA	NA	NA	NA	NA	NA	NA	NA	NA	NA	NA	NA	NA	NA
AT1G04684	Present in bri1 cluster 1 and en2 cluster 2	NA	NA	NA	NA	NA	NA	NA	NA	NA	NA	NA	NA	NA	NA	NA	NA	NA	NA	NA	NA	NA	NA	NA	NA	NA
AT1G06002	Present only in bri1 cluster 1	NA	NA	NA	NA	NA	NA	NA	NA	NA	NA	NA	NA	NA	NA	NA	NA	NA	NA	NA	NA	NA	NA	NA	NA	NA
AT1G06002	Present in bri1 cluster 1 and en2 cluster 2	NA	NA	NA	NA	NA	NA	NA	NA	NA	NA	NA	NA	NA	NA	NA	NA	NA	NA	NA	NA	NA	NA	NA	NA	NA
AT1G06002	Present in bri1 cluster 1 and en2 cluster 3	NA	NA	NA	NA	NA	NA	NA	NA	NA	NA	NA	NA	NA	NA	NA	NA	NA	NA	NA	NA	NA	NA	NA	NA	NA
AT1G06137	Present only in bri1 cluster 1	NA	NA	NA	NA	NA	NA	NA	NA	NA	NA	NA	NA	NA	NA	NA	NA	NA	NA	NA	NA	NA	NA	NA	NA	NA
AT1G06137	Present in bri1 cluster 1 and en2 cluster 2	NA	NA	NA	NA	NA	NA	NA	NA	NA	NA	NA	NA	NA	NA	NA	NA	NA	NA	NA	NA	NA	NA	NA	NA	NA
AT1G08290	Present only in bri1 cluster 1	NA	NA	NA	NA	NA	NA	NA	NA	NA	NA	NA	NA	NA	NA	NA	NA	NA	NA	NA	NA	NA	NA	NA	NA	NA
AT1G08290	Present in bri1 cluster 1 and en2 cluster 3	NA	NA	NA	NA	NA	NA	NA	NA	NA	NA	NA	NA	NA	NA	NA	NA	NA	NA	NA	NA	NA	NA	NA	NA	NA
AT1G12660	Present only in bri1 cluster 1	NA	NA	NA	NA	NA	NA	NA	NA	NA	NA	NA	NA	NA	NA	NA	NA	NA	NA	NA	NA	NA	NA	NA	NA	NA
AT1G12660	Present in bri1 cluster 1 and en2 cluster 2	NA	NA	NA	NA	NA	NA	NA	NA	NA	NA	NA	NA	NA	NA	NA	NA	NA	NA	NA	NA	NA	NA	NA	NA	NA
AT1G12665	Present only in bri1 cluster 1	NA	NA	NA	NA	NA	NA	NA	NA	NA	NA	NA	NA	NA	NA	NA	NA	NA	NA	NA	NA	NA	NA	NA	NA	NA
AT1G12665	Present in bri1 cluster 1 and en2 cluster 2	NA	NA	NA	NA	NA	NA	NA	NA	NA	NA	NA	NA	NA	NA	NA	NA	NA	NA	NA	NA	NA	NA	NA	NA	NA
AT1G13245	Present only in bri1 cluster 1	NA	NA	NA	NA	NA	NA	NA	NA	NA	NA	NA	NA	NA	NA	NA	NA	NA	NA	NA	NA	NA	NA	NA	NA	NA
AT1G13245	Present in bri1 cluster 1 and en2 cluster 2	NA	NA	NA	NA	NA	NA	NA	NA	NA	NA	NA	NA	NA	NA	NA	NA	NA	NA	NA	NA	NA	NA	NA	NA	NA
AT1G18773	Present only in bri1 cluster 1	NA	NA	NA	NA	NA	NA	NA	NA	NA	NA	NA	NA	NA	NA	NA	NA	NA	NA	NA	NA	NA	NA	NA	NA	NA
AT1G18773	Present in bri1 cluster 1 and en2 cluster 3	NA	NA	NA	NA	NA	NA	NA	NA	NA	NA	NA	NA	NA	NA	NA	NA	NA	NA	NA	NA	NA	NA	NA	NA	NA
AT1G18780	Present only in bri1 cluster 1	NA	NA	NA	NA	NA	NA	NA	NA	NA	NA	NA	NA	NA	NA	NA	NA	NA	NA	NA	NA	NA	NA	NA	NA	NA
AT1G18780	Present in bri1 cluster 1 and en2 cluster 2	NA	NA	NA	NA	NA	NA	NA	NA	NA	NA	NA	NA	NA	NA	NA	NA	NA	NA	NA	NA	NA	NA	NA	NA	NA
AT1G19415	Present only in bri1 cluster 1	NA	NA	NA	NA	NA	NA	NA	NA	NA	NA	NA	NA	NA	NA	NA	NA	NA	NA	NA	NA	NA	NA	NA	NA	NA
AT1G19415	Present in bri1 cluster 1 and en2 cluster 2	NA	NA	NA	NA	NA	NA	NA	NA	NA	NA	NA	NA	NA	NA	NA	NA	NA	NA	NA	NA	NA	NA	NA	NA	NA
AT1G21864	Present only in bri1 cluster 1	NA	NA	NA	NA	NA	NA	NA	NA	NA	NA	NA	NA	NA	NA	NA	NA	NA	NA	NA	NA	NA	NA	NA	NA	NA
AT1G21864	Present in bri1 cluster 1 and en2 cluster 3	NA	NA	NA	NA	NA	NA	NA	NA	NA	NA	NA	NA	NA	NA	NA	NA	NA	NA	NA	NA	NA	NA	NA	NA	NA
AT1G22120	Present only in bri1 cluster 1	NA	NA	NA	NA	NA	NA	NA	NA	NA	NA	NA	NA	NA	NA	NA	NA	NA	NA	NA	NA	NA	NA	NA	NA	NA
AT1G22120	Present in bri1 cluster 1 and en2 cluster 2	NA	NA	NA	NA	NA	NA	NA	NA	NA	NA	NA	NA	NA	NA	NA	NA	NA	NA	NA	NA	NA	NA	NA	NA	NA
AT1G22651	Present only in bri1 cluster 1	NA	NA	NA	NA	NA	NA	NA	NA	NA	NA	NA	NA	NA	NA	NA	NA	NA	NA	NA	NA	NA	NA	NA	NA	NA
AT1G22651	Present in bri1 cluster 1 and en2 cluster 3	NA	NA	NA	NA	NA	NA	NA	NA	NA	NA	NA	NA	NA	NA	NA	NA	NA	NA	NA	NA	NA	NA	NA	NA	NA
AT1G24480	Present in bri1 cluster 1 and en2 cluster 2	NA	NA	NA	NA	NA	NA	NA	NA	NA	NA	NA	NA	NA	NA	NA	NA	NA	NA	NA	NA	NA	NA	NA	NA	NA
AT1G26510	Present only in bri1 cluster 1	NA	NA	NA	NA	NA	NA	NA	NA	NA	NA	NA	NA	NA	NA	NA	NA	NA	NA	NA	NA	NA	NA	NA	NA	NA
AT1G26510	Present in bri1 cluster 1 and en2 cluster 2	NA	NA	NA	NA	NA	NA	NA	NA	NA	NA	NA	NA	NA	NA	NA	NA	NA	NA	NA	NA	NA	NA	NA	NA	NA
AT1G26510	Present in bri1 cluster 1 and en2 cluster 3	NA	NA	NA	NA	NA	NA	NA	NA	NA	NA	NA	NA	NA	NA	NA	NA	NA	NA	NA	NA	NA	NA	NA	NA	NA
AT1G26771	Present only in bri1 cluster 1	NA	NA	NA	NA	NA	NA	NA	NA	NA	NA	NA	NA	NA	NA	NA	NA	NA	NA	NA	NA	NA	NA	NA	NA	NA
AT1G26771	Present in bri1 cluster 1 and en2 cluster 3	NA	NA	NA	NA	NA	NA	NA	NA	NA	NA	NA	NA	NA	NA	NA	NA	NA	NA	NA	NA	NA	NA	NA	NA	NA
AT1G28695	Present only in bri1 cluster 1	NA	NA	NA	NA	NA	NA	NA	NA	NA	NA	NA	NA	NA	NA	NA	NA	NA	NA	NA	NA	NA	NA	NA	NA	NA
AT1G28695	Present in bri1 cluster 1 and en2 cluster 3	NA	NA	NA	NA	NA	NA	NA	NA	NA	NA	NA	NA	NA	NA	NA	NA	NA	NA	NA	NA	NA	NA	NA	NA	NA
AT1G30250	Present only in bri1 cluster 1	NA	NA	NA	NA	NA	NA	NA	NA	NA	NA	NA	NA	NA	NA	NA	NA	NA	NA	NA	NA	NA	NA	NA	NA	NA
AT1G30250	Present in bri1 cluster 1 and en2 cluster 3	NA	NA	NA	NA	NA	NA	NA	NA	NA	NA	NA	NA	NA	NA	NA	NA	NA	NA	NA	NA	NA	NA	NA	NA	NA
AT1G30920	Present only in bri1 cluster 1	NA	NA	NA	NA	NA	NA	NA	NA	NA	NA	NA	NA	NA	NA	NA	NA	NA	NA	NA	NA	NA	NA	NA	NA	NA
AT1G30920	Present in bri1 cluster 1 and en2 cluster 3	NA	NA	NA	NA	NA	NA	NA	NA	NA	NA	NA	NA	NA	NA	NA	NA	NA	NA	NA	NA	NA	NA	NA	NA	NA
AT1G31090	Present only in bri1 cluster 1	NA	NA	NA	NA	NA	NA	NA	NA	NA	NA	NA	NA	NA	NA	NA	NA	NA	NA	NA	NA	NA	NA	NA	NA	NA
AT1G31090	Present in bri1 cluster 1 and en2 cluster 2	NA	NA	NA	NA	NA	NA	NA	NA	NA	NA	NA	NA	NA	NA	NA	NA	NA	NA	NA	NA	NA	NA	NA	NA	NA
AT1G31772	Present only in bri1 cluster 1	NA	NA	NA	NA	NA	NA	NA	NA	NA	NA	NA	NA	NA	NA	NA	NA	NA	NA	NA	NA	NA	NA	NA	NA	NA
AT1G31772	Present in bri1 cluster 1 and en2 cluster 2	NA	NA	NA	NA	NA	NA	NA	NA	NA	NA	NA	NA	NA	NA	NA	NA	NA	NA	NA	NA	NA	NA	NA	NA	NA
AT1G33550	Present only in bri1 cluster 1	NA	NA	NA	NA	NA	NA	NA	NA	NA	NA	NA	NA	NA	NA	NA	NA	NA	NA	NA	NA	NA	NA	NA	NA	NA
AT1G33550	Present in bri1 cluster 1 and en2 cluster 2	NA	NA	NA	NA	NA	NA	NA	NA	NA	NA	NA	NA	NA	NA	NA	NA	NA	NA	NA	NA	NA	NA	NA	NA	NA
AT1G35186	Present only in bri1 cluster 1	NA	NA	NA	NA	NA	NA	NA	NA	NA	NA	NA	NA	NA	NA	NA	NA	NA	NA	NA	NA	NA	NA	NA	NA	NA
AT1G35186	Present in bri1 cluster 1 and en2 cluster 2	NA	NA	NA	NA	NA	NA	NA	NA	NA	NA	NA	NA	NA	NA	NA	NA	NA	NA	NA	NA	NA	NA	NA	NA	NA
AT1G35300	Present only in bri1 cluster 1	NA	NA	NA	NA	NA	NA	NA	NA	NA	NA	NA	NA	NA	NA	NA	NA	NA	NA	NA	NA	NA	NA	NA	NA	NA
AT1G35300	Present in bri1 cluster 1 and en2 cluster 3	NA	NA	NA	NA	NA	NA	NA	NA	NA	NA	NA	NA	NA	NA	NA	NA	NA	NA	NA	NA	NA	NA	NA	NA	NA
AT1G35440	Present in bri1 cluster 1 and en2 cluster 2	NA	NA	NA	NA	NA	NA	NA	NA	NA	NA	NA	NA	NA	NA	NA	NA	NA	NA	NA	NA	NA	NA	NA	NA	NA
AT1G35440	Present only in bri1 cluster 1	NA	NA	NA	NA	NA	NA	NA	NA	NA	NA	NA	NA	NA	NA	NA	NA	NA	NA	NA	NA	NA	NA	NA	NA	NA
AT1G35545	Present only in bri1 cluster 1	NA	NA	NA	NA	NA	NA	NA	NA	NA	NA	NA	NA	NA	NA	NA	NA	NA	NA	NA	NA	NA	NA	NA	NA	NA
AT1G35545	Present in bri1 cluster 1 and en2 cluster 2	NA	NA	NA	NA	NA	NA	NA	NA	NA	NA	NA	NA	NA	NA	NA	NA	NA	NA	NA	NA	NA	NA	NA	NA	NA
AT1G35545	Present in bri1 cluster 1 and en2 cluster 3	NA	NA	NA	NA	NA	NA	NA	NA	NA	NA	NA	NA	NA	NA	NA	NA	NA	NA	NA	NA	NA	NA	NA	NA	NA
AT1G44080	Present only in bri1 cluster 1	NA	NA	NA	NA	NA	NA	NA	NA	NA	NA	NA	NA	NA	NA	NA	NA	NA	NA	NA	NA	NA	NA	NA	NA	NA
AT1G44080	Present in bri1 cluster 1 and en2 cluster 2	NA	NA	NA	NA	NA	NA	NA	NA	NA	NA	NA	NA	NA	NA	NA	NA	NA	NA	NA	NA	NA	NA	NA	NA	NA
AT1G44542	Present only in bri1 cluster 1	NA	NA	NA	NA	NA	NA	NA	NA	NA	NA	NA	NA	NA	NA	NA	NA	NA	NA	NA	NA	NA	NA	NA	NA	NA
AT1G44542	Present in bri1 cluster 1 and en2 cluster 3	NA	NA	NA	NA	NA	NA	NA	NA	NA	NA	NA	NA	NA	NA	NA	NA	NA	NA	NA	NA	NA	NA	NA	NA	NA
AT1G44941	Present only in bri1 cluster 1	NA	NA	NA	NA	NA	NA	NA	NA	NA	NA	NA	NA	NA	NA	NA	NA	NA	NA	NA	NA	NA	NA	NA	NA	NA
AT1G44941	Present in bri1 cluster 1 and en2 cluster 2	NA	NA	NA	NA	NA	NA	NA	NA	NA	NA	NA	NA	NA	NA	NA	NA	NA	NA	NA	NA	NA	NA	NA	NA	NA
AT1G47435	Present only in bri1 cluster 1	NA	NA	NA	NA	NA	NA	NA	NA	NA	NA	NA	NA	NA	NA	NA	NA	NA	NA	NA	NA	NA	NA	NA	NA	NA
AT1G47435	Present in bri1 cluster 1 and en2 cluster 2	NA	NA	NA	NA	NA	NA	NA	NA	NA	NA	NA	NA	NA	NA	NA	NA	NA	NA	NA	NA	NA	NA	NA	NA	NA
AT1G47450	Present only in bri1 cluster 1	NA	NA	NA	NA	NA	NA	NA	NA	NA	NA	NA	NA	NA	NA	NA	NA	NA	NA	NA	NA	NA	NA	NA	NA	NA
AT1G47450	Present in bri1 cluster 1 and en2 cluster 2	NA	NA	NA	NA	NA	NA	NA	NA	NA	NA	NA	NA	NA	NA	NA	NA	NA	NA	NA	NA	NA	NA	NA	NA	NA
AT1G47497	Present only in bri1 cluster 1	NA	NA	NA	NA	NA	NA	NA	NA	NA	NA	NA	NA	NA	NA	NA	NA	NA	NA	NA	NA	NA	NA	NA	NA	NA
AT1G47497	Present in bri1 cluster 1 and en2 cluster 2	NA	NA	NA	NA	NA	NA	NA	NA	NA	NA	NA	NA	NA	NA	NA	NA	NA	NA	NA	NA	NA	NA	NA	NA	NA
AT1G47510	Present only in bri1 cluster 1	NA	NA	NA	NA	NA	NA	NA	NA	NA	NA	NA	NA	NA	NA	NA	NA	NA	NA	NA	NA	NA	NA	NA	NA	NA
AT1G47510	Present in bri1 cluster 1 and en2 cluster 3	NA	NA	NA	NA	NA	NA	NA	NA	NA	NA	NA	NA	NA	NA	NA	NA	NA	NA	NA	NA	NA	NA	NA	NA	NA
AT1G47783	Present only in bri1 cluster 1	NA	NA	NA	NA	NA	NA	NA	NA	NA	NA	NA	NA	NA	NA	NA	NA	NA	NA	NA	NA	NA	NA	NA	NA	NA
AT1G47783	Present in bri1 cluster 1 and en2 cluster 3	NA	NA	NA	NA	NA	NA	NA	NA	NA	NA	NA	NA	NA	NA	NA	NA	NA	NA	NA	NA	NA	NA	NA	NA	NA
AT1G48698	Present in bri1 cluster 1 and en2 cluster 2	NA	NA	NA	NA	NA	NA	NA	NA	NA	NA	NA	NA	NA	NA	NA	NA	NA	NA	NA	NA	NA	NA	NA	NA	NA
AT1G48740	Present only in bri1 cluster 1	NA	NA	NA	NA	NA	NA	NA	NA	NA	NA	NA	NA	NA	NA	NA	NA	NA	NA	NA	NA	NA	NA	NA	NA	NA
AT1G48740	Present in bri1 cluster 1 and en2 cluster 3	NA	NA	NA	NA	NA	NA	NA	NA	NA	NA	NA	NA	NA	NA	NA	NA	NA	NA	NA	NA	NA	NA	NA	NA	NA
AT1G50055	Present only in bri1 cluster 1	NA	NA	NA	NA	NA	NA	NA	NA	NA	NA	NA	NA	NA	NA	NA	NA	NA	NA	NA	NA	NA	NA	NA	NA	NA
AT1G50055	Present in bri1 cluster 1 and en2 cluster 2	NA	NA	NA	NA	NA	NA	NA	NA	NA	NA	NA	NA	NA	NA	NA	NA	NA	NA	NA	NA	NA	NA	NA	NA	NA
AT1G50691	Present only in bri1 cluster 1	NA	NA	NA	NA	NA	NA	NA	NA	NA	NA	NA	NA	NA	NA	NA	NA	NA	NA	NA	NA	NA	NA	NA	NA	NA
AT1G50691	Present in bri1 cluster 1 and en2 cluster 2	NA	NA	NA	NA	NA	NA	NA	NA	NA	NA	NA	NA	NA	NA	NA	NA	NA	NA	NA	NA	NA	NA	NA	NA	NA
AT1G50954	Present only in bri1 cluster 1	NA	NA	NA	NA	NA	NA	NA	NA	NA	NA	NA	NA	NA	NA	NA	NA	NA	NA	NA	NA	NA	NA	NA	NA	NA
AT1G50954	Present in bri1 cluster 1 and en2 cluster 3	NA	NA	NA	NA	NA	NA	NA	NA	NA	NA	NA	NA	NA	NA	NA	NA	NA	NA	NA	NA	NA	NA	NA	NA	NA
AT1G54950	Present only in bri1 cluster 1	NA	NA	NA	NA	NA	NA	NA	NA	NA	NA	NA	NA	NA	NA	NA	NA	NA	NA	NA	NA	NA	NA	NA	NA	NA
AT1G54950	Present in bri1 cluster 1 and en2 cluster 3	NA	NA	NA	NA	NA	NA	NA	NA	NA	NA	NA	NA	NA	NA	NA	NA	NA	NA	NA	NA	NA	NA	NA	NA	NA
AT1G55010	Present only in bri1 cluster 1	NA	NA	NA	NA	NA	NA	NA	NA	NA	NA	NA	NA	NA	NA	NA	NA	NA	NA	NA	NA	NA	NA	NA	NA	NA
AT1G55010	Present in bri1 cluster 1 and en2 cluster 2	NA	NA	NA	NA	NA	NA	NA	NA	NA	NA	NA	NA	NA	NA	NA	NA	NA	NA	NA	NA	NA	NA	NA	NA	NA
AT1G55650	Present only in bri1 cluster 1	NA	NA	NA	NA	NA	NA	NA	NA	NA	NA	NA	NA	NA	NA	NA	NA	NA	NA	NA	NA	NA	NA	NA	NA	NA
AT1G55650	Present in bri1 cluster 1 and en2 cluster 2	NA	NA	NA	NA	NA	NA	NA	NA	NA	NA	NA	NA	NA	NA	NA	NA	NA	NA	NA	NA	NA	NA	NA	NA	NA
AT1G58037	Present only in bri1 cluster 1	NA	NA	NA	NA	NA	NA	NA	NA	NA	NA	NA	NA	NA	NA	NA	NA	NA	NA	NA	NA	NA	NA	NA	NA	NA
AT1G58037	Present in bri1 cluster 1 and en2 cluster 3	NA	NA	NA	NA	NA	NA	NA	NA	NA	NA	NA	NA	NA	NA	NA	NA	NA	NA	NA	NA	NA	NA	NA	NA	NA
AT1G60072	Present only in bri1 cluster 1	NA	NA	NA	NA	NA	NA	NA	NA	NA	NA	NA	NA	NA	NA	NA	NA	NA	NA	NA	NA	NA	NA	NA	NA	NA
AT1G60072	Present in bri1 cluster 1 and en2 cluster 2	NA	NA	NA	NA	NA	NA	NA	NA	NA	NA	NA	NA	NA	NA	NA	NA	NA	NA	NA	NA	NA	NA	NA	NA	NA
AT1G60260	Present in bri1 cluster 1 and en2 cluster 2	NA	NA	NA	NA	NA	NA	NA	NA	NA	NA	NA	NA	NA	NA	NA	NA	NA	NA	NA	NA	NA	NA	NA	NA	NA
AT1G60260	Present only in bri1 cluster 1	NA	NA	NA	NA	NA	NA	NA	NA	NA	NA	NA	NA	NA	NA	NA	NA	NA	NA	NA	NA	NA	NA	NA	NA	NA
AT1G60580	Present only in bri1 cluster 1	NA	NA	NA	NA	NA	NA	NA	NA	NA	NA	NA	NA	NA	NA	NA	NA	NA	NA	NA	NA	NA	NA	NA	NA	NA
AT1G60580	Present in bri1 cluster 1 and en2 cluster 2	NA	NA	NA	NA	NA	NA	NA	NA	NA	NA	NA	NA	NA	NA	NA	NA	NA	NA	NA	NA	NA	NA	NA	NA	NA
AT1G60783	Present only in bri1 cluster 1	NA	NA	NA	NA	NA	NA	NA	NA	NA	NA	NA	NA	NA	NA	NA	NA	NA	NA	NA	NA	NA	NA	NA	NA	NA
AT1G60783	Present in bri1 cluster 1 and en2 cluster 3	NA	NA	NA	NA	NA	NA	NA	NA	NA	NA	NA	NA	NA	NA	NA	NA	NA	NA	NA	NA	NA	NA	NA	NA	NA
AT1G60986	Present only in bri1 cluster 1	NA	NA	NA	NA	NA	NA	NA	NA	NA	NA	NA	NA	NA	NA	NA	NA	NA	NA	NA	NA	NA	NA	NA	NA	NA
AT1G60986	Present in bri1 cluster 1 and en2 cluster 3	NA	NA	NA	NA	NA	NA	NA	NA	NA	NA	NA	NA	NA	NA	NA	NA	NA	NA	NA	NA	NA	NA	NA	NA	NA
AT1G62230	Present only in bri1 cluster 1	NA	NA	NA	NA	NA	NA	NA	NA	NA	NA	NA	NA	NA	NA	NA	NA	NA	NA	NA	NA	NA	NA	NA	NA	NA
AT1G62230	Present in bri1 cluster 1 and en2 cluster 2	NA	NA	NA	NA	NA	NA	NA	NA	NA	NA	NA	NA	NA	NA	NA	NA	NA	NA	NA	NA	NA	NA	NA	NA	NA
AT1G62262	Present only in bri1 cluster 1	NA	NA	NA	NA	NA	NA	NA	NA	NA	NA	NA	NA	NA	NA	NA	NA	NA	NA	NA	NA	NA	NA	NA	NA	NA
AT1G62262	Present in bri1 cluster 1 and en2 cluster 3	NA	NA	NA	NA	NA	NA	NA	NA	NA	NA	NA	NA	NA	NA	NA	NA	NA	NA	NA	NA	NA	NA	NA	NA	NA
AT1G62270	Present in bri1 cluster 1 and en2 cluster 3	NA	NA	NA	NA	NA	NA	NA	NA	NA	NA	NA	NA	NA	NA	NA	NA	NA	NA	NA	NA	NA	NA	NA	NA	NA
AT1G62270	Present only in bri1 cluster 1	NA	NA	NA	NA	NA	NA	NA	NA	NA	NA	NA	NA	NA	NA	NA	NA	NA	NA	NA	NA	NA	NA	NA	NA	NA
AT1G62301	Present only in bri1 cluster 1	NA	NA	NA	NA	NA	NA	NA	NA	NA	NA	NA	NA	NA	NA	NA	NA	NA	NA	NA	NA	NA	NA	NA	NA	NA
AT1G62301	Present in bri1 cluster 1 and en2 cluster 2	NA	NA	NA	NA	NA	NA	NA	NA	NA	NA	NA	NA	NA	NA	NA	NA	NA	NA	NA	NA	NA	NA	NA	NA	NA
AT1G62355	Present in bri1 cluster 1 and en2 cluster 2	NA	NA	NA	NA	NA	NA	NA	NA	NA	NA	NA	NA	NA	NA	NA	NA	NA	NA	NA	NA	NA	NA	NA	NA	NA
AT1G62975	Present only in bri1 cluster 1	NA	NA	NA	NA	NA	NA	NA	NA	NA	NA	NA	NA	NA	NA	NA	NA	NA	NA	NA	NA	NA	NA	NA	NA	NA
AT1G62975	Present in bri1 cluster 1 and en2 cluster 2	NA	NA	NA	NA	NA	NA	NA	NA	NA	NA	NA	NA	NA	NA	NA	NA	NA	NA	NA	NA	NA	NA	NA	NA	NA
AT1G63055	Present in bri1 cluster 1 and en2 cluster 2	NA	NA	NA	NA	NA	NA	NA	NA	NA	NA	NA	NA	NA	NA	NA	NA	NA	NA	NA	NA	NA	NA	NA	NA	NA
AT1G63055	Present only in bri1 cluster 1	NA	NA	NA	NA	NA	NA	NA	NA	NA	NA	NA	NA	NA	NA	NA	NA	NA	NA	NA	NA	NA	NA	NA	NA	NA
AT1G64295	Present only in bri1 cluster 1	NA	NA	NA	NA	NA	NA	NA	NA	NA	NA	NA	NA	NA	NA	NA	NA	NA	NA	NA	NA	NA	NA	NA	NA	NA
AT1G64295	Present in bri1 cluster 1 and en2 cluster 2	NA	NA	NA	NA	NA	NA	NA	NA	NA	NA	NA	NA	NA	NA	NA	NA	NA	NA	NA	NA	NA	NA	NA	NA	NA
AT1G64585	Present only in bri1 cluster 1	NA	NA	NA	NA	NA	NA	NA	NA	NA	NA	NA	NA	NA	NA	NA	NA	NA	NA	NA	NA	NA	NA	NA	NA	NA
AT1G64585	Present in bri1 cluster 1 and en2 cluster 3	NA	NA	NA	NA	NA	NA	NA	NA	NA	NA	NA	NA	NA	NA	NA	NA	NA	NA	NA	NA	NA	NA	NA	NA	NA
AT1G65352	Present only in bri1 cluster 1	NA	NA	NA	NA	NA	NA	NA	NA	NA	NA	NA	NA	NA	NA	NA	NA	NA	NA	NA	NA	NA	NA	NA	NA	NA
AT1G65352	Present in bri1 cluster 1 and en2 cluster 2	NA	NA	NA	NA	NA	NA	NA	NA	NA	NA	NA	NA	NA	NA	NA	NA	NA	NA	NA	NA	NA	NA	NA	NA	NA
AT1G66245	Present in bri1 cluster 1 and en2 cluster 3	NA	NA	NA	NA	NA	NA	NA	NA	NA	NA	NA	NA	NA	NA	NA	NA	NA	NA	NA	NA	NA	NA	NA	NA	NA
AT1G66245	Present only in bri1 cluster 1	NA	NA	NA	NA	NA	NA	NA	NA	NA	NA	NA	NA	NA	NA	NA	NA	NA	NA	NA	NA	NA	NA	NA	NA	NA
AT1G66870	Present in bri1 cluster 1 and en2 cluster 3	NA	NA	NA	NA	NA	NA	NA	NA	NA	NA	NA	NA	NA	NA	NA	NA	NA	NA	NA	NA	NA	NA	NA	NA	NA
AT1G67148	Present only in bri1 cluster 1	NA	NA	NA	NA	NA	NA	NA	NA	NA	NA	NA	NA	NA	NA	NA	NA	NA	NA	NA	NA	NA	NA	NA	NA	NA
AT1G67148	Present in bri1 cluster 1 and en2 cluster 2	NA	NA	NA	NA	NA	NA	NA	NA	NA	NA	NA	NA	NA	NA	NA	NA	NA	NA	NA	NA	NA	NA	NA	NA	NA
AT1G68238	Present in bri1 cluster 1 and en2 cluster 2	NA	NA	NA	NA	NA	NA	NA	NA	NA	NA	NA	NA	NA	NA	NA	NA	NA	NA	NA	NA	NA	NA	NA	NA	NA
AT1G68238	Present only in bri1 cluster 1	NA	NA	NA	NA	NA	NA	NA	NA	NA	NA	NA	NA	NA	NA	NA	NA	NA	NA	NA	NA	NA	NA	NA	NA	NA
AT1G68390	Present only in bri1 cluster 1	NA	NA	NA	NA	NA	NA	NA	NA	NA	NA	NA	NA	NA	NA	NA	NA	NA	NA	NA	NA	NA	NA	NA	NA	NA
AT1G68390	Present in bri1 cluster 1 and en2 cluster 2	NA	NA	NA	NA	NA	NA	NA	NA	NA	NA	NA	NA	NA	NA	NA	NA	NA	NA	NA	NA	NA	NA	NA	NA	NA
AT1G68526	Present only in bri1 cluster 1	NA	NA	NA	NA	NA	NA	NA	NA	NA	NA	NA	NA	NA	NA	NA	NA	NA	NA	NA	NA	NA	NA	NA	NA	NA
AT1G68526	Present in bri1 cluster 1 and en2 cluster 2	NA	NA	NA	NA	NA	NA	NA	NA	NA	NA	NA	NA	NA	NA	NA	NA	NA	NA	NA	NA	NA	NA	NA	NA	NA
AT1G70390	Present only in bri1 cluster 1	NA	NA	NA	NA	NA	NA	NA	NA	NA	NA	NA	NA	NA	NA	NA	NA	NA	NA	NA	NA	NA	NA	NA	NA	NA
AT1G70390	Present in bri1 cluster 1 and en2 cluster 2	NA	NA	NA	NA	NA	NA	NA	NA	NA	NA	NA	NA	NA	NA	NA	NA	NA	NA	NA	NA	NA	NA	NA	NA	NA
AT1G72130	Present only in bri1 cluster 1	NA	NA	NA	NA	NA	NA	NA	NA	NA	NA	NA	NA	NA	NA	NA	NA	NA	NA	NA	NA	NA	NA	NA	NA	NA
AT1G72130	Present in bri1 cluster 1 and en2 cluster 3	NA	NA	NA	NA	NA	NA	NA	NA	NA	NA	NA	NA	NA	NA	NA	NA	NA	NA	NA	NA	NA	NA	NA	NA	NA
AT1G77992	Present in bri1 cluster 1 and en2 cluster 3	NA	NA	NA	NA	NA	NA	NA	NA	NA	NA	NA	NA	NA	NA	NA	NA	NA	NA	NA	NA	NA	NA	NA	NA	NA
AT1G78476	Present in bri1 cluster 1 and en2 cluster 2	NA	NA	NA	NA	NA	NA	NA	NA	NA	NA	NA	NA	NA	NA	NA	NA	NA	NA	NA	NA	NA	NA	NA	NA	NA
AT2G01422	Present only in bri1 cluster 1	NA	NA	NA	NA	NA	NA	NA	NA	NA	NA	NA	NA	NA	NA	NA	NA	NA	NA	NA	NA	NA	NA	NA	NA	NA
AT2G01422	Present in bri1 cluster 1 and en2 cluster 3	NA	NA	NA	NA	NA	NA	NA	NA	NA	NA	NA	NA	NA	NA	NA	NA	NA	NA	NA	NA	NA	NA	NA	NA	NA
AT2G03000	Present only in bri1 cluster 1	NA	NA	NA	NA	NA	NA	NA	NA	NA	NA	NA	NA	NA	NA	NA	NA	NA	NA	NA	NA	NA	NA	NA	NA	NA
AT2G03000	Present in bri1 cluster 1 and en2 cluster 2	NA	NA	NA	NA	NA	NA	NA	NA	NA	NA	NA	NA	NA	NA	NA	NA	NA	NA	NA	NA	NA	NA	NA	NA	NA
AT2G03955	Present only in bri1 cluster 1	NA	NA	NA	NA	NA	NA	NA	NA	NA	NA	NA	NA	NA	NA	NA	NA	NA	NA	NA	NA	NA	NA	NA	NA	NA
AT2G03955	Present in bri1 cluster 1 and en2 cluster 3	NA	NA	NA	NA	NA	NA	NA	NA	NA	NA	NA	NA	NA	NA	NA	NA	NA	NA	NA	NA	NA	NA	NA	NA	NA
AT2G04495	Present in bri1 cluster 1 and en2 cluster 2	NA	NA	NA	NA	NA	NA	NA	NA	NA	NA	NA	NA	NA	NA	NA	NA	NA	NA	NA	NA	NA	NA	NA	NA	NA
AT2G04495	Present only in bri1 cluster 1	NA	NA	NA	NA	NA	NA	NA	NA	NA	NA	NA	NA	NA	NA	NA	NA	NA	NA	NA	NA	NA	NA	NA	NA	NA
AT2G04810	Present only in bri1 cluster 1	NA	NA	NA	NA	NA	NA	NA	NA	NA	NA	NA	NA	NA	NA	NA	NA	NA	NA	NA	NA	NA	NA	NA	NA	NA
AT2G04810	Present in bri1 cluster 1 and en2 cluster 4	NA	NA	NA	NA	NA	NA	NA	NA	NA	NA	NA	NA	NA	NA	NA	NA	NA	NA	NA	NA	NA	NA	NA	NA	NA
AT2G05410	Present only in bri1 cluster 1	NA	NA	NA	NA	NA	NA	NA	NA	NA	NA	NA	NA	NA	NA	NA	NA	NA	NA	NA	NA	NA	NA	NA	NA	NA
AT2G05410	Present in bri1 cluster 1 and en2 cluster 3	NA	NA	NA	NA	NA	NA	NA	NA	NA	NA	NA	NA	NA	NA	NA	NA	NA	NA	NA	NA	NA	NA	NA	NA	NA
AT2G05420	Present only in bri1 cluster 1	NA	NA	NA	NA	NA	NA	NA	NA	NA	NA	NA	NA	NA	NA	NA	NA	NA	NA	NA	NA	NA	NA	NA	NA	NA
AT2G05420	Present in bri1 cluster 1 and en2 cluster 4	NA	NA	NA	NA	NA	NA	NA	NA	NA	NA	NA	NA	NA	NA	NA	NA	NA	NA	NA	NA	NA	NA	NA	NA	NA
AT2G14070	Present only in bri1 cluster 1	NA	NA	NA	NA	NA	NA	NA	NA	NA	NA	NA	NA	NA	NA	NA	NA	NA	NA	NA	NA	NA	NA	NA	NA	NA
AT2G14070	Present in bri1 cluster 1 and en2 cluster 3	NA	NA	NA	NA	NA	NA	NA	NA	NA	NA	NA	NA	NA	NA	NA	NA	NA	NA	NA	NA	NA	NA	NA	NA	NA
AT2G14692	Present in bri1 cluster 1 and en2 cluster 4	NA	NA	NA	NA	NA	NA	NA	NA	NA	NA	NA	NA	NA	NA	NA	NA	NA	NA	NA	NA	NA	NA	NA	NA	NA
AT2G14692	Present only in bri1 cluster 1	NA	NA	NA	NA	NA	NA	NA	NA	NA	NA	NA	NA	NA	NA	NA	NA	NA	NA	NA	NA	NA	NA	NA	NA	NA
AT2G14760	Present only in bri1 cluster 1	NA	NA	NA	NA	NA	NA	NA	NA	NA	NA	NA	NA	NA	NA	NA	NA	NA	NA	NA	NA	NA	NA	NA	NA	NA
AT2G14760	Present in bri1 cluster 1 and en2 cluster 3	NA	NA	NA	NA	NA	NA	NA	NA	NA	NA	NA	NA	NA	NA	NA	NA	NA	NA	NA	NA	NA	NA	NA	NA	NA
AT2G15327	Present only in bri1 cluster 1	NA	NA	NA	NA	NA	NA	NA	NA	NA	NA	NA	NA	NA	NA	NA	NA	NA	NA	NA	NA	NA	NA	NA	NA	NA
AT2G15327	Present in bri1 cluster 1 and en2 cluster 4	NA	NA	NA	NA	NA	NA	NA	NA	NA	NA	NA	NA	NA	NA	NA	NA	NA	NA	NA	NA	NA	NA	NA	NA	NA
AT2G15330	Present only in bri1 cluster 1	NA	NA	NA	NA	NA	NA	NA	NA	NA	NA	NA	NA	NA	NA	NA	NA	NA	NA	NA	NA	NA	NA	NA	NA	NA
AT2G15330	Present in bri1 cluster 1 and en2 cluster 4	NA	NA	NA	NA	NA	NA	NA	NA	NA	NA	NA	NA	NA	NA	NA	NA	NA	NA	NA	NA	NA	NA	NA	NA	NA
AT2G16220	Present in bri1 cluster 1 and en2 cluster 3	NA	NA	NA	NA	NA	NA	NA	NA	NA	NA	NA	NA	NA	NA	NA	NA	NA	NA	NA	NA	NA	NA	NA	NA	NA
AT2G16220	Present only in bri1 cluster 1	NA	NA	NA	NA	NA	NA	NA	NA	NA	NA	NA	NA	NA	NA	NA	NA	NA	NA	NA	NA	NA	NA	NA	NA	NA
AT2G16535	Present only in bri1 cluster 1	NA	NA	NA	NA	NA	NA	NA	NA	NA	NA	NA	NA	NA	NA	NA	NA	NA	NA	NA	NA	NA	NA	NA	NA	NA
AT2G16535	Present in bri1 cluster 1 and en2 cluster 4	NA	NA	NA	NA	NA	NA	NA	NA	NA	NA	NA	NA	NA	NA	NA	NA	NA	NA	NA	NA	NA	NA	NA	NA	NA
AT2G18196	Present in bri1 cluster 1 and en2 cluster 3	NA	NA	NA	NA	NA	NA	NA	NA	NA	NA	NA	NA	NA	NA	NA	NA	NA	NA	NA	NA	NA	NA	NA	NA	NA
AT2G18196	Present only in bri1 cluster 1	NA	NA	NA	NA	NA	NA	NA	NA	NA	NA	NA	NA	NA	NA	NA	NA	NA	NA	NA	NA	NA	NA	NA	NA	NA
AT2G19425	Present in bri1 cluster 1 and en2 cluster 3	NA	NA	NA	NA	NA	NA	NA	NA	NA	NA	NA	NA	NA	NA	NA	NA	NA	NA	NA	NA	NA	NA	NA	NA	NA
AT2G21465	Present only in bri1 cluster 1	NA	NA	NA	NA	NA	NA	NA	NA	NA	NA	NA	NA	NA	NA	NA	NA	NA	NA	NA	NA	NA	NA	NA	NA	NA
AT2G21465	Present in bri1 cluster 1 and en2 cluster 3	NA	NA	NA	NA	NA	NA	NA	NA	NA	NA	NA	NA	NA	NA	NA	NA	NA	NA	NA	NA	NA	NA	NA	NA	NA
AT2G21727	Present in bri1 cluster 1 and en2 cluster 3	NA	NA	NA	NA	NA	NA	NA	NA	NA	NA	NA	NA	NA	NA	NA	NA	NA	NA	NA	NA	NA	NA	NA	NA	NA
AT2G21727	Present only in bri1 cluster 1	NA	NA	NA	NA	NA	NA	NA	NA	NA	NA	NA	NA	NA	NA	NA	NA	NA	NA	NA	NA	NA	NA	NA	NA	NA
AT2G21980	Present only in bri1 cluster 1	NA	NA	NA	NA	NA	NA	NA	NA	NA	NA	NA	NA	NA	NA	NA	NA	NA	NA	NA	NA	NA	NA	NA	NA	NA
AT2G21980	Present in bri1 cluster 1 and en2 cluster 3	NA	NA	NA	NA	NA	NA	NA	NA	NA	NA	NA	NA	NA	NA	NA	NA	NA	NA	NA	NA	NA	NA	NA	NA	NA
AT2G22807	Present in bri1 cluster 1 and en2 cluster 2	NA	NA	NA	NA	NA	NA	NA	NA	NA	NA	NA	NA	NA	NA	NA	NA	NA	NA	NA	NA	NA	NA	NA	NA	NA
AT2G22807	Present only in bri1 cluster 1	NA	NA	NA	NA	NA	NA	NA	NA	NA	NA	NA	NA	NA	NA	NA	NA	NA	NA	NA	NA	NA	NA	NA	NA	NA
AT2G23020	Present only in bri1 cluster 1	NA	NA	NA	NA	NA	NA	NA	NA	NA	NA	NA	NA	NA	NA	NA	NA	NA	NA	NA	NA	NA	NA	NA	NA	NA
AT2G23020	Present in bri1 cluster 1 and en2 cluster 2	NA	NA	NA	NA	NA	NA	NA	NA	NA	NA	NA	NA	NA	NA	NA	NA	NA	NA	NA	NA	NA	NA	NA	NA	NA
AT2G23834	Present only in bri1 cluster 1	NA	NA	NA	NA	NA	NA	NA	NA	NA	NA	NA	NA	NA	NA	NA	NA	NA	NA	NA	NA	NA	NA	NA	NA	NA
AT2G23834	Present in bri1 cluster 1 and en2 cluster 3	NA	NA	NA	NA	NA	NA	NA	NA	NA	NA	NA	NA	NA	NA	NA	NA	NA	NA	NA	NA	NA	NA	NA	NA	NA
AT2G23985	Present in bri1 cluster 1 and en2 cluster 2	NA	NA	NA	NA	NA	NA	NA	NA	NA	NA	NA	NA	NA	NA	NA	NA	NA	NA	NA	NA	NA	NA	NA	NA	NA
AT2G23985	Present only in bri1 cluster 1	NA	NA	NA	NA	NA	NA	NA	NA	NA	NA	NA	NA	NA	NA	NA	NA	NA	NA	NA	NA	NA	NA	NA	NA	NA
AT2G24692	Present only in bri1 cluster 1	NA	NA	NA	NA	NA	NA	NA	NA	NA	NA	NA	NA	NA	NA	NA	NA	NA	NA	NA	NA	NA	NA	NA	NA	NA
AT2G24692	Present in bri1 cluster 1 and en2 cluster 2	NA	NA	NA	NA	NA	NA	NA	NA	NA	NA	NA	NA	NA	NA	NA	NA	NA	NA	NA	NA	NA	NA	NA	NA	NA
AT2G24760	Present in bri1 cluster 1 and en2 cluster 2	NA	NA	NA	NA	NA	NA	NA	NA	NA	NA	NA	NA	NA	NA	NA	NA	NA	NA	NA	NA	NA	NA	NA	NA	NA
AT2G25120	Present only in bri1 cluster 1	NA	NA	NA	NA	NA	NA	NA	NA	NA	NA	NA	NA	NA	NA	NA	NA	NA	NA	NA	NA	NA	NA	NA	NA	NA
AT2G25120	Present in bri1 cluster 1 and en2 cluster 2	NA	NA	NA	NA	NA	NA	NA	NA	NA	NA	NA	NA	NA	NA	NA	NA	NA	NA	NA	NA	NA	NA	NA	NA	NA
AT2G26692	Present only in bri1 cluster 1	NA	NA	NA	NA	NA	NA	NA	NA	NA	NA	NA	NA	NA	NA	NA	NA	NA	NA	NA	NA	NA	NA	NA	NA	NA
AT2G26692	Present in bri1 cluster 1 and en2 cluster 2	NA	NA	NA	NA	NA	NA	NA	NA	NA	NA	NA	NA	NA	NA	NA	NA	NA	NA	NA	NA	NA	NA	NA	NA	NA
AT2G26692	Present in bri1 cluster 1 and en2 cluster 3	NA	NA	NA	NA	NA	NA	NA	NA	NA	NA	NA	NA	NA	NA	NA	NA	NA	NA	NA	NA	NA	NA	NA	NA	NA
AT2G26882	Present in bri1 cluster 1 and en2 cluster 3	NA	NA	NA	NA	NA	NA	NA	NA	NA	NA	NA	NA	NA	NA	NA	NA	NA	NA	NA	NA	NA	NA	NA	NA	NA
AT2G26882	Present in bri1 cluster 1 and en2 cluster 2	NA	NA	NA	NA	NA	NA	NA	NA	NA	NA	NA	NA	NA	NA	NA	NA	NA	NA	NA	NA	NA	NA	NA	NA	NA
AT2G26882	Present only in bri1 cluster 1	NA	NA	NA	NA	NA	NA	NA	NA	NA	NA	NA	NA	NA	NA	NA	NA	NA	NA	NA	NA	NA	NA	NA	NA	NA
AT2G28220	Present only in bri1 cluster 1	NA	NA	NA	NA	NA	NA	NA	NA	NA	NA	NA	NA	NA	NA	NA	NA	NA	NA	NA	NA	NA	NA	NA	NA	NA
AT2G28220	Present in bri1 cluster 1 and en2 cluster 3	NA	NA	NA	NA	NA	NA	NA	NA	NA	NA	NA	NA	NA	NA	NA	NA	NA	NA	NA	NA	NA	NA	NA	NA	NA
AT2G28500	Present in bri1 cluster 1 and en2 cluster 2	NA	NA	NA	NA	NA	NA	NA	NA	NA	NA	NA	NA	NA	NA	NA	NA	NA	NA	NA	NA	NA	NA	NA	NA	NA
AT2G28500	Present only in bri1 cluster 1	NA	NA	NA	NA	NA	NA	NA	NA	NA	NA	NA	NA	NA	NA	NA	NA	NA	NA	NA	NA	NA	NA	NA	NA	NA
AT2G30424	Present in bri1 cluster 1 and en2 cluster 2	NA	NA	NA	NA	NA	NA	NA	NA	NA	NA	NA	NA	NA	NA	NA	NA	NA	NA	NA	NA	NA	NA	NA	NA	NA
AT2G30424	Present only in bri1 cluster 1	NA	NA	NA	NA	NA	NA	NA	NA	NA	NA	NA	NA	NA	NA	NA	NA	NA	NA	NA	NA	NA	NA	NA	NA	NA
AT2G31220	Present in bri1 cluster 1 and en2 cluster 2	NA	NA	NA	NA	NA	NA	NA	NA	NA	NA	NA	NA	NA	NA	NA	NA	NA	NA	NA	NA	NA	NA	NA	NA	NA
AT2G31220	Present only in bri1 cluster 1	NA	NA	NA	NA	NA	NA	NA	NA	NA	NA	NA	NA	NA	NA	NA	NA	NA	NA	NA	NA	NA	NA	NA	NA	NA
AT2G31425	Present only in bri1 cluster 1	NA	NA	NA	NA	NA	NA	NA	NA	NA	NA	NA	NA	NA	NA	NA	NA	NA	NA	NA	NA	NA	NA	NA	NA	NA
AT2G31425	Present in bri1 cluster 1 and en2 cluster 2	NA	NA	NA	NA	NA	NA	NA	NA	NA	NA	NA	NA	NA	NA	NA	NA	NA	NA	NA	NA	NA	NA	NA	NA	NA
AT2G31430	Present only in bri1 cluster 1	NA	NA	NA	NA	NA	NA	NA	NA	NA	NA	NA	NA	NA	NA	NA	NA	NA	NA	NA	NA	NA	NA	NA	NA	NA
AT2G31430	Present in bri1 cluster 1 and en2 cluster 3	NA	NA	NA	NA	NA	NA	NA	NA	NA	NA	NA	NA	NA	NA	NA	NA	NA	NA	NA	NA	NA	NA	NA	NA	NA
AT2G32960	Present only in bri1 cluster 1	NA	NA	NA	NA	NA	NA	NA	NA	NA	NA	NA	NA	NA	NA	NA	NA	NA	NA	NA	NA	NA	NA	NA	NA	NA
AT2G32960	Present in bri1 cluster 1 and en2 cluster 3	NA	NA	NA	NA	NA	NA	NA	NA	NA	NA	NA	NA	NA	NA	NA	NA	NA	NA	NA	NA	NA	NA	NA	NA	NA
AT2G33510	Present only in bri1 cluster 1	NA	NA	NA	NA	NA	NA	NA	NA	NA	NA	NA	NA	NA	NA	NA	NA	NA	NA	NA	NA	NA	NA	NA	NA	NA
AT2G33510	Present in bri1 cluster 1 and en2 cluster 2	NA	NA	NA	NA	NA	NA	NA	NA	NA	NA	NA	NA	NA	NA	NA	NA	NA	NA	NA	NA	NA	NA	NA	NA	NA
AT2G36026	Present in bri1 cluster 1 and en2 cluster 3	NA	NA	NA	NA	NA	NA	NA	NA	NA	NA	NA	NA	NA	NA	NA	NA	NA	NA	NA	NA	NA	NA	NA	NA	NA
AT2G36026	Present only in bri1 cluster 1	NA	NA	NA	NA	NA	NA	NA	NA	NA	NA	NA	NA	NA	NA	NA	NA	NA	NA	NA	NA	NA	NA	NA	NA	NA
AT2G36026	Present in bri1 cluster 1 and en2 cluster 2	NA	NA	NA	NA	NA	NA	NA	NA	NA	NA	NA	NA	NA	NA	NA	NA	NA	NA	NA	NA	NA	NA	NA	NA	NA
AT2G39490	Present only in bri1 cluster 1	NA	NA	NA	NA	NA	NA	NA	NA	NA	NA	NA	NA	NA	NA	NA	NA	NA	NA	NA	NA	NA	NA	NA	NA	NA
AT2G39490	Present in bri1 cluster 1 and en2 cluster 3	NA	NA	NA	NA	NA	NA	NA	NA	NA	NA	NA	NA	NA	NA	NA	NA	NA	NA	NA	NA	NA	NA	NA	NA	NA
AT2G40233	Present only in bri1 cluster 1	NA	NA	NA	NA	NA	NA	NA	NA	NA	NA	NA	NA	NA	NA	NA	NA	NA	NA	NA	NA	NA	NA	NA	NA	NA
AT2G40233	Present in bri1 cluster 1 and en2 cluster 2	NA	NA	NA	NA	NA	NA	NA	NA	NA	NA	NA	NA	NA	NA	NA	NA	NA	NA	NA	NA	NA	NA	NA	NA	NA
AT2G40520	Present only in bri1 cluster 1	NA	NA	NA	NA	NA	NA	NA	NA	NA	NA	NA	NA	NA	NA	NA	NA	NA	NA	NA	NA	NA	NA	NA	NA	NA
AT2G40520	Present in bri1 cluster 1 and en2 cluster 2	NA	NA	NA	NA	NA	NA	NA	NA	NA	NA	NA	NA	NA	NA	NA	NA	NA	NA	NA	NA	NA	NA	NA	NA	NA
AT2G42170	Present only in bri1 cluster 1	NA	NA	NA	NA	NA	NA	NA	NA	NA	NA	NA	NA	NA	NA	NA	NA	NA	NA	NA	NA	NA	NA	NA	NA	NA
AT2G42170	Present in bri1 cluster 1 and en2 cluster 2	NA	NA	NA	NA	NA	NA	NA	NA	NA	NA	NA	NA	NA	NA	NA	NA	NA	NA	NA	NA	NA	NA	NA	NA	NA
AT2G45406	Present in bri1 cluster 1 and en2 cluster 3	NA	NA	NA	NA	NA	NA	NA	NA	NA	NA	NA	NA	NA	NA	NA	NA	NA	NA	NA	NA	NA	NA	NA	NA	NA
AT2G45406	Present only in bri1 cluster 1	NA	NA	NA	NA	NA	NA	NA	NA	NA	NA	NA	NA	NA	NA	NA	NA	NA	NA	NA	NA	NA	NA	NA	NA	NA
AT3G01325	Present only in bri1 cluster 1	NA	NA	NA	NA	NA	NA	NA	NA	NA	NA	NA	NA	NA	NA	NA	NA	NA	NA	NA	NA	NA	NA	NA	NA	NA
AT3G01325	Present in bri1 cluster 1 and en2 cluster 2	NA	NA	NA	NA	NA	NA	NA	NA	NA	NA	NA	NA	NA	NA	NA	NA	NA	NA	NA	NA	NA	NA	NA	NA	NA
AT3G03272	Present only in bri1 cluster 1	NA	NA	NA	NA	NA	NA	NA	NA	NA	NA	NA	NA	NA	NA	NA	NA	NA	NA	NA	NA	NA	NA	NA	NA	NA
AT3G03272	Present in bri1 cluster 1 and en2 cluster 3	NA	NA	NA	NA	NA	NA	NA	NA	NA	NA	NA	NA	NA	NA	NA	NA	NA	NA	NA	NA	NA	NA	NA	NA	NA
AT3G05727	Present only in bri1 cluster 1	NA	NA	NA	NA	NA	NA	NA	NA	NA	NA	NA	NA	NA	NA	NA	NA	NA	NA	NA	NA	NA	NA	NA	NA	NA
AT3G05727	Present in bri1 cluster 1 and en2 cluster 2	NA	NA	NA	NA	NA	NA	NA	NA	NA	NA	NA	NA	NA	NA	NA	NA	NA	NA	NA	NA	NA	NA	NA	NA	NA
AT3G06962	Present only in bri1 cluster 1	NA	NA	NA	NA	NA	NA	NA	NA	NA	NA	NA	NA	NA	NA	NA	NA	NA	NA	NA	NA	NA	NA	NA	NA	NA
AT3G06962	Present in bri1 cluster 1 and en2 cluster 2	NA	NA	NA	NA	NA	NA	NA	NA	NA	NA	NA	NA	NA	NA	NA	NA	NA	NA	NA	NA	NA	NA	NA	NA	NA
AT3G10790	Present in bri1 cluster 1 and en2 cluster 3	NA	NA	NA	NA	NA	NA	NA	NA	NA	NA	NA	NA	NA	NA	NA	NA	NA	NA	NA	NA	NA	NA	NA	NA	NA
AT3G10790	Present only in bri1 cluster 1	NA	NA	NA	NA	NA	NA	NA	NA	NA	NA	NA	NA	NA	NA	NA	NA	NA	NA	NA	NA	NA	NA	NA	NA	NA
AT3G11300	Present in bri1 cluster 1 and en2 cluster 3	NA	NA	NA	NA	NA	NA	NA	NA	NA	NA	NA	NA	NA	NA	NA	NA	NA	NA	NA	NA	NA	NA	NA	NA	NA
AT3G11300	Present only in bri1 cluster 1	NA	NA	NA	NA	NA	NA	NA	NA	NA	NA	NA	NA	NA	NA	NA	NA	NA	NA	NA	NA	NA	NA	NA	NA	NA
AT3G12410	Present only in bri1 cluster 1	NA	NA	NA	NA	NA	NA	NA	NA	NA	NA	NA	NA	NA	NA	NA	NA	NA	NA	NA	NA	NA	NA	NA	NA	NA
AT3G12410	Present in bri1 cluster 1 and en2 cluster 3	NA	NA	NA	NA	NA	NA	NA	NA	NA	NA	NA	NA	NA	NA	NA	NA	NA	NA	NA	NA	NA	NA	NA	NA	NA
AT3G12502	Present in bri1 cluster 1 and en2 cluster 3	NA	NA	NA	NA	NA	NA	NA	NA	NA	NA	NA	NA	NA	NA	NA	NA	NA	NA	NA	NA	NA	NA	NA	NA	NA
AT3G12970	Present in bri1 cluster 1 and en2 cluster 3	NA	NA	NA	NA	NA	NA	NA	NA	NA	NA	NA	NA	NA	NA	NA	NA	NA	NA	NA	NA	NA	NA	NA	NA	NA
AT3G12970	Present only in bri1 cluster 1	NA	NA	NA	NA	NA	NA	NA	NA	NA	NA	NA	NA	NA	NA	NA	NA	NA	NA	NA	NA	NA	NA	NA	NA	NA
AT3G13229	Present only in bri1 cluster 1	NA	NA	NA	NA	NA	NA	NA	NA	NA	NA	NA	NA	NA	NA	NA	NA	NA	NA	NA	NA	NA	NA	NA	NA	NA
AT3G13229	Present in bri1 cluster 1 and en2 cluster 2	NA	NA	NA	NA	NA	NA	NA	NA	NA	NA	NA	NA	NA	NA	NA	NA	NA	NA	NA	NA	NA	NA	NA	NA	NA
AT3G14500	Present only in bri1 cluster 1	NA	NA	NA	NA	NA	NA	NA	NA	NA	NA	NA	NA	NA	NA	NA	NA	NA	NA	NA	NA	NA	NA	NA	NA	NA
AT3G14500	Present in bri1 cluster 1 and en2 cluster 3	NA	NA	NA	NA	NA	NA	NA	NA	NA	NA	NA	NA	NA	NA	NA	NA	NA	NA	NA	NA	NA	NA	NA	NA	NA
AT3G15909	Present in bri1 cluster 1 and en2 cluster 2	NA	NA	NA	NA	NA	NA	NA	NA	NA	NA	NA	NA	NA	NA	NA	NA	NA	NA	NA	NA	NA	NA	NA	NA	NA
AT3G15909	Present only in bri1 cluster 1	NA	NA	NA	NA	NA	NA	NA	NA	NA	NA	NA	NA	NA	NA	NA	NA	NA	NA	NA	NA	NA	NA	NA	NA	NA
AT3G17580	Present in bri1 cluster 1 and en2 cluster 3	NA	NA	NA	NA	NA	NA	NA	NA	NA	NA	NA	NA	NA	NA	NA	NA	NA	NA	NA	NA	NA	NA	NA	NA	NA
AT3G17580	Present only in bri1 cluster 1	NA	NA	NA	NA	NA	NA	NA	NA	NA	NA	NA	NA	NA	NA	NA	NA	NA	NA	NA	NA	NA	NA	NA	NA	NA
AT3G17998	Present only in bri1 cluster 1	NA	NA	NA	NA	NA	NA	NA	NA	NA	NA	NA	NA	NA	NA	NA	NA	NA	NA	NA	NA	NA	NA	NA	NA	NA
AT3G17998	Present in bri1 cluster 1 and en2 cluster 2	NA	NA	NA	NA	NA	NA	NA	NA	NA	NA	NA	NA	NA	NA	NA	NA	NA	NA	NA	NA	NA	NA	NA	NA	NA
AT3G17998	Present in bri1 cluster 1 and en2 cluster 2	NA	NA	NA	NA	NA	NA	NA	NA	NA	NA	NA	NA	NA	NA	NA	NA	NA	NA	NA	NA	NA	NA	NA	NA	NA
AT3G19274	Present only in bri1 cluster 1	NA	NA	NA	NA	NA	NA	NA	NA	NA	NA	NA	NA	NA	NA	NA	NA	NA	NA	NA	NA	NA	NA	NA	NA	NA
AT3G19274	Present in bri1 cluster 1 and en2 cluster 3	NA	NA	NA	NA	NA	NA	NA	NA	NA	NA	NA	NA	NA	NA	NA	NA	NA	NA	NA	NA	NA	NA	NA	NA	NA
AT3G20975	Present in bri1 cluster 1 and en2 cluster 2	NA	NA	NA	NA	NA	NA	NA	NA	NA	NA	NA	NA	NA	NA	NA	NA	NA	NA	NA	NA	NA	NA	NA	NA	NA
AT3G20975	Present only in bri1 cluster 1	NA	NA	NA	NA	NA	NA	NA	NA	NA	NA	NA	NA	NA	NA	NA	NA	NA	NA	NA	NA	NA	NA	NA	NA	NA
AT3G20978	Present in bri1 cluster 1 and en2 cluster 2	NA	NA	NA	NA	NA	NA	NA	NA	NA	NA	NA	NA	NA	NA	NA	NA	NA	NA	NA	NA	NA	NA	NA	NA	NA
AT3G21781	Present in bri1 cluster 1 and en2 cluster 2	NA	NA	NA	NA	NA	NA	NA	NA	NA	NA	NA	NA	NA	NA	NA	NA	NA	NA	NA	NA	NA	NA	NA	NA	NA
AT3G22010	Present only in bri1 cluster 1	NA	NA	NA	NA	NA	NA	NA	NA	NA	NA	NA	NA	NA	NA	NA	NA	NA	NA	NA	NA	NA	NA	NA	NA	NA
AT3G22010	Present in bri1 cluster 1 and en2 cluster 3	NA	NA	NA	NA	NA	NA	NA	NA	NA	NA	NA	NA	NA	NA	NA	NA	NA	NA	NA	NA	NA	NA	NA	NA	NA
AT3G22072	Present only in bri1 cluster 1	NA	NA	NA	NA	NA	NA	NA	NA	NA	NA	NA	NA	NA	NA	NA	NA	NA	NA	NA	NA	NA	NA	NA	NA	NA
AT3G22072	Present in bri1 cluster 1 and en2 cluster 3	NA	NA	NA	NA	NA	NA	NA	NA	NA	NA	NA	NA	NA	NA	NA	NA	NA	NA	NA	NA	NA	NA	NA	NA	NA
AT3G22072	Present in bri1 cluster 1 and en2 cluster 2	NA	NA	NA	NA	NA	NA	NA	NA	NA	NA	NA	NA	NA	NA	NA	NA	NA	NA	NA	NA	NA	NA	NA	NA	NA
AT3G22886	Present only in bri1 cluster 1	NA	NA	NA	NA	NA	NA	NA	NA	NA	NA	NA	NA	NA	NA	NA	NA	NA	NA	NA	NA	NA	NA	NA	NA	NA
AT3G22886	Present in bri1 cluster 1 and en2 cluster 3	NA	NA	NA	NA	NA	NA	NA	NA	NA	NA	NA	NA	NA	NA	NA	NA	NA	NA	NA	NA	NA	NA	NA	NA	NA
AT3G23145	Present only in bri1 cluster 1	NA	NA	NA	NA	NA	NA	NA	NA	NA	NA	NA	NA	NA	NA	NA	NA	NA	NA	NA	NA	NA	NA	NA	NA	NA
AT3G23145	Present in bri1 cluster 1 and en2 cluster 3	NA	NA	NA	NA	NA	NA	NA	NA	NA	NA	NA	NA	NA	NA	NA	NA	NA	NA	NA	NA	NA	NA	NA	NA	NA
AT3G23635	Present only in bri1 cluster 1	NA	NA	NA	NA	NA	NA	NA	NA	NA	NA	NA	NA	NA	NA	NA	NA	NA	NA	NA	NA	NA	NA	NA	NA	NA
AT3G23635	Present in bri1 cluster 1 and en2 cluster 3	NA	NA	NA	NA	NA	NA	NA	NA	NA	NA	NA	NA	NA	NA	NA	NA	NA	NA	NA	NA	NA	NA	NA	NA	NA
AT3G24535	Present in bri1 cluster 1 and en2 cluster 2	NA	NA	NA	NA	NA	NA	NA	NA	NA	NA	NA	NA	NA	NA	NA	NA	NA	NA	NA	NA	NA	NA	NA	NA	NA
AT3G24535	Present only in bri1 cluster 1	NA	NA	NA	NA	NA	NA	NA	NA	NA	NA	NA	NA	NA	NA	NA	NA	NA	NA	NA	NA	NA	NA	NA	NA	NA
AT3G25716	Present in bri1 cluster 1 and en2 cluster 2	NA	NA	NA	NA	NA	NA	NA	NA	NA	NA	NA	NA	NA	NA	NA	NA	NA	NA	NA	NA	NA	NA	NA	NA	NA
AT3G25716	Present only in bri1 cluster 1	NA	NA	NA	NA	NA	NA	NA	NA	NA	NA	NA	NA	NA	NA	NA	NA	NA	NA	NA	NA	NA	NA	NA	NA	NA
AT3G27600	Present in bri1 cluster 1 and en2 cluster 4	NA	NA	NA	NA	NA	NA	NA	NA	NA	NA	NA	NA	NA	NA	NA	NA	NA	NA	NA	NA	NA	NA	NA	NA	NA
AT3G27600	Present only in bri1 cluster 1	NA	NA	NA	NA	NA	NA	NA	NA	NA	NA	NA	NA	NA	NA	NA	NA	NA	NA	NA	NA	NA	NA	NA	NA	NA
AT3G27968	Present only in bri1 cluster 1	NA	NA	NA	NA	NA	NA	NA	NA	NA	NA	NA	NA	NA	NA	NA	NA	NA	NA	NA	NA	NA	NA	NA	NA	NA
AT3G27968	Present in bri1 cluster 1 and en2 cluster 3	NA	NA	NA	NA	NA	NA	NA	NA	NA	NA	NA	NA	NA	NA	NA	NA	NA	NA	NA	NA	NA	NA	NA	NA	NA
AT3G28415	Present in bri1 cluster 1 and en2 cluster 3	NA	NA	NA	NA	NA	NA	NA	NA	NA	NA	NA	NA	NA	NA	NA	NA	NA	NA	NA	NA	NA	NA	NA	NA	NA
AT3G28415	Present only in bri1 cluster 1	NA	NA	NA	NA	NA	NA	NA	NA	NA	NA	NA	NA	NA	NA	NA	NA	NA	NA	NA	NA	NA	NA	NA	NA	NA
AT3G28917	Present in bri1 cluster 1 and en2 cluster 3	NA	NA	NA	NA	NA	NA	NA	NA	NA	NA	NA	NA	NA	NA	NA	NA	NA	NA	NA	NA	NA	NA	NA	NA	NA
AT3G28917	Present only in bri1 cluster 1	NA	NA	NA	NA	NA	NA	NA	NA	NA	NA	NA	NA	NA	NA	NA	NA	NA	NA	NA	NA	NA	NA	NA	NA	NA
AT3G28990	Present in bri1 cluster 1 and en2 cluster 2	NA	NA	NA	NA	NA	NA	NA	NA	NA	NA	NA	NA	NA	NA	NA	NA	NA	NA	NA	NA	NA	NA	NA	NA	NA
AT3G28990	Present only in bri1 cluster 1	NA	NA	NA	NA	NA	NA	NA	NA	NA	NA	NA	NA	NA	NA	NA	NA	NA	NA	NA	NA	NA	NA	NA	NA	NA
AT3G29050	Present only in bri1 cluster 1	NA	NA	NA	NA	NA	NA	NA	NA	NA	NA	NA	NA	NA	NA	NA	NA	NA	NA	NA	NA	NA	NA	NA	NA	NA
AT3G29050	Present in bri1 cluster 1 and en2 cluster 2	NA	NA	NA	NA	NA	NA	NA	NA	NA	NA	NA	NA	NA	NA	NA	NA	NA	NA	NA	NA	NA	NA	NA	NA	NA
AT3G29560	Present only in bri1 cluster 1	NA	NA	NA	NA	NA	NA	NA	NA	NA	NA	NA	NA	NA	NA	NA	NA	NA	NA	NA	NA	NA	NA	NA	NA	NA
AT3G29560	Present in bri1 cluster 1 and en2 cluster 4	NA	NA	NA	NA	NA	NA	NA	NA	NA	NA	NA	NA	NA	NA	NA	NA	NA	NA	NA	NA	NA	NA	NA	NA	NA
AT3G31051	Present only in bri1 cluster 1	NA	NA	NA	NA	NA	NA	NA	NA	NA	NA	NA	NA	NA	NA	NA	NA	NA	NA	NA	NA	NA	NA	NA	NA	NA
AT3G31051	Present in bri1 cluster 1 and en2 cluster 2	NA	NA	NA	NA	NA	NA	NA	NA	NA	NA	NA	NA	NA	NA	NA	NA	NA	NA	NA	NA	NA	NA	NA	NA	NA
AT3G43828	Present only in bri1 cluster 1	NA	NA	NA	NA	NA	NA	NA	NA	NA	NA	NA	NA	NA	NA	NA	NA	NA	NA	NA	NA	NA	NA	NA	NA	NA
AT3G43828	Present in bri1 cluster 1 and en2 cluster 3	NA	NA	NA	NA	NA	NA	NA	NA	NA	NA	NA	NA	NA	NA	NA	NA	NA	NA	NA	NA	NA	NA	NA	NA	NA
AT3G43829	Present in bri1 cluster 1 and en2 cluster 3	NA	NA	NA	NA	NA	NA	NA	NA	NA	NA	NA	NA	NA	NA	NA	NA	NA	NA	NA	NA	NA	NA	NA	NA	NA
AT3G43829	Present only in bri1 cluster 1	NA	NA	NA	NA	NA	NA	NA	NA	NA	NA	NA	NA	NA	NA	NA	NA	NA	NA	NA	NA	NA	NA	NA	NA	NA
AT3G43830	Present only in bri1 cluster 1	NA	NA	NA	NA	NA	NA	NA	NA	NA	NA	NA	NA	NA	NA	NA	NA	NA	NA	NA	NA	NA	NA	NA	NA	NA
AT3G43830	Present in bri1 cluster 1 and en2 cluster 3	NA	NA	NA	NA	NA	NA	NA	NA	NA	NA	NA	NA	NA	NA	NA	NA	NA	NA	NA	NA	NA	NA	NA	NA	NA
AT3G44090	Present in bri1 cluster 1 and en2 cluster 3	NA	NA	NA	NA	NA	NA	NA	NA	NA	NA	NA	NA	NA	NA	NA	NA	NA	NA	NA	NA	NA	NA	NA	NA	NA
AT3G44090	Present only in bri1 cluster 1	NA	NA	NA	NA	NA	NA	NA	NA	NA	NA	NA	NA	NA	NA	NA	NA	NA	NA	NA	NA	NA	NA	NA	NA	NA
AT3G44096	Present in bri1 cluster 1 and en2 cluster 3	NA	NA	NA	NA	NA	NA	NA	NA	NA	NA	NA	NA	NA	NA	NA	NA	NA	NA	NA	NA	NA	NA	NA	NA	NA
AT3G44096	Present only in bri1 cluster 1	NA	NA	NA	NA	NA	NA	NA	NA	NA	NA	NA	NA	NA	NA	NA	NA	NA	NA	NA	NA	NA	NA	NA	NA	NA
AT3G45180	Present in bri1 cluster 1 and en2 cluster 2	NA	NA	NA	NA	NA	NA	NA	NA	NA	NA	NA	NA	NA	NA	NA	NA	NA	NA	NA	NA	NA	NA	NA	NA	NA
AT3G45180	Present only in bri1 cluster 1	NA	NA	NA	NA	NA	NA	NA	NA	NA	NA	NA	NA	NA	NA	NA	NA	NA	NA	NA	NA	NA	NA	NA	NA	NA
AT3G45285	Present only in bri1 cluster 1	NA	NA	NA	NA	NA	NA	NA	NA	NA	NA	NA	NA	NA	NA	NA	NA	NA	NA	NA	NA	NA	NA	NA	NA	NA
AT3G45285	Present in bri1 cluster 1 and en2 cluster 3	NA	NA	NA	NA	NA	NA	NA	NA	NA	NA	NA	NA	NA	NA	NA	NA	NA	NA	NA	NA	NA	NA	NA	NA	NA
AT3G45470	Present only in bri1 cluster 1	NA	NA	NA	NA	NA	NA	NA	NA	NA	NA	NA	NA	NA	NA	NA	NA	NA	NA	NA	NA	NA	NA	NA	NA	NA
AT3G45470	Present in bri1 cluster 1 and en2 cluster 4	NA	NA	NA	NA	NA	NA	NA	NA	NA	NA	NA	NA	NA	NA	NA	NA	NA	NA	NA	NA	NA	NA	NA	NA	NA
AT3G46310	Present only in bri1 cluster 1	NA	NA	NA	NA	NA	NA	NA	NA	NA	NA	NA	NA	NA	NA	NA	NA	NA	NA	NA	NA	NA	NA	NA	NA	NA
AT3G46310	Present in bri1 cluster 1 and en2 cluster 2	NA	NA	NA	NA	NA	NA	NA	NA	NA	NA	NA	NA	NA	NA	NA	NA	NA	NA	NA	NA	NA	NA	NA	NA	NA
AT3G46901	Present only in bri1 cluster 1	NA	NA	NA	NA	NA	NA	NA	NA	NA	NA	NA	NA	NA	NA	NA	NA	NA	NA	NA	NA	NA	NA	NA	NA	NA
AT3G46901	Present in bri1 cluster 1 and en2 cluster 2	NA	NA	NA	NA	NA	NA	NA	NA	NA	NA	NA	NA	NA	NA	NA	NA	NA	NA	NA	NA	NA	NA	NA	NA	NA
AT3G47020	Present in bri1 cluster 1 and en2 cluster 2	NA	NA	NA	NA	NA	NA	NA	NA	NA	NA	NA	NA	NA	NA	NA	NA	NA	NA	NA	NA	NA	NA	NA	NA	NA
AT3G47020	Present only in bri1 cluster 1	NA	NA	NA	NA	NA	NA	NA	NA	NA	NA	NA	NA	NA	NA	NA	NA	NA	NA	NA	NA	NA	NA	NA	NA	NA
AT3G47710	Present only in bri1 cluster 1	NA	NA	NA	NA	NA	NA	NA	NA	NA	NA	NA	NA	NA	NA	NA	NA	NA	NA	NA	NA	NA	NA	NA	NA	NA
AT3G47710	Present in bri1 cluster 1 and en2 cluster 2	NA	NA	NA	NA	NA	NA	NA	NA	NA	NA	NA	NA	NA	NA	NA	NA	NA	NA	NA	NA	NA	NA	NA	NA	NA
AT3G48209	Present only in bri1 cluster 1	NA	NA	NA	NA	NA	NA	NA	NA	NA	NA	NA	NA	NA	NA	NA	NA	NA	NA	NA	NA	NA	NA	NA	NA	NA
AT3G48209	Present in bri1 cluster 1 and en2 cluster 3	NA	NA	NA	NA	NA	NA	NA	NA	NA	NA	NA	NA	NA	NA	NA	NA	NA	NA	NA	NA	NA	NA	NA	NA	NA
AT3G48275	Present in bri1 cluster 1 and en2 cluster 2	NA	NA	NA	NA	NA	NA	NA	NA	NA	NA	NA	NA	NA	NA	NA	NA	NA	NA	NA	NA	NA	NA	NA	NA	NA
AT3G48275	Present only in bri1 cluster 1	NA	NA	NA	NA	NA	NA	NA	NA	NA	NA	NA	NA	NA	NA	NA	NA	NA	NA	NA	NA	NA	NA	NA	NA	NA
AT3G49200	Present in bri1 cluster 1 and en2 cluster 2	NA	NA	NA	NA	NA	NA	NA	NA	NA	NA	NA	NA	NA	NA	NA	NA	NA	NA	NA	NA	NA	NA	NA	NA	NA
AT3G49200	Present only in bri1 cluster 1	NA	NA	NA	NA	NA	NA	NA	NA	NA	NA	NA	NA	NA	NA	NA	NA	NA	NA	NA	NA	NA	NA	NA	NA	NA
AT3G50751	Present in bri1 cluster 1 and en2 cluster 2	NA	NA	NA	NA	NA	NA	NA	NA	NA	NA	NA	NA	NA	NA	NA	NA	NA	NA	NA	NA	NA	NA	NA	NA	NA
AT3G50751	Present only in bri1 cluster 1	NA	NA	NA	NA	NA	NA	NA	NA	NA	NA	NA	NA	NA	NA	NA	NA	NA	NA	NA	NA	NA	NA	NA	NA	NA
AT3G50755	Present only in bri1 cluster 1	NA	NA	NA	NA	NA	NA	NA	NA	NA	NA	NA	NA	NA	NA	NA	NA	NA	NA	NA	NA	NA	NA	NA	NA	NA
AT3G50755	Present in bri1 cluster 1 and en2 cluster 2	NA	NA	NA	NA	NA	NA	NA	NA	NA	NA	NA	NA	NA	NA	NA	NA	NA	NA	NA	NA	NA	NA	NA	NA	NA
AT3G51020	Present only in bri1 cluster 1	NA	NA	NA	NA	NA	NA	NA	NA	NA	NA	NA	NA	NA	NA	NA	NA	NA	NA	NA	NA	NA	NA	NA	NA	NA
AT3G51020	Present in bri1 cluster 1 and en2 cluster 2	NA	NA	NA	NA	NA	NA	NA	NA	NA	NA	NA	NA	NA	NA	NA	NA	NA	NA	NA	NA	NA	NA	NA	NA	NA
AT3G51075	Present only in bri1 cluster 1	NA	NA	NA	NA	NA	NA	NA	NA	NA	NA	NA	NA	NA	NA	NA	NA	NA	NA	NA	NA	NA	NA	NA	NA	NA
AT3G51075	Present in bri1 cluster 1 and en2 cluster 2	NA	NA	NA	NA	NA	NA	NA	NA	NA	NA	NA	NA	NA	NA	NA	NA	NA	NA	NA	NA	NA	NA	NA	NA	NA
AT3G51075	Present in bri1 cluster 1 and en2 cluster 3	NA	NA	NA	NA	NA	NA	NA	NA	NA	NA	NA	NA	NA	NA	NA	NA	NA	NA	NA	NA	NA	NA	NA	NA	NA
AT3G52790	Present only in bri1 cluster 1	NA	NA	NA	NA	NA	NA	NA	NA	NA	NA	NA	NA	NA	NA	NA	NA	NA	NA	NA	NA	NA	NA	NA	NA	NA
AT3G52790	Present in bri1 cluster 1 and en2 cluster 2	NA	NA	NA	NA	NA	NA	NA	NA	NA	NA	NA	NA	NA	NA	NA	NA	NA	NA	NA	NA	NA	NA	NA	NA	NA
AT3G56705	Present in bri1 cluster 1 and en2 cluster 3	NA	NA	NA	NA	NA	NA	NA	NA	NA	NA	NA	NA	NA	NA	NA	NA	NA	NA	NA	NA	NA	NA	NA	NA	NA
AT3G56705	Present only in bri1 cluster 1	NA	NA	NA	NA	NA	NA	NA	NA	NA	NA	NA	NA	NA	NA	NA	NA	NA	NA	NA	NA	NA	NA	NA	NA	NA
AT3G56780	Present only in bri1 cluster 1	NA	NA	NA	NA	NA	NA	NA	NA	NA	NA	NA	NA	NA	NA	NA	NA	NA	NA	NA	NA	NA	NA	NA	NA	NA
AT3G56780	Present in bri1 cluster 1 and en2 cluster 3	NA	NA	NA	NA	NA	NA	NA	NA	NA	NA	NA	NA	NA	NA	NA	NA	NA	NA	NA	NA	NA	NA	NA	NA	NA
AT3G58410	Present in bri1 cluster 1 and en2 cluster 2	NA	NA	NA	NA	NA	NA	NA	NA	NA	NA	NA	NA	NA	NA	NA	NA	NA	NA	NA	NA	NA	NA	NA	NA	NA
AT3G58410	Present only in bri1 cluster 1	NA	NA	NA	NA	NA	NA	NA	NA	NA	NA	NA	NA	NA	NA	NA	NA	NA	NA	NA	NA	NA	NA	NA	NA	NA
AT3G59230	Present only in bri1 cluster 1	NA	NA	NA	NA	NA	NA	NA	NA	NA	NA	NA	NA	NA	NA	NA	NA	NA	NA	NA	NA	NA	NA	NA	NA	NA
AT3G59230	Present in bri1 cluster 1 and en2 cluster 3	NA	NA	NA	NA	NA	NA	NA	NA	NA	NA	NA	NA	NA	NA	NA	NA	NA	NA	NA	NA	NA	NA	NA	NA	NA
AT3G59250	Present in bri1 cluster 1 and en2 cluster 2	NA	NA	NA	NA	NA	NA	NA	NA	NA	NA	NA	NA	NA	NA	NA	NA	NA	NA	NA	NA	NA	NA	NA	NA	NA
AT3G59250	Present only in bri1 cluster 1	NA	NA	NA	NA	NA	NA	NA	NA	NA	NA	NA	NA	NA	NA	NA	NA	NA	NA	NA	NA	NA	NA	NA	NA	NA
AT3G61962	Present only in bri1 cluster 1	NA	NA	NA	NA	NA	NA	NA	NA	NA	NA	NA	NA	NA	NA	NA	NA	NA	NA	NA	NA	NA	NA	NA	NA	NA
AT3G61962	Present in bri1 cluster 1 and en2 cluster 3	NA	NA	NA	NA	NA	NA	NA	NA	NA	NA	NA	NA	NA	NA	NA	NA	NA	NA	NA	NA	NA	NA	NA	NA	NA
AT4G00140	Present in bri1 cluster 1 and en2 cluster 2	NA	NA	NA	NA	NA	NA	NA	NA	NA	NA	NA	NA	NA	NA	NA	NA	NA	NA	NA	NA	NA	NA	NA	NA	NA
AT4G00140	Present only in bri1 cluster 1	NA	NA	NA	NA	NA	NA	NA	NA	NA	NA	NA	NA	NA	NA	NA	NA	NA	NA	NA	NA	NA	NA	NA	NA	NA
AT4G01355	Present only in bri1 cluster 1	NA	NA	NA	NA	NA	NA	NA	NA	NA	NA	NA	NA	NA	NA	NA	NA	NA	NA	NA	NA	NA	NA	NA	NA	NA
AT4G01355	Present in bri1 cluster 1 and en2 cluster 2	NA	NA	NA	NA	NA	NA	NA	NA	NA	NA	NA	NA	NA	NA	NA	NA	NA	NA	NA	NA	NA	NA	NA	NA	NA
AT4G02733	Present only in bri1 cluster 1	NA	NA	NA	NA	NA	NA	NA	NA	NA	NA	NA	NA	NA	NA	NA	NA	NA	NA	NA	NA	NA	NA	NA	NA	NA
AT4G02733	Present in bri1 cluster 1 and en2 cluster 3	NA	NA	NA	NA	NA	NA	NA	NA	NA	NA	NA	NA	NA	NA	NA	NA	NA	NA	NA	NA	NA	NA	NA	NA	NA
AT4G05105	Present in bri1 cluster 1 and en2 cluster 3	NA	NA	NA	NA	NA	NA	NA	NA	NA	NA	NA	NA	NA	NA	NA	NA	NA	NA	NA	NA	NA	NA	NA	NA	NA
AT4G05105	Present only in bri1 cluster 1	NA	NA	NA	NA	NA	NA	NA	NA	NA	NA	NA	NA	NA	NA	NA	NA	NA	NA	NA	NA	NA	NA	NA	NA	NA
AT4G08570	Present only in bri1 cluster 1	NA	NA	NA	NA	NA	NA	NA	NA	NA	NA	NA	NA	NA	NA	NA	NA	NA	NA	NA	NA	NA	NA	NA	NA	NA
AT4G08570	Present in bri1 cluster 1 and en2 cluster 2	NA	NA	NA	NA	NA	NA	NA	NA	NA	NA	NA	NA	NA	NA	NA	NA	NA	NA	NA	NA	NA	NA	NA	NA	NA
AT4G08867	Present only in bri1 cluster 1	NA	NA	NA	NA	NA	NA	NA	NA	NA	NA	NA	NA	NA	NA	NA	NA	NA	NA	NA	NA	NA	NA	NA	NA	NA
AT4G08867	Present in bri1 cluster 1 and en2 cluster 3	NA	NA	NA	NA	NA	NA	NA	NA	NA	NA	NA	NA	NA	NA	NA	NA	NA	NA	NA	NA	NA	NA	NA	NA	NA
AT4G08910	Present only in bri1 cluster 1	NA	NA	NA	NA	NA	NA	NA	NA	NA	NA	NA	NA	NA	NA	NA	NA	NA	NA	NA	NA	NA	NA	NA	NA	NA
AT4G08910	Present in bri1 cluster 1 and en2 cluster 2	NA	NA	NA	NA	NA	NA	NA	NA	NA	NA	NA	NA	NA	NA	NA	NA	NA	NA	NA	NA	NA	NA	NA	NA	NA
AT4G09647	Present only in bri1 cluster 1	NA	NA	NA	NA	NA	NA	NA	NA	NA	NA	NA	NA	NA	NA	NA	NA	NA	NA	NA	NA	NA	NA	NA	NA	NA
AT4G09647	Present in bri1 cluster 1 and en2 cluster 2	NA	NA	NA	NA	NA	NA	NA	NA	NA	NA	NA	NA	NA	NA	NA	NA	NA	NA	NA	NA	NA	NA	NA	NA	NA
AT4G09745	Present only in bri1 cluster 1	NA	NA	NA	NA	NA	NA	NA	NA	NA	NA	NA	NA	NA	NA	NA	NA	NA	NA	NA	NA	NA	NA	NA	NA	NA
AT4G09745	Present in bri1 cluster 1 and en2 cluster 2	NA	NA	NA	NA	NA	NA	NA	NA	NA	NA	NA	NA	NA	NA	NA	NA	NA	NA	NA	NA	NA	NA	NA	NA	NA
AT4G10345	Present only in bri1 cluster 1	NA	NA	NA	NA	NA	NA	NA	NA	NA	NA	NA	NA	NA	NA	NA	NA	NA	NA	NA	NA	NA	NA	NA	NA	NA
AT4G10345	Present in bri1 cluster 1 and en2 cluster 3	NA	NA	NA	NA	NA	NA	NA	NA	NA	NA	NA	NA	NA	NA	NA	NA	NA	NA	NA	NA	NA	NA	NA	NA	NA
AT4G11580	Present only in bri1 cluster 1	NA	NA	NA	NA	NA	NA	NA	NA	NA	NA	NA	NA	NA	NA	NA	NA	NA	NA	NA	NA	NA	NA	NA	NA	NA
AT4G11580	Present in bri1 cluster 1 and en2 cluster 3	NA	NA	NA	NA	NA	NA	NA	NA	NA	NA	NA	NA	NA	NA	NA	NA	NA	NA	NA	NA	NA	NA	NA	NA	NA
AT4G11876	Present only in bri1 cluster 1	NA	NA	NA	NA	NA	NA	NA	NA	NA	NA	NA	NA	NA	NA	NA	NA	NA	NA	NA	NA	NA	NA	NA	NA	NA
AT4G11876	Present in bri1 cluster 1 and en2 cluster 2	NA	NA	NA	NA	NA	NA	NA	NA	NA	NA	NA	NA	NA	NA	NA	NA	NA	NA	NA	NA	NA	NA	NA	NA	NA
AT4G13470	Present in bri1 cluster 1 and en2 cluster 3	NA	NA	NA	NA	NA	NA	NA	NA	NA	NA	NA	NA	NA	NA	NA	NA	NA	NA	NA	NA	NA	NA	NA	NA	NA
AT4G13470	Present only in bri1 cluster 1	NA	NA	NA	NA	NA	NA	NA	NA	NA	NA	NA	NA	NA	NA	NA	NA	NA	NA	NA	NA	NA	NA	NA	NA	NA
AT4G13590	Present only in bri1 cluster 1	NA	NA	NA	NA	NA	NA	NA	NA	NA	NA	NA	NA	NA	NA	NA	NA	NA	NA	NA	NA	NA	NA	NA	NA	NA
AT4G13590	Present in bri1 cluster 1 and en2 cluster 2	NA	NA	NA	NA	NA	NA	NA	NA	NA	NA	NA	NA	NA	NA	NA	NA	NA	NA	NA	NA	NA	NA	NA	NA	NA
AT4G13590	Present in bri1 cluster 1 and en2 cluster 3	NA	NA	NA	NA	NA	NA	NA	NA	NA	NA	NA	NA	NA	NA	NA	NA	NA	NA	NA	NA	NA	NA	NA	NA	NA
AT4G14450	Present only in bri1 cluster 1	NA	NA	NA	NA	NA	NA	NA	NA	NA	NA	NA	NA	NA	NA	NA	NA	NA	NA	NA	NA	NA	NA	NA	NA	NA
AT4G14450	Present in bri1 cluster 1 and en2 cluster 3	NA	NA	NA	NA	NA	NA	NA	NA	NA	NA	NA	NA	NA	NA	NA	NA	NA	NA	NA	NA	NA	NA	NA	NA	NA
AT4G14455	Present only in bri1 cluster 1	NA	NA	NA	NA	NA	NA	NA	NA	NA	NA	NA	NA	NA	NA	NA	NA	NA	NA	NA	NA	NA	NA	NA	NA	NA
AT4G14455	Present in bri1 cluster 1 and en2 cluster 2	NA	NA	NA	NA	NA	NA	NA	NA	NA	NA	NA	NA	NA	NA	NA	NA	NA	NA	NA	NA	NA	NA	NA	NA	NA
AT4G15056	Present in bri1 cluster 1 and en2 cluster 2	NA	NA	NA	NA	NA	NA	NA	NA	NA	NA	NA	NA	NA	NA	NA	NA	NA	NA	NA	NA	NA	NA	NA	NA	NA
AT4G15056	Present only in bri1 cluster 1	NA	NA	NA	NA	NA	NA	NA	NA	NA	NA	NA	NA	NA	NA	NA	NA	NA	NA	NA	NA	NA	NA	NA	NA	NA
AT4G15760	Present in bri1 cluster 1 and en2 cluster 2	NA	NA	NA	NA	NA	NA	NA	NA	NA	NA	NA	NA	NA	NA	NA	NA	NA	NA	NA	NA	NA	NA	NA	NA	NA
AT4G15760	Present only in bri1 cluster 1	NA	NA	NA	NA	NA	NA	NA	NA	NA	NA	NA	NA	NA	NA	NA	NA	NA	NA	NA	NA	NA	NA	NA	NA	NA
AT4G21366	Present only in bri1 cluster 1	NA	NA	NA	NA	NA	NA	NA	NA	NA	NA	NA	NA	NA	NA	NA	NA	NA	NA	NA	NA	NA	NA	NA	NA	NA
AT4G21366	Present in bri1 cluster 1 and en2 cluster 2	NA	NA	NA	NA	NA	NA	NA	NA	NA	NA	NA	NA	NA	NA	NA	NA	NA	NA	NA	NA	NA	NA	NA	NA	NA
AT4G21920	Present in bri1 cluster 1 and en2 cluster 3	NA	NA	NA	NA	NA	NA	NA	NA	NA	NA	NA	NA	NA	NA	NA	NA	NA	NA	NA	NA	NA	NA	NA	NA	NA
AT4G21920	Present only in bri1 cluster 1	NA	NA	NA	NA	NA	NA	NA	NA	NA	NA	NA	NA	NA	NA	NA	NA	NA	NA	NA	NA	NA	NA	NA	NA	NA
AT4G21970	Present in bri1 cluster 1 and en2 cluster 3	NA	NA	NA	NA	NA	NA	NA	NA	NA	NA	NA	NA	NA	NA	NA	NA	NA	NA	NA	NA	NA	NA	NA	NA	NA
AT4G21970	Present only in bri1 cluster 1	NA	NA	NA	NA	NA	NA	NA	NA	NA	NA	NA	NA	NA	NA	NA	NA	NA	NA	NA	NA	NA	NA	NA	NA	NA
AT4G22233	Present only in bri1 cluster 1	NA	NA	NA	NA	NA	NA	NA	NA	NA	NA	NA	NA	NA	NA	NA	NA	NA	NA	NA	NA	NA	NA	NA	NA	NA
AT4G22233	Present in bri1 cluster 1 and en2 cluster 3	NA	NA	NA	NA	NA	NA	NA	NA	NA	NA	NA	NA	NA	NA	NA	NA	NA	NA	NA	NA	NA	NA	NA	NA	NA
AT4G22233	Present in bri1 cluster 1 and en2 cluster 2	NA	NA	NA	NA	NA	NA	NA	NA	NA	NA	NA	NA	NA	NA	NA	NA	NA	NA	NA	NA	NA	NA	NA	NA	NA
AT4G22235	Present only in bri1 cluster 1	NA	NA	NA	NA	NA	NA	NA	NA	NA	NA	NA	NA	NA	NA	NA	NA	NA	NA	NA	NA	NA	NA	NA	NA	NA
AT4G22235	Present in bri1 cluster 1 and en2 cluster 3	NA	NA	NA	NA	NA	NA	NA	NA	NA	NA	NA	NA	NA	NA	NA	NA	NA	NA	NA	NA	NA	NA	NA	NA	NA
AT4G22235	Present in bri1 cluster 1 and en2 cluster 2	NA	NA	NA	NA	NA	NA	NA	NA	NA	NA	NA	NA	NA	NA	NA	NA	NA	NA	NA	NA	NA	NA	NA	NA	NA
AT4G23387	Present only in bri1 cluster 1	NA	NA	NA	NA	NA	NA	NA	NA	NA	NA	NA	NA	NA	NA	NA	NA	NA	NA	NA	NA	NA	NA	NA	NA	NA
AT4G23387	Present in bri1 cluster 1 and en2 cluster 2	NA	NA	NA	NA	NA	NA	NA	NA	NA	NA	NA	NA	NA	NA	NA	NA	NA	NA	NA	NA	NA	NA	NA	NA	NA
AT4G23390	Present in bri1 cluster 1 and en2 cluster 2	NA	NA	NA	NA	NA	NA	NA	NA	NA	NA	NA	NA	NA	NA	NA	NA	NA	NA	NA	NA	NA	NA	NA	NA	NA
AT4G23390	Present only in bri1 cluster 1	NA	NA	NA	NA	NA	NA	NA	NA	NA	NA	NA	NA	NA	NA	NA	NA	NA	NA	NA	NA	NA	NA	NA	NA	NA
AT4G25845	Present in bri1 cluster 1 and en2 cluster 2	NA	NA	NA	NA	NA	NA	NA	NA	NA	NA	NA	NA	NA	NA	NA	NA	NA	NA	NA	NA	NA	NA	NA	NA	NA
AT4G25845	Present only in bri1 cluster 1	NA	NA	NA	NA	NA	NA	NA	NA	NA	NA	NA	NA	NA	NA	NA	NA	NA	NA	NA	NA	NA	NA	NA	NA	NA
AT4G29290	Present only in bri1 cluster 1	NA	NA	NA	NA	NA	NA	NA	NA	NA	NA	NA	NA	NA	NA	NA	NA	NA	NA	NA	NA	NA	NA	NA	NA	NA
AT4G29290	Present in bri1 cluster 1 and en2 cluster 2	NA	NA	NA	NA	NA	NA	NA	NA	NA	NA	NA	NA	NA	NA	NA	NA	NA	NA	NA	NA	NA	NA	NA	NA	NA
AT4G32810	Present only in bri1 cluster 1	NA	NA	NA	NA	NA	NA	NA	NA	NA	NA	NA	NA	NA	NA	NA	NA	NA	NA	NA	NA	NA	NA	NA	NA	NA
AT4G32810	Present in bri1 cluster 1 and en2 cluster 3	NA	NA	NA	NA	NA	NA	NA	NA	NA	NA	NA	NA	NA	NA	NA	NA	NA	NA	NA	NA	NA	NA	NA	NA	NA
AT4G33820	Present only in bri1 cluster 1	NA	NA	NA	NA	NA	NA	NA	NA	NA	NA	NA	NA	NA	NA	NA	NA	NA	NA	NA	NA	NA	NA	NA	NA	NA
AT4G33820	Present in bri1 cluster 1 and en2 cluster 3	NA	NA	NA	NA	NA	NA	NA	NA	NA	NA	NA	NA	NA	NA	NA	NA	NA	NA	NA	NA	NA	NA	NA	NA	NA
AT4G36270	Present only in bri1 cluster 1	NA	NA	NA	NA	NA	NA	NA	NA	NA	NA	NA	NA	NA	NA	NA	NA	NA	NA	NA	NA	NA	NA	NA	NA	NA
AT4G36270	Present in bri1 cluster 1 and en2 cluster 2	NA	NA	NA	NA	NA	NA	NA	NA	NA	NA	NA	NA	NA	NA	NA	NA	NA	NA	NA	NA	NA	NA	NA	NA	NA
AT4G39700	Present in bri1 cluster 1 and en2 cluster 3	NA	NA	NA	NA	NA	NA	NA	NA	NA	NA	NA	NA	NA	NA	NA	NA	NA	NA	NA	NA	NA	NA	NA	NA	NA
AT4G39700	Present only in bri1 cluster 1	NA	NA	NA	NA	NA	NA	NA	NA	NA	NA	NA	NA	NA	NA	NA	NA	NA	NA	NA	NA	NA	NA	NA	NA	NA
AT5G03990	Present in bri1 cluster 1 and en2 cluster 3	NA	NA	NA	NA	NA	NA	NA	NA	NA	NA	NA	NA	NA	NA	NA	NA	NA	NA	NA	NA	NA	NA	NA	NA	NA
AT5G03990	Present only in bri1 cluster 1	NA	NA	NA	NA	NA	NA	NA	NA	NA	NA	NA	NA	NA	NA	NA	NA	NA	NA	NA	NA	NA	NA	NA	NA	NA
AT5G03990	Present in bri1 cluster 1 and en2 cluster 3	NA	NA	NA	NA	NA	NA	NA	NA	NA	NA	NA	NA	NA	NA	NA	NA	NA	NA	NA	NA	NA	NA	NA	NA	NA
AT5G05113	Present only in bri1 cluster 1	NA	NA	NA	NA	NA	NA	NA	NA	NA	NA	NA	NA	NA	NA	NA	NA	NA	NA	NA	NA	NA	NA	NA	NA	NA
AT5G05113	Present in bri1 cluster 1 and en2 cluster 3	NA	NA	NA	NA	NA	NA	NA	NA	NA	NA	NA	NA	NA	NA	NA	NA	NA	NA	NA	NA	NA	NA	NA	NA	NA
AT5G07505	Present only in bri1 cluster 1	NA	NA	NA	NA	NA	NA	NA	NA	NA	NA	NA	NA	NA	NA	NA	NA	NA	NA	NA	NA	NA	NA	NA	NA	NA
AT5G07505	Present in bri1 cluster 1 and en2 cluster 2	NA	NA	NA	NA	NA	NA	NA	NA	NA	NA	NA	NA	NA	NA	NA	NA	NA	NA	NA	NA	NA	NA	NA	NA	NA
AT5G07571	Present in bri1 cluster 1 and en2 cluster 3	NA	NA	NA	NA	NA	NA	NA	NA	NA	NA	NA	NA	NA	NA	NA	NA	NA	NA	NA	NA	NA	NA	NA	NA	NA
AT5G07571	Present only in bri1 cluster 1	NA	NA	NA	NA	NA	NA	NA	NA	NA	NA	NA	NA	NA	NA	NA	NA	NA	NA	NA	NA	NA	NA	NA	NA	NA
AT5G07571	Present in bri1 cluster 1 and en2 cluster 2	NA	NA	NA	NA	NA	NA	NA	NA	NA	NA	NA	NA	NA	NA	NA	NA	NA	NA	NA	NA	NA	NA	NA	NA	NA
AT5G07572	Present in bri1 cluster 1 and en2 cluster 3	NA	NA	NA	NA	NA	NA	NA	NA	NA	NA	NA	NA	NA	NA	NA	NA	NA	NA	NA	NA	NA	NA	NA	NA	NA
AT5G07572	Present only in bri1 cluster 1	NA	NA	NA	NA	NA	NA	NA	NA	NA	NA	NA	NA	NA	NA	NA	NA	NA	NA	NA	NA	NA	NA	NA	NA	NA
AT5G07572	Present in bri1 cluster 1 and en2 cluster 2	NA	NA	NA	NA	NA	NA	NA	NA	NA	NA	NA	NA	NA	NA	NA	NA	NA	NA	NA	NA	NA	NA	NA	NA	NA
AT5G07600	Present in bri1 cluster 1 and en2 cluster 2	NA	NA	NA	NA	NA	NA	NA	NA	NA	NA	NA	NA	NA	NA	NA	NA	NA	NA	NA	NA	NA	NA	NA	NA	NA
AT5G07600	Present only in bri1 cluster 1	NA	NA	NA	NA	NA	NA	NA	NA	NA	NA	NA	NA	NA	NA	NA	NA	NA	NA	NA	NA	NA	NA	NA	NA	NA
AT5G09975	Present in bri1 cluster 1 and en2 cluster 3	NA	NA	NA	NA	NA	NA	NA	NA	NA	NA	NA	NA	NA	NA	NA	NA	NA	NA	NA	NA	NA	NA	NA	NA	NA
AT5G09975	Present only in bri1 cluster 1	NA	NA	NA	NA	NA	NA	NA	NA	NA	NA	NA	NA	NA	NA	NA	NA	NA	NA	NA	NA	NA	NA	NA	NA	NA
AT5G10625	Present in bri1 cluster 1 and en2 cluster 3	NA	NA	NA	NA	NA	NA	NA	NA	NA	NA	NA	NA	NA	NA	NA	NA	NA	NA	NA	NA	NA	NA	NA	NA	NA
AT5G10625	Present only in bri1 cluster 1	NA	NA	NA	NA	NA	NA	NA	NA	NA	NA	NA	NA	NA	NA	NA	NA	NA	NA	NA	NA	NA	NA	NA	NA	NA
AT5G15040	Present only in bri1 cluster 1	NA	NA	NA	NA	NA	NA	NA	NA	NA	NA	NA	NA	NA	NA	NA	NA	NA	NA	NA	NA	NA	NA	NA	NA	NA
AT5G15040	Present in bri1 cluster 1 and en2 cluster 2	NA	NA	NA	NA	NA	NA	NA	NA	NA	NA	NA	NA	NA	NA	NA	NA	NA	NA	NA	NA	NA	NA	NA	NA	NA
AT5G16285	Present in bri1 cluster 1 and en2 cluster 2	NA	NA	NA	NA	NA	NA	NA	NA	NA	NA	NA	NA	NA	NA	NA	NA	NA	NA	NA	NA	NA	NA	NA	NA	NA
AT5G16285	Present only in bri1 cluster 1	NA	NA	NA	NA	NA	NA	NA	NA	NA	NA	NA	NA	NA	NA	NA	NA	NA	NA	NA	NA	NA	NA	NA	NA	NA
AT5G16286	Present only in bri1 cluster 1	NA	NA	NA	NA	NA	NA	NA	NA	NA	NA	NA	NA	NA	NA	NA	NA	NA	NA	NA	NA	NA	NA	NA	NA	NA
AT5G16286	Present in bri1 cluster 1 and en2 cluster 2	NA	NA	NA	NA	NA	NA	NA	NA	NA	NA	NA	NA	NA	NA	NA	NA	NA	NA	NA	NA	NA	NA	NA	NA	NA
AT5G16700	Present in bri1 cluster 1 and en2 cluster 3	NA	NA	NA	NA	NA	NA	NA	NA	NA	NA	NA	NA	NA	NA	NA	NA	NA	NA	NA	NA	NA	NA	NA	NA	NA
AT5G16700	Present only in bri1 cluster 1	NA	NA	NA	NA	NA	NA	NA	NA	NA	NA	NA	NA	NA	NA	NA	NA	NA	NA	NA	NA	NA	NA	NA	NA	NA
AT5G18300	Present only in bri1 cluster 1	NA	NA	NA	NA	NA	NA	NA	NA	NA	NA	NA	NA	NA	NA	NA	NA	NA	NA	NA	NA	NA	NA	NA	NA	NA
AT5G18300	Present in bri1 cluster 1 and en2 cluster 2	NA	NA	NA	NA	NA	NA	NA	NA	NA	NA	NA	NA	NA	NA	NA	NA	NA	NA	NA	NA	NA	NA	NA	NA	NA
AT5G19257	Present in bri1 cluster 1 and en2 cluster 3	NA	NA	NA	NA	NA	NA	NA	NA	NA	NA	NA	NA	NA	NA	NA	NA	NA	NA	NA	NA	NA	NA	NA	NA	NA
AT5G19257	Present only in bri1 cluster 1	NA	NA	NA	NA	NA	NA	NA	NA	NA	NA	NA	NA	NA	NA	NA	NA	NA	NA	NA	NA	NA	NA	NA	NA	NA
AT5G19729	Present in bri1 cluster 1 and en2 cluster 2	NA	NA	NA	NA	NA	NA	NA	NA	NA	NA	NA	NA	NA	NA	NA	NA	NA	NA	NA	NA	NA	NA	NA	NA	NA
AT5G19729	Present only in bri1 cluster 1	NA	NA	NA	NA	NA	NA	NA	NA	NA	NA	NA	NA	NA	NA	NA	NA	NA	NA	NA	NA	NA	NA	NA	NA	NA
AT5G20670	Present only in bri1 cluster 1	NA	NA	NA	NA	NA	NA	NA	NA	NA	NA	NA	NA	NA	NA	NA	NA	NA	NA	NA	NA	NA	NA	NA	NA	NA
AT5G20670	Present in bri1 cluster 1 and en2 cluster 3	NA	NA	NA	NA	NA	NA	NA	NA	NA	NA	NA	NA	NA	NA	NA	NA	NA	NA	NA	NA	NA	NA	NA	NA	NA
AT5G21482	Present only in bri1 cluster 1	NA	NA	NA	NA	NA	NA	NA	NA	NA	NA	NA	NA	NA	NA	NA	NA	NA	NA	NA	NA	NA	NA	NA	NA	NA
AT5G21482	Present in bri1 cluster 1 and en2 cluster 2	NA	NA	NA	NA	NA	NA	NA	NA	NA	NA	NA	NA	NA	NA	NA	NA	NA	NA	NA	NA	NA	NA	NA	NA	NA
AT5G24040	Present in bri1 cluster 1 and en2 cluster 2	NA	NA	NA	NA	NA	NA	NA	NA	NA	NA	NA	NA	NA	NA	NA	NA	NA	NA	NA	NA	NA	NA	NA	NA	NA
AT5G24040	Present only in bri1 cluster 1	NA	NA	NA	NA	NA	NA	NA	NA	NA	NA	NA	NA	NA	NA	NA	NA	NA	NA	NA	NA	NA	NA	NA	NA	NA
AT5G24105	Present in bri1 cluster 1 and en2 cluster 2	NA	NA	NA	NA	NA	NA	NA	NA	NA	NA	NA	NA	NA	NA	NA	NA	NA	NA	NA	NA	NA	NA	NA	NA	NA
AT5G24105	Present only in bri1 cluster 1	NA	NA	NA	NA	NA	NA	NA	NA	NA	NA	NA	NA	NA	NA	NA	NA	NA	NA	NA	NA	NA	NA	NA	NA	NA
AT5G24155	Present only in bri1 cluster 1	NA	NA	NA	NA	NA	NA	NA	NA	NA	NA	NA	NA	NA	NA	NA	NA	NA	NA	NA	NA	NA	NA	NA	NA	NA
AT5G24155	Present in bri1 cluster 1 and en2 cluster 3	NA	NA	NA	NA	NA	NA	NA	NA	NA	NA	NA	NA	NA	NA	NA	NA	NA	NA	NA	NA	NA	NA	NA	NA	NA
AT5G24790	Present only in bri1 cluster 1	NA	NA	NA	NA	NA	NA	NA	NA	NA	NA	NA	NA	NA	NA	NA	NA	NA	NA	NA	NA	NA	NA	NA	NA	NA
AT5G24790	Present in bri1 cluster 1 and en2 cluster 3	NA	NA	NA	NA	NA	NA	NA	NA	NA	NA	NA	NA	NA	NA	NA	NA	NA	NA	NA	NA	NA	NA	NA	NA	NA
AT5G25030	Present only in bri1 cluster 1	NA	NA	NA	NA	NA	NA	NA	NA	NA	NA	NA	NA	NA	NA	NA	NA	NA	NA	NA	NA	NA	NA	NA	NA	NA
AT5G25030	Present in bri1 cluster 1 and en2 cluster 2	NA	NA	NA	NA	NA	NA	NA	NA	NA	NA	NA	NA	NA	NA	NA	NA	NA	NA	NA	NA	NA	NA	NA	NA	NA
AT5G25425	Present in bri1 cluster 1 and en2 cluster 2	NA	NA	NA	NA	NA	NA	NA	NA	NA	NA	NA	NA	NA	NA	NA	NA	NA	NA	NA	NA	NA	NA	NA	NA	NA
AT5G25425	Present only in bri1 cluster 1	NA	NA	NA	NA	NA	NA	NA	NA	NA	NA	NA	NA	NA	NA	NA	NA	NA	NA	NA	NA	NA	NA	NA	NA	NA
AT5G25870	Present only in bri1 cluster 1	NA	NA	NA	NA	NA	NA	NA	NA	NA	NA	NA	NA	NA	NA	NA	NA	NA	NA	NA	NA	NA	NA	NA	NA	NA
AT5G25870	Present in bri1 cluster 1 and en2 cluster 2	NA	NA	NA	NA	NA	NA	NA	NA	NA	NA	NA	NA	NA	NA	NA	NA	NA	NA	NA	NA	NA	NA	NA	NA	NA
AT5G26114	Present in bri1 cluster 1 and en2 cluster 3	NA	NA	NA	NA	NA	NA	NA	NA	NA	NA	NA	NA	NA	NA	NA	NA	NA	NA	NA	NA	NA	NA	NA	NA	NA
AT5G26114	Present only in bri1 cluster 1	NA	NA	NA	NA	NA	NA	NA	NA	NA	NA	NA	NA	NA	NA	NA	NA	NA	NA	NA	NA	NA	NA	NA	NA	NA
AT5G26262	Present only in bri1 cluster 1	NA	NA	NA	NA	NA	NA	NA	NA	NA	NA	NA	NA	NA	NA	NA	NA	NA	NA	NA	NA	NA	NA	NA	NA	NA
AT5G26262	Present in bri1 cluster 1 and en2 cluster 2	NA	NA	NA	NA	NA	NA	NA	NA	NA	NA	NA	NA	NA	NA	NA	NA	NA	NA	NA	NA	NA	NA	NA	NA	NA
AT5G26320	Present in bri1 cluster 1 and en2 cluster 2	NA	NA	NA	NA	NA	NA	NA	NA	NA	NA	NA	NA	NA	NA	NA	NA	NA	NA	NA	NA	NA	NA	NA	NA	NA
AT5G26320	Present only in bri1 cluster 1	NA	NA	NA	NA	NA	NA	NA	NA	NA	NA	NA	NA	NA	NA	NA	NA	NA	NA	NA	NA	NA	NA	NA	NA	NA
AT5G28690	Present in bri1 cluster 1 and en2 cluster 4	NA	NA	NA	NA	NA	NA	NA	NA	NA	NA	NA	NA	NA	NA	NA	NA	NA	NA	NA	NA	NA	NA	NA	NA	NA
AT5G28690	Present only in bri1 cluster 1	NA	NA	NA	NA	NA	NA	NA	NA	NA	NA	NA	NA	NA	NA	NA	NA	NA	NA	NA	NA	NA	NA	NA	NA	NA
AT5G35110	Present only in bri1 cluster 1	NA	NA	NA	NA	NA	NA	NA	NA	NA	NA	NA	NA	NA	NA	NA	NA	NA	NA	NA	NA	NA	NA	NA	NA	NA
AT5G35110	Present in bri1 cluster 1 and en2 cluster 3	NA	NA	NA	NA	NA	NA	NA	NA	NA	NA	NA	NA	NA	NA	NA	NA	NA	NA	NA	NA	NA	NA	NA	NA	NA
AT5G36293	Present in bri1 cluster 1 and en2 cluster 3	NA	NA	NA	NA	NA	NA	NA	NA	NA	NA	NA	NA	NA	NA	NA	NA	NA	NA	NA	NA	NA	NA	NA	NA	NA
AT5G36293	Present only in bri1 cluster 1	NA	NA	NA	NA	NA	NA	NA	NA	NA	NA	NA	NA	NA	NA	NA	NA	NA	NA	NA	NA	NA	NA	NA	NA	NA
AT5G36970	Present only in bri1 cluster 1	NA	NA	NA	NA	NA	NA	NA	NA	NA	NA	NA	NA	NA	NA	NA	NA	NA	NA	NA	NA	NA	NA	NA	NA	NA
AT5G36970	Present in bri1 cluster 1 and en2 cluster 3	NA	NA	NA	NA	NA	NA	NA	NA	NA	NA	NA	NA	NA	NA	NA	NA	NA	NA	NA	NA	NA	NA	NA	NA	NA
AT5G36980	Present only in bri1 cluster 1	NA	NA	NA	NA	NA	NA	NA	NA	NA	NA	NA	NA	NA	NA	NA	NA	NA	NA	NA	NA	NA	NA	NA	NA	NA
AT5G36980	Present in bri1 cluster 1 and en2 cluster 2	NA	NA	NA	NA	NA	NA	NA	NA	NA	NA	NA	NA	NA	NA	NA	NA	NA	NA	NA	NA	NA	NA	NA	NA	NA
AT5G37920	Present only in bri1 cluster 1	NA	NA	NA	NA	NA	NA	NA	NA	NA	NA	NA	NA	NA	NA	NA	NA	NA	NA	NA	NA	NA	NA	NA	NA	NA
AT5G37920	Present in bri1 cluster 1 and en2 cluster 2	NA	NA	NA	NA	NA	NA	NA	NA	NA	NA	NA	NA	NA	NA	NA	NA	NA	NA	NA	NA	NA	NA	NA	NA	NA
AT5G38230	Present only in bri1 cluster 1	NA	NA	NA	NA	NA	NA	NA	NA	NA	NA	NA	NA	NA	NA	NA	NA	NA	NA	NA	NA	NA	NA	NA	NA	NA
AT5G38230	Present in bri1 cluster 1 and en2 cluster 3	NA	NA	NA	NA	NA	NA	NA	NA	NA	NA	NA	NA	NA	NA	NA	NA	NA	NA	NA	NA	NA	NA	NA	NA	NA
AT5G38344	Present only in bri1 cluster 1	NA	NA	NA	NA	NA	NA	NA	NA	NA	NA	NA	NA	NA	NA	NA	NA	NA	NA	NA	NA	NA	NA	NA	NA	NA
AT5G38344	Present in bri1 cluster 1 and en2 cluster 3	NA	NA	NA	NA	NA	NA	NA	NA	NA	NA	NA	NA	NA	NA	NA	NA	NA	NA	NA	NA	NA	NA	NA	NA	NA
AT5G38396	Present in bri1 cluster 1 and en2 cluster 2	NA	NA	NA	NA	NA	NA	NA	NA	NA	NA	NA	NA	NA	NA	NA	NA	NA	NA	NA	NA	NA	NA	NA	NA	NA
AT5G38396	Present only in bri1 cluster 1	NA	NA	NA	NA	NA	NA	NA	NA	NA	NA	NA	NA	NA	NA	NA	NA	NA	NA	NA	NA	NA	NA	NA	NA	NA
AT5G38435	Present only in bri1 cluster 1	NA	NA	NA	NA	NA	NA	NA	NA	NA	NA	NA	NA	NA	NA	NA	NA	NA	NA	NA	NA	NA	NA	NA	NA	NA
AT5G38435	Present in bri1 cluster 1 and en2 cluster 2	NA	NA	NA	NA	NA	NA	NA	NA	NA	NA	NA	NA	NA	NA	NA	NA	NA	NA	NA	NA	NA	NA	NA	NA	NA
AT5G39450	Present in bri1 cluster 1 and en2 cluster 3	NA	NA	NA	NA	NA	NA	NA	NA	NA	NA	NA	NA	NA	NA	NA	NA	NA	NA	NA	NA	NA	NA	NA	NA	NA
AT5G39450	Present only in bri1 cluster 1	NA	NA	NA	NA	NA	NA	NA	NA	NA	NA	NA	NA	NA	NA	NA	NA	NA	NA	NA	NA	NA	NA	NA	NA	NA
AT5G39635	Present in bri1 cluster 1 and en2 cluster 2	NA	NA	NA	NA	NA	NA	NA	NA	NA	NA	NA	NA	NA	NA	NA	NA	NA	NA	NA	NA	NA	NA	NA	NA	NA
AT5G39635	Present only in bri1 cluster 1	NA	NA	NA	NA	NA	NA	NA	NA	NA	NA	NA	NA	NA	NA	NA	NA	NA	NA	NA	NA	NA	NA	NA	NA	NA
AT5G40275	Present only in bri1 cluster 1	NA	NA	NA	NA	NA	NA	NA	NA	NA	NA	NA	NA	NA	NA	NA	NA	NA	NA	NA	NA	NA	NA	NA	NA	NA
AT5G40275	Present in bri1 cluster 1 and en2 cluster 3	NA	NA	NA	NA	NA	NA	NA	NA	NA	NA	NA	NA	NA	NA	NA	NA	NA	NA	NA	NA	NA	NA	NA	NA	NA
AT5G40620	Present in bri1 cluster 1 and en2 cluster 2	NA	NA	NA	NA	NA	NA	NA	NA	NA	NA	NA	NA	NA	NA	NA	NA	NA	NA	NA	NA	NA	NA	NA	NA	NA
AT5G40620	Present only in bri1 cluster 1	NA	NA	NA	NA	NA	NA	NA	NA	NA	NA	NA	NA	NA	NA	NA	NA	NA	NA	NA	NA	NA	NA	NA	NA	NA
AT5G41290	Present only in bri1 cluster 1	NA	NA	NA	NA	NA	NA	NA	NA	NA	NA	NA	NA	NA	NA	NA	NA	NA	NA	NA	NA	NA	NA	NA	NA	NA
AT5G41290	Present in bri1 cluster 1 and en2 cluster 2	NA	NA	NA	NA	NA	NA	NA	NA	NA	NA	NA	NA	NA	NA	NA	NA	NA	NA	NA	NA	NA	NA	NA	NA	NA
AT5G41510	Present in bri1 cluster 1 and en2 cluster 3	NA	NA	NA	NA	NA	NA	NA	NA	NA	NA	NA	NA	NA	NA	NA	NA	NA	NA	NA	NA	NA	NA	NA	NA	NA
AT5G41510	Present only in bri1 cluster 1	NA	NA	NA	NA	NA	NA	NA	NA	NA	NA	NA	NA	NA	NA	NA	NA	NA	NA	NA	NA	NA	NA	NA	NA	NA
AT5G42610	Present in bri1 cluster 1 and en2 cluster 3	NA	NA	NA	NA	NA	NA	NA	NA	NA	NA	NA	NA	NA	NA	NA	NA	NA	NA	NA	NA	NA	NA	NA	NA	NA
AT5G42610	Present only in bri1 cluster 1	NA	NA	NA	NA	NA	NA	NA	NA	NA	NA	NA	NA	NA	NA	NA	NA	NA	NA	NA	NA	NA	NA	NA	NA	NA
AT5G43290	Present in bri1 cluster 1 and en2 cluster 3	NA	NA	NA	NA	NA	NA	NA	NA	NA	NA	NA	NA	NA	NA	NA	NA	NA	NA	NA	NA	NA	NA	NA	NA	NA
AT5G43290	Present only in bri1 cluster 1	NA	NA	NA	NA	NA	NA	NA	NA	NA	NA	NA	NA	NA	NA	NA	NA	NA	NA	NA	NA	NA	NA	NA	NA	NA
AT5G43540	Present in bri1 cluster 1 and en2 cluster 2	NA	NA	NA	NA	NA	NA	NA	NA	NA	NA	NA	NA	NA	NA	NA	NA	NA	NA	NA	NA	NA	NA	NA	NA	NA
AT5G43540	Present only in bri1 cluster 1	NA	NA	NA	NA	NA	NA	NA	NA	NA	NA	NA	NA	NA	NA	NA	NA	NA	NA	NA	NA	NA	NA	NA	NA	NA
AT5G45307	Present only in bri1 cluster 1	NA	NA	NA	NA	NA	NA	NA	NA	NA	NA	NA	NA	NA	NA	NA	NA	NA	NA	NA	NA	NA	NA	NA	NA	NA
AT5G45307	Present in bri1 cluster 1 and en2 cluster 2	NA	NA	NA	NA	NA	NA	NA	NA	NA	NA	NA	NA	NA	NA	NA	NA	NA	NA	NA	NA	NA	NA	NA	NA	NA
AT5G46315	Present in bri1 cluster 1 and en2 cluster 3	NA	NA	NA	NA	NA	NA	NA	NA	NA	NA	NA	NA	NA	NA	NA	NA	NA	NA	NA	NA	NA	NA	NA	NA	NA
AT5G46315	Present only in bri1 cluster 1	NA	NA	NA	NA	NA	NA	NA	NA	NA	NA	NA	NA	NA	NA	NA	NA	NA	NA	NA	NA	NA	NA	NA	NA	NA
AT5G47306	Present only in bri1 cluster 1	NA	NA	NA	NA	NA	NA	NA	NA	NA	NA	NA	NA	NA	NA	NA	NA	NA	NA	NA	NA	NA	NA	NA	NA	NA
AT5G47306	Present in bri1 cluster 1 and en2 cluster 3	NA	NA	NA	NA	NA	NA	NA	NA	NA	NA	NA	NA	NA	NA	NA	NA	NA	NA	NA	NA	NA	NA	NA	NA	NA
AT5G49334	Present only in bri1 cluster 1	NA	NA	NA	NA	NA	NA	NA	NA	NA	NA	NA	NA	NA	NA	NA	NA	NA	NA	NA	NA	NA	NA	NA	NA	NA
AT5G49334	Present in bri1 cluster 1 and en2 cluster 2	NA	NA	NA	NA	NA	NA	NA	NA	NA	NA	NA	NA	NA	NA	NA	NA	NA	NA	NA	NA	NA	NA	NA	NA	NA
AT5G49525	Present only in bri1 cluster 1	NA	NA	NA	NA	NA	NA	NA	NA	NA	NA	NA	NA	NA	NA	NA	NA	NA	NA	NA	NA	NA	NA	NA	NA	NA
AT5G49525	Present in bri1 cluster 1 and en2 cluster 2	NA	NA	NA	NA	NA	NA	NA	NA	NA	NA	NA	NA	NA	NA	NA	NA	NA	NA	NA	NA	NA	NA	NA	NA	NA
AT5G50040	Present only in bri1 cluster 1	NA	NA	NA	NA	NA	NA	NA	NA	NA	NA	NA	NA	NA	NA	NA	NA	NA	NA	NA	NA	NA	NA	NA	NA	NA
AT5G50040	Present in bri1 cluster 1 and en2 cluster 2	NA	NA	NA	NA	NA	NA	NA	NA	NA	NA	NA	NA	NA	NA	NA	NA	NA	NA	NA	NA	NA	NA	NA	NA	NA
AT5G50090	Present in bri1 cluster 1 and en2 cluster 3	NA	NA	NA	NA	NA	NA	NA	NA	NA	NA	NA	NA	NA	NA	NA	NA	NA	NA	NA	NA	NA	NA	NA	NA	NA
AT5G50090	Present only in bri1 cluster 1	NA	NA	NA	NA	NA	NA	NA	NA	NA	NA	NA	NA	NA	NA	NA	NA	NA	NA	NA	NA	NA	NA	NA	NA	NA
AT5G51845	Present in bri1 cluster 1 and en2 cluster 2	NA	NA	NA	NA	NA	NA	NA	NA	NA	NA	NA	NA	NA	NA	NA	NA	NA	NA	NA	NA	NA	NA	NA	NA	NA
AT5G51845	Present only in bri1 cluster 1	NA	NA	NA	NA	NA	NA	NA	NA	NA	NA	NA	NA	NA	NA	NA	NA	NA	NA	NA	NA	NA	NA	NA	NA	NA
AT5G52355	Present only in bri1 cluster 1	NA	NA	NA	NA	NA	NA	NA	NA	NA	NA	NA	NA	NA	NA	NA	NA	NA	NA	NA	NA	NA	NA	NA	NA	NA
AT5G52355	Present in bri1 cluster 1 and en2 cluster 2	NA	NA	NA	NA	NA	NA	NA	NA	NA	NA	NA	NA	NA	NA	NA	NA	NA	NA	NA	NA	NA	NA	NA	NA	NA
AT5G53270	Present in bri1 cluster 1 and en2 cluster 2	NA	NA	NA	NA	NA	NA	NA	NA	NA	NA	NA	NA	NA	NA	NA	NA	NA	NA	NA	NA	NA	NA	NA	NA	NA
AT5G53270	Present only in bri1 cluster 1	NA	NA	NA	NA	NA	NA	NA	NA	NA	NA	NA	NA	NA	NA	NA	NA	NA	NA	NA	NA	NA	NA	NA	NA	NA
AT5G54560	Present only in bri1 cluster 1	NA	NA	NA	NA	NA	NA	NA	NA	NA	NA	NA	NA	NA	NA	NA	NA	NA	NA	NA	NA	NA	NA	NA	NA	NA
AT5G54560	Present in bri1 cluster 1 and en2 cluster 2	NA	NA	NA	NA	NA	NA	NA	NA	NA	NA	NA	NA	NA	NA	NA	NA	NA	NA	NA	NA	NA	NA	NA	NA	NA
AT5G54585	Present only in bri1 cluster 1	NA	NA	NA	NA	NA	NA	NA	NA	NA	NA	NA	NA	NA	NA	NA	NA	NA	NA	NA	NA	NA	NA	NA	NA	NA
AT5G54585	Present in bri1 cluster 1 and en2 cluster 2	NA	NA	NA	NA	NA	NA	NA	NA	NA	NA	NA	NA	NA	NA	NA	NA	NA	NA	NA	NA	NA	NA	NA	NA	NA
AT5G55132	Present in bri1 cluster 1 and en2 cluster 3	NA	NA	NA	NA	NA	NA	NA	NA	NA	NA	NA	NA	NA	NA	NA	NA	NA	NA	NA	NA	NA	NA	NA	NA	NA
AT5G55132	Present only in bri1 cluster 1	NA	NA	NA	NA	NA	NA	NA	NA	NA	NA	NA	NA	NA	NA	NA	NA	NA	NA	NA	NA	NA	NA	NA	NA	NA
AT5G57380	Present in bri1 cluster 1 and en2 cluster 3	NA	NA	NA	NA	NA	NA	NA	NA	NA	NA	NA	NA	NA	NA	NA	NA	NA	NA	NA	NA	NA	NA	NA	NA	NA
AT5G57380	Present in bri1 cluster 1 and en2 cluster 2	NA	NA	NA	NA	NA	NA	NA	NA	NA	NA	NA	NA	NA	NA	NA	NA	NA	NA	NA	NA	NA	NA	NA	NA	NA
AT5G57380	Present only in bri1 cluster 1	NA	NA	NA	NA	NA	NA	NA	NA	NA	NA	NA	NA	NA	NA	NA	NA	NA	NA	NA	NA	NA	NA	NA	NA	NA
AT5G60060	Present only in bri1 cluster 1	NA	NA	NA	NA	NA	NA	NA	NA	NA	NA	NA	NA	NA	NA	NA	NA	NA	NA	NA	NA	NA	NA	NA	NA	NA
AT5G60060	Present in bri1 cluster 1 and en2 cluster 3	NA	NA	NA	NA	NA	NA	NA	NA	NA	NA	NA	NA	NA	NA	NA	NA	NA	NA	NA	NA	NA	NA	NA	NA	NA
AT5G60615	Present in bri1 cluster 1 and en2 cluster 2	NA	NA	NA	NA	NA	NA	NA	NA	NA	NA	NA	NA	NA	NA	NA	NA	NA	NA	NA	NA	NA	NA	NA	NA	NA
AT5G60615	Present only in bri1 cluster 1	NA	NA	NA	NA	NA	NA	NA	NA	NA	NA	NA	NA	NA	NA	NA	NA	NA	NA	NA	NA	NA	NA	NA	NA	NA
AT5G60966	Present only in bri1 cluster 1	NA	NA	NA	NA	NA	NA	NA	NA	NA	NA	NA	NA	NA	NA	NA	NA	NA	NA	NA	NA	NA	NA	NA	NA	NA
AT5G60966	Present in bri1 cluster 1 and en2 cluster 2	NA	NA	NA	NA	NA	NA	NA	NA	NA	NA	NA	NA	NA	NA	NA	NA	NA	NA	NA	NA	NA	NA	NA	NA	NA
AT5G61680	Present only in bri1 cluster 1	NA	NA	NA	NA	NA	NA	NA	NA	NA	NA	NA	NA	NA	NA	NA	NA	NA	NA	NA	NA	NA	NA	NA	NA	NA
AT5G61680	Present in bri1 cluster 1 and en2 cluster 3	NA	NA	NA	NA	NA	NA	NA	NA	NA	NA	NA	NA	NA	NA	NA	NA	NA	NA	NA	NA	NA	NA	NA	NA	NA
AT5G63168	Present only in bri1 cluster 1	NA	NA	NA	NA	NA	NA	NA	NA	NA	NA	NA	NA	NA	NA	NA	NA	NA	NA	NA	NA	NA	NA	NA	NA	NA
AT5G63168	Present in bri1 cluster 1 and en2 cluster 2	NA	NA	NA	NA	NA	NA	NA	NA	NA	NA	NA	NA	NA	NA	NA	NA	NA	NA	NA	NA	NA	NA	NA	NA	NA
AT5G63225	Present only in bri1 cluster 1	NA	NA	NA	NA	NA	NA	NA	NA	NA	NA	NA	NA	NA	NA	NA	NA	NA	NA	NA	NA	NA	NA	NA	NA	NA
AT5G63225	Present in bri1 cluster 1 and en2 cluster 3	NA	NA	NA	NA	NA	NA	NA	NA	NA	NA	NA	NA	NA	NA	NA	NA	NA	NA	NA	NA	NA	NA	NA	NA	NA
AT5G66270	Present only in bri1 cluster 1	NA	NA	NA	NA	NA	NA	NA	NA	NA	NA	NA	NA	NA	NA	NA	NA	NA	NA	NA	NA	NA	NA	NA	NA	NA
AT5G66270	Present in bri1 cluster 1 and en2 cluster 2	NA	NA	NA	NA	NA	NA	NA	NA	NA	NA	NA	NA	NA	NA	NA	NA	NA	NA	NA	NA	NA	NA	NA	NA	NA
AT2G01520	Present in bri1 cluster 1 and en2 cluster 2	major latex protein-related / MLP-related	2.01	2.31	4.03	3.67	9.84	2.02	6.44	5.24	3.02	10.81	1.61	2.07	2.29	2.38	11.13	1.97	1.9	1.93	6.13	1.79	1.84	1.99	1.88	3.89
AT2G01520	Present only in bri1 cluster 1	major latex protein-related / MLP-related	2.01	2.31	4.03	3.67	9.84	2.02	6.44	5.24	3.02	10.81	1.61	2.07	2.29	2.38	11.13	1.97	1.9	1.93	6.13	1.79	1.84	1.99	1.88	3.89
AT5G10180	Present in bri1 cluster 1 and en2 cluster 3	AST68 (Sulfate transporter 2.1)	3.66	4.21	5.11	5.62	9.72	2.4	4.67	4.3	2.93	9.53	2.12	2.65	4.1	2.67	8.72	2.43	2.4	3.27	5.13	2.13	2.09	2.15	2.59	2.54
AT5G10180	Present only in bri1 cluster 1	AST68 (Sulfate transporter 2.1)	3.66	4.21	5.11	5.62	9.72	2.4	4.67	4.3	2.93	9.53	2.12	2.65	4.1	2.67	8.72	2.43	2.4	3.27	5.13	2.13	2.09	2.15	2.59	2.54
AT5G38420	Present in bri1 cluster 1 and en2 cluster 2	[AT5G38420, ribulose bisphosphate carboxylase small chain 2B / RuBisCO small subunit 2B (RBCS-2B) (ATS2B)];[AT5G38430, ribulose bisphosphate carboxylase small chain 1B / RuBisCO small subunit 1B (RBCS-1B) (ATS1B)];[AT5G38410, ribulose bisphosphate carboxy	9.61	11.09	12.17	10.19	9.62	9.58	11.43	12.34	10.76	10.49	11.36	11.94	12	10.5	9.1	12.2	12.05	8.64	11.42	11.97	11.88	11.98	11.76	10.97
AT5G38420	Present only in bri1 cluster 1	[AT5G38420, ribulose bisphosphate carboxylase small chain 2B / RuBisCO small subunit 2B (RBCS-2B) (ATS2B)];[AT5G38430, ribulose bisphosphate carboxylase small chain 1B / RuBisCO small subunit 1B (RBCS-1B) (ATS1B)];[AT5G38410, ribulose bisphosphate carboxy	9.61	11.09	12.17	10.19	9.62	9.58	11.43	12.34	10.76	10.49	11.36	11.94	12	10.5	9.1	12.2	12.05	8.64	11.42	11.97	11.88	11.98	11.76	10.97
AT4G09960	Present only in bri1 cluster 1	STK (SEEDSTICK); transcription factor	2.57	3.09	2.28	2.73	9.23	1.93	3.54	2.44	2.91	9.15	2.05	2.23	2.24	3.2	9.17	2.4	1.96	2.63	6.09	2.22	2.05	2.06	1.83	7.6
AT4G09960	Present in bri1 cluster 1 and en2 cluster 3	STK (SEEDSTICK); transcription factor	2.57	3.09	2.28	2.73	9.23	1.93	3.54	2.44	2.91	9.15	2.05	2.23	2.24	3.2	9.17	2.4	1.96	2.63	6.09	2.22	2.05	2.06	1.83	7.6
AT2G28790	Present only in bri1 cluster 1	osmotin-like protein, putative	6.29	4.11	2.67	3.54	8.55	7.86	3.98	2.46	3.16	6.08	8.43	5.42	2.75	3.41	4.94	6.83	5.36	2.48	2.53	6.25	4.2	5.17	6.44	3.58
AT2G28790	Present in bri1 cluster 1 and en2 cluster 2	osmotin-like protein, putative	6.29	4.11	2.67	3.54	8.55	7.86	3.98	2.46	3.16	6.08	8.43	5.42	2.75	3.41	4.94	6.83	5.36	2.48	2.53	6.25	4.2	5.17	6.44	3.58
AT3G57240	Present only in bri1 cluster 1	BG3 (BETA-1,3-GLUCANASE 3); hydrolase, hydrolyzing O-glycosyl compounds	2.55	3.06	3.36	4.2	8.28	2.6	5.59	4.4	3.52	10.53	2.91	3.15	4.15	4.07	10.4	2.56	2.94	3.14	6.88	2.8	2.94	2.67	2.49	3.53
AT3G57240	Present in bri1 cluster 1 and en2 cluster 3	BG3 (BETA-1,3-GLUCANASE 3); hydrolase, hydrolyzing O-glycosyl compounds	2.55	3.06	3.36	4.2	8.28	2.6	5.59	4.4	3.52	10.53	2.91	3.15	4.15	4.07	10.4	2.56	2.94	3.14	6.88	2.8	2.94	2.67	2.49	3.53
AT1G23650	Present only in bri1 cluster 1	unknown protein	8.53	9.61	8.62	8.61	8.23	8.2	9.06	9	8.45	9.09	8.04	8.21	8.77	9.42	9.12	8.16	8.23	8.39	8.68	8.58	8.61	8.74	8.36	9.27
AT1G23650	Present in bri1 cluster 1 and en2 cluster 2	unknown protein	8.53	9.61	8.62	8.61	8.23	8.2	9.06	9	8.45	9.09	8.04	8.21	8.77	9.42	9.12	8.16	8.23	8.39	8.68	8.58	8.61	8.74	8.36	9.27
AT1G55260	Present in bri1 cluster 1 and en2 cluster 2	protease inhibitor/seed storage/lipid transfer protein (LTP) family protein	1.8	2.18	1.74	2.43	8.16	1.61	4.13	2.99	2.19	8.84	2.06	2.02	2.32	2.35	10.1	2.46	1.7	1.79	4.69	1.85	1.59	1.75	1.78	1.98
AT1G55260	Present only in bri1 cluster 1	protease inhibitor/seed storage/lipid transfer protein (LTP) family protein	1.8	2.18	1.74	2.43	8.16	1.61	4.13	2.99	2.19	8.84	2.06	2.02	2.32	2.35	10.1	2.46	1.7	1.79	4.69	1.85	1.59	1.75	1.78	1.98
AT3G13540	Present only in bri1 cluster 1	ATMYB5 (myb domain protein 5); DNA binding / transcription factor	2.43	3.31	3.06	3.75	8.08	2.34	3.76	3.78	3.02	9.14	2	2.6	3.22	2.8	8.5	2.25	2.85	3.4	7.46	2.12	2.86	2.62	2.6	6.19
AT3G13540	Present in bri1 cluster 1 and en2 cluster 2	ATMYB5 (myb domain protein 5); DNA binding / transcription factor	2.43	3.31	3.06	3.75	8.08	2.34	3.76	3.78	3.02	9.14	2	2.6	3.22	2.8	8.5	2.25	2.85	3.4	7.46	2.12	2.86	2.62	2.6	6.19
AT1G79840	Present only in bri1 cluster 1	GL2 (GLABRA 2); DNA binding / transcription factor	4.12	3.32	3.84	4.02	7.8	3.76	4.12	4.12	3.25	8.54	5.07	3.4	3.95	3.19	8.36	5.05	3.51	3.16	9.8	4.85	4.78	4.04	2.51	9.04
AT1G79840	Present in bri1 cluster 1 and en2 cluster 3	GL2 (GLABRA 2); DNA binding / transcription factor	4.12	3.32	3.84	4.02	7.8	3.76	4.12	4.12	3.25	8.54	5.07	3.4	3.95	3.19	8.36	5.05	3.51	3.16	9.8	4.85	4.78	4.04	2.51	9.04
AT4G36250	Present in bri1 cluster 1 and en2 cluster 2	ALDH3F1 (ALDEHYDE DEHYDROGENASE 3F1); 3-chloroallyl aldehyde dehydrogenase/ aldehyde dehydrogenase (NAD)	3.04	2.87	3.48	3.83	7.77	2.45	3.55	2.83	2.35	6.9	2.38	2.97	3.27	2.51	7.17	2.68	2.44	2.2	5.7	2.02	2.04	2.27	2.3	2.07
AT4G36250	Present only in bri1 cluster 1	ALDH3F1 (ALDEHYDE DEHYDROGENASE 3F1); 3-chloroallyl aldehyde dehydrogenase/ aldehyde dehydrogenase (NAD)	3.04	2.87	3.48	3.83	7.77	2.45	3.55	2.83	2.35	6.9	2.38	2.97	3.27	2.51	7.17	2.68	2.44	2.2	5.7	2.02	2.04	2.27	2.3	2.07
AT3G56800	Present in bri1 cluster 1 and en2 cluster 3	CAM3 (CALMODULIN 3); calcium ion binding	6.64	6.53	6.65	7.86	7.64	6.26	6.55	5.56	7.53	6.61	7.13	7.2	7.15	8.24	8.31	7.04	7.47	7.81	8.2	6.32	7.29	7.41	7.07	7.12
AT3G56800	Present only in bri1 cluster 1	CAM3 (CALMODULIN 3); calcium ion binding	6.64	6.53	6.65	7.86	7.64	6.26	6.55	5.56	7.53	6.61	7.13	7.2	7.15	8.24	8.31	7.04	7.47	7.81	8.2	6.32	7.29	7.41	7.07	7.12
AT3G45450	Present in bri1 cluster 1 and en2 cluster 4	[AT3G45450, Clp amino terminal domain-containing protein];[AT3G48870, ATCLPC (CASEINOLYTIC PROTEASE C); ATP binding / ATPase]	9.44	8.26	9.12	6.74	7.57	9.22	7.58	9.44	6.2	8.35	8.99	7.95	8.63	5.71	7.61	8.28	8.03	7.47	7.47	6.7	7.3	7.13	7.53	7.02
AT3G45450	Present only in bri1 cluster 1	[AT3G45450, Clp amino terminal domain-containing protein];[AT3G48870, ATCLPC (CASEINOLYTIC PROTEASE C); ATP binding / ATPase]	9.44	8.26	9.12	6.74	7.57	9.22	7.58	9.44	6.2	8.35	8.99	7.95	8.63	5.71	7.61	8.28	8.03	7.47	7.47	6.7	7.3	7.13	7.53	7.02
AT3G55110	Present in bri1 cluster 1 and en2 cluster 2	ABC transporter family protein	2.12	3.46	3.02	2.69	7.51	2.33	3.25	2.89	2.28	7.22	1.84	1.88	2.2	2.18	6.59	2.24	1.97	2.27	1.88	2.21	1.93	2.01	1.93	2.49
AT3G55110	Present only in bri1 cluster 1	ABC transporter family protein	2.12	3.46	3.02	2.69	7.51	2.33	3.25	2.89	2.28	7.22	1.84	1.88	2.2	2.18	6.59	2.24	1.97	2.27	1.88	2.21	1.93	2.01	1.93	2.49
AT3G60520	Present in bri1 cluster 1 and en2 cluster 2	zinc ion binding	2.87	3.14	3.24	5.48	7.41	2.81	3.22	2.81	2.92	6.54	2.73	2.38	3.01	3.09	5.59	3.31	6.13	2.71	3.47	5.05	4.8	4.25	3.84	3.36
AT3G60520	Present only in bri1 cluster 1	zinc ion binding	2.87	3.14	3.24	5.48	7.41	2.81	3.22	2.81	2.92	6.54	2.73	2.38	3.01	3.09	5.59	3.31	6.13	2.71	3.47	5.05	4.8	4.25	3.84	3.36
AT1G80130	Present in bri1 cluster 1 and en2 cluster 3	binding	3.47	3.57	3.57	3.3	7.28	3.99	5.04	3.92	3.48	9.19	3.36	3.32	3.44	3.61	9.41	3.77	6.77	3.54	5.33	3.63	8.68	9.38	7.47	6.39
AT1G80130	Present only in bri1 cluster 1	binding	3.47	3.57	3.57	3.3	7.28	3.99	5.04	3.92	3.48	9.19	3.36	3.32	3.44	3.61	9.41	3.77	6.77	3.54	5.33	3.63	8.68	9.38	7.47	6.39
AT2G39010	Present in bri1 cluster 1 and en2 cluster 3	PIP2;6/PIP2E (plasma membrane intrinsic protein 2;6); water channel	2.46	2.93	3	3.19	7.03	2.41	3.07	2.57	2.81	6.61	2.08	2.46	2.47	2.78	7.31	2.27	2.62	2.69	4.47	4.28	2.88	3.2	2.58	4.82
AT2G39010	Present only in bri1 cluster 1	PIP2;6/PIP2E (plasma membrane intrinsic protein 2;6); water channel	2.46	2.93	3	3.19	7.03	2.41	3.07	2.57	2.81	6.61	2.08	2.46	2.47	2.78	7.31	2.27	2.62	2.69	4.47	4.28	2.88	3.2	2.58	4.82
AT1G68470	Present only in bri1 cluster 1	exostosin family protein	3.15	3.72	3.25	3.97	6.99	3.27	3.89	4.14	3.64	7.65	3.17	5.03	5.6	3.53	7.35	3.63	5.31	3.15	6.96	7.06	8.8	7.98	6.73	8.53
AT1G68470	Present in bri1 cluster 1 and en2 cluster 3	exostosin family protein	3.15	3.72	3.25	3.97	6.99	3.27	3.89	4.14	3.64	7.65	3.17	5.03	5.6	3.53	7.35	3.63	5.31	3.15	6.96	7.06	8.8	7.98	6.73	8.53
AT1G66360	Present in bri1 cluster 1 and en2 cluster 2	C2 domain-containing protein	2.26	3.8	3.37	8.3	6.65	2.44	5.18	3.11	3.86	5.7	3.25	6.52	5.27	3.67	5.23	3.26	3.82	2.99	7.14	3.94	8.22	7.3	8.15	7.32
AT1G66360	Present only in bri1 cluster 1	C2 domain-containing protein	2.26	3.8	3.37	8.3	6.65	2.44	5.18	3.11	3.86	5.7	3.25	6.52	5.27	3.67	5.23	3.26	3.82	2.99	7.14	3.94	8.22	7.3	8.15	7.32
AT1G12550	Present in bri1 cluster 1 and en2 cluster 2	oxidoreductase family protein	3.65	4.71	5.71	5.58	6.43	3.67	4.97	4.99	3.68	5.94	5.2	5.7	7.21	3.81	7.37	5.68	6.73	3.85	7.27	6.09	6.44	6.59	6.87	6.41
AT1G12550	Present only in bri1 cluster 1	oxidoreductase family protein	3.65	4.71	5.71	5.58	6.43	3.67	4.97	4.99	3.68	5.94	5.2	5.7	7.21	3.81	7.37	5.68	6.73	3.85	7.27	6.09	6.44	6.59	6.87	6.41
AT4G08360	Present only in bri1 cluster 1	[AT4G08360, KOW domain-containing protein];[AT4G08350, KOW domain-containing transcription factor family protein]	6.58	6.93	6.23	7.85	6.42	7.5	6.81	6.92	7.73	6.32	7.05	7.32	6.53	7.71	6.38	6.87	6.86	8.04	6.32	6.55	6.37	5.93	6.9	5.77
AT4G08360	Present in bri1 cluster 1 and en2 cluster 3	[AT4G08360, KOW domain-containing protein];[AT4G08350, KOW domain-containing transcription factor family protein]	6.58	6.93	6.23	7.85	6.42	7.5	6.81	6.92	7.73	6.32	7.05	7.32	6.53	7.71	6.38	6.87	6.86	8.04	6.32	6.55	6.37	5.93	6.9	5.77
AT2G10940	Present in bri1 cluster 1 and en2 cluster 3	protease inhibitor/seed storage/lipid transfer protein (LTP) family protein	2.76	3.71	3.33	3.51	6.37	3.22	3.04	2.95	3.46	3.52	2.38	2.45	3.05	3.35	3.17	3.19	3.02	2.92	3.01	6.99	2.85	3.37	2.59	3.82
AT2G10940	Present only in bri1 cluster 1	protease inhibitor/seed storage/lipid transfer protein (LTP) family protein	2.76	3.71	3.33	3.51	6.37	3.22	3.04	2.95	3.46	3.52	2.38	2.45	3.05	3.35	3.17	3.19	3.02	2.92	3.01	6.99	2.85	3.37	2.59	3.82
AT3G02670	Present only in bri1 cluster 1	proline-rich family protein	6.99	8.21	10.59	7.92	6.32	3.43	5.26	9.34	6.73	4.91	2.9	3.75	4.99	4.42	3	3.17	3.12	2.93	2.71	3.02	2.94	3.19	2.95	3.17
AT3G02670	Present in bri1 cluster 1 and en2 cluster 3	proline-rich family protein	6.99	8.21	10.59	7.92	6.32	3.43	5.26	9.34	6.73	4.91	2.9	3.75	4.99	4.42	3	3.17	3.12	2.93	2.71	3.02	2.94	3.19	2.95	3.17
AT3G62450	Present only in bri1 cluster 1	similar to hypothetical protein MtrDRAFT_AC140551g45v1 [Medicago truncatula] (GB:ABE91880.1)	5.65	6.67	5.85	6.46	6.05	5.69	6.87	6.73	6.62	6.04	6.07	6.57	6.64	7.62	6.73	6.12	6.59	7.56	6.01	6.06	6.58	6.18	6.55	5.93
AT3G62450	Present in bri1 cluster 1 and en2 cluster 3	similar to hypothetical protein MtrDRAFT_AC140551g45v1 [Medicago truncatula] (GB:ABE91880.1)	5.65	6.67	5.85	6.46	6.05	5.69	6.87	6.73	6.62	6.04	6.07	6.57	6.64	7.62	6.73	6.12	6.59	7.56	6.01	6.06	6.58	6.18	6.55	5.93
AT5G53250	Present only in bri1 cluster 1	AGP22/ATAGP22 (ARABINOGALACTAN PROTEINS 22)	4.13	6.03	7.71	4.28	6.03	3.24	4.82	5.14	4.02	6.22	2.33	2.58	3.19	3.4	3.8	2.52	7.38	3.87	3.6	2.87	2.83	3.82	3.16	3.59
AT5G53250	Present in bri1 cluster 1 and en2 cluster 2	AGP22/ATAGP22 (ARABINOGALACTAN PROTEINS 22)	4.13	6.03	7.71	4.28	6.03	3.24	4.82	5.14	4.02	6.22	2.33	2.58	3.19	3.4	3.8	2.52	7.38	3.87	3.6	2.87	2.83	3.82	3.16	3.59
AT3G18000	Present in bri1 cluster 1 and en2 cluster 2	NMT1 (N-METHYLTRANSFERASE 1); phosphoethanolamine N-methyltransferase	6.3	8.25	8.83	5.22	6	4.43	5.66	5.66	3.53	6.15	4.85	3.8	5.24	3.41	6.37	5.41	4.78	2.8	5.38	5.57	3.78	4.72	5.28	4.12
AT3G18000	Present only in bri1 cluster 1	NMT1 (N-METHYLTRANSFERASE 1); phosphoethanolamine N-methyltransferase	6.3	8.25	8.83	5.22	6	4.43	5.66	5.66	3.53	6.15	4.85	3.8	5.24	3.41	6.37	5.41	4.78	2.8	5.38	5.57	3.78	4.72	5.28	4.12
AT3G18000	Present in bri1 cluster 1 and en2 cluster 2	NMT1 (N-METHYLTRANSFERASE 1); phosphoethanolamine N-methyltransferase	6.3	8.25	8.83	5.22	6	4.43	5.66	5.66	3.53	6.15	4.85	3.8	5.24	3.41	6.37	5.41	4.78	2.8	5.38	5.57	3.78	4.72	5.28	4.12
AT2G39500	Present only in bri1 cluster 1	similar to Os01g0974800 [Oryza sativa (japonica cultivar-group)] (GB:NP_001045558.1)	5.92	3.18	4.53	3.43	5.87	6.61	3.57	4.57	3.42	4.61	5.75	5.72	5.37	2.72	6.03	6.11	5.72	3.44	4.62	5.42	5.41	5.47	4.5	4.24
AT2G39500	Present in bri1 cluster 1 and en2 cluster 3	similar to Os01g0974800 [Oryza sativa (japonica cultivar-group)] (GB:NP_001045558.1)	5.92	3.18	4.53	3.43	5.87	6.61	3.57	4.57	3.42	4.61	5.75	5.72	5.37	2.72	6.03	6.11	5.72	3.44	4.62	5.42	5.41	5.47	4.5	4.24
AT1G02190	Present only in bri1 cluster 1	CER1 protein, putative	3.48	4.4	3.64	3.88	5.86	3.58	3.63	3.8	3.55	3.69	3.15	3.32	3.76	3.76	3.62	3.4	3.44	3.6	3.65	3.46	3.57	3.76	3.33	3.68
AT1G02190	Present in bri1 cluster 1 and en2 cluster 2	CER1 protein, putative	3.48	4.4	3.64	3.88	5.86	3.58	3.63	3.8	3.55	3.69	3.15	3.32	3.76	3.76	3.62	3.4	3.44	3.6	3.65	3.46	3.57	3.76	3.33	3.68
AT5G63570	Present only in bri1 cluster 1	GSA1 (GLUTAMATE-1-SEMIALDEHYDE-2,1-AMINOMUTASE); glutamate-1-semialdehyde 2,1-aminomutase	5.62	6.56	7.2	6.29	5.86	5.97	6.6	7.41	6.51	5.95	6.36	6	6.84	6	6.14	7.07	6.43	5.62	6.31	5.72	5.4	5.8	5.47	5.64
AT5G63570	Present in bri1 cluster 1 and en2 cluster 2	GSA1 (GLUTAMATE-1-SEMIALDEHYDE-2,1-AMINOMUTASE); glutamate-1-semialdehyde 2,1-aminomutase	5.62	6.56	7.2	6.29	5.86	5.97	6.6	7.41	6.51	5.95	6.36	6	6.84	6	6.14	7.07	6.43	5.62	6.31	5.72	5.4	5.8	5.47	5.64
AT2G21140	Present only in bri1 cluster 1	ATPRP2 (PROLINE-RICH PROTEIN 2)	2.12	2.69	2.48	2.41	5.84	2.36	2.8	2.34	2.93	4.32	2.16	2.43	2.27	3.06	2.53	2.43	2.68	2.31	2.42	2.61	2.38	2.42	2.19	2.46
AT2G21140	Present in bri1 cluster 1 and en2 cluster 3	ATPRP2 (PROLINE-RICH PROTEIN 2)	2.12	2.69	2.48	2.41	5.84	2.36	2.8	2.34	2.93	4.32	2.16	2.43	2.27	3.06	2.53	2.43	2.68	2.31	2.42	2.61	2.38	2.42	2.19	2.46
AT1G01420	Present only in bri1 cluster 1	UDP-glucoronosyl/UDP-glucosyl transferase family protein	2.52	2.86	2.77	2.89	5.7	2.7	2.66	2.53	2.93	4.89	2.15	2.76	2.75	2.94	3.44	2.49	2.54	3.67	2.92	2.68	3.62	4.6	2.83	2.97
AT1G01420	Present in bri1 cluster 1 and en2 cluster 2	UDP-glucoronosyl/UDP-glucosyl transferase family protein	2.52	2.86	2.77	2.89	5.7	2.7	2.66	2.53	2.93	4.89	2.15	2.76	2.75	2.94	3.44	2.49	2.54	3.67	2.92	2.68	3.62	4.6	2.83	2.97
AT1G05270	Present only in bri1 cluster 1	TraB family protein	5.1	4.89	4.27	4.69	5.7	5.37	5.33	4.28	4.88	6.45	4.56	4.65	4.26	4.5	5.79	4.96	5.58	4.66	6.47	5.53	5.42	5.66	5.47	6.92
AT1G05270	Present in bri1 cluster 1 and en2 cluster 3	TraB family protein	5.1	4.89	4.27	4.69	5.7	5.37	5.33	4.28	4.88	6.45	4.56	4.65	4.26	4.5	5.79	4.96	5.58	4.66	6.47	5.53	5.42	5.66	5.47	6.92
AT4G00390	Present in bri1 cluster 1 and en2 cluster 3	transcription regulator	8.69	4.9	3.45	4.35	5.58	5.89	4.64	2.9	4	5.51	4.37	5.31	3.63	4.25	5.54	2.47	3.7	3.41	3.99	2.17	2.45	2.46	2.47	4.16
AT4G00390	Present only in bri1 cluster 1	transcription regulator	8.69	4.9	3.45	4.35	5.58	5.89	4.64	2.9	4	5.51	4.37	5.31	3.63	4.25	5.54	2.47	3.7	3.41	3.99	2.17	2.45	2.46	2.47	4.16
AT5G24770	Present only in bri1 cluster 1	[AT5G24770, VSP2 (VEGETATIVE STORAGE PROTEIN 2); acid phosphatase];[AT5G24780, VSP1 (VEGETATIVE STORAGE PROTEIN 1); acid phosphatase]	1.87	2.37	2.35	2.25	5.55	1.88	1.8	1.93	2.18	2.08	1.71	1.82	2.09	2.26	3.22	1.85	2.02	2.03	2.97	2.01	1.94	1.95	1.88	2.36
AT5G24770	Present in bri1 cluster 1 and en2 cluster 3	[AT5G24770, VSP2 (VEGETATIVE STORAGE PROTEIN 2); acid phosphatase];[AT5G24780, VSP1 (VEGETATIVE STORAGE PROTEIN 1); acid phosphatase]	1.87	2.37	2.35	2.25	5.55	1.88	1.8	1.93	2.18	2.08	1.71	1.82	2.09	2.26	3.22	1.85	2.02	2.03	2.97	2.01	1.94	1.95	1.88	2.36
AT5G24780	Present only in bri1 cluster 1	[AT5G24770, VSP2 (VEGETATIVE STORAGE PROTEIN 2); acid phosphatase];[AT5G24780, VSP1 (VEGETATIVE STORAGE PROTEIN 1); acid phosphatase]	1.87	2.37	2.35	2.25	5.55	1.88	1.8	1.93	2.18	2.08	1.71	1.82	2.09	2.26	3.22	1.85	2.02	2.03	2.97	2.01	1.94	1.95	1.88	2.36
AT5G24780	Present in bri1 cluster 1 and en2 cluster 3	[AT5G24770, VSP2 (VEGETATIVE STORAGE PROTEIN 2); acid phosphatase];[AT5G24780, VSP1 (VEGETATIVE STORAGE PROTEIN 1); acid phosphatase]	1.87	2.37	2.35	2.25	5.55	1.88	1.8	1.93	2.18	2.08	1.71	1.82	2.09	2.26	3.22	1.85	2.02	2.03	2.97	2.01	1.94	1.95	1.88	2.36
AT5G15120	Present only in bri1 cluster 1	similar to unknown protein [Arabidopsis thaliana] (TAIR:AT5G39890.1); similar to unknown protein [Oryza sativa (japonica cultivar-group)] (GB:BAB03364.1); similar to Os01g0185500 [Oryza sativa (japonica cultivar-group)] (GB:NP_001042241.1); contains Inter	2.45	2.24	3.86	2.46	5.48	2.88	3.23	2.57	2.36	2.81	4.04	4	2.75	2.56	3.19	4.67	3.87	2.92	3.06	6.68	5.65	6.06	5.26	4.42
AT5G15120	Present in bri1 cluster 1 and en2 cluster 2	similar to unknown protein [Arabidopsis thaliana] (TAIR:AT5G39890.1); similar to unknown protein [Oryza sativa (japonica cultivar-group)] (GB:BAB03364.1); similar to Os01g0185500 [Oryza sativa (japonica cultivar-group)] (GB:NP_001042241.1); contains Inter	2.45	2.24	3.86	2.46	5.48	2.88	3.23	2.57	2.36	2.81	4.04	4	2.75	2.56	3.19	4.67	3.87	2.92	3.06	6.68	5.65	6.06	5.26	4.42
AT5G37980	Present in bri1 cluster 1 and en2 cluster 2	NADP-dependent oxidoreductase, putative	2.38	2.19	2.88	2.52	5.46	2.55	2.51	2.5	2.96	5.79	1.81	2.35	2.4	2.69	3.24	2.39	2.78	2.61	3.35	2.54	2.18	2.4	2.37	2.95
AT5G37980	Present only in bri1 cluster 1	NADP-dependent oxidoreductase, putative	2.38	2.19	2.88	2.52	5.46	2.55	2.51	2.5	2.96	5.79	1.81	2.35	2.4	2.69	3.24	2.39	2.78	2.61	3.35	2.54	2.18	2.4	2.37	2.95
AT5G50360	Present in bri1 cluster 1 and en2 cluster 2	similar to unknown protein [Arabidopsis thaliana] (TAIR:AT5G63350.1); similar to hypothetical protein MtrDRAFT_AC135505g13v1 [Medicago truncatula] (GB:ABE82027.1)	3.96	4.2	3.92	6.11	5.44	4.11	4.79	4.04	4.51	7.56	3.33	3.99	4.18	4.62	7.77	3.64	4.18	4.8	8.87	7.95	6.21	6.86	6.72	8.85
AT5G50360	Present only in bri1 cluster 1	similar to unknown protein [Arabidopsis thaliana] (TAIR:AT5G63350.1); similar to hypothetical protein MtrDRAFT_AC135505g13v1 [Medicago truncatula] (GB:ABE82027.1)	3.96	4.2	3.92	6.11	5.44	4.11	4.79	4.04	4.51	7.56	3.33	3.99	4.18	4.62	7.77	3.64	4.18	4.8	8.87	7.95	6.21	6.86	6.72	8.85
AT1G25420	Present in bri1 cluster 1 and en2 cluster 3	similar to unknown protein [Arabidopsis thaliana] (TAIR:AT1G34220.2); similar to hypothetical protein [Solanum tuberosum] (GB:BAE46414.1); similar to Os08g0175200 [Oryza sativa (japonica cultivar-group)] (GB:NP_001061111.1); similar to Os01g0687700 [Oryza	3.86	4.24	4.12	3.53	5.43	4.42	3.76	3.52	3.02	4.37	4.84	4.44	4.02	3.33	5.35	4.45	4.84	3.47	4.71	4.77	4.91	5.13	5.31	5.05
AT1G25420	Present only in bri1 cluster 1	similar to unknown protein [Arabidopsis thaliana] (TAIR:AT1G34220.2); similar to hypothetical protein [Solanum tuberosum] (GB:BAE46414.1); similar to Os08g0175200 [Oryza sativa (japonica cultivar-group)] (GB:NP_001061111.1); similar to Os01g0687700 [Oryza	3.86	4.24	4.12	3.53	5.43	4.42	3.76	3.52	3.02	4.37	4.84	4.44	4.02	3.33	5.35	4.45	4.84	3.47	4.71	4.77	4.91	5.13	5.31	5.05
AT3G21360	Present only in bri1 cluster 1	oxidoreductase	3.55	4.08	4.65	3.53	5.42	3.14	4.86	4.15	3.68	4.74	4	4.53	4.29	3.16	6.12	4.18	4.27	3.54	4.95	4.93	4.48	4.94	3.92	4.22
AT3G21360	Present in bri1 cluster 1 and en2 cluster 2	oxidoreductase	3.55	4.08	4.65	3.53	5.42	3.14	4.86	4.15	3.68	4.74	4	4.53	4.29	3.16	6.12	4.18	4.27	3.54	4.95	4.93	4.48	4.94	3.92	4.22
AT1G51040	Present in bri1 cluster 1 and en2 cluster 3	[AT1G49340, ATPI4K ALPHA (Arabidopsis thaliana phosphatidylinositol 4-kinase alpha); inositol or phosphatidylinositol kinase];[AT1G51040, phosphatidylinositol 4-kinase, putative]	4.54	5.52	4.74	5.5	5.36	4.46	5.18	3.87	5.53	5.29	5.1	3.6	4.45	5.39	4.67	4.04	4.94	4.71	5.29	3.59	3.63	3.77	4.07	4.66
AT1G51040	Present only in bri1 cluster 1	[AT1G49340, ATPI4K ALPHA (Arabidopsis thaliana phosphatidylinositol 4-kinase alpha); inositol or phosphatidylinositol kinase];[AT1G51040, phosphatidylinositol 4-kinase, putative]	4.54	5.52	4.74	5.5	5.36	4.46	5.18	3.87	5.53	5.29	5.1	3.6	4.45	5.39	4.67	4.04	4.94	4.71	5.29	3.59	3.63	3.77	4.07	4.66
AT1G35550	Present in bri1 cluster 1 and en2 cluster 3	elongation factor Tu C-terminal domain-containing protein	6.16	6.5	5.9	5.63	5.35	5.76	5.79	5.98	5.17	5.41	5.77	5.7	6.29	5.62	5.88	5.5	5.29	5.57	5.55	5.5	5.72	5.77	5.14	5.2
AT2G41290	Present in bri1 cluster 1 and en2 cluster 2	strictosidine synthase family protein	6.24	7.09	9.17	7.81	5.25	5.45	7.66	8.72	8.81	5.39	7.25	6.28	6.83	8.38	3.67	6.16	5.43	3.54	4.78	8.25	8.11	8.92	7.53	7.24
AT2G41290	Present only in bri1 cluster 1	strictosidine synthase family protein	6.24	7.09	9.17	7.81	5.25	5.45	7.66	8.72	8.81	5.39	7.25	6.28	6.83	8.38	3.67	6.16	5.43	3.54	4.78	8.25	8.11	8.92	7.53	7.24
AT5G26110	Present in bri1 cluster 1 and en2 cluster 2	ATP binding / protein kinase/ protein serine/threonine kinase	6.98	5.3	6.38	5.58	5.11	6.1	5.3	5.34	5.01	4.7	6.61	6.52	5.99	4.98	5.72	5.81	5.48	5.27	5.16	4.66	5.55	5.22	5.77	5
AT5G26110	Present only in bri1 cluster 1	ATP binding / protein kinase/ protein serine/threonine kinase	6.98	5.3	6.38	5.58	5.11	6.1	5.3	5.34	5.01	4.7	6.61	6.52	5.99	4.98	5.72	5.81	5.48	5.27	5.16	4.66	5.55	5.22	5.77	5
AT3G11170	Present only in bri1 cluster 1	[AT3G11170, FAD7 (FATTY ACID DESATURASE 7); omega-3 fatty acid desaturase];[AT5G05580, FAD8 (FATTY ACID DESATURASE 8); omega-3 fatty acid desaturase]	5.4	3.79	6.71	3.31	5	4.82	3.57	6.67	3.54	4.49	6.44	6	6.6	5.41	4.07	6.65	5.56	3.14	4.12	4.92	6.16	5.39	5.34	3.74
AT3G11170	Present in bri1 cluster 1 and en2 cluster 3	[AT3G11170, FAD7 (FATTY ACID DESATURASE 7); omega-3 fatty acid desaturase];[AT5G05580, FAD8 (FATTY ACID DESATURASE 8); omega-3 fatty acid desaturase]	5.4	3.79	6.71	3.31	5	4.82	3.57	6.67	3.54	4.49	6.44	6	6.6	5.41	4.07	6.65	5.56	3.14	4.12	4.92	6.16	5.39	5.34	3.74
AT3G60480	Present only in bri1 cluster 1	similar to Os04g0549400 [Oryza sativa (japonica cultivar-group)] (GB:NP_001053483.1)	5	6.03	5.68	5.45	4.95	5.41	6.02	5.69	5.63	4.96	5.36	4.69	5.89	6.16	5.23	4.96	5.57	5.51	5.2	5.28	5.22	5.29	5.93	4.96
AT3G60480	Present in bri1 cluster 1 and en2 cluster 2	similar to Os04g0549400 [Oryza sativa (japonica cultivar-group)] (GB:NP_001053483.1)	5	6.03	5.68	5.45	4.95	5.41	6.02	5.69	5.63	4.96	5.36	4.69	5.89	6.16	5.23	4.96	5.57	5.51	5.2	5.28	5.22	5.29	5.93	4.96
AT5G09500	Present only in bri1 cluster 1	40S ribosomal protein S15 (RPS15C)	6.85	8.93	10.15	8.78	4.89	4.96	7.19	9.45	9.13	5.17	4.36	5.26	6.52	8.13	4.29	4	3.83	7.43	3.89	4.02	3.79	4.1	3.45	3.76
AT5G09500	Present in bri1 cluster 1 and en2 cluster 2	40S ribosomal protein S15 (RPS15C)	6.85	8.93	10.15	8.78	4.89	4.96	7.19	9.45	9.13	5.17	4.36	5.26	6.52	8.13	4.29	4	3.83	7.43	3.89	4.02	3.79	4.1	3.45	3.76
AT1G59700	Present only in bri1 cluster 1	ATGSTU16 (Arabidopsis thaliana Glutathione S-transferase (class tau) 16); glutathione transferase	3.23	3.24	3.44	3.45	4.83	3.05	3.5	3.36	3.34	4.45	2.95	4.15	5.64	3.5	5.28	4.58	7.65	3.83	5.9	7.28	5.74	7.11	7.13	5.49
AT1G59700	Present in bri1 cluster 1 and en2 cluster 3	ATGSTU16 (Arabidopsis thaliana Glutathione S-transferase (class tau) 16); glutathione transferase	3.23	3.24	3.44	3.45	4.83	3.05	3.5	3.36	3.34	4.45	2.95	4.15	5.64	3.5	5.28	4.58	7.65	3.83	5.9	7.28	5.74	7.11	7.13	5.49
AT2G36120	Present only in bri1 cluster 1		5.24	5.96	5.34	5.84	4.79	5.68	5.62	5.38	5.99	5.23	4.36	4.59	4.91	5.7	5.09	4.98	4.91	5.39	5.08	5.58	5.42	5.69	5.76	5.92
AT2G36120	Present in bri1 cluster 1 and en2 cluster 3		5.24	5.96	5.34	5.84	4.79	5.68	5.62	5.38	5.99	5.23	4.36	4.59	4.91	5.7	5.09	4.98	4.91	5.39	5.08	5.58	5.42	5.69	5.76	5.92
AT5G03795	Present in bri1 cluster 1 and en2 cluster 2	similar to exostosin family protein [Arabidopsis thaliana] (TAIR:AT3G07620.1); similar to Os07g0188700 [Oryza sativa (japonica cultivar-group)] (GB:NP_001059081.1); similar to EXO [Cucumis melo] (GB:AAU04753.1); contains InterPro domain Exostosin-like; (I	3.99	3.48	3.14	3.83	4.79	4.15	3.57	3.07	3.31	3.75	4.44	3	2.9	3.17	4.07	4.31	3.09	3.21	2.77	5.3	6.25	6.21	5.53	3.68
AT5G03795	Present only in bri1 cluster 1	similar to exostosin family protein [Arabidopsis thaliana] (TAIR:AT3G07620.1); similar to Os07g0188700 [Oryza sativa (japonica cultivar-group)] (GB:NP_001059081.1); similar to EXO [Cucumis melo] (GB:AAU04753.1); contains InterPro domain Exostosin-like; (I	3.99	3.48	3.14	3.83	4.79	4.15	3.57	3.07	3.31	3.75	4.44	3	2.9	3.17	4.07	4.31	3.09	3.21	2.77	5.3	6.25	6.21	5.53	3.68
AT2G43060	Present only in bri1 cluster 1	transcription factor	2.9	3.85	2.83	4.8	4.78	3.09	3.59	3.25	3.74	6.96	2.43	2.9	2.73	4.01	6.12	2.68	2.98	5.32	9.49	2.69	3.82	3.35	3.86	8.43
AT2G43060	Present in bri1 cluster 1 and en2 cluster 3	transcription factor	2.9	3.85	2.83	4.8	4.78	3.09	3.59	3.25	3.74	6.96	2.43	2.9	2.73	4.01	6.12	2.68	2.98	5.32	9.49	2.69	3.82	3.35	3.86	8.43
AT3G18000	Present in bri1 cluster 1 and en2 cluster 2	NMT1 (N-METHYLTRANSFERASE 1); phosphoethanolamine N-methyltransferase	4.56	7.03	7.55	3.82	4.74	3.06	3.77	5.56	3.94	6.09	3.26	3.38	4.84	3.21	5.35	4.77	3.36	3.73	4.25	5.21	3.69	4.36	4.8	3.94
AT3G18000	Present only in bri1 cluster 1	NMT1 (N-METHYLTRANSFERASE 1); phosphoethanolamine N-methyltransferase	4.56	7.03	7.55	3.82	4.74	3.06	3.77	5.56	3.94	6.09	3.26	3.38	4.84	3.21	5.35	4.77	3.36	3.73	4.25	5.21	3.69	4.36	4.8	3.94
AT3G18000	Present in bri1 cluster 1 and en2 cluster 2	NMT1 (N-METHYLTRANSFERASE 1); phosphoethanolamine N-methyltransferase	4.56	7.03	7.55	3.82	4.74	3.06	3.77	5.56	3.94	6.09	3.26	3.38	4.84	3.21	5.35	4.77	3.36	3.73	4.25	5.21	3.69	4.36	4.8	3.94
AT5G44450	Present only in bri1 cluster 1	similar to unknown protein [Oryza sativa (japonica cultivar-group)] (GB:AAK09232.1); contains InterPro domain SAM (and some other nucleotide) binding motif; (InterPro:IPR000051); contains InterPro domain Generic methyltransferase; (InterPro:IPR001601); co	5.34	4.44	5.74	3.18	4.74	5.52	3.68	5.26	4.45	5.2	5.51	5.51	5.6	4.28	5.65	5.15	5.41	5.27	5.52	4.23	4.5	4.41	4.62	4.74
AT5G44450	Present in bri1 cluster 1 and en2 cluster 2	similar to unknown protein [Oryza sativa (japonica cultivar-group)] (GB:AAK09232.1); contains InterPro domain SAM (and some other nucleotide) binding motif; (InterPro:IPR000051); contains InterPro domain Generic methyltransferase; (InterPro:IPR001601); co	5.34	4.44	5.74	3.18	4.74	5.52	3.68	5.26	4.45	5.2	5.51	5.51	5.6	4.28	5.65	5.15	5.41	5.27	5.52	4.23	4.5	4.41	4.62	4.74
AT4G00170	Present in bri1 cluster 1 and en2 cluster 3	vesicle-associated membrane family protein / VAMP family protein	5.27	4.37	4.9	5.62	4.73	4.84	4.3	5.2	6.63	4.47	5.24	4.47	5.32	6.37	4.79	4.38	4.47	6.5	4.98	4.58	5.03	4.48	3.79	5.2
AT4G00170	Present only in bri1 cluster 1	vesicle-associated membrane family protein / VAMP family protein	5.27	4.37	4.9	5.62	4.73	4.84	4.3	5.2	6.63	4.47	5.24	4.47	5.32	6.37	4.79	4.38	4.47	6.5	4.98	4.58	5.03	4.48	3.79	5.2
AT4G34760	Present only in bri1 cluster 1	auxin-responsive family protein	2.02	2.21	2.04	2.6	4.73	1.97	2.2	2.12	2.09	2.22	4.56	1.88	2.21	2.5	2.58	4.02	2.05	2.06	1.97	6.65	3.83	2.29	1.93	2.52
AT4G34760	Present in bri1 cluster 1 and en2 cluster 2	auxin-responsive family protein	2.02	2.21	2.04	2.6	4.73	1.97	2.2	2.12	2.09	2.22	4.56	1.88	2.21	2.5	2.58	4.02	2.05	2.06	1.97	6.65	3.83	2.29	1.93	2.52
AT1G66050	Present only in bri1 cluster 1	[AT1G66040, zinc finger (C3HC4-type RING finger) family protein];[AT1G66050, zinc finger (C3HC4-type RING finger) family protein];[AT5G39550, zinc finger (C3HC4-type RING finger) family protein]	8.85	7.26	8.39	7.73	4.66	8.08	7.76	8.18	7.9	5.14	7.96	8.54	8.05	7.34	3.83	6.65	7.14	7.06	4.22	3.69	4.44	4.09	5.48	2.63
AT1G66050	Present in bri1 cluster 1 and en2 cluster 3	[AT1G66040, zinc finger (C3HC4-type RING finger) family protein];[AT1G66050, zinc finger (C3HC4-type RING finger) family protein];[AT5G39550, zinc finger (C3HC4-type RING finger) family protein]	8.85	7.26	8.39	7.73	4.66	8.08	7.76	8.18	7.9	5.14	7.96	8.54	8.05	7.34	3.83	6.65	7.14	7.06	4.22	3.69	4.44	4.09	5.48	2.63
AT5G39550	Present in bri1 cluster 1 and en2 cluster 3	[AT1G66040, zinc finger (C3HC4-type RING finger) family protein];[AT1G66050, zinc finger (C3HC4-type RING finger) family protein];[AT5G39550, zinc finger (C3HC4-type RING finger) family protein]	8.85	7.26	8.39	7.73	4.66	8.08	7.76	8.18	7.9	5.14	7.96	8.54	8.05	7.34	3.83	6.65	7.14	7.06	4.22	3.69	4.44	4.09	5.48	2.63
AT5G39550	Present only in bri1 cluster 1	[AT1G66040, zinc finger (C3HC4-type RING finger) family protein];[AT1G66050, zinc finger (C3HC4-type RING finger) family protein];[AT5G39550, zinc finger (C3HC4-type RING finger) family protein]	8.85	7.26	8.39	7.73	4.66	8.08	7.76	8.18	7.9	5.14	7.96	8.54	8.05	7.34	3.83	6.65	7.14	7.06	4.22	3.69	4.44	4.09	5.48	2.63
AT5G46960	Present in bri1 cluster 1 and en2 cluster 3	[AT5G46960, invertase/pectin methylesterase inhibitor family protein];[AT5G46950, invertase/pectin methylesterase inhibitor family protein]	9.1	11.71	9	6.72	4.6	8.85	12.08	10.35	6.88	5.83	5.47	7.26	9.23	6.27	3.6	1.9	2.31	2.76	4.4	1.99	1.89	1.99	2.23	2.54
AT5G46960	Present only in bri1 cluster 1	[AT5G46960, invertase/pectin methylesterase inhibitor family protein];[AT5G46950, invertase/pectin methylesterase inhibitor family protein]	9.1	11.71	9	6.72	4.6	8.85	12.08	10.35	6.88	5.83	5.47	7.26	9.23	6.27	3.6	1.9	2.31	2.76	4.4	1.99	1.89	1.99	2.23	2.54
AT1G25320	Present in bri1 cluster 1 and en2 cluster 3	leucine-rich repeat transmembrane protein kinase, putative	4.45	2.62	2.87	2.94	4.55	5.27	2.15	3.13	2.91	4.89	5.96	6.99	6.41	2.8	5.49	4.93	6.82	2.84	4.6	6.42	6.77	5.55	5.72	4.43
AT1G25320	Present only in bri1 cluster 1	leucine-rich repeat transmembrane protein kinase, putative	4.45	2.62	2.87	2.94	4.55	5.27	2.15	3.13	2.91	4.89	5.96	6.99	6.41	2.8	5.49	4.93	6.82	2.84	4.6	6.42	6.77	5.55	5.72	4.43
AT1G25320	Present in bri1 cluster 1 and en2 cluster 3	leucine-rich repeat transmembrane protein kinase, putative	4.45	2.62	2.87	2.94	4.55	5.27	2.15	3.13	2.91	4.89	5.96	6.99	6.41	2.8	5.49	4.93	6.82	2.84	4.6	6.42	6.77	5.55	5.72	4.43
AT4G01480	Present only in bri1 cluster 1	inorganic pyrophosphatase, putative (soluble) / pyrophosphate phospho-hydrolase, putative / PPase, putative	2.22	3.13	2.15	2.32	4.51	1.97	3.64	2.03	2.22	4.26	2.1	2.31	2.29	2.87	6.03	2.08	1.99	2.39	2.77	1.94	2.15	2.02	2.16	2.84
AT4G01480	Present in bri1 cluster 1 and en2 cluster 2	inorganic pyrophosphatase, putative (soluble) / pyrophosphate phospho-hydrolase, putative / PPase, putative	2.22	3.13	2.15	2.32	4.51	1.97	3.64	2.03	2.22	4.26	2.1	2.31	2.29	2.87	6.03	2.08	1.99	2.39	2.77	1.94	2.15	2.02	2.16	2.84
AT1G68530	Present only in bri1 cluster 1	CUT1 (CUTICULAR 1); acyltransferase	2.75	2.82	2.71	3.48	4.44	5.26	2.78	2.94	2.88	4.44	4.78	3.08	2.58	2.91	5.76	5.23	3.01	2.66	8.09	4.64	5.15	4.91	2.9	6.02
AT1G68530	Present in bri1 cluster 1 and en2 cluster 2	CUT1 (CUTICULAR 1); acyltransferase	2.75	2.82	2.71	3.48	4.44	5.26	2.78	2.94	2.88	4.44	4.78	3.08	2.58	2.91	5.76	5.23	3.01	2.66	8.09	4.64	5.15	4.91	2.9	6.02
AT3G03240	Present in bri1 cluster 1 and en2 cluster 2	esterase/lipase/thioesterase family protein	5.05	7.99	8.75	7.53	4.43	3.65	7.86	5.46	9.19	3.13	2.19	2.71	2.67	9.58	2.53	2.65	3.5	10.03	3.11	3.17	9.23	9.23	9.69	4.7
AT3G03240	Present only in bri1 cluster 1	esterase/lipase/thioesterase family protein	5.05	7.99	8.75	7.53	4.43	3.65	7.86	5.46	9.19	3.13	2.19	2.71	2.67	9.58	2.53	2.65	3.5	10.03	3.11	3.17	9.23	9.23	9.69	4.7
AT1G11220	Present in bri1 cluster 1 and en2 cluster 2	similar to unknown protein [Arabidopsis thaliana] (TAIR:AT1G11230.1); similar to cotton fiber expressed protein 1 [Gossypium hirsutum] (GB:AAC33276.1); contains InterPro domain Protein of unknown function DUF761, plant; (InterPro:IPR008480)	5.45	3.97	3.67	3.2	4.4	5.56	3.86	3.84	3.6	3.71	5.3	4.06	4.28	3.73	3.68	4.82	4.45	3	3.54	3.58	3.19	3.47	3.72	3.94
AT1G11220	Present only in bri1 cluster 1	similar to unknown protein [Arabidopsis thaliana] (TAIR:AT1G11230.1); similar to cotton fiber expressed protein 1 [Gossypium hirsutum] (GB:AAC33276.1); contains InterPro domain Protein of unknown function DUF761, plant; (InterPro:IPR008480)	5.45	3.97	3.67	3.2	4.4	5.56	3.86	3.84	3.6	3.71	5.3	4.06	4.28	3.73	3.68	4.82	4.45	3	3.54	3.58	3.19	3.47	3.72	3.94
AT1G51210	Present only in bri1 cluster 1	UDP-glucoronosyl/UDP-glucosyl transferase family protein	4.5	5.71	7.06	9.88	4.39	4.32	4.36	5.4	10.23	5.11	3.62	4.93	4.87	10.27	3.86	4.03	3.95	6.59	5.59	4.43	4.15	4.49	4.64	4.89
AT1G51210	Present in bri1 cluster 1 and en2 cluster 2	UDP-glucoronosyl/UDP-glucosyl transferase family protein	4.5	5.71	7.06	9.88	4.39	4.32	4.36	5.4	10.23	5.11	3.62	4.93	4.87	10.27	3.86	4.03	3.95	6.59	5.59	4.43	4.15	4.49	4.64	4.89
AT2G31070	Present in bri1 cluster 1 and en2 cluster 2	TCP10 (TCP domain protein 10); transcription factor	1.99	2.32	2.28	2.18	4.39	1.86	2.1	1.91	2.15	5.32	2.43	2.02	1.98	2.26	3.14	4.31	2.3	2.11	2.38	3.73	2	2.31	2.39	2.22
AT2G31070	Present only in bri1 cluster 1	TCP10 (TCP domain protein 10); transcription factor	1.99	2.32	2.28	2.18	4.39	1.86	2.1	1.91	2.15	5.32	2.43	2.02	1.98	2.26	3.14	4.31	2.3	2.11	2.38	3.73	2	2.31	2.39	2.22
AT5G51850	Present in bri1 cluster 1 and en2 cluster 2	similar to unknown protein [Arabidopsis thaliana] (TAIR:AT5G62170.1); similar to OSJNBb0085F13.7 [Oryza sativa (japonica cultivar-group)] (GB:CAE02760.2); similar to B0616E02-H0507E05.9 [Oryza sativa (indica cultivar-group)] (GB:CAH67833.1)	5.41	2.93	2.92	2.86	4.37	4.37	2.52	2.47	2.79	3.85	3.59	3.61	2.39	2.67	3.16	3.74	2.63	2.31	2.42	3.6	3.43	2.76	2.36	2.43
AT5G51850	Present only in bri1 cluster 1	similar to unknown protein [Arabidopsis thaliana] (TAIR:AT5G62170.1); similar to OSJNBb0085F13.7 [Oryza sativa (japonica cultivar-group)] (GB:CAE02760.2); similar to B0616E02-H0507E05.9 [Oryza sativa (indica cultivar-group)] (GB:CAH67833.1)	5.41	2.93	2.92	2.86	4.37	4.37	2.52	2.47	2.79	3.85	3.59	3.61	2.39	2.67	3.16	3.74	2.63	2.31	2.42	3.6	3.43	2.76	2.36	2.43
AT3G25740	Present in bri1 cluster 1 and en2 cluster 3	MAP1B (METHIONINE AMINOPEPTIDASE 1C); metalloexopeptidase	3.3	2.56	4.35	5.64	4.34	4.08	3.06	4.91	5.82	5.02	4.22	4.3	5.13	6.6	4.89	4.42	3.96	5.22	4.08	3.71	2.91	2.9	3.07	3.28
AT3G25740	Present only in bri1 cluster 1	MAP1B (METHIONINE AMINOPEPTIDASE 1C); metalloexopeptidase	3.3	2.56	4.35	5.64	4.34	4.08	3.06	4.91	5.82	5.02	4.22	4.3	5.13	6.6	4.89	4.42	3.96	5.22	4.08	3.71	2.91	2.9	3.07	3.28
AT5G55760	Present only in bri1 cluster 1	SRT1 (SIRTUIN 1); DNA binding	5.64	3.18	2.88	4.38	4.26	5.8	4.21	2.72	5.43	5.16	5.26	3.88	2.71	3.41	4.83	4.22	4.2	3.14	4.44	4.96	4.88	5.12	5	4.13
AT5G55760	Present in bri1 cluster 1 and en2 cluster 2	SRT1 (SIRTUIN 1); DNA binding	5.64	3.18	2.88	4.38	4.26	5.8	4.21	2.72	5.43	5.16	5.26	3.88	2.71	3.41	4.83	4.22	4.2	3.14	4.44	4.96	4.88	5.12	5	4.13
AT1G78820	Present only in bri1 cluster 1	[AT1G78820, curculin-like (mannose-binding) lectin family protein / PAN domain-containing protein];[AT1G78830, curculin-like (mannose-binding) lectin family protein]	2.19	2.3	2.8	2.37	4.19	2.3	2.84	2.63	2.32	2.4	1.99	2.13	3.88	2.78	3.64	3.56	2.06	2.18	2.27	2.78	1.95	2.23	2.12	2.4
AT1G78820	Present in bri1 cluster 1 and en2 cluster 2	[AT1G78820, curculin-like (mannose-binding) lectin family protein / PAN domain-containing protein];[AT1G78830, curculin-like (mannose-binding) lectin family protein]	2.19	2.3	2.8	2.37	4.19	2.3	2.84	2.63	2.32	2.4	1.99	2.13	3.88	2.78	3.64	3.56	2.06	2.18	2.27	2.78	1.95	2.23	2.12	2.4
AT1G70900	Present only in bri1 cluster 1	similar to unknown protein [Arabidopsis thaliana] (TAIR:AT1G23110.1); similar to conserved hypothetical protein [Medicago truncatula] (GB:ABE89195.1)	3.43	3.49	2.37	3.13	4.16	4	3.75	3.02	2.73	3.33	4.5	4	3.85	2.71	3.74	4.82	4.15	4.18	3.57	5.74	5.95	5.23	5.51	3.72
AT1G70900	Present in bri1 cluster 1 and en2 cluster 2	similar to unknown protein [Arabidopsis thaliana] (TAIR:AT1G23110.1); similar to conserved hypothetical protein [Medicago truncatula] (GB:ABE89195.1)	3.43	3.49	2.37	3.13	4.16	4	3.75	3.02	2.73	3.33	4.5	4	3.85	2.71	3.74	4.82	4.15	4.18	3.57	5.74	5.95	5.23	5.51	3.72
AT5G37055	Present in bri1 cluster 1 and en2 cluster 3	zinc finger (HIT type) family protein	4.2	4.38	5.03	3.99	4.12	3.83	4.63	5.5	4.91	4.61	4.62	4.43	4.84	4.61	3.99	5.13	3.93	5.57	3.81	4.79	4.09	4.13	3.97	3.82
AT5G37055	Present only in bri1 cluster 1	zinc finger (HIT type) family protein	4.2	4.38	5.03	3.99	4.12	3.83	4.63	5.5	4.91	4.61	4.62	4.43	4.84	4.61	3.99	5.13	3.93	5.57	3.81	4.79	4.09	4.13	3.97	3.82
AT1G12970	Present only in bri1 cluster 1	leucine-rich repeat family protein	3.48	4.49	5.71	5.85	4.08	3.27	3.69	5.34	6.04	3.29	3.48	3.56	3.85	4.71	3.99	3.17	3.14	3.26	3.41	3.28	3.67	3.36	3.5	3.79
AT1G12970	Present in bri1 cluster 1 and en2 cluster 3	leucine-rich repeat family protein	3.48	4.49	5.71	5.85	4.08	3.27	3.69	5.34	6.04	3.29	3.48	3.56	3.85	4.71	3.99	3.17	3.14	3.26	3.41	3.28	3.67	3.36	3.5	3.79
AT5G25830	Present only in bri1 cluster 1	zinc finger (GATA type) family protein	2.38	3.04	2.75	3.88	4.03	3	2.49	2.62	4.3	4.27	2.14	2.37	3.28	3.36	3.63	3.11	4.46	2.89	3.44	4.39	3.8	4.51	3.85	3.52
AT5G25830	Present in bri1 cluster 1 and en2 cluster 2	zinc finger (GATA type) family protein	2.38	3.04	2.75	3.88	4.03	3	2.49	2.62	4.3	4.27	2.14	2.37	3.28	3.36	3.63	3.11	4.46	2.89	3.44	4.39	3.8	4.51	3.85	3.52
AT5G53620	Present only in bri1 cluster 1	similar to intracellular protein transport protein USO1-related [Arabidopsis thaliana] (TAIR:AT2G46180.1); similar to hypothetical protein [Trifolium pratense] (GB:BAE71275.1)	5.36	4.12	4.64	3.95	4.01	5.35	4.07	4.43	3.76	3.9	5.72	4.5	4.93	4.18	4.24	4.31	3.65	4.57	3.28	3.85	4.12	4.2	4.58	4.01
AT5G53620	Present in bri1 cluster 1 and en2 cluster 2	similar to intracellular protein transport protein USO1-related [Arabidopsis thaliana] (TAIR:AT2G46180.1); similar to hypothetical protein [Trifolium pratense] (GB:BAE71275.1)	5.36	4.12	4.64	3.95	4.01	5.35	4.07	4.43	3.76	3.9	5.72	4.5	4.93	4.18	4.24	4.31	3.65	4.57	3.28	3.85	4.12	4.2	4.58	4.01
AT1G18710	Present in bri1 cluster 1 and en2 cluster 3	AtMYB47 (myb domain protein 47); DNA binding / transcription factor	1.91	2.54	2.34	2.34	4	2.09	2.19	2.17	2.48	5.74	1.96	2.05	2.04	2.2	5.58	1.96	2.02	6.95	2.69	1.85	2.06	2.18	6.98	2.42
AT1G18710	Present only in bri1 cluster 1	AtMYB47 (myb domain protein 47); DNA binding / transcription factor	1.91	2.54	2.34	2.34	4	2.09	2.19	2.17	2.48	5.74	1.96	2.05	2.04	2.2	5.58	1.96	2.02	6.95	2.69	1.85	2.06	2.18	6.98	2.42
AT2G28800	Present in bri1 cluster 1 and en2 cluster 3	ALB3 (ALBINO 3); protein translocase	3.94	3.06	5.21	3.77	4	4.63	3.58	6.71	4.39	4.83	4.97	5.35	5.56	5.31	4.09	5.34	4.61	3.31	3.59	4.32	4.31	4.24	4.81	5.89
AT2G28800	Present only in bri1 cluster 1	ALB3 (ALBINO 3); protein translocase	3.94	3.06	5.21	3.77	4	4.63	3.58	6.71	4.39	4.83	4.97	5.35	5.56	5.31	4.09	5.34	4.61	3.31	3.59	4.32	4.31	4.24	4.81	5.89
AT5G64780	Present only in bri1 cluster 1	similar to unknown protein [Arabidopsis thaliana] (TAIR:AT4G09830.1); similar to hypothetical protein MtrDRAFT_AC141113g10v1 [Medicago truncatula] (GB:ABE94618.1)	4.64	4.87	4.57	6.44	4	4.53	5.11	4.58	6.91	4.22	4.74	5.68	5.52	6.82	3.82	5.31	6.26	5.54	4.6	6.28	5.58	5.73	4.85	4.08
AT5G64780	Present in bri1 cluster 1 and en2 cluster 3	similar to unknown protein [Arabidopsis thaliana] (TAIR:AT4G09830.1); similar to hypothetical protein MtrDRAFT_AC141113g10v1 [Medicago truncatula] (GB:ABE94618.1)	4.64	4.87	4.57	6.44	4	4.53	5.11	4.58	6.91	4.22	4.74	5.68	5.52	6.82	3.82	5.31	6.26	5.54	4.6	6.28	5.58	5.73	4.85	4.08
AT3G48510	Present in bri1 cluster 1 and en2 cluster 3	similar to unknown protein [Arabidopsis thaliana] (TAIR:AT5G63350.1); similar to hypothetical protein MtrDRAFT_AC135505g13v1 [Medicago truncatula] (GB:ABE82027.1)	3.85	3.92	3.69	3.82	3.93	3.86	3.98	4.06	4.34	5.1	3.12	3.36	4.9	3.94	4.06	3.64	6.74	3.83	4.22	6.46	9.88	9.2	7.26	6.55
AT3G48510	Present only in bri1 cluster 1	similar to unknown protein [Arabidopsis thaliana] (TAIR:AT5G63350.1); similar to hypothetical protein MtrDRAFT_AC135505g13v1 [Medicago truncatula] (GB:ABE82027.1)	3.85	3.92	3.69	3.82	3.93	3.86	3.98	4.06	4.34	5.1	3.12	3.36	4.9	3.94	4.06	3.64	6.74	3.83	4.22	6.46	9.88	9.2	7.26	6.55
AT3G61920	Present only in bri1 cluster 1	similar to unknown protein [Arabidopsis thaliana] (TAIR:AT1G64700.1); similar to conserved hypothetical protein [Medicago truncatula] (GB:ABE79778.1)	4.09	4.31	4.02	4.32	3.93	4.03	4.18	4.04	4.54	4.46	3.5	3.86	3.94	4.53	4.21	3.81	3.95	3.94	3.96	3.94	4.24	4.34	4.04	4.11
AT3G61920	Present in bri1 cluster 1 and en2 cluster 2	similar to unknown protein [Arabidopsis thaliana] (TAIR:AT1G64700.1); similar to conserved hypothetical protein [Medicago truncatula] (GB:ABE79778.1)	4.09	4.31	4.02	4.32	3.93	4.03	4.18	4.04	4.54	4.46	3.5	3.86	3.94	4.53	4.21	3.81	3.95	3.94	3.96	3.94	4.24	4.34	4.04	4.11
AT3G28780	Present in bri1 cluster 1 and en2 cluster 2	similar to unknown protein [Arabidopsis thaliana] (TAIR:AT3G28840.1); similar to putative lipoprotein [Burkholderia pseudomallei 1710b] (GB:YP_332515.1); contains InterPro domain Protein of unknown function DUF1216; (InterPro:IPR009605)	3.91	4.18	4	4.05	3.92	4.41	4.18	4.28	4.26	3.86	3.42	3.6	3.76	4.08	3.91	3.92	4.25	4.29	3.91	3.96	3.99	4.11	3.97	4.35
AT3G28780	Present only in bri1 cluster 1	similar to unknown protein [Arabidopsis thaliana] (TAIR:AT3G28840.1); similar to putative lipoprotein [Burkholderia pseudomallei 1710b] (GB:YP_332515.1); contains InterPro domain Protein of unknown function DUF1216; (InterPro:IPR009605)	3.91	4.18	4	4.05	3.92	4.41	4.18	4.28	4.26	3.86	3.42	3.6	3.76	4.08	3.91	3.92	4.25	4.29	3.91	3.96	3.99	4.11	3.97	4.35
AT2G21730	Present in bri1 cluster 1 and en2 cluster 3	[AT2G21890, mannitol dehydrogenase, putative];[AT2G21730, mannitol dehydrogenase, putative]	5.17	5.63	9.76	7.25	3.86	2.9	4.23	8.13	6.67	3.45	2.74	3.27	3.82	5.27	2.77	3.01	4.16	2.36	3.22	2.6	2.56	2.5	2.35	2.71
AT2G21730	Present only in bri1 cluster 1	[AT2G21890, mannitol dehydrogenase, putative];[AT2G21730, mannitol dehydrogenase, putative]	5.17	5.63	9.76	7.25	3.86	2.9	4.23	8.13	6.67	3.45	2.74	3.27	3.82	5.27	2.77	3.01	4.16	2.36	3.22	2.6	2.56	2.5	2.35	2.71
AT2G21890	Present only in bri1 cluster 1	[AT2G21890, mannitol dehydrogenase, putative];[AT2G21730, mannitol dehydrogenase, putative]	5.17	5.63	9.76	7.25	3.86	2.9	4.23	8.13	6.67	3.45	2.74	3.27	3.82	5.27	2.77	3.01	4.16	2.36	3.22	2.6	2.56	2.5	2.35	2.71
AT2G21890	Present in bri1 cluster 1 and en2 cluster 2	[AT2G21890, mannitol dehydrogenase, putative];[AT2G21730, mannitol dehydrogenase, putative]	5.17	5.63	9.76	7.25	3.86	2.9	4.23	8.13	6.67	3.45	2.74	3.27	3.82	5.27	2.77	3.01	4.16	2.36	3.22	2.6	2.56	2.5	2.35	2.71
AT2G45400	Present in bri1 cluster 1 and en2 cluster 3	dihydroflavonol 4-reductase family / dihydrokaempferol 4-reductase family	7.98	4.45	3.69	4.41	3.85	5.76	4.08	3.8	3.67	5.31	5.68	3.91	3.49	4.08	6.94	4.82	6.97	4.01	7.15	4.18	4.9	4.61	5.88	6.45
AT2G45400	Present only in bri1 cluster 1	dihydroflavonol 4-reductase family / dihydrokaempferol 4-reductase family	7.98	4.45	3.69	4.41	3.85	5.76	4.08	3.8	3.67	5.31	5.68	3.91	3.49	4.08	6.94	4.82	6.97	4.01	7.15	4.18	4.9	4.61	5.88	6.45
AT1G48910	Present in bri1 cluster 1 and en2 cluster 3	flavin-containing monooxygenase family protein / FMO family protein	4.73	5.25	8.22	7.68	3.83	2.85	4.94	5.79	8.11	3.68	2.31	4.09	4.78	5.78	2.79	2.64	3.42	3.49	3.43	3.01	7.12	7.33	7.41	3.55
AT1G48910	Present only in bri1 cluster 1	flavin-containing monooxygenase family protein / FMO family protein	4.73	5.25	8.22	7.68	3.83	2.85	4.94	5.79	8.11	3.68	2.31	4.09	4.78	5.78	2.79	2.64	3.42	3.49	3.43	3.01	7.12	7.33	7.41	3.55
AT5G54020	Present in bri1 cluster 1 and en2 cluster 2	similar to DC1 domain-containing protein [Arabidopsis thaliana] (TAIR:AT5G54040.1); similar to DC1 domain-containing protein [Arabidopsis thaliana] (TAIR:AT5G54050.1); similar to DC1 domain-containing protein [Arabidopsis thaliana] (TAIR:AT5G44770.1); sim	3.09	2.38	2.19	2.16	3.82	2.43	2.23	2.58	2.74	3.95	1.99	2.11	2.19	2.21	3.03	2.05	2.38	2.27	2.32	3.46	2.19	2.41	2.24	6.52
AT5G54020	Present only in bri1 cluster 1	similar to DC1 domain-containing protein [Arabidopsis thaliana] (TAIR:AT5G54040.1); similar to DC1 domain-containing protein [Arabidopsis thaliana] (TAIR:AT5G54050.1); similar to DC1 domain-containing protein [Arabidopsis thaliana] (TAIR:AT5G44770.1); sim	3.09	2.38	2.19	2.16	3.82	2.43	2.23	2.58	2.74	3.95	1.99	2.11	2.19	2.21	3.03	2.05	2.38	2.27	2.32	3.46	2.19	2.41	2.24	6.52
AT2G16890	Present in bri1 cluster 1 and en2 cluster 2	UDP-glucoronosyl/UDP-glucosyl transferase family protein	2.7	3.59	2.58	5.29	3.81	2.9	3.94	3.13	3.55	4.95	3.43	2.74	3.02	3.41	7.6	2.81	3.98	3.33	9.9	3.7	8.16	7.53	6.72	8.29
AT2G16890	Present only in bri1 cluster 1	UDP-glucoronosyl/UDP-glucosyl transferase family protein	2.7	3.59	2.58	5.29	3.81	2.9	3.94	3.13	3.55	4.95	3.43	2.74	3.02	3.41	7.6	2.81	3.98	3.33	9.9	3.7	8.16	7.53	6.72	8.29
AT2G40170	Present in bri1 cluster 1 and en2 cluster 3	ATEM6 (ARABIDOPSIS EARLY METHIONINE-LABELLED 6)	4.01	5.5	3.82	4.18	3.78	5.06	5.31	4.65	4.85	3.98	3.49	4.58	3.61	4.57	3.58	3.31	3.7	4.79	3.8	3.74	3.65	4.11	3.5	5.96
AT2G40170	Present only in bri1 cluster 1	ATEM6 (ARABIDOPSIS EARLY METHIONINE-LABELLED 6)	4.01	5.5	3.82	4.18	3.78	5.06	5.31	4.65	4.85	3.98	3.49	4.58	3.61	4.57	3.58	3.31	3.7	4.79	3.8	3.74	3.65	4.11	3.5	5.96
AT2G28720	Present in bri1 cluster 1 and en2 cluster 3	histone H2B, putative	3.25	4.69	4.65	3.71	3.73	4.06	5.62	4.49	2.82	3.25	4.3	3.59	2.96	2.63	2.8	4.4	4.62	2.52	4.23	3.97	4.69	3.83	3.91	2.65
AT2G28720	Present only in bri1 cluster 1	histone H2B, putative	3.25	4.69	4.65	3.71	3.73	4.06	5.62	4.49	2.82	3.25	4.3	3.59	2.96	2.63	2.8	4.4	4.62	2.52	4.23	3.97	4.69	3.83	3.91	2.65
AT1G35550	Present in bri1 cluster 1 and en2 cluster 3	elongation factor Tu C-terminal domain-containing protein	4.15	4.6	4.16	3.96	3.71	3.97	4.19	3.85	3.81	3.79	3.58	3.61	3.94	3.91	3.92	3.68	3.69	3.69	3.6	3.92	3.8	4.01	3.52	3.73
AT5G10220	Present in bri1 cluster 1 and en2 cluster 2	ANN6 (ANN6, ANNEXIN ARABIDOPSIS 6); calcium ion binding / calcium-dependent phospholipid binding	4.77	5.04	8.35	9.88	3.71	3.78	5.74	8.68	10.21	5.63	4.88	7.33	8.68	10.19	3.12	2.66	9.53	9.59	4.52	2.07	2.76	6.56	7.53	2.81
AT1G69890	Present only in bri1 cluster 1	similar to unknown protein [Arabidopsis thaliana] (TAIR:AT1G27100.1); similar to Cytosolic fatty-acid binding; Actin-crosslinking proteins [Medicago truncatula] (GB:ABE82702.1); contains InterPro domain Protein of unknown function DUF569; (InterPro:IPR007	2.63	3.4	2.93	3.16	3.6	3.24	3.2	3.05	3.63	3.6	2.44	3.25	2.68	3.79	3.41	3.01	3.85	3.33	2.92	3.1	4.24	4.73	3.99	4.03
AT1G69890	Present in bri1 cluster 1 and en2 cluster 2	similar to unknown protein [Arabidopsis thaliana] (TAIR:AT1G27100.1); similar to Cytosolic fatty-acid binding; Actin-crosslinking proteins [Medicago truncatula] (GB:ABE82702.1); contains InterPro domain Protein of unknown function DUF569; (InterPro:IPR007	2.63	3.4	2.93	3.16	3.6	3.24	3.2	3.05	3.63	3.6	2.44	3.25	2.68	3.79	3.41	3.01	3.85	3.33	2.92	3.1	4.24	4.73	3.99	4.03
AT2G21220	Present in bri1 cluster 1 and en2 cluster 2	auxin-responsive protein, putative	1.72	2.11	1.92	2.45	3.56	2.09	2.15	2.02	1.97	2.12	1.71	1.86	1.87	1.95	1.86	1.91	2	1.85	1.81	1.82	1.83	1.76	1.76	1.82
AT2G21220	Present only in bri1 cluster 1	auxin-responsive protein, putative	1.72	2.11	1.92	2.45	3.56	2.09	2.15	2.02	1.97	2.12	1.71	1.86	1.87	1.95	1.86	1.91	2	1.85	1.81	1.82	1.83	1.76	1.76	1.82
AT2G42110	Present in bri1 cluster 1 and en2 cluster 2	similar to Os03g0128300 [Oryza sativa (japonica cultivar-group)] (GB:NP_001048839.1); contains domain SOX9B (PTHR10270:SF18); contains domain SOX TRANSCRIPTION FACTORS (PTHR10270)	6.21	3.32	2.47	2.83	3.49	6.03	2.76	2.72	3.04	2.45	6.12	7.07	6.66	3.07	2.63	6.53	8.12	3.32	4.21	4.33	2.54	3.71	3.98	3.07
AT2G42110	Present only in bri1 cluster 1	similar to Os03g0128300 [Oryza sativa (japonica cultivar-group)] (GB:NP_001048839.1); contains domain SOX9B (PTHR10270:SF18); contains domain SOX TRANSCRIPTION FACTORS (PTHR10270)	6.21	3.32	2.47	2.83	3.49	6.03	2.76	2.72	3.04	2.45	6.12	7.07	6.66	3.07	2.63	6.53	8.12	3.32	4.21	4.33	2.54	3.71	3.98	3.07
AT5G04220	Present in bri1 cluster 1 and en2 cluster 2	C2 domain-containing protein (sytC)	7.04	8.64	6.09	6.84	3.49	4.38	9.19	6.97	7.07	4.62	4.4	5.33	5.05	7.49	4.16	4.38	4.95	7.18	3.81	4.85	2.79	2.61	7.72	4.66
AT5G04220	Present only in bri1 cluster 1	C2 domain-containing protein (sytC)	7.04	8.64	6.09	6.84	3.49	4.38	9.19	6.97	7.07	4.62	4.4	5.33	5.05	7.49	4.16	4.38	4.95	7.18	3.81	4.85	2.79	2.61	7.72	4.66
AT1G61630	Present in bri1 cluster 1 and en2 cluster 3	equilibrative nucleoside transporter, putative (ENT7)	3.98	6.21	6.32	7.21	3.48	3.52	5.4	4.77	7.68	3.27	3.15	4.34	4.69	8.09	3.2	3	3.78	7.4	3.34	3.29	3.28	3.44	4.51	3.57
AT1G61630	Present only in bri1 cluster 1	equilibrative nucleoside transporter, putative (ENT7)	3.98	6.21	6.32	7.21	3.48	3.52	5.4	4.77	7.68	3.27	3.15	4.34	4.69	8.09	3.2	3	3.78	7.4	3.34	3.29	3.28	3.44	4.51	3.57
AT1G09480	Present only in bri1 cluster 1	[AT1G09480, cinnamyl-alcohol dehydrogenase family / CAD family];[AT1G09490, cinnamyl-alcohol dehydrogenase family / CAD family]	2.88	2.48	3.1	3.22	3.46	3.94	2.7	2.85	2.73	2.92	3.43	3.05	2.8	2.9	2.82	3.91	3.26	2.42	2.68	5.1	4.69	3.97	3.97	2.77
AT1G09480	Present in bri1 cluster 1 and en2 cluster 2	[AT1G09480, cinnamyl-alcohol dehydrogenase family / CAD family];[AT1G09490, cinnamyl-alcohol dehydrogenase family / CAD family]	2.88	2.48	3.1	3.22	3.46	3.94	2.7	2.85	2.73	2.92	3.43	3.05	2.8	2.9	2.82	3.91	3.26	2.42	2.68	5.1	4.69	3.97	3.97	2.77
AT1G09490	Present in bri1 cluster 1 and en2 cluster 2	[AT1G09480, cinnamyl-alcohol dehydrogenase family / CAD family];[AT1G09490, cinnamyl-alcohol dehydrogenase family / CAD family]	2.88	2.48	3.1	3.22	3.46	3.94	2.7	2.85	2.73	2.92	3.43	3.05	2.8	2.9	2.82	3.91	3.26	2.42	2.68	5.1	4.69	3.97	3.97	2.77
AT1G09490	Present only in bri1 cluster 1	[AT1G09480, cinnamyl-alcohol dehydrogenase family / CAD family];[AT1G09490, cinnamyl-alcohol dehydrogenase family / CAD family]	2.88	2.48	3.1	3.22	3.46	3.94	2.7	2.85	2.73	2.92	3.43	3.05	2.8	2.9	2.82	3.91	3.26	2.42	2.68	5.1	4.69	3.97	3.97	2.77
AT4G23700	Present only in bri1 cluster 1	ATCHX17 (CATION/H+ EXCHANGER 17); monovalent cation:proton antiporter	4.73	9.23	4.16	3.65	3.45	3.51	7.68	3.52	3.99	3	2.59	4.1	3.33	4.13	2.89	3	3.25	3.56	3.46	3.23	3.65	3.37	3.45	3.67
AT4G23700	Present in bri1 cluster 1 and en2 cluster 3	ATCHX17 (CATION/H+ EXCHANGER 17); monovalent cation:proton antiporter	4.73	9.23	4.16	3.65	3.45	3.51	7.68	3.52	3.99	3	2.59	4.1	3.33	4.13	2.89	3	3.25	3.56	3.46	3.23	3.65	3.37	3.45	3.67
AT5G20110	Present in bri1 cluster 1 and en2 cluster 3	dynein light chain, putative	3.29	3.56	3.16	3.5	3.45	3.23	3.67	3.69	3.97	3.23	3.25	5.07	3.71	3.4	4.53	3.18	3.02	3.43	3.34	3.35	4.47	3.34	3.15	3.37
AT5G20110	Present only in bri1 cluster 1	dynein light chain, putative	3.29	3.56	3.16	3.5	3.45	3.23	3.67	3.69	3.97	3.23	3.25	5.07	3.71	3.4	4.53	3.18	3.02	3.43	3.34	3.35	4.47	3.34	3.15	3.37
AT1G47500	Present in bri1 cluster 1 and en2 cluster 2	[AT1G47500, ATRBP47C' (RNA-BINDING PROTEIN 47C'); RNA binding];[AT1G47490, ATRBP47C; RNA binding]	8.48	7.63	7.25	6.16	3.44	7.6	6.74	6.2	4.46	3.79	8.53	7.62	7.86	5.61	4.1	7.66	6.53	6.83	4.59	6.95	6.87	6.95	5.81	3.77
AT1G47500	Present only in bri1 cluster 1	[AT1G47500, ATRBP47C' (RNA-BINDING PROTEIN 47C'); RNA binding];[AT1G47490, ATRBP47C; RNA binding]	8.48	7.63	7.25	6.16	3.44	7.6	6.74	6.2	4.46	3.79	8.53	7.62	7.86	5.61	4.1	7.66	6.53	6.83	4.59	6.95	6.87	6.95	5.81	3.77
AT5G19700	Present in bri1 cluster 1 and en2 cluster 2	MATE efflux protein-related	3.9	4.67	6.38	7.62	3.44	2.62	3.41	6.1	8.09	3.82	2.64	3.67	3.69	8.97	2.97	3.08	4.1	9	3.58	3.52	3.5	3.4	3.4	4.12
AT5G19700	Present only in bri1 cluster 1	MATE efflux protein-related	3.9	4.67	6.38	7.62	3.44	2.62	3.41	6.1	8.09	3.82	2.64	3.67	3.69	8.97	2.97	3.08	4.1	9	3.58	3.52	3.5	3.4	3.4	4.12
AT2G18500	Present only in bri1 cluster 1	ATOFP7/OFP7 (Arabidopsis thaliana ovate family protein 7)	4.41	3.95	3.67	3.85	3.43	4.9	3.6	3.69	3.99	3.43	4.42	4.03	3.57	3.7	3.33	4.11	3.68	3.41	3.7	4.28	3.84	3.58	3.68	3.67
AT2G18500	Present in bri1 cluster 1 and en2 cluster 3	ATOFP7/OFP7 (Arabidopsis thaliana ovate family protein 7)	4.41	3.95	3.67	3.85	3.43	4.9	3.6	3.69	3.99	3.43	4.42	4.03	3.57	3.7	3.33	4.11	3.68	3.41	3.7	4.28	3.84	3.58	3.68	3.67
AT3G45260	Present in bri1 cluster 1 and en2 cluster 3	zinc finger (C2H2 type) family protein	2.5	2.57	2.41	2.73	3.43	2.32	2.38	2.4	3.14	4.14	1.98	2.07	2.06	3.12	3.07	3.57	2.44	2.72	2.73	3.44	2.31	2.4	2.27	2.7
AT3G45260	Present only in bri1 cluster 1	zinc finger (C2H2 type) family protein	2.5	2.57	2.41	2.73	3.43	2.32	2.38	2.4	3.14	4.14	1.98	2.07	2.06	3.12	3.07	3.57	2.44	2.72	2.73	3.44	2.31	2.4	2.27	2.7
AT3G52540	Present in bri1 cluster 1 and en2 cluster 3	ATOFP18/OFP18 (Arabidopsis thaliana ovate family protein 18)	2.13	2.11	2	2.22	3.43	1.99	2.39	2.03	2.23	2.7	1.68	1.93	1.79	2.15	2.4	1.89	1.94	2.16	4.71	1.94	1.83	1.85	1.71	2.66
AT3G52540	Present only in bri1 cluster 1	ATOFP18/OFP18 (Arabidopsis thaliana ovate family protein 18)	2.13	2.11	2	2.22	3.43	1.99	2.39	2.03	2.23	2.7	1.68	1.93	1.79	2.15	2.4	1.89	1.94	2.16	4.71	1.94	1.83	1.85	1.71	2.66
AT3G52540	Present in bri1 cluster 1 and en2 cluster 2	ATOFP18/OFP18 (Arabidopsis thaliana ovate family protein 18)	2.13	2.11	2	2.22	3.43	1.99	2.39	2.03	2.23	2.7	1.68	1.93	1.79	2.15	2.4	1.89	1.94	2.16	4.71	1.94	1.83	1.85	1.71	2.66
AT4G39650	Present in bri1 cluster 1 and en2 cluster 3	gamma-glutamyltransferase/ glutathione gamma-glutamylcysteinyltransferase	6.35	10.12	5.59	5.48	3.43	6.76	11.01	5.78	8.44	4.03	4.99	7.06	3.32	9.47	2.74	3.44	5.46	8.09	4.37	3.08	3.19	3	3.33	3.4
AT4G39650	Present only in bri1 cluster 1	gamma-glutamyltransferase/ glutathione gamma-glutamylcysteinyltransferase	6.35	10.12	5.59	5.48	3.43	6.76	11.01	5.78	8.44	4.03	4.99	7.06	3.32	9.47	2.74	3.44	5.46	8.09	4.37	3.08	3.19	3	3.33	3.4
AT3G28360	Present in bri1 cluster 1 and en2 cluster 3	PGP16 (P-GLYCOPROTEIN 16); ATPase, coupled to transmembrane movement of substances	2.27	2.21	2.18	2.24	3.41	2.34	2.65	2.31	2.51	4.1	1.91	1.93	2.01	2.32	3.47	1.87	2.17	2.82	5.72	2.27	2.14	2.16	2.12	6.71
AT3G28360	Present only in bri1 cluster 1	PGP16 (P-GLYCOPROTEIN 16); ATPase, coupled to transmembrane movement of substances	2.27	2.21	2.18	2.24	3.41	2.34	2.65	2.31	2.51	4.1	1.91	1.93	2.01	2.32	3.47	1.87	2.17	2.82	5.72	2.27	2.14	2.16	2.12	6.71
AT3G17080	Present only in bri1 cluster 1	self-incompatibility protein-related	3.57	4.25	8.68	4.19	3.38	2.89	4.37	8.03	3.22	3.22	2.64	4.49	3.94	3.42	2.5	2.65	2.74	3.02	2.4	2.82	2.66	2.72	2.4	3.09
AT3G17080	Present in bri1 cluster 1 and en2 cluster 3	self-incompatibility protein-related	3.57	4.25	8.68	4.19	3.38	2.89	4.37	8.03	3.22	3.22	2.64	4.49	3.94	3.42	2.5	2.65	2.74	3.02	2.4	2.82	2.66	2.72	2.4	3.09
AT5G14860	Present in bri1 cluster 1 and en2 cluster 3	transferase, transferring glycosyl groups	7.96	10.19	6.7	4.01	3.38	6.49	10.77	6.07	4.06	3.63	5.63	8.86	6.06	3.74	3.41	3.16	3.39	3.17	3.97	3.15	6.39	3.73	6.57	3.24
AT5G14860	Present only in bri1 cluster 1	transferase, transferring glycosyl groups	7.96	10.19	6.7	4.01	3.38	6.49	10.77	6.07	4.06	3.63	5.63	8.86	6.06	3.74	3.41	3.16	3.39	3.17	3.97	3.15	6.39	3.73	6.57	3.24
AT3G25730	Present only in bri1 cluster 1	AP2 domain-containing transcription factor, putative	3.33	3.93	3.54	4.54	3.36	3.46	3.74	3.32	4.13	3.3	2.55	3.73	2.98	3.83	2.82	3.23	3.63	3.9	3.08	3.43	2.87	3.1	3.01	3.56
AT3G25730	Present in bri1 cluster 1 and en2 cluster 3	AP2 domain-containing transcription factor, putative	3.33	3.93	3.54	4.54	3.36	3.46	3.74	3.32	4.13	3.3	2.55	3.73	2.98	3.83	2.82	3.23	3.63	3.9	3.08	3.43	2.87	3.1	3.01	3.56
AT1G13410	Present in bri1 cluster 1 and en2 cluster 3	binding	4.3	2.61	3.75	2.56	3.34	4.13	2.84	3.44	2.77	2.99	4.33	3.61	3.26	2.55	3.38	3.16	2.58	2.42	2.74	2.52	2.42	2.42	2.15	2.49
AT1G13410	Present only in bri1 cluster 1	binding	4.3	2.61	3.75	2.56	3.34	4.13	2.84	3.44	2.77	2.99	4.33	3.61	3.26	2.55	3.38	3.16	2.58	2.42	2.74	2.52	2.42	2.42	2.15	2.49
AT2G23640	Present only in bri1 cluster 1	reticulon family protein (RTNLB13)	3.41	3.88	3.36	3.83	3.34	3.47	3.4	3.57	3.59	3.41	2.92	3.58	3.12	3.8	3.27	3.88	3.59	3.65	3.41	7.84	5.78	6.7	4.35	4.42
AT2G23640	Present in bri1 cluster 1 and en2 cluster 3	reticulon family protein (RTNLB13)	3.41	3.88	3.36	3.83	3.34	3.47	3.4	3.57	3.59	3.41	2.92	3.58	3.12	3.8	3.27	3.88	3.59	3.65	3.41	7.84	5.78	6.7	4.35	4.42
AT3G26940	Present in bri1 cluster 1 and en2 cluster 3	CDG1 (CONSTITUTIVE DIFFERENTIAL GROWTH 1); kinase	4.24	4.72	7.41	8.01	3.34	3.87	4.88	8.83	8.72	4.42	2.47	3.24	4.72	7.61	2.71	2.99	3.11	4.52	3.09	2.91	2.91	3.02	3.06	3.36
AT3G26940	Present only in bri1 cluster 1	CDG1 (CONSTITUTIVE DIFFERENTIAL GROWTH 1); kinase	4.24	4.72	7.41	8.01	3.34	3.87	4.88	8.83	8.72	4.42	2.47	3.24	4.72	7.61	2.71	2.99	3.11	4.52	3.09	2.91	2.91	3.02	3.06	3.36
AT2G32885	Present in bri1 cluster 1 and en2 cluster 2	[AT2G32885, Encodes a Rapid ALkalinization Factor (RALF) family protein];[AT2G32890, RALFL17 (RALF-LIKE 17)]	3.39	3.95	3.46	3.63	3.32	3.52	3.58	3.5	3.75	3.44	2.95	3.06	3.23	3.6	3.1	3.28	3.24	3.36	3.15	3.53	3.47	3.62	3.32	3.68
AT2G36030	Present in bri1 cluster 1 and en2 cluster 3	unknown protein	3.37	3.5	3.38	3.99	3.32	4.95	3.37	3.21	3.52	3.17	5.29	4.01	3.27	3.95	3.13	5.15	3.47	3.46	3.17	4.58	3.74	4.43	3.33	3.46
AT2G36030	Present in bri1 cluster 1 and en2 cluster 2	unknown protein	3.37	3.5	3.38	3.99	3.32	4.95	3.37	3.21	3.52	3.17	5.29	4.01	3.27	3.95	3.13	5.15	3.47	3.46	3.17	4.58	3.74	4.43	3.33	3.46
AT2G36030	Present only in bri1 cluster 1	unknown protein	3.37	3.5	3.38	3.99	3.32	4.95	3.37	3.21	3.52	3.17	5.29	4.01	3.27	3.95	3.13	5.15	3.47	3.46	3.17	4.58	3.74	4.43	3.33	3.46
AT4G10360	Present in bri1 cluster 1 and en2 cluster 2	similar to unknown protein [Arabidopsis thaliana] (TAIR:AT1G31300.2); similar to unknown protein [Oryza sativa (japonica cultivar-group)] (GB:BAD53332.1); similar to Os05g0485300 [Oryza sativa (japonica cultivar-group)] (GB:NP_001055873.1); similar to Os0	2.9	5.24	3.57	3.66	3.32	2.74	3.93	3.49	3.82	4.09	3.2	3.43	2.64	5.83	5.3	2.88	3.31	5.51	4.77	2.54	2.88	2.66	4.35	3.98
AT4G10360	Present only in bri1 cluster 1	similar to unknown protein [Arabidopsis thaliana] (TAIR:AT1G31300.2); similar to unknown protein [Oryza sativa (japonica cultivar-group)] (GB:BAD53332.1); similar to Os05g0485300 [Oryza sativa (japonica cultivar-group)] (GB:NP_001055873.1); similar to Os0	2.9	5.24	3.57	3.66	3.32	2.74	3.93	3.49	3.82	4.09	3.2	3.43	2.64	5.83	5.3	2.88	3.31	5.51	4.77	2.54	2.88	2.66	4.35	3.98
AT5G56450	Present in bri1 cluster 1 and en2 cluster 2	mitochondrial substrate carrier family protein	3.83	3.72	4.04	2.98	3.32	3.47	3.97	4.59	3.26	3.74	3.6	4.05	3.88	3.49	3.4	3.61	3.86	4.54	3.97	3.46	3.6	3.6	3.9	3.49
AT5G56450	Present only in bri1 cluster 1	mitochondrial substrate carrier family protein	3.83	3.72	4.04	2.98	3.32	3.47	3.97	4.59	3.26	3.74	3.6	4.05	3.88	3.49	3.4	3.61	3.86	4.54	3.97	3.46	3.6	3.6	3.9	3.49
AT5G66700	Present only in bri1 cluster 1	HB53 (homeobox-8); DNA binding / transcription factor	3.15	3.69	4.47	4.21	3.32	3.27	3.54	3.6	4.15	3.15	2.92	3.3	3.39	3.92	3.41	3.32	3.59	3.18	3.94	3.4	3.34	3.52	3.14	3.59
AT5G66700	Present in bri1 cluster 1 and en2 cluster 3	HB53 (homeobox-8); DNA binding / transcription factor	3.15	3.69	4.47	4.21	3.32	3.27	3.54	3.6	4.15	3.15	2.92	3.3	3.39	3.92	3.41	3.32	3.59	3.18	3.94	3.4	3.34	3.52	3.14	3.59
AT2G44920	Present only in bri1 cluster 1	thylakoid lumenal 15 kDa protein, chloroplast	2.67	2.61	4.34	2.94	3.31	3.6	2.53	5.11	2.6	2.49	4	3.49	3.35	2.45	2.48	3.84	2.55	2.36	3.3	2.26	2.1	2.86	2.17	2.82
AT2G44920	Present in bri1 cluster 1 and en2 cluster 2	thylakoid lumenal 15 kDa protein, chloroplast	2.67	2.61	4.34	2.94	3.31	3.6	2.53	5.11	2.6	2.49	4	3.49	3.35	2.45	2.48	3.84	2.55	2.36	3.3	2.26	2.1	2.86	2.17	2.82
AT2G05380	Present only in bri1 cluster 1	GRP3S (GLYCINE-RICH PROTEIN 3 SHORT ISOFORM)	3.02	3.37	3.46	3.28	3.26	3.26	3.37	3.03	3.57	3.1	2.81	2.86	2.87	3.48	2.85	2.81	3.01	3.39	2.92	3.02	3.23	3.17	3.29	3.11
AT2G05380	Present in bri1 cluster 1 and en2 cluster 2	GRP3S (GLYCINE-RICH PROTEIN 3 SHORT ISOFORM)	3.02	3.37	3.46	3.28	3.26	3.26	3.37	3.03	3.57	3.1	2.81	2.86	2.87	3.48	2.85	2.81	3.01	3.39	2.92	3.02	3.23	3.17	3.29	3.11
AT5G63180	Present only in bri1 cluster 1	pectate lyase family protein	2.04	2.59	2.22	2.44	3.24	2.6	2.94	2.39	2.66	2.59	1.92	2.12	2.31	2.64	4.36	1.96	2.4	2.39	6.7	2.23	2.63	2.23	2.94	8.32
AT5G63180	Present in bri1 cluster 1 and en2 cluster 2	pectate lyase family protein	2.04	2.59	2.22	2.44	3.24	2.6	2.94	2.39	2.66	2.59	1.92	2.12	2.31	2.64	4.36	1.96	2.4	2.39	6.7	2.23	2.63	2.23	2.94	8.32
AT4G33860	Present in bri1 cluster 1 and en2 cluster 2	[AT4G33860, glycosyl hydrolase family 10 protein];[AT4G33850, glycosyl hydrolase family 10 protein]	3.22	4.28	3.41	3.76	3.23	3.37	3.79	3.35	3.63	3.1	2.74	2.84	2.88	3.84	3.04	3.08	3.17	3.52	3.08	3.26	3.21	3.23	3.04	3.86
AT4G33860	Present only in bri1 cluster 1	[AT4G33860, glycosyl hydrolase family 10 protein];[AT4G33850, glycosyl hydrolase family 10 protein]	3.22	4.28	3.41	3.76	3.23	3.37	3.79	3.35	3.63	3.1	2.74	2.84	2.88	3.84	3.04	3.08	3.17	3.52	3.08	3.26	3.21	3.23	3.04	3.86
AT3G55560	Present only in bri1 cluster 1	DNA-binding protein-related	7.34	5.95	5.5	5.31	3.22	6.96	4.86	4.98	5.26	3.67	7.21	6.04	4.91	4.53	3.53	6.78	5.16	4.81	5	6.39	6.8	6.57	6.08	4.62
AT3G55560	Present in bri1 cluster 1 and en2 cluster 2	DNA-binding protein-related	7.34	5.95	5.5	5.31	3.22	6.96	4.86	4.98	5.26	3.67	7.21	6.04	4.91	4.53	3.53	6.78	5.16	4.81	5	6.39	6.8	6.57	6.08	4.62
AT5G16560	Present in bri1 cluster 1 and en2 cluster 3	KAN (KANADI); transcription factor	2.13	2.23	2	2.19	3.2	3.24	1.95	2.06	2.55	2.4	4.23	2.28	1.94	2.37	2.72	4.43	2.14	2.08	3.68	3.21	2.12	1.77	2.16	6.5
AT5G16560	Present only in bri1 cluster 1	KAN (KANADI); transcription factor	2.13	2.23	2	2.19	3.2	3.24	1.95	2.06	2.55	2.4	4.23	2.28	1.94	2.37	2.72	4.43	2.14	2.08	3.68	3.21	2.12	1.77	2.16	6.5
AT5G16560	Present in bri1 cluster 1 and en2 cluster 2	KAN (KANADI); transcription factor	2.13	2.23	2	2.19	3.2	3.24	1.95	2.06	2.55	2.4	4.23	2.28	1.94	2.37	2.72	4.43	2.14	2.08	3.68	3.21	2.12	1.77	2.16	6.5
AT2G18140	Present in bri1 cluster 1 and en2 cluster 3	[AT2G18150, peroxidase, putative];[AT2G18140, peroxidase, putative]	3.49	4.57	3.59	3.9	3.19	3.54	4.46	3.64	4.26	3.55	2.7	2.77	3.05	3.67	3.45	3.14	3.48	3.8	3.65	3.66	4.3	3.97	3.46	4.32
AT2G18140	Present only in bri1 cluster 1	[AT2G18150, peroxidase, putative];[AT2G18140, peroxidase, putative]	3.49	4.57	3.59	3.9	3.19	3.54	4.46	3.64	4.26	3.55	2.7	2.77	3.05	3.67	3.45	3.14	3.48	3.8	3.65	3.66	4.3	3.97	3.46	4.32
AT5G17040	Present only in bri1 cluster 1	UDP-glucoronosyl/UDP-glucosyl transferase family protein	3.11	3.94	3.2	3.8	3.19	3.5	3.7	2.96	3.66	3.28	2.82	3.06	3.16	3.74	3.11	3.25	3.44	3.65	3.08	3.94	5.38	4.26	3.05	4
AT5G17040	Present in bri1 cluster 1 and en2 cluster 2	UDP-glucoronosyl/UDP-glucosyl transferase family protein	3.11	3.94	3.2	3.8	3.19	3.5	3.7	2.96	3.66	3.28	2.82	3.06	3.16	3.74	3.11	3.25	3.44	3.65	3.08	3.94	5.38	4.26	3.05	4
AT2G05540	Present only in bri1 cluster 1	glycine-rich protein	3.34	3.54	3.11	3.72	3.18	3.21	3.57	3.32	4.09	3.19	2.61	2.88	2.83	3.77	3.2	2.93	3.13	3.35	3.25	3.53	3.38	3.89	3.65	5.26
AT2G05540	Present in bri1 cluster 1 and en2 cluster 3	glycine-rich protein	3.34	3.54	3.11	3.72	3.18	3.21	3.57	3.32	4.09	3.19	2.61	2.88	2.83	3.77	3.2	2.93	3.13	3.35	3.25	3.53	3.38	3.89	3.65	5.26
AT5G42680	Present only in bri1 cluster 1	similar to unknown protein [Arabidopsis thaliana] (TAIR:AT4G39610.1); similar to unknown protein [Arabidopsis thaliana] (TAIR:AT2G21990.1); similar to Os09g0463600 [Oryza sativa (japonica cultivar-group)] (GB:NP_001063406.1); similar to hypothetical prote	3.24	3.61	3.3	3.66	3.18	3.23	3.33	3.22	3.92	3.18	2.56	2.9	2.91	3.72	2.96	3.07	3.22	3.46	2.93	3.13	2.95	3.19	3.15	3.45
AT5G42680	Present in bri1 cluster 1 and en2 cluster 2	similar to unknown protein [Arabidopsis thaliana] (TAIR:AT4G39610.1); similar to unknown protein [Arabidopsis thaliana] (TAIR:AT2G21990.1); similar to Os09g0463600 [Oryza sativa (japonica cultivar-group)] (GB:NP_001063406.1); similar to hypothetical prote	3.24	3.61	3.3	3.66	3.18	3.23	3.33	3.22	3.92	3.18	2.56	2.9	2.91	3.72	2.96	3.07	3.22	3.46	2.93	3.13	2.95	3.19	3.15	3.45
AT3G09280	Present only in bri1 cluster 1	unknown protein	3.34	3.38	3.28	3.83	3.17	3.61	3.37	3.28	4.2	3.2	2.76	3.09	3.3	3.61	3.02	3.32	3.23	3.5	3.06	3.22	3.18	3.57	3	3.67
AT3G09280	Present in bri1 cluster 1 and en2 cluster 2	unknown protein	3.34	3.38	3.28	3.83	3.17	3.61	3.37	3.28	4.2	3.2	2.76	3.09	3.3	3.61	3.02	3.32	3.23	3.5	3.06	3.22	3.18	3.57	3	3.67
AT4G11780	Present only in bri1 cluster 1	similar to unknown protein [Arabidopsis thaliana] (TAIR:AT4G23020.1); similar to Os03g0118100 [Oryza sativa (japonica cultivar-group)] (GB:NP_001048770.1); similar to hypothetical protein [Neurospora crassa OR74A] (GB:XP_957662.1); similar to putative pro	1.73	1.81	1.81	3.31	3.17	1.67	1.81	1.65	1.8	3.14	1.54	1.73	1.56	1.99	2.25	1.53	1.66	1.62	2.86	1.79	1.64	1.62	2.06	2.45
AT4G11780	Present in bri1 cluster 1 and en2 cluster 2	similar to unknown protein [Arabidopsis thaliana] (TAIR:AT4G23020.1); similar to Os03g0118100 [Oryza sativa (japonica cultivar-group)] (GB:NP_001048770.1); similar to hypothetical protein [Neurospora crassa OR74A] (GB:XP_957662.1); similar to putative pro	1.73	1.81	1.81	3.31	3.17	1.67	1.81	1.65	1.8	3.14	1.54	1.73	1.56	1.99	2.25	1.53	1.66	1.62	2.86	1.79	1.64	1.62	2.06	2.45
AT2G18480	Present only in bri1 cluster 1	mannitol transporter, putative	3.02	3.12	3.13	3.49	3.16	3.19	3.47	3.07	3.89	3.17	2.6	2.86	2.84	3.36	2.89	3.09	3.14	3.56	3.14	3.15	3.31	3.19	3.06	4.71
AT2G18480	Present in bri1 cluster 1 and en2 cluster 3	mannitol transporter, putative	3.02	3.12	3.13	3.49	3.16	3.19	3.47	3.07	3.89	3.17	2.6	2.86	2.84	3.36	2.89	3.09	3.14	3.56	3.14	3.15	3.31	3.19	3.06	4.71
AT5G40040	Present in bri1 cluster 1 and en2 cluster 2	60S acidic ribosomal protein P2 (RPP2E)	4.63	5.85	6.51	4.74	3.16	3.71	5.5	5.71	4.47	3.69	3.26	3.95	5.05	4.51	2.99	3.02	3.23	5.5	2.66	2.82	2.79	2.78	3.34	3.12
AT5G40040	Present only in bri1 cluster 1	60S acidic ribosomal protein P2 (RPP2E)	4.63	5.85	6.51	4.74	3.16	3.71	5.5	5.71	4.47	3.69	3.26	3.95	5.05	4.51	2.99	3.02	3.23	5.5	2.66	2.82	2.79	2.78	3.34	3.12
AT2G25890	Present only in bri1 cluster 1	glycine-rich protein / oleosin	3.25	3.17	3.25	3.27	3.14	3.47	3.36	3.17	3.41	3.31	3.6	4.13	3.13	3.29	2.93	4.91	4.07	3.18	3.26	8.23	7.58	7.33	5.14	4.48
AT2G25890	Present in bri1 cluster 1 and en2 cluster 2	glycine-rich protein / oleosin	3.25	3.17	3.25	3.27	3.14	3.47	3.36	3.17	3.41	3.31	3.6	4.13	3.13	3.29	2.93	4.91	4.07	3.18	3.26	8.23	7.58	7.33	5.14	4.48
AT5G28680	Present in bri1 cluster 1 and en2 cluster 4	protein kinase family protein	3.04	3.66	3.2	3.41	3.14	3.34	3.14	3.14	3.59	3.21	2.65	2.79	2.97	3.8	2.96	4.35	3.88	3.98	2.93	3.05	2.85	3.16	2.78	3.11
AT5G28680	Present only in bri1 cluster 1	protein kinase family protein	3.04	3.66	3.2	3.41	3.14	3.34	3.14	3.14	3.59	3.21	2.65	2.79	2.97	3.8	2.96	4.35	3.88	3.98	2.93	3.05	2.85	3.16	2.78	3.11
AT5G01330	Present in bri1 cluster 1 and en2 cluster 2	[AT5G01320, pyruvate decarboxylase, putative];[AT5G01330, PDC3 (PYRUVATE DECARBOXYLASE-3); pyruvate decarboxylase]	2.35	4.04	4.66	2.51	3.13	2.71	2.44	3.24	5.14	2.97	2.42	2.75	3.13	5.12	3.54	2.36	3.11	4.65	3.64	2.63	2.33	2.8	2.94	2.79
AT5G01330	Present only in bri1 cluster 1	[AT5G01320, pyruvate decarboxylase, putative];[AT5G01330, PDC3 (PYRUVATE DECARBOXYLASE-3); pyruvate decarboxylase]	2.35	4.04	4.66	2.51	3.13	2.71	2.44	3.24	5.14	2.97	2.42	2.75	3.13	5.12	3.54	2.36	3.11	4.65	3.64	2.63	2.33	2.8	2.94	2.79
AT5G38990	Present only in bri1 cluster 1	[AT5G38990, protein kinase family protein];[AT5G39000, protein kinase family protein]	3.01	3.24	3.06	3.53	3.13	2.69	2.88	2.74	3.04	2.83	2.57	2.99	3.1	3.41	2.84	2.83	3.24	3.13	3.02	2.83	3.68	3.36	3.26	3.24
AT5G38990	Present in bri1 cluster 1 and en2 cluster 2	[AT5G38990, protein kinase family protein];[AT5G39000, protein kinase family protein]	3.01	3.24	3.06	3.53	3.13	2.69	2.88	2.74	3.04	2.83	2.57	2.99	3.1	3.41	2.84	2.83	3.24	3.13	3.02	2.83	3.68	3.36	3.26	3.24
AT2G23990	Present only in bri1 cluster 1	plastocyanin-like domain-containing protein	4.29	7.29	7.42	11.32	3.12	2.7	3.52	5.51	11.08	3.46	2.25	5.6	4.22	10.11	1.86	2.19	2.5	4.5	2.99	2.04	1.95	2.13	2.26	2.43
AT2G23990	Present in bri1 cluster 1 and en2 cluster 3	plastocyanin-like domain-containing protein	4.29	7.29	7.42	11.32	3.12	2.7	3.52	5.51	11.08	3.46	2.25	5.6	4.22	10.11	1.86	2.19	2.5	4.5	2.99	2.04	1.95	2.13	2.26	2.43
AT5G01380	Present only in bri1 cluster 1	transcription factor	2.83	2.92	2.77	3.14	3.12	3.2	4.31	3.06	3.05	3.12	4.31	7.13	3.11	2.83	2.47	2.93	5.47	3.12	2.8	2.63	2.89	3.05	2.95	3.11
AT5G01380	Present in bri1 cluster 1 and en2 cluster 2	transcription factor	2.83	2.92	2.77	3.14	3.12	3.2	4.31	3.06	3.05	3.12	4.31	7.13	3.11	2.83	2.47	2.93	5.47	3.12	2.8	2.63	2.89	3.05	2.95	3.11
AT5G14690	Present only in bri1 cluster 1	similar to unknown protein [Arabidopsis thaliana] (TAIR:AT3G01516.1); similar to hypothetical protein [Oryza sativa (japonica cultivar-group)] (GB:BAD68585.1)	5.88	4.2	3.35	3.82	3.12	8.04	5.25	3.41	4.04	3.55	6.66	4.7	3.98	4.04	3.3	5.45	4.25	3.58	3.64	4.3	3.69	3.76	3.84	3.63
AT5G14690	Present in bri1 cluster 1 and en2 cluster 3	similar to unknown protein [Arabidopsis thaliana] (TAIR:AT3G01516.1); similar to hypothetical protein [Oryza sativa (japonica cultivar-group)] (GB:BAD68585.1)	5.88	4.2	3.35	3.82	3.12	8.04	5.25	3.41	4.04	3.55	6.66	4.7	3.98	4.04	3.3	5.45	4.25	3.58	3.64	4.3	3.69	3.76	3.84	3.63
AT2G23800	Present only in bri1 cluster 1	GGPS2 (GERANYLGERANYL PYROPHOSPHATE SYNTHASE 2); farnesyltranstransferase	3.23	2.71	3.5	3.48	3.11	3.3	3.16	3.25	3.69	3.03	2.57	2.98	3.24	3.86	3.14	3.24	3.33	3.47	2.91	3.17	3.19	3.87	4.05	3.7
AT2G23800	Present in bri1 cluster 1 and en2 cluster 3	GGPS2 (GERANYLGERANYL PYROPHOSPHATE SYNTHASE 2); farnesyltranstransferase	3.23	2.71	3.5	3.48	3.11	3.3	3.16	3.25	3.69	3.03	2.57	2.98	3.24	3.86	3.14	3.24	3.33	3.47	2.91	3.17	3.19	3.87	4.05	3.7
AT3G45610	Present only in bri1 cluster 1	Dof-type zinc finger domain-containing protein	2.86	3.7	3.29	3.57	3.11	3.24	3.57	4.15	3.55	3.44	4.4	6.66	5.32	3.59	3.24	4.1	8.59	3.45	4.04	4.17	3.14	3.97	4.92	3.42
AT3G45610	Present in bri1 cluster 1 and en2 cluster 3	Dof-type zinc finger domain-containing protein	2.86	3.7	3.29	3.57	3.11	3.24	3.57	4.15	3.55	3.44	4.4	6.66	5.32	3.59	3.24	4.1	8.59	3.45	4.04	4.17	3.14	3.97	4.92	3.42
AT5G26250	Present in bri1 cluster 1 and en2 cluster 2	sugar transporter, putative	3.47	5.04	5.17	7.67	3.1	3.17	4.37	4.6	8.33	3.1	2.33	3.4	3.17	8.51	2.83	2.87	3.19	5.97	3.29	2.85	3.22	3.25	2.95	3.78
AT5G26250	Present only in bri1 cluster 1	sugar transporter, putative	3.47	5.04	5.17	7.67	3.1	3.17	4.37	4.6	8.33	3.1	2.33	3.4	3.17	8.51	2.83	2.87	3.19	5.97	3.29	2.85	3.22	3.25	2.95	3.78
AT1G35560	Present in bri1 cluster 1 and en2 cluster 2	TCP family transcription factor, putative	3.13	3.57	3.29	3.5	3.08	3.73	3.46	3.38	3.81	3.16	2.47	3.04	3.1	3.9	2.84	3.6	3.54	3.44	3.14	3.7	3.58	3.68	3.28	3.93
AT1G35560	Present only in bri1 cluster 1	TCP family transcription factor, putative	3.13	3.57	3.29	3.5	3.08	3.73	3.46	3.38	3.81	3.16	2.47	3.04	3.1	3.9	2.84	3.6	3.54	3.44	3.14	3.7	3.58	3.68	3.28	3.93
AT1G07650	Present only in bri1 cluster 1	leucine-rich repeat transmembrane protein kinase, putative	2.5	2.51	2.63	2.39	3.05	3.99	2.46	2.63	2.43	3.17	3.53	3.25	2.57	2.92	2.56	3.56	2.32	2.48	2.82	4.07	4.58	3.65	2.73	2.89
AT1G07650	Present in bri1 cluster 1 and en2 cluster 2	leucine-rich repeat transmembrane protein kinase, putative	2.5	2.51	2.63	2.39	3.05	3.99	2.46	2.63	2.43	3.17	3.53	3.25	2.57	2.92	2.56	3.56	2.32	2.48	2.82	4.07	4.58	3.65	2.73	2.89
AT2G46880	Present in bri1 cluster 1 and en2 cluster 2	ATPAP14/PAP14; acid phosphatase/ protein serine/threonine phosphatase	2.88	3.29	2.87	3.01	3.05	2.96	2.99	2.84	3.45	2.83	2.4	2.49	2.75	3.12	2.58	2.9	2.83	2.84	2.81	2.97	2.8	2.78	2.95	3.34
AT2G46880	Present only in bri1 cluster 1	ATPAP14/PAP14; acid phosphatase/ protein serine/threonine phosphatase	2.88	3.29	2.87	3.01	3.05	2.96	2.99	2.84	3.45	2.83	2.4	2.49	2.75	3.12	2.58	2.9	2.83	2.84	2.81	2.97	2.8	2.78	2.95	3.34
AT2G25510	Present in bri1 cluster 1 and en2 cluster 3	unknown protein	1.79	2.53	2.25	2.21	3.04	1.87	2.55	2.06	2.42	1.99	1.7	1.84	1.92	1.9	1.88	1.79	1.72	2.12	2.17	1.91	1.79	1.82	2.13	2.15
AT2G25510	Present only in bri1 cluster 1	unknown protein	1.79	2.53	2.25	2.21	3.04	1.87	2.55	2.06	2.42	1.99	1.7	1.84	1.92	1.9	1.88	1.79	1.72	2.12	2.17	1.91	1.79	1.82	2.13	2.15
AT2G37800	Present only in bri1 cluster 1	DC1 domain-containing protein	3.05	3.7	3.26	3.53	3.04	3.37	3.7	3.36	3.65	2.96	2.65	2.94	3.21	3.59	2.77	3.3	3.52	3.68	3.1	3.24	3.36	3.49	3.24	3.79
AT2G37800	Present in bri1 cluster 1 and en2 cluster 3	DC1 domain-containing protein	3.05	3.7	3.26	3.53	3.04	3.37	3.7	3.36	3.65	2.96	2.65	2.94	3.21	3.59	2.77	3.3	3.52	3.68	3.1	3.24	3.36	3.49	3.24	3.79
AT3G48520	Present in bri1 cluster 1 and en2 cluster 2	CYP94B3 (cytochrome P450, family 94, subfamily B, polypeptide 3); oxygen binding	3.15	3.4	3.19	3.99	3.04	3.34	3.27	3.18	3.86	3.35	2.49	2.67	2.85	3.6	2.98	2.87	3.08	3.46	3.23	3.67	3.21	3.18	3.15	3.77
AT3G48520	Present only in bri1 cluster 1	CYP94B3 (cytochrome P450, family 94, subfamily B, polypeptide 3); oxygen binding	3.15	3.4	3.19	3.99	3.04	3.34	3.27	3.18	3.86	3.35	2.49	2.67	2.85	3.6	2.98	2.87	3.08	3.46	3.23	3.67	3.21	3.18	3.15	3.77
AT3G57020	Present in bri1 cluster 1 and en2 cluster 2	strictosidine synthase family protein	3.15	3.37	3.29	4.16	3.03	3.4	3.37	3.07	3.95	2.95	2.43	2.8	2.86	3.48	2.92	2.8	3	3.52	3.17	6.72	4.15	3.49	3.25	3.39
AT3G57020	Present only in bri1 cluster 1	strictosidine synthase family protein	3.15	3.37	3.29	4.16	3.03	3.4	3.37	3.07	3.95	2.95	2.43	2.8	2.86	3.48	2.92	2.8	3	3.52	3.17	6.72	4.15	3.49	3.25	3.39
AT4G23690	Present in bri1 cluster 1 and en2 cluster 2	disease resistance-responsive family protein / dirigent family protein	2.2	2.06	2.3	2.71	3.03	2.16	1.95	2.09	2.39	4.31	1.7	1.98	2.14	2.08	4.06	1.84	2.19	2.1	2.1	1.95	2.02	2.01	1.98	2.33
AT4G23690	Present only in bri1 cluster 1	disease resistance-responsive family protein / dirigent family protein	2.2	2.06	2.3	2.71	3.03	2.16	1.95	2.09	2.39	4.31	1.7	1.98	2.14	2.08	4.06	1.84	2.19	2.1	2.1	1.95	2.02	2.01	1.98	2.33
AT5G41810	Present in bri1 cluster 1 and en2 cluster 2	similar to unknown protein [Arabidopsis thaliana] (TAIR:AT1G64340.1); similar to Avr9/Cf-9 rapidly elicited protein 194 [Nicotiana tabacum] (GB:AAG43553.1)	2.53	3.03	2.85	3.54	3.03	2.77	2.92	2.66	3.04	2.93	2.23	2.57	2.67	3.18	3.25	2.76	2.71	2.77	6.41	2.96	3	3.13	2.62	6.97
AT5G41810	Present only in bri1 cluster 1	similar to unknown protein [Arabidopsis thaliana] (TAIR:AT1G64340.1); similar to Avr9/Cf-9 rapidly elicited protein 194 [Nicotiana tabacum] (GB:AAG43553.1)	2.53	3.03	2.85	3.54	3.03	2.77	2.92	2.66	3.04	2.93	2.23	2.57	2.67	3.18	3.25	2.76	2.71	2.77	6.41	2.96	3	3.13	2.62	6.97
AT5G11930	Present only in bri1 cluster 1	glutaredoxin family protein	2.45	2.55	2.48	2.49	3.02	2.24	2.4	2.24	2.45	3.43	3.18	2.24	2.28	2.92	4.02	4.09	2.25	2.29	4.51	2.75	3.59	4.3	2.84	3.62
AT5G11930	Present in bri1 cluster 1 and en2 cluster 3	glutaredoxin family protein	2.45	2.55	2.48	2.49	3.02	2.24	2.4	2.24	2.45	3.43	3.18	2.24	2.28	2.92	4.02	4.09	2.25	2.29	4.51	2.75	3.59	4.3	2.84	3.62
AT2G35700	Present in bri1 cluster 1 and en2 cluster 3	AP2 domain-containing transcription factor, putative	2.99	3.42	3.34	3.35	3.01	3.53	3.25	2.94	3.23	3.24	2.76	2.8	2.95	3.72	2.87	3.39	3.14	3.61	4.72	2.93	3.13	3.03	2.93	4.23
AT2G35700	Present only in bri1 cluster 1	AP2 domain-containing transcription factor, putative	2.99	3.42	3.34	3.35	3.01	3.53	3.25	2.94	3.23	3.24	2.76	2.8	2.95	3.72	2.87	3.39	3.14	3.61	4.72	2.93	3.13	3.03	2.93	4.23
AT2G41660	Present only in bri1 cluster 1	similar to unknown protein [Arabidopsis thaliana] (TAIR:AT3G25640.1); similar to unknown protein [Oryza sativa (japonica cultivar-group)] (GB:BAD07762.1); contains InterPro domain Protein of unknown function DUF617, plant; (InterPro:IPR006460)	3.04	3.9	3.35	4.16	3.01	3.57	3.46	3.25	3.85	3.31	2.49	3.15	3.15	4.16	3.08	3.2	3.29	3.75	3.15	3.05	3.12	3.41	3.27	4.5
AT2G41660	Present in bri1 cluster 1 and en2 cluster 2	similar to unknown protein [Arabidopsis thaliana] (TAIR:AT3G25640.1); similar to unknown protein [Oryza sativa (japonica cultivar-group)] (GB:BAD07762.1); contains InterPro domain Protein of unknown function DUF617, plant; (InterPro:IPR006460)	3.04	3.9	3.35	4.16	3.01	3.57	3.46	3.25	3.85	3.31	2.49	3.15	3.15	4.16	3.08	3.2	3.29	3.75	3.15	3.05	3.12	3.41	3.27	4.5
AT2G42540	Present only in bri1 cluster 1	COR15A (COLD-REGULATED 15A)	3.18	3.81	3.32	3.33	3.01	3.24	3.54	3.79	3.49	3.01	2.74	2.92	3.39	3.24	2.94	2.92	3.09	3.16	2.97	3.3	3.11	3.11	3.01	3.18
AT2G42540	Present in bri1 cluster 1 and en2 cluster 2	COR15A (COLD-REGULATED 15A)	3.18	3.81	3.32	3.33	3.01	3.24	3.54	3.79	3.49	3.01	2.74	2.92	3.39	3.24	2.94	2.92	3.09	3.16	2.97	3.3	3.11	3.11	3.01	3.18
AT3G61910	Present in bri1 cluster 1 and en2 cluster 3	NST2 (NAC SECONDARY WALL THICKENING PROMOTING FACTOR2); transcription factor	2.65	3.07	2.92	3.5	3.01	3.07	3.5	3.18	3.53	3.82	2.34	2.82	3.04	3.61	3.32	2.85	2.85	3.25	3.01	3.02	2.85	3.31	2.84	3.08
AT3G61910	Present only in bri1 cluster 1	NST2 (NAC SECONDARY WALL THICKENING PROMOTING FACTOR2); transcription factor	2.65	3.07	2.92	3.5	3.01	3.07	3.5	3.18	3.53	3.82	2.34	2.82	3.04	3.61	3.32	2.85	2.85	3.25	3.01	3.02	2.85	3.31	2.84	3.08
AT4G10160	Present only in bri1 cluster 1	[AT4G10150, zinc finger (C3HC4-type RING finger) family protein];[AT4G10160, zinc finger (C3HC4-type RING finger) family protein]	4.03	6.29	7.68	5.72	3	2.39	4.87	6.73	5.18	2.89	2.73	5.34	8.36	4.72	2.68	4.44	4.5	3.31	5.05	3.19	6.68	7.57	3.2	4.46
AT4G10160	Present in bri1 cluster 1 and en2 cluster 2	[AT4G10150, zinc finger (C3HC4-type RING finger) family protein];[AT4G10160, zinc finger (C3HC4-type RING finger) family protein]	4.03	6.29	7.68	5.72	3	2.39	4.87	6.73	5.18	2.89	2.73	5.34	8.36	4.72	2.68	4.44	4.5	3.31	5.05	3.19	6.68	7.57	3.2	4.46
AT1G65360	Present only in bri1 cluster 1	MADS-box protein (AGL23)	3	3.54	5.01	6.28	2.98	3.16	3.38	6.41	7.02	3.39	2.54	2.94	3.11	6.7	2.9	2.71	2.71	3.59	3.04	2.98	2.87	2.96	2.83	3.18
AT1G65360	Present in bri1 cluster 1 and en2 cluster 2	MADS-box protein (AGL23)	3	3.54	5.01	6.28	2.98	3.16	3.38	6.41	7.02	3.39	2.54	2.94	3.11	6.7	2.9	2.71	2.71	3.59	3.04	2.98	2.87	2.96	2.83	3.18
AT2G18590	Present only in bri1 cluster 1	transporter-related	2.81	3.28	2.93	3.36	2.97	2.81	3.18	2.96	3.12	2.87	2.4	2.61	2.9	3.41	2.74	2.6	2.95	6.48	3.1	2.84	2.86	2.91	5.98	3.55
AT2G18590	Present in bri1 cluster 1 and en2 cluster 2	transporter-related	2.81	3.28	2.93	3.36	2.97	2.81	3.18	2.96	3.12	2.87	2.4	2.61	2.9	3.41	2.74	2.6	2.95	6.48	3.1	2.84	2.86	2.91	5.98	3.55
AT5G17320	Present only in bri1 cluster 1	homeobox-leucine zipper family protein / lipid-binding START domain-containing protein	3.25	4.29	6.79	7.67	2.97	3.18	5.18	6.11	6.78	3.27	2.66	3.16	3.47	6.69	2.81	3.27	4.63	8.56	3.3	2.95	2.8	2.94	4.82	3.47
AT5G17320	Present in bri1 cluster 1 and en2 cluster 2	homeobox-leucine zipper family protein / lipid-binding START domain-containing protein	3.25	4.29	6.79	7.67	2.97	3.18	5.18	6.11	6.78	3.27	2.66	3.16	3.47	6.69	2.81	3.27	4.63	8.56	3.3	2.95	2.8	2.94	4.82	3.47
AT3G17130	Present only in bri1 cluster 1	invertase/pectin methylesterase inhibitor family protein	2.96	3.72	3.59	3.68	2.96	3.47	3.13	3.17	3.71	3.49	2.89	3.09	3.34	3.67	3.02	3.82	3.5	3.67	3.78	6.79	3.75	3.87	3.43	3.63
AT3G17130	Present in bri1 cluster 1 and en2 cluster 3	invertase/pectin methylesterase inhibitor family protein	2.96	3.72	3.59	3.68	2.96	3.47	3.13	3.17	3.71	3.49	2.89	3.09	3.34	3.67	3.02	3.82	3.5	3.67	3.78	6.79	3.75	3.87	3.43	3.63
AT1G23350	Present in bri1 cluster 1 and en2 cluster 2	invertase/pectin methylesterase inhibitor family protein	2.64	2.98	2.46	2.62	2.94	2.65	2.58	2.74	2.72	3.32	1.95	2.09	2.01	2.93	2.46	2.99	3.32	3.85	2.34	2.52	2.19	2.29	2.59	2.62
AT1G23350	Present only in bri1 cluster 1	invertase/pectin methylesterase inhibitor family protein	2.64	2.98	2.46	2.62	2.94	2.65	2.58	2.74	2.72	3.32	1.95	2.09	2.01	2.93	2.46	2.99	3.32	3.85	2.34	2.52	2.19	2.29	2.59	2.62
AT3G46070	Present only in bri1 cluster 1	zinc finger (C2H2 type) family protein	3.25	3.43	3.19	3.52	2.94	3.01	3.59	3.02	3.41	3	2.39	2.91	2.99	3.46	2.66	2.79	3.06	3.54	2.91	3.08	2.95	2.91	2.69	3.18
AT3G46070	Present in bri1 cluster 1 and en2 cluster 3	zinc finger (C2H2 type) family protein	3.25	3.43	3.19	3.52	2.94	3.01	3.59	3.02	3.41	3	2.39	2.91	2.99	3.46	2.66	2.79	3.06	3.54	2.91	3.08	2.95	2.91	2.69	3.18
AT5G26100	Present in bri1 cluster 1 and en2 cluster 2	similar to unknown protein [Arabidopsis thaliana] (TAIR:AT3G44170.1)	2.66	2.96	2.67	3.01	2.94	2.75	2.9	2.52	3.14	2.64	2.02	2.48	2.54	3.11	2.26	2.54	2.54	3.06	2.62	2.34	2.55	2.72	2.65	2.82
AT5G26100	Present only in bri1 cluster 1	similar to unknown protein [Arabidopsis thaliana] (TAIR:AT3G44170.1)	2.66	2.96	2.67	3.01	2.94	2.75	2.9	2.52	3.14	2.64	2.02	2.48	2.54	3.11	2.26	2.54	2.54	3.06	2.62	2.34	2.55	2.72	2.65	2.82
AT3G55580	Present only in bri1 cluster 1	regulator of chromosome condensation (RCC1) family protein	4.57	3.96	4.02	2.5	2.93	3.29	3.01	4.18	3.37	2.87	3.33	3.51	3.57	2.94	2.47	2.53	2.8	3.07	2.66	2.7	2.76	2.58	2.56	3.02
AT3G55580	Present in bri1 cluster 1 and en2 cluster 2	regulator of chromosome condensation (RCC1) family protein	4.57	3.96	4.02	2.5	2.93	3.29	3.01	4.18	3.37	2.87	3.33	3.51	3.57	2.94	2.47	2.53	2.8	3.07	2.66	2.7	2.76	2.58	2.56	3.02
AT4G13580	Present in bri1 cluster 1 and en2 cluster 2	disease resistance-responsive family protein	2.78	3.19	2.94	3.05	2.93	2.89	3.05	2.72	3.33	2.79	2.64	2.85	2.66	3.3	2.65	2.77	2.99	3.18	2.9	3.1	3.37	2.97	2.84	3.17
AT4G13580	Present only in bri1 cluster 1	disease resistance-responsive family protein	2.78	3.19	2.94	3.05	2.93	2.89	3.05	2.72	3.33	2.79	2.64	2.85	2.66	3.3	2.65	2.77	2.99	3.18	2.9	3.1	3.37	2.97	2.84	3.17
AT4G13580	Present in bri1 cluster 1 and en2 cluster 3	disease resistance-responsive family protein	2.78	3.19	2.94	3.05	2.93	2.89	3.05	2.72	3.33	2.79	2.64	2.85	2.66	3.3	2.65	2.77	2.99	3.18	2.9	3.1	3.37	2.97	2.84	3.17
AT5G26330	Present only in bri1 cluster 1	plastocyanin-like domain-containing protein / mavicyanin, putative	2.64	3.08	3.02	2.85	2.93	2.73	3.31	2.73	3.21	3.69	2.4	2.55	2.8	3.38	3.03	2.79	3.05	2.98	2.65	2.92	2.88	3.01	3.53	3.16
AT5G26330	Present in bri1 cluster 1 and en2 cluster 2	plastocyanin-like domain-containing protein / mavicyanin, putative	2.64	3.08	3.02	2.85	2.93	2.73	3.31	2.73	3.21	3.69	2.4	2.55	2.8	3.38	3.03	2.79	3.05	2.98	2.65	2.92	2.88	3.01	3.53	3.16
AT5G42630	Present only in bri1 cluster 1	ATS/KAN4 (ABERRANT TESTA SHAPE); DNA binding / transcription factor	2.34	2.43	2.32	2.61	2.93	4.02	2.46	2.19	2.96	2.29	6.09	2.77	3.3	2.58	2.32	5.22	2.56	2.5	2.27	3.6	2.16	2.15	2.13	2.49
AT5G42630	Present in bri1 cluster 1 and en2 cluster 2	ATS/KAN4 (ABERRANT TESTA SHAPE); DNA binding / transcription factor	2.34	2.43	2.32	2.61	2.93	4.02	2.46	2.19	2.96	2.29	6.09	2.77	3.3	2.58	2.32	5.22	2.56	2.5	2.27	3.6	2.16	2.15	2.13	2.49
AT1G75540	Present only in bri1 cluster 1	zinc finger (B-box type) family protein	2.4	2.58	2.39	2.51	2.92	2.68	2.45	2.28	2.75	3.37	2.14	2.2	2.36	2.74	3.27	3.06	2.3	2.88	2.9	5.97	5.02	5.1	3.43	2.6
AT1G75540	Present in bri1 cluster 1 and en2 cluster 2	zinc finger (B-box type) family protein	2.4	2.58	2.39	2.51	2.92	2.68	2.45	2.28	2.75	3.37	2.14	2.2	2.36	2.74	3.27	3.06	2.3	2.88	2.9	5.97	5.02	5.1	3.43	2.6
AT3G09520	Present in bri1 cluster 1 and en2 cluster 2	ATEXO70H4 (exocyst subunit EXO70 family protein H4); protein binding	2.78	3.29	2.79	3.41	2.92	3.15	3.02	2.8	3.74	2.92	2.4	2.58	2.73	3.57	2.82	2.7	3.01	3.1	3.61	2.84	2.9	2.9	3.12	5.38
AT3G09520	Present only in bri1 cluster 1	ATEXO70H4 (exocyst subunit EXO70 family protein H4); protein binding	2.78	3.29	2.79	3.41	2.92	3.15	3.02	2.8	3.74	2.92	2.4	2.58	2.73	3.57	2.82	2.7	3.01	3.1	3.61	2.84	2.9	2.9	3.12	5.38
AT5G24950	Present in bri1 cluster 1 and en2 cluster 2	[AT5G24950, CYP71A15 (cytochrome P450, family 71, subfamily A, polypeptide 15); oxygen binding];[AT5G24960, CYP71A14 (cytochrome P450, family 71, subfamily A, polypeptide 14); oxygen binding]	2.76	3.35	3.01	4.22	2.92	2.96	2.78	2.82	4.03	2.58	3.72	2.62	2.5	3.92	2.53	3.05	2.8	2.66	2.62	8.49	2.4	4.12	2.74	2.84
AT5G24950	Present only in bri1 cluster 1	[AT5G24950, CYP71A15 (cytochrome P450, family 71, subfamily A, polypeptide 15); oxygen binding];[AT5G24960, CYP71A14 (cytochrome P450, family 71, subfamily A, polypeptide 14); oxygen binding]	2.76	3.35	3.01	4.22	2.92	2.96	2.78	2.82	4.03	2.58	3.72	2.62	2.5	3.92	2.53	3.05	2.8	2.66	2.62	8.49	2.4	4.12	2.74	2.84
AT2G46990	Present only in bri1 cluster 1	IAA20 (indoleacetic acid-induced protein 20); transcription factor	3.32	3.56	3.25	3.34	2.9	4.79	3.51	3.32	3.38	3.31	3.97	3.08	3.14	3.57	3.24	3.7	3.16	3.21	3.28	3.65	3.16	3.17	3.16	3.44
AT2G46990	Present in bri1 cluster 1 and en2 cluster 3	IAA20 (indoleacetic acid-induced protein 20); transcription factor	3.32	3.56	3.25	3.34	2.9	4.79	3.51	3.32	3.38	3.31	3.97	3.08	3.14	3.57	3.24	3.7	3.16	3.21	3.28	3.65	3.16	3.17	3.16	3.44
AT3G21780	Present in bri1 cluster 1 and en2 cluster 2	UGT71B6 (UDP-glucosyl transferase 71B6); UDP-glycosyltransferase/ abscisic acid glucosyltransferase/ transferase, transferring glycosyl groups	3.09	3.75	3.41	3.63	2.89	3.38	3.43	3.04	4.01	3.19	2.74	3.25	3.41	3.75	3.67	2.81	3.62	3.28	3.32	2.94	3.38	4	3.59	3.67
AT5G62470	Present only in bri1 cluster 1	MYB96 (myb domain protein 96); DNA binding / transcription factor	3.71	2.41	2.15	2.16	2.89	2.35	2.1	2.16	2.18	3.63	2.91	2.44	2.08	2.24	4.1	2.59	1.82	2	2.18	2.38	2.6	2.08	2.03	2.08
AT5G62470	Present in bri1 cluster 1 and en2 cluster 3	MYB96 (myb domain protein 96); DNA binding / transcription factor	3.71	2.41	2.15	2.16	2.89	2.35	2.1	2.16	2.18	3.63	2.91	2.44	2.08	2.24	4.1	2.59	1.82	2	2.18	2.38	2.6	2.08	2.03	2.08
AT1G80450	Present in bri1 cluster 1 and en2 cluster 3	VQ motif-containing protein	2.8	3.46	2.89	3.22	2.88	6.59	3.75	3.52	3.13	2.81	5.89	4.63	3.2	3.41	3.02	4.84	4.76	3.05	3.4	4.08	3.94	4.12	6	3.59
AT1G80450	Present only in bri1 cluster 1	VQ motif-containing protein	2.8	3.46	2.89	3.22	2.88	6.59	3.75	3.52	3.13	2.81	5.89	4.63	3.2	3.41	3.02	4.84	4.76	3.05	3.4	4.08	3.94	4.12	6	3.59
AT3G44770	Present in bri1 cluster 1 and en2 cluster 2	similar to unknown protein [Arabidopsis thaliana] (TAIR:AT4G29550.1); contains InterPro domain Protein of unknown function DUF626, Arabidopsis thaliana; (InterPro:IPR006462)	3.48	2.33	3.34	3.38	2.87	2.89	2.91	3.89	3.06	2.83	2.89	3.1	3.3	3.07	2.76	2.64	3.3	3.19	3.64	2.8	2.52	2.7	3.1	3.08
AT3G44770	Present only in bri1 cluster 1	similar to unknown protein [Arabidopsis thaliana] (TAIR:AT4G29550.1); contains InterPro domain Protein of unknown function DUF626, Arabidopsis thaliana; (InterPro:IPR006462)	3.48	2.33	3.34	3.38	2.87	2.89	2.91	3.89	3.06	2.83	2.89	3.1	3.3	3.07	2.76	2.64	3.3	3.19	3.64	2.8	2.52	2.7	3.1	3.08
AT4G23870	Present in bri1 cluster 1 and en2 cluster 2	similar to unknown protein [Arabidopsis thaliana] (TAIR:AT4G11020.1)	2.86	2.82	2.95	3.2	2.87	2.82	3.15	2.88	3.24	2.83	2.4	2.67	3.12	3.17	2.8	2.98	2.98	2.97	3.05	2.96	2.78	2.99	2.73	2.9
AT4G23870	Present only in bri1 cluster 1	similar to unknown protein [Arabidopsis thaliana] (TAIR:AT4G11020.1)	2.86	2.82	2.95	3.2	2.87	2.82	3.15	2.88	3.24	2.83	2.4	2.67	3.12	3.17	2.8	2.98	2.98	2.97	3.05	2.96	2.78	2.99	2.73	2.9
AT1G54730	Present in bri1 cluster 1 and en2 cluster 3	sugar transporter, putative	2.64	2.55	2.72	2.61	2.86	2.49	2.71	2.2	3.01	2.38	2.14	2.04	2.09	2.59	2.47	2.84	2.61	2.75	2.38	5.16	3.14	3.44	2.92	2.96
AT1G54730	Present only in bri1 cluster 1	sugar transporter, putative	2.64	2.55	2.72	2.61	2.86	2.49	2.71	2.2	3.01	2.38	2.14	2.04	2.09	2.59	2.47	2.84	2.61	2.75	2.38	5.16	3.14	3.44	2.92	2.96
AT5G05340	Present only in bri1 cluster 1	peroxidase, putative	3.47	3.43	3.03	3.4	2.85	3.64	2.98	2.82	3.36	2.84	2.25	2.7	2.78	3.28	2.61	3.03	3.3	2.91	2.97	2.85	3.96	3.09	3.78	2.76
AT5G05340	Present in bri1 cluster 1 and en2 cluster 3	peroxidase, putative	3.47	3.43	3.03	3.4	2.85	3.64	2.98	2.82	3.36	2.84	2.25	2.7	2.78	3.28	2.61	3.03	3.3	2.91	2.97	2.85	3.96	3.09	3.78	2.76
AT1G22900	Present in bri1 cluster 1 and en2 cluster 3	similar to disease resistance-responsive family protein [Arabidopsis thaliana] (TAIR:AT5G42500.1); similar to dirigent-like protein pDIR12 [Picea glauca] (GB:ABD52123.1); contains InterPro domain Plant disease resistance response protein; (InterPro:IPR004	2.67	3.57	3.26	3.33	2.83	3.37	3.59	3.52	3.73	2.83	2.43	2.63	3.14	3.54	2.8	2.95	3.07	3.28	2.81	3.13	3.18	3.56	3.28	3.98
AT1G22900	Present only in bri1 cluster 1	similar to disease resistance-responsive family protein [Arabidopsis thaliana] (TAIR:AT5G42500.1); similar to dirigent-like protein pDIR12 [Picea glauca] (GB:ABD52123.1); contains InterPro domain Plant disease resistance response protein; (InterPro:IPR004	2.67	3.57	3.26	3.33	2.83	3.37	3.59	3.52	3.73	2.83	2.43	2.63	3.14	3.54	2.8	2.95	3.07	3.28	2.81	3.13	3.18	3.56	3.28	3.98
AT3G25170	Present only in bri1 cluster 1	RALFL26 (RALF-LIKE 26)	3.57	3.61	2.9	3.1	2.83	2.97	3.1	2.85	3.1	3.88	2.49	2.82	2.84	3.12	2.74	4.63	5.24	6.64	3.59	3.04	2.79	2.83	2.87	2.91
AT3G25170	Present in bri1 cluster 1 and en2 cluster 3	RALFL26 (RALF-LIKE 26)	3.57	3.61	2.9	3.1	2.83	2.97	3.1	2.85	3.1	3.88	2.49	2.82	2.84	3.12	2.74	4.63	5.24	6.64	3.59	3.04	2.79	2.83	2.87	2.91
AT4G36870	Present in bri1 cluster 1 and en2 cluster 3	BLH2 (BEL1-LIKE HOMEODOMAIN 2); DNA binding / transcription factor	3.13	3.57	3.13	3.38	2.83	3.39	3.61	3.12	3.63	3.52	2.84	2.87	2.78	3.49	3.24	4.82	2.99	3.77	6.07	3.6	3.17	3.05	3.28	6.67
AT4G36870	Present only in bri1 cluster 1	BLH2 (BEL1-LIKE HOMEODOMAIN 2); DNA binding / transcription factor	3.13	3.57	3.13	3.38	2.83	3.39	3.61	3.12	3.63	3.52	2.84	2.87	2.78	3.49	3.24	4.82	2.99	3.77	6.07	3.6	3.17	3.05	3.28	6.67
AT5G03980	Present only in bri1 cluster 1	GDSL-motif lipase/hydrolase family protein	2.85	3.26	3.1	3.02	2.83	2.83	3.09	2.85	3.47	2.89	2.28	2.78	2.84	3.36	2.75	2.72	2.92	2.95	2.85	2.85	2.98	3.03	2.77	2.79
AT5G03980	Present in bri1 cluster 1 and en2 cluster 2	GDSL-motif lipase/hydrolase family protein	2.85	3.26	3.1	3.02	2.83	2.83	3.09	2.85	3.47	2.89	2.28	2.78	2.84	3.36	2.75	2.72	2.92	2.95	2.85	2.85	2.98	3.03	2.77	2.79
AT2G40740	Present only in bri1 cluster 1	WRKY55 (WRKY DNA-binding protein 55); transcription factor	2.69	3.2	2.77	3.06	2.82	3.33	3.1	2.93	3.06	2.74	2.32	2.75	2.65	3.43	2.63	2.87	2.84	3.11	2.74	2.97	2.83	2.97	3.04	3.14
AT2G40740	Present in bri1 cluster 1 and en2 cluster 2	WRKY55 (WRKY DNA-binding protein 55); transcription factor	2.69	3.2	2.77	3.06	2.82	3.33	3.1	2.93	3.06	2.74	2.32	2.75	2.65	3.43	2.63	2.87	2.84	3.11	2.74	2.97	2.83	2.97	3.04	3.14
AT1G01250	Present only in bri1 cluster 1	AP2 domain-containing transcription factor, putative	2.3	3.2	2.95	3.12	2.81	2.52	2.58	2.88	2.79	2.58	2.13	2.42	3.58	2.94	2.7	2.53	2.48	2.35	2.7	5.47	6.99	7.95	5.43	5.11
AT1G01250	Present in bri1 cluster 1 and en2 cluster 2	AP2 domain-containing transcription factor, putative	2.3	3.2	2.95	3.12	2.81	2.52	2.58	2.88	2.79	2.58	2.13	2.42	3.58	2.94	2.7	2.53	2.48	2.35	2.7	5.47	6.99	7.95	5.43	5.11
AT4G37400	Present only in bri1 cluster 1	CYP81F3 (cytochrome P450, family 81, subfamily F, polypeptide 3); oxygen binding	2.68	3.25	3.16	3.25	2.81	2.77	3.16	2.89	3.13	2.76	2.43	2.65	3.44	3.16	2.55	2.65	3.1	2.79	2.57	2.83	2.77	2.93	2.98	3.49
AT4G37400	Present in bri1 cluster 1 and en2 cluster 3	CYP81F3 (cytochrome P450, family 81, subfamily F, polypeptide 3); oxygen binding	2.68	3.25	3.16	3.25	2.81	2.77	3.16	2.89	3.13	2.76	2.43	2.65	3.44	3.16	2.55	2.65	3.1	2.79	2.57	2.83	2.77	2.93	2.98	3.49
AT3G03190	Present only in bri1 cluster 1	ATGSTF11 (GLUTATHIONE S-TRANSFERASE F11); glutathione transferase	2.83	3.18	2.84	3.09	2.8	2.59	2.73	2.43	2.74	2.73	2.13	2.29	2.33	2.99	2.31	2.39	2.39	2.79	2.41	2.47	2.13	2.15	2.23	2.84
AT3G03190	Present in bri1 cluster 1 and en2 cluster 2	ATGSTF11 (GLUTATHIONE S-TRANSFERASE F11); glutathione transferase	2.83	3.18	2.84	3.09	2.8	2.59	2.73	2.43	2.74	2.73	2.13	2.29	2.33	2.99	2.31	2.39	2.39	2.79	2.41	2.47	2.13	2.15	2.23	2.84
AT4G00320	Present in bri1 cluster 1 and en2 cluster 3	[AT4G00320, F-box family protein];[AT5G41830, F-box family protein-related]	6.6	4.55	4.22	3.62	2.8	4.52	4.45	3.31	4.53	2.92	3.69	5.18	4.62	4.44	2.54	3.47	6.44	5.62	3.92	3.02	5.35	6.63	6.91	3.26
AT4G00320	Present only in bri1 cluster 1	[AT4G00320, F-box family protein];[AT5G41830, F-box family protein-related]	6.6	4.55	4.22	3.62	2.8	4.52	4.45	3.31	4.53	2.92	3.69	5.18	4.62	4.44	2.54	3.47	6.44	5.62	3.92	3.02	5.35	6.63	6.91	3.26
AT4G30410	Present in bri1 cluster 1 and en2 cluster 3	transcription factor	2.19	3.14	2.36	2.35	2.8	2.24	3.14	2.82	2.53	2.54	2.16	2.31	2.44	2.94	2.45	2.27	2.36	2.16	2.36	2.35	2.62	2.72	2.49	2.55
AT4G30410	Present only in bri1 cluster 1	transcription factor	2.19	3.14	2.36	2.35	2.8	2.24	3.14	2.82	2.53	2.54	2.16	2.31	2.44	2.94	2.45	2.27	2.36	2.16	2.36	2.35	2.62	2.72	2.49	2.55
AT4G39610	Present in bri1 cluster 1 and en2 cluster 2	similar to unknown protein [Arabidopsis thaliana] (TAIR:AT2G21990.1); similar to Plant-specific domain of unknown function 3588 [Medicago truncatula] (GB:ABE89410.1); contains InterPro domain Protein of unknown function DUF617, plant; (InterPro:IPR006460)	2.61	2.95	3.12	3.3	2.79	2.49	2.88	2.63	2.92	2.58	2.21	2.42	2.49	3.18	2.53	2.73	3	3.05	2.8	2.88	2.64	2.8	2.81	3.01
AT4G39610	Present only in bri1 cluster 1	similar to unknown protein [Arabidopsis thaliana] (TAIR:AT2G21990.1); similar to Plant-specific domain of unknown function 3588 [Medicago truncatula] (GB:ABE89410.1); contains InterPro domain Protein of unknown function DUF617, plant; (InterPro:IPR006460)	2.61	2.95	3.12	3.3	2.79	2.49	2.88	2.63	2.92	2.58	2.21	2.42	2.49	3.18	2.53	2.73	3	3.05	2.8	2.88	2.64	2.8	2.81	3.01
AT5G43640	Present only in bri1 cluster 1	40S ribosomal protein S15 (RPS15E)	3.62	4.1	4.51	4.24	2.79	3.33	3.98	4.22	4.26	2.76	2.83	2.94	3.6	4.38	2.91	2.92	2.67	3.58	2.73	2.7	2.91	2.98	2.82	2.69
AT5G43640	Present in bri1 cluster 1 and en2 cluster 2	40S ribosomal protein S15 (RPS15E)	3.62	4.1	4.51	4.24	2.79	3.33	3.98	4.22	4.26	2.76	2.83	2.94	3.6	4.38	2.91	2.92	2.67	3.58	2.73	2.7	2.91	2.98	2.82	2.69
AT1G35230	Present only in bri1 cluster 1	AGP5 (ARABINOGALACTAN-PROTEIN 5)	4.53	3.37	3.29	3.53	2.78	2.93	3.05	2.56	3.59	2.77	2.16	2.45	2.77	3.22	2.68	2.78	2.86	3.24	2.82	2.78	2.46	2.93	2.5	2.96
AT1G35230	Present in bri1 cluster 1 and en2 cluster 2	AGP5 (ARABINOGALACTAN-PROTEIN 5)	4.53	3.37	3.29	3.53	2.78	2.93	3.05	2.56	3.59	2.77	2.16	2.45	2.77	3.22	2.68	2.78	2.86	3.24	2.82	2.78	2.46	2.93	2.5	2.96
AT2G35300	Present in bri1 cluster 1 and en2 cluster 2	late embryogenesis abundant group 1 domain-containing protein / LEA group 1 domain-containing protein	2.71	3.44	2.9	4.05	2.78	3.14	3.53	3.24	3.47	2.92	2.73	2.63	2.77	3.49	3.53	3.07	3.08	3.95	7.11	6.79	4.54	4.32	3.15	4.16
AT2G35300	Present only in bri1 cluster 1	late embryogenesis abundant group 1 domain-containing protein / LEA group 1 domain-containing protein	2.71	3.44	2.9	4.05	2.78	3.14	3.53	3.24	3.47	2.92	2.73	2.63	2.77	3.49	3.53	3.07	3.08	3.95	7.11	6.79	4.54	4.32	3.15	4.16
AT2G47050	Present in bri1 cluster 1 and en2 cluster 2	invertase/pectin methylesterase inhibitor family protein	2.73	3.05	2.73	2.86	2.78	3.03	3.06	2.73	3.16	3.33	2.21	2.52	2.53	3.1	2.55	4.35	4.57	5.15	2.69	2.72	2.47	2.74	2.57	3.1
AT2G47050	Present only in bri1 cluster 1	invertase/pectin methylesterase inhibitor family protein	2.73	3.05	2.73	2.86	2.78	3.03	3.06	2.73	3.16	3.33	2.21	2.52	2.53	3.1	2.55	4.35	4.57	5.15	2.69	2.72	2.47	2.74	2.57	3.1
AT3G55130	Present in bri1 cluster 1 and en2 cluster 2	ATWBC19 (WHITE-BROWN COMPLEX HOMOLOG 19); ATPase, coupled to transmembrane movement of substances	2.57	3.36	2.89	3.38	2.78	2.64	3.26	2.92	2.85	2.76	2.51	2.55	2.32	2.93	2.79	2.98	2.35	3.27	2.83	2.74	2.66	2.4	3.04	3.06
AT3G55130	Present only in bri1 cluster 1	ATWBC19 (WHITE-BROWN COMPLEX HOMOLOG 19); ATPase, coupled to transmembrane movement of substances	2.57	3.36	2.89	3.38	2.78	2.64	3.26	2.92	2.85	2.76	2.51	2.55	2.32	2.93	2.79	2.98	2.35	3.27	2.83	2.74	2.66	2.4	3.04	3.06
AT4G33790	Present in bri1 cluster 1 and en2 cluster 3	acyl CoA reductase, putative	2.72	2.71	2.69	2.58	2.78	2.63	2.73	2.48	3.15	2.66	2.18	2.39	2.59	2.83	2.38	2.56	2.48	2.84	2.61	2.54	2.45	2.59	2.49	2.65
AT4G33790	Present only in bri1 cluster 1	acyl CoA reductase, putative	2.72	2.71	2.69	2.58	2.78	2.63	2.73	2.48	3.15	2.66	2.18	2.39	2.59	2.83	2.38	2.56	2.48	2.84	2.61	2.54	2.45	2.59	2.49	2.65
AT1G60980	Present in bri1 cluster 1 and en2 cluster 2	ATGA20OX4 (GIBBERELLIN 20-OXIDASE 4); gibberellin 20-oxidase	2.7	2.71	2.74	9.17	2.77	2.71	3.15	2.7	8.82	3.13	2.37	2.84	2.85	6.3	2.79	2.4	3.04	2.91	3.16	2.87	3.03	3.3	2.95	3.1
AT1G60980	Present only in bri1 cluster 1	ATGA20OX4 (GIBBERELLIN 20-OXIDASE 4); gibberellin 20-oxidase	2.7	2.71	2.74	9.17	2.77	2.71	3.15	2.7	8.82	3.13	2.37	2.84	2.85	6.3	2.79	2.4	3.04	2.91	3.16	2.87	3.03	3.3	2.95	3.1
AT3G53790	Present in bri1 cluster 1 and en2 cluster 3	TRFL4 (TRF-LIKE 4); DNA binding	2.59	2.72	2.87	3.05	2.76	2.76	2.46	2.5	3.07	2.54	2.32	2.72	2.82	2.73	2.22	2.69	2.81	2.9	2.51	2.6	2.82	2.65	2.55	2.85
AT3G53790	Present only in bri1 cluster 1	TRFL4 (TRF-LIKE 4); DNA binding	2.59	2.72	2.87	3.05	2.76	2.76	2.46	2.5	3.07	2.54	2.32	2.72	2.82	2.73	2.22	2.69	2.81	2.9	2.51	2.6	2.82	2.65	2.55	2.85
AT4G12540	Present only in bri1 cluster 1	similar to unknown protein [Oryza sativa (japonica cultivar-group)] (GB:AAT47078.1)	4.12	3.36	4.03	3.2	2.76	3.8	3.23	4.09	3.9	2.37	4.09	5.14	4.45	4.09	2.51	2.92	4.09	5.27	3.04	2.46	2.31	2.32	2.91	2.43
AT4G12540	Present in bri1 cluster 1 and en2 cluster 3	similar to unknown protein [Oryza sativa (japonica cultivar-group)] (GB:AAT47078.1)	4.12	3.36	4.03	3.2	2.76	3.8	3.23	4.09	3.9	2.37	4.09	5.14	4.45	4.09	2.51	2.92	4.09	5.27	3.04	2.46	2.31	2.32	2.91	2.43
AT1G49000	Present in bri1 cluster 1 and en2 cluster 2	similar to unknown protein [Arabidopsis thaliana] (TAIR:AT3G18560.1); similar to Os02g0711400 [Oryza sativa (japonica cultivar-group)] (GB:NP_001047903.1); similar to hypothetical protein [Oryza sativa (japonica cultivar-group)] (GB:BAD45365.1)	2.58	3.28	3.12	3.12	2.75	3.57	3.39	3.22	2.92	3.01	2.92	2.9	3.12	3.49	2.94	3.2	2.74	2.97	2.81	3.49	3.26	3.51	2.79	3.47
AT1G49000	Present only in bri1 cluster 1	similar to unknown protein [Arabidopsis thaliana] (TAIR:AT3G18560.1); similar to Os02g0711400 [Oryza sativa (japonica cultivar-group)] (GB:NP_001047903.1); similar to hypothetical protein [Oryza sativa (japonica cultivar-group)] (GB:BAD45365.1)	2.58	3.28	3.12	3.12	2.75	3.57	3.39	3.22	2.92	3.01	2.92	2.9	3.12	3.49	2.94	3.2	2.74	2.97	2.81	3.49	3.26	3.51	2.79	3.47
AT3G20160	Present only in bri1 cluster 1	geranylgeranyl pyrophosphate synthase, putative / GGPP synthetase, putative / farnesyltranstransferase, putative	2.96	3.25	3.23	3.65	2.75	2.87	3.22	3.17	3.67	2.69	2.46	2.91	3.01	3.36	2.84	3.01	2.92	3.38	2.88	2.82	2.95	2.75	2.7	3.18
AT3G20160	Present in bri1 cluster 1 and en2 cluster 3	geranylgeranyl pyrophosphate synthase, putative / GGPP synthetase, putative / farnesyltranstransferase, putative	2.96	3.25	3.23	3.65	2.75	2.87	3.22	3.17	3.67	2.69	2.46	2.91	3.01	3.36	2.84	3.01	2.92	3.38	2.88	2.82	2.95	2.75	2.7	3.18
AT1G74670	Present only in bri1 cluster 1	gibberellin-responsive protein, putative	2.06	2.48	2.2	2.4	2.74	2.16	2.27	1.93	2.36	2.52	1.65	1.96	2	2.36	3.97	1.94	2.07	2.06	2.22	6.99	3.12	4.15	3.36	2.33
AT1G74670	Present in bri1 cluster 1 and en2 cluster 2	gibberellin-responsive protein, putative	2.06	2.48	2.2	2.4	2.74	2.16	2.27	1.93	2.36	2.52	1.65	1.96	2	2.36	3.97	1.94	2.07	2.06	2.22	6.99	3.12	4.15	3.36	2.33
AT4G01720	Present in bri1 cluster 1 and en2 cluster 3	WRKY47 (WRKY DNA-binding protein 47); transcription factor	3.12	2.94	2.92	3.04	2.74	2.99	2.98	2.74	3.31	2.79	2.77	3.03	3.08	3.73	2.96	3.02	3.25	3	2.9	2.94	3.75	3.16	3.56	3.83
AT4G01720	Present only in bri1 cluster 1	WRKY47 (WRKY DNA-binding protein 47); transcription factor	3.12	2.94	2.92	3.04	2.74	2.99	2.98	2.74	3.31	2.79	2.77	3.03	3.08	3.73	2.96	3.02	3.25	3	2.9	2.94	3.75	3.16	3.56	3.83
AT1G33080	Present in bri1 cluster 1 and en2 cluster 3	MATE efflux family protein	2.59	2.75	2.63	2.83	2.73	2.35	2.26	2.63	2.61	2.52	2.11	2.32	2.44	3.01	2.61	2.25	2.34	2.26	2.23	2.51	2.24	2.16	2.23	2.37
AT1G33080	Present only in bri1 cluster 1	MATE efflux family protein	2.59	2.75	2.63	2.83	2.73	2.35	2.26	2.63	2.61	2.52	2.11	2.32	2.44	3.01	2.61	2.25	2.34	2.26	2.23	2.51	2.24	2.16	2.23	2.37
AT1G53340	Present in bri1 cluster 1 and en2 cluster 3	DC1 domain-containing protein	2.32	2.54	2.65	2.7	2.73	2.8	2.43	2.37	2.94	2.54	2.22	2.23	2.29	2.8	2.22	2.34	2.35	2.7	2.37	2.43	2.29	2.54	2.25	2.69
AT1G53340	Present only in bri1 cluster 1	DC1 domain-containing protein	2.32	2.54	2.65	2.7	2.73	2.8	2.43	2.37	2.94	2.54	2.22	2.23	2.29	2.8	2.22	2.34	2.35	2.7	2.37	2.43	2.29	2.54	2.25	2.69
AT2G35820	Present only in bri1 cluster 1	similar to unknown protein [Arabidopsis thaliana] (TAIR:AT2G35810.1); similar to hypothetical protein MtrDRAFT_AC152818g11v1 [Medicago truncatula] (GB:ABE77875.1)	2.02	3.58	5.1	2.48	2.73	2.26	3.38	5.6	2.43	2.58	3.15	3.41	6.45	2.38	1.98	5.56	5.83	3.69	4.82	7.58	5.82	6.96	5.37	4.71
AT2G35820	Present in bri1 cluster 1 and en2 cluster 2	similar to unknown protein [Arabidopsis thaliana] (TAIR:AT2G35810.1); similar to hypothetical protein MtrDRAFT_AC152818g11v1 [Medicago truncatula] (GB:ABE77875.1)	2.02	3.58	5.1	2.48	2.73	2.26	3.38	5.6	2.43	2.58	3.15	3.41	6.45	2.38	1.98	5.56	5.83	3.69	4.82	7.58	5.82	6.96	5.37	4.71
AT4G09740	Present only in bri1 cluster 1	[AT4G09740, glycosyl hydrolase family 9 protein];[AT4G23560, glycosyl hydrolase family 9 protein]	2.89	3.16	2.73	3.1	2.73	2.98	3.06	2.8	3.39	2.95	2.14	2.3	2.42	3.12	2.67	2.89	2.96	3.23	4.57	2.86	2.67	2.74	2.93	5.55
AT4G09740	Present in bri1 cluster 1 and en2 cluster 3	[AT4G09740, glycosyl hydrolase family 9 protein];[AT4G23560, glycosyl hydrolase family 9 protein]	2.89	3.16	2.73	3.1	2.73	2.98	3.06	2.8	3.39	2.95	2.14	2.3	2.42	3.12	2.67	2.89	2.96	3.23	4.57	2.86	2.67	2.74	2.93	5.55
AT5G16235	Present in bri1 cluster 1 and en2 cluster 2	[AT5G16230, acyl-(acyl-carrier-protein) desaturase, putative / stearoyl-ACP desaturase, putative]	3.12	3.51	3.14	2.99	2.72	3.11	3.31	3.12	3.53	3.18	2.56	2.93	3.51	3.45	3.23	3.02	5.67	7.54	5.03	4.06	8.7	8.72	9.94	7.8
AT5G16235	Present in bri1 cluster 1 and en2 cluster 3	[AT5G16230, acyl-(acyl-carrier-protein) desaturase, putative / stearoyl-ACP desaturase, putative]	3.12	3.51	3.14	2.99	2.72	3.11	3.31	3.12	3.53	3.18	2.56	2.93	3.51	3.45	3.23	3.02	5.67	7.54	5.03	4.06	8.7	8.72	9.94	7.8
AT5G16235	Present only in bri1 cluster 1	[AT5G16230, acyl-(acyl-carrier-protein) desaturase, putative / stearoyl-ACP desaturase, putative]	3.12	3.51	3.14	2.99	2.72	3.11	3.31	3.12	3.53	3.18	2.56	2.93	3.51	3.45	3.23	3.02	5.67	7.54	5.03	4.06	8.7	8.72	9.94	7.8
AT1G43790	Present only in bri1 cluster 1	similar to hydroxyproline-rich glycoprotein family protein [Arabidopsis thaliana] (TAIR:AT5G48920.1)	2.92	2.68	3.13	3.61	2.71	3.2	3.1	2.87	2.93	2.54	2.51	2.76	2.79	3.3	2.75	2.68	2.64	2.99	2.74	2.68	2.37	2.75	2.46	2.59
AT1G43790	Present in bri1 cluster 1 and en2 cluster 2	similar to hydroxyproline-rich glycoprotein family protein [Arabidopsis thaliana] (TAIR:AT5G48920.1)	2.92	2.68	3.13	3.61	2.71	3.2	3.1	2.87	2.93	2.54	2.51	2.76	2.79	3.3	2.75	2.68	2.64	2.99	2.74	2.68	2.37	2.75	2.46	2.59
AT2G25150	Present only in bri1 cluster 1	transferase family protein	2.73	2.85	2.7	3.06	2.71	2.8	2.83	2.88	3.06	2.66	2.19	2.47	2.39	2.9	2.63	2.65	2.84	2.59	2.45	2.6	2.52	2.67	2.38	2.86
AT2G25150	Present in bri1 cluster 1 and en2 cluster 3	transferase family protein	2.73	2.85	2.7	3.06	2.71	2.8	2.83	2.88	3.06	2.66	2.19	2.47	2.39	2.9	2.63	2.65	2.84	2.59	2.45	2.6	2.52	2.67	2.38	2.86
AT5G44630	Present only in bri1 cluster 1	terpene synthase/cyclase family protein	2.18	2.44	2.73	4.33	2.71	2.25	2.53	2.12	2.37	2.25	1.91	2	1.97	2.28	1.92	1.89	2.1	2.21	1.96	2.67	1.99	2.13	2.07	2.13
AT5G44630	Present in bri1 cluster 1 and en2 cluster 3	terpene synthase/cyclase family protein	2.18	2.44	2.73	4.33	2.71	2.25	2.53	2.12	2.37	2.25	1.91	2	1.97	2.28	1.92	1.89	2.1	2.21	1.96	2.67	1.99	2.13	2.07	2.13
AT1G24620	Present only in bri1 cluster 1	polcalcin, putative / calcium-binding pollen allergen, putative	3.17	3.41	3.34	3.5	2.7	2.67	3.3	3.18	3.11	3.1	2.53	3.17	2.97	3.63	2.79	2.92	3.32	3.7	2.82	2.73	3.04	2.81	2.92	3.3
AT1G24620	Present in bri1 cluster 1 and en2 cluster 3	polcalcin, putative / calcium-binding pollen allergen, putative	3.17	3.41	3.34	3.5	2.7	2.67	3.3	3.18	3.11	3.1	2.53	3.17	2.97	3.63	2.79	2.92	3.32	3.7	2.82	2.73	3.04	2.81	2.92	3.3
AT3G06360	Present only in bri1 cluster 1	AGP27 (ARABINOGALACTAN PROTEIN 27)	2.54	2.8	2.54	3.04	2.7	2.65	2.81	2.59	3.25	2.62	2.45	2.91	2.95	3.16	2.53	2.39	2.78	3.8	2.85	2.62	3.38	2.75	3.95	2.99
AT3G06360	Present in bri1 cluster 1 and en2 cluster 2	AGP27 (ARABINOGALACTAN PROTEIN 27)	2.54	2.8	2.54	3.04	2.7	2.65	2.81	2.59	3.25	2.62	2.45	2.91	2.95	3.16	2.53	2.39	2.78	3.8	2.85	2.62	3.38	2.75	3.95	2.99
AT4G17860	Present only in bri1 cluster 1	similar to unknown protein [Arabidopsis thaliana] (TAIR:AT5G46200.1); similar to hypothetical protein 25.t00048 [Brassica oleracea] (GB:ABD64955.1); contains InterPro domain Protein of unknown function DUF239, plant; (InterPro:IPR004314)	3.23	3.88	5.14	3.67	2.7	2.89	3.84	3.44	3.8	2.85	2.43	2.6	2.52	3.52	2.67	2.57	2.81	3.08	2.72	2.75	2.84	2.85	2.83	3.14
AT4G17860	Present in bri1 cluster 1 and en2 cluster 2	similar to unknown protein [Arabidopsis thaliana] (TAIR:AT5G46200.1); similar to hypothetical protein 25.t00048 [Brassica oleracea] (GB:ABD64955.1); contains InterPro domain Protein of unknown function DUF239, plant; (InterPro:IPR004314)	3.23	3.88	5.14	3.67	2.7	2.89	3.84	3.44	3.8	2.85	2.43	2.6	2.52	3.52	2.67	2.57	2.81	3.08	2.72	2.75	2.84	2.85	2.83	3.14
AT5G46370	Present only in bri1 cluster 1	KCO2 (CA2+ ACTIVATED OUTWARD RECTIFYING K+ CHANNEL 2); calcium ion binding / outward rectifier potassium channel	2.92	3.69	4.52	3.54	2.7	2.81	3.89	3.82	4.46	2.79	2.17	2.73	2.86	4.69	2.7	2.63	2.79	3.98	3.07	2.74	3.04	3	2.89	3.03
AT5G46370	Present in bri1 cluster 1 and en2 cluster 2	KCO2 (CA2+ ACTIVATED OUTWARD RECTIFYING K+ CHANNEL 2); calcium ion binding / outward rectifier potassium channel	2.92	3.69	4.52	3.54	2.7	2.81	3.89	3.82	4.46	2.79	2.17	2.73	2.86	4.69	2.7	2.63	2.79	3.98	3.07	2.74	3.04	3	2.89	3.03
AT5G60070	Present only in bri1 cluster 1	ankyrin repeat family protein	2.87	3.21	3.01	3.49	2.7	3.09	3.45	2.97	3.32	2.8	2.42	2.72	2.67	3.49	2.72	2.95	3.04	3.25	2.87	2.83	2.7	3.16	2.72	3.16
AT5G60070	Present in bri1 cluster 1 and en2 cluster 2	ankyrin repeat family protein	2.87	3.21	3.01	3.49	2.7	3.09	3.45	2.97	3.32	2.8	2.42	2.72	2.67	3.49	2.72	2.95	3.04	3.25	2.87	2.83	2.7	3.16	2.72	3.16
AT1G65990	Present only in bri1 cluster 1	type 2 peroxiredoxin-related / thiol specific antioxidant / mal allergen family protein	2.37	3.23	3.06	6.52	2.69	2.72	3.17	2.84	7.42	2.4	2.12	2.57	2.4	7.63	2.35	2.35	2.54	6.25	2.58	2.48	2.46	2.5	3.63	3.12
AT1G65990	Present in bri1 cluster 1 and en2 cluster 3	type 2 peroxiredoxin-related / thiol specific antioxidant / mal allergen family protein	2.37	3.23	3.06	6.52	2.69	2.72	3.17	2.84	7.42	2.4	2.12	2.57	2.4	7.63	2.35	2.35	2.54	6.25	2.58	2.48	2.46	2.5	3.63	3.12
AT2G31180	Present in bri1 cluster 1 and en2 cluster 3	AtMYB14/Myb14at (myb domain protein 14); DNA binding / transcription factor	2.7	2.84	2.58	3.05	2.69	2.58	3.05	2.62	2.93	2.67	2.22	2.38	2.3	2.92	2.64	3.04	2.51	2.59	2.72	4.7	3.36	2.61	2.59	2.92
AT2G31180	Present only in bri1 cluster 1	AtMYB14/Myb14at (myb domain protein 14); DNA binding / transcription factor	2.7	2.84	2.58	3.05	2.69	2.58	3.05	2.62	2.93	2.67	2.22	2.38	2.3	2.92	2.64	3.04	2.51	2.59	2.72	4.7	3.36	2.61	2.59	2.92
AT5G59990	Present in bri1 cluster 1 and en2 cluster 3	similar to unknown protein [Arabidopsis thaliana] (TAIR:AT5G41380.1); similar to CCT [Medicago truncatula] (GB:ABD32315.1); contains InterPro domain CCT; (InterPro:IPR010402)	2.65	3.52	2.99	3.31	2.69	2.76	3.11	2.94	3.41	2.86	2.32	2.54	2.72	3.54	2.44	2.6	2.55	2.89	2.77	2.91	2.62	2.93	2.55	3.75
AT5G59990	Present only in bri1 cluster 1	similar to unknown protein [Arabidopsis thaliana] (TAIR:AT5G41380.1); similar to CCT [Medicago truncatula] (GB:ABD32315.1); contains InterPro domain CCT; (InterPro:IPR010402)	2.65	3.52	2.99	3.31	2.69	2.76	3.11	2.94	3.41	2.86	2.32	2.54	2.72	3.54	2.44	2.6	2.55	2.89	2.77	2.91	2.62	2.93	2.55	3.75
AT2G18350	Present only in bri1 cluster 1	ATHB24 (ARABIDOPSIS THALIANA HOMEOBOX PROTEIN 24); DNA binding / transcription factor	4.13	3.09	2.94	3.16	2.68	4.8	3.04	3.05	3.19	2.85	4.58	3.38	2.87	3.26	2.81	4.82	3.24	2.65	2.59	3.02	2.71	2.67	3.51	3.05
AT2G18350	Present in bri1 cluster 1 and en2 cluster 2	ATHB24 (ARABIDOPSIS THALIANA HOMEOBOX PROTEIN 24); DNA binding / transcription factor	4.13	3.09	2.94	3.16	2.68	4.8	3.04	3.05	3.19	2.85	4.58	3.38	2.87	3.26	2.81	4.82	3.24	2.65	2.59	3.02	2.71	2.67	3.51	3.05
AT2G18350	Present in bri1 cluster 1 and en2 cluster 3	ATHB24 (ARABIDOPSIS THALIANA HOMEOBOX PROTEIN 24); DNA binding / transcription factor	4.13	3.09	2.94	3.16	2.68	4.8	3.04	3.05	3.19	2.85	4.58	3.38	2.87	3.26	2.81	4.82	3.24	2.65	2.59	3.02	2.71	2.67	3.51	3.05
AT5G40260	Present only in bri1 cluster 1	nodulin MtN3 family protein	7.05	10.23	8.29	8	2.67	4.52	9.77	7.99	8.2	2.97	3.08	6.05	5.35	7.96	1.51	1.59	2.18	5.59	2.88	1.84	2.9	1.58	2.32	1.97
AT5G40260	Present in bri1 cluster 1 and en2 cluster 3	nodulin MtN3 family protein	7.05	10.23	8.29	8	2.67	4.52	9.77	7.99	8.2	2.97	3.08	6.05	5.35	7.96	1.51	1.59	2.18	5.59	2.88	1.84	2.9	1.58	2.32	1.97
AT1G03870	Present in bri1 cluster 1 and en2 cluster 3	FLA9 (FLA9)	2.17	1.93	2.24	2.13	2.66	2	2.23	2.24	2.24	2.03	1.8	2.04	1.97	2.33	2.16	1.87	1.89	2.61	2.02	2.26	1.95	1.96	1.77	2.37
AT1G03870	Present only in bri1 cluster 1	FLA9 (FLA9)	2.17	1.93	2.24	2.13	2.66	2	2.23	2.24	2.24	2.03	1.8	2.04	1.97	2.33	2.16	1.87	1.89	2.61	2.02	2.26	1.95	1.96	1.77	2.37
AT1G16980	Present only in bri1 cluster 1	ATTPS2 (Arabidopsis thaliana trehalose-phosphatase/synthase 2); transferase, transferring glycosyl groups	3.73	4.15	6.25	10.98	2.66	3.32	3.08	3.84	10.75	3.9	2.66	4.97	2.35	9	2.55	2.93	7.41	6.77	3.32	2.5	4.26	6.17	5.37	3.04
AT1G16980	Present in bri1 cluster 1 and en2 cluster 2	ATTPS2 (Arabidopsis thaliana trehalose-phosphatase/synthase 2); transferase, transferring glycosyl groups	3.73	4.15	6.25	10.98	2.66	3.32	3.08	3.84	10.75	3.9	2.66	4.97	2.35	9	2.55	2.93	7.41	6.77	3.32	2.5	4.26	6.17	5.37	3.04
AT2G14960	Present in bri1 cluster 1 and en2 cluster 3	GH3.1	2.92	3.47	2.63	3.17	2.66	2.9	3.05	2.81	3.39	2.8	2.99	2.88	3.27	3.35	2.68	2.81	2.91	2.93	2.81	3.05	2.9	3.05	2.83	3.39
AT2G14960	Present only in bri1 cluster 1	GH3.1	2.92	3.47	2.63	3.17	2.66	2.9	3.05	2.81	3.39	2.8	2.99	2.88	3.27	3.35	2.68	2.81	2.91	2.93	2.81	3.05	2.9	3.05	2.83	3.39
AT2G36790	Present in bri1 cluster 1 and en2 cluster 2	[AT2G36800, DOGT1 (DON-GLUCOSYLTRANSFERASE); UDP-glycosyltransferase/ transferase, transferring glycosyl groups];[AT2G36790, UGT73C6 (UDP-glucosyl transferase 73C6); UDP-glucosyltransferase/ UDP-glycosyltransferase/ transferase, transferring glycosyl grou	2.73	3.51	2.71	3.32	2.66	2.91	3.33	2.96	3.5	2.94	2.4	2.44	2.59	3.21	2.77	2.5	2.86	3.39	2.75	3.36	2.71	2.83	2.88	3.43
AT2G36790	Present only in bri1 cluster 1	[AT2G36800, DOGT1 (DON-GLUCOSYLTRANSFERASE); UDP-glycosyltransferase/ transferase, transferring glycosyl groups];[AT2G36790, UGT73C6 (UDP-glucosyl transferase 73C6); UDP-glucosyltransferase/ UDP-glycosyltransferase/ transferase, transferring glycosyl grou	2.73	3.51	2.71	3.32	2.66	2.91	3.33	2.96	3.5	2.94	2.4	2.44	2.59	3.21	2.77	2.5	2.86	3.39	2.75	3.36	2.71	2.83	2.88	3.43
AT2G36790	Present in bri1 cluster 1 and en2 cluster 3	[AT2G36800, DOGT1 (DON-GLUCOSYLTRANSFERASE); UDP-glycosyltransferase/ transferase, transferring glycosyl groups];[AT2G36790, UGT73C6 (UDP-glucosyl transferase 73C6); UDP-glucosyltransferase/ UDP-glycosyltransferase/ transferase, transferring glycosyl grou	2.73	3.51	2.71	3.32	2.66	2.91	3.33	2.96	3.5	2.94	2.4	2.44	2.59	3.21	2.77	2.5	2.86	3.39	2.75	3.36	2.71	2.83	2.88	3.43
AT3G30340	Present in bri1 cluster 1 and en2 cluster 2	nodulin MtN21 family protein	2.72	2.69	2.91	3	2.65	2.8	2.81	2.5	2.97	2.9	2.08	2.34	2.58	2.93	2.4	2.54	2.61	2.61	2.64	2.39	2.62	2.61	2.78	3.07
AT3G30340	Present only in bri1 cluster 1	nodulin MtN21 family protein	2.72	2.69	2.91	3	2.65	2.8	2.81	2.5	2.97	2.9	2.08	2.34	2.58	2.93	2.4	2.54	2.61	2.61	2.64	2.39	2.62	2.61	2.78	3.07
AT5G37050	Present in bri1 cluster 1 and en2 cluster 2	similar to phox (PX) domain-containing protein [Arabidopsis thaliana] (TAIR:AT5G58440.1); contains domain SORTING NEXIN (PTHR10555); contains domain gb def: Emb|CAB87268.1 (PTHR10555:SF2)	2.88	2.98	3.4	3.01	2.65	2.75	2.99	2.88	3.16	2.88	2.68	2.9	2.51	2.81	2.82	2.9	2.86	2.71	2.42	2.8	2.89	2.7	2.69	3.3
AT5G37050	Present only in bri1 cluster 1	similar to phox (PX) domain-containing protein [Arabidopsis thaliana] (TAIR:AT5G58440.1); contains domain SORTING NEXIN (PTHR10555); contains domain gb def: Emb|CAB87268.1 (PTHR10555:SF2)	2.88	2.98	3.4	3.01	2.65	2.75	2.99	2.88	3.16	2.88	2.68	2.9	2.51	2.81	2.82	2.9	2.86	2.71	2.42	2.8	2.89	2.7	2.69	3.3
AT1G21550	Present in bri1 cluster 1 and en2 cluster 2	calcium-binding protein, putative	2.91	3.52	2.96	3.34	2.64	2.98	3.55	3.11	3.38	2.85	2.45	2.63	2.77	3.4	2.69	2.76	2.86	3.16	2.97	3.03	2.99	2.88	2.97	3.75
AT1G21550	Present only in bri1 cluster 1	calcium-binding protein, putative	2.91	3.52	2.96	3.34	2.64	2.98	3.55	3.11	3.38	2.85	2.45	2.63	2.77	3.4	2.69	2.76	2.86	3.16	2.97	3.03	2.99	2.88	2.97	3.75
AT1G32780	Present only in bri1 cluster 1	alcohol dehydrogenase, putative	2.57	3.44	2.61	3.02	2.64	2.25	2.85	2.61	2.84	2.73	3.13	2.84	2.45	2.83	2.44	3.6	2.61	2.73	2.49	2.97	2.41	2.69	2.5	3.2
AT1G32780	Present in bri1 cluster 1 and en2 cluster 2	alcohol dehydrogenase, putative	2.57	3.44	2.61	3.02	2.64	2.25	2.85	2.61	2.84	2.73	3.13	2.84	2.45	2.83	2.44	3.6	2.61	2.73	2.49	2.97	2.41	2.69	2.5	3.2
AT1G23240	Present only in bri1 cluster 1	caleosin-related family protein	2.34	2.55	2.48	2.82	2.63	2.26	2.46	2.19	2.69	2.58	2.13	2.37	2.27	2.3	2.15	2.16	2.55	2.74	2.51	2.48	2.5	2.5	2.53	2.77
AT1G23240	Present in bri1 cluster 1 and en2 cluster 3	caleosin-related family protein	2.34	2.55	2.48	2.82	2.63	2.26	2.46	2.19	2.69	2.58	2.13	2.37	2.27	2.3	2.15	2.16	2.55	2.74	2.51	2.48	2.5	2.5	2.53	2.77
AT1G76800	Present in bri1 cluster 1 and en2 cluster 3	nodulin, putative	2.9	3.2	2.85	3.31	2.63	2.81	2.77	2.67	3.41	2.66	2.35	2.54	2.45	3.16	2.67	2.43	2.8	2.88	2.66	2.62	6.43	6.61	3.19	3.16
AT1G76800	Present only in bri1 cluster 1	nodulin, putative	2.9	3.2	2.85	3.31	2.63	2.81	2.77	2.67	3.41	2.66	2.35	2.54	2.45	3.16	2.67	2.43	2.8	2.88	2.66	2.62	6.43	6.61	3.19	3.16
AT2G19000	Present in bri1 cluster 1 and en2 cluster 2	similar to glycine-rich protein [Arabidopsis thaliana] (TAIR:AT4G21620.1); similar to expressed protein [Oryza sativa (japonica cultivar-group)] (GB:ABA99958.1); contains InterPro domain Whey acidic protein, core region; (InterPro:IPR008197)	2.66	2.81	2.93	2.89	2.63	3.1	2.85	2.99	3.13	2.86	2.64	2.65	2.71	2.98	2.69	2.88	3.3	2.92	2.77	2.48	2.65	2.79	2.76	2.83
AT2G19000	Present only in bri1 cluster 1	similar to glycine-rich protein [Arabidopsis thaliana] (TAIR:AT4G21620.1); similar to expressed protein [Oryza sativa (japonica cultivar-group)] (GB:ABA99958.1); contains InterPro domain Whey acidic protein, core region; (InterPro:IPR008197)	2.66	2.81	2.93	2.89	2.63	3.1	2.85	2.99	3.13	2.86	2.64	2.65	2.71	2.98	2.69	2.88	3.3	2.92	2.77	2.48	2.65	2.79	2.76	2.83
AT5G06490	Present in bri1 cluster 1 and en2 cluster 3	zinc finger (C3HC4-type RING finger) family protein	2.52	2.81	2.71	3.24	2.63	2.65	2.83	2.68	2.86	2.65	2.4	2.51	2.52	2.9	2.81	2.67	2.63	3	2.68	2.65	2.77	2.83	2.7	2.71
AT5G06490	Present only in bri1 cluster 1	zinc finger (C3HC4-type RING finger) family protein	2.52	2.81	2.71	3.24	2.63	2.65	2.83	2.68	2.86	2.65	2.4	2.51	2.52	2.9	2.81	2.67	2.63	3	2.68	2.65	2.77	2.83	2.7	2.71
AT1G02070	Present in bri1 cluster 1 and en2 cluster 2	similar to zinc ion binding [Arabidopsis thaliana] (TAIR:AT3G60520.1); similar to Os04g0551600 [Oryza sativa (japonica cultivar-group)] (GB:NP_001053498.1); similar to unknown protein [Oryza sativa (japonica cultivar-group)] (GB:BAD25766.1); similar to Os	2.5	2.88	2.52	2.79	2.62	2.68	2.58	2.55	2.88	2.36	2.08	2.17	2.25	2.76	2.52	2.48	2.75	2.42	2.24	2.56	2.45	2.98	2.64	2.61
AT1G02070	Present only in bri1 cluster 1	similar to zinc ion binding [Arabidopsis thaliana] (TAIR:AT3G60520.1); similar to Os04g0551600 [Oryza sativa (japonica cultivar-group)] (GB:NP_001053498.1); similar to unknown protein [Oryza sativa (japonica cultivar-group)] (GB:BAD25766.1); similar to Os	2.5	2.88	2.52	2.79	2.62	2.68	2.58	2.55	2.88	2.36	2.08	2.17	2.25	2.76	2.52	2.48	2.75	2.42	2.24	2.56	2.45	2.98	2.64	2.61
AT1G47770	Present only in bri1 cluster 1	similar to unknown protein [Arabidopsis thaliana] (TAIR:AT5G35760.1); contains domain SUBFAMILY NOT NAMED (PTHR23421:SF6); contains domain BETA-GALACTOSIDASE RELATED (PTHR23421)	2.6	2.99	2.74	2.81	2.62	2.79	2.53	2.84	2.72	2.73	2.36	2.62	2.5	2.84	2.33	2.83	2.84	2.7	2.43	2.53	2.39	2.63	2.64	2.75
AT1G47770	Present in bri1 cluster 1 and en2 cluster 2	similar to unknown protein [Arabidopsis thaliana] (TAIR:AT5G35760.1); contains domain SUBFAMILY NOT NAMED (PTHR23421:SF6); contains domain BETA-GALACTOSIDASE RELATED (PTHR23421)	2.6	2.99	2.74	2.81	2.62	2.79	2.53	2.84	2.72	2.73	2.36	2.62	2.5	2.84	2.33	2.83	2.84	2.7	2.43	2.53	2.39	2.63	2.64	2.75
AT1G67810	Present only in bri1 cluster 1	Fe-S metabolism associated domain-containing protein	2.89	3.2	2.82	2.7	2.62	2.56	2.91	2.7	2.8	2.72	2.74	4.82	4.74	2.9	2.78	3.86	5.05	2.78	3.67	5.74	4.74	5.19	4.36	3.01
AT1G67810	Present in bri1 cluster 1 and en2 cluster 3	Fe-S metabolism associated domain-containing protein	2.89	3.2	2.82	2.7	2.62	2.56	2.91	2.7	2.8	2.72	2.74	4.82	4.74	2.9	2.78	3.86	5.05	2.78	3.67	5.74	4.74	5.19	4.36	3.01
AT2G03550	Present in bri1 cluster 1 and en2 cluster 2	similar to unknown protein [Arabidopsis thaliana] (TAIR:AT3G48690.1); similar to unknown protein [Arabidopsis thaliana] (TAIR:AT3G48700.1); similar to Esterase/lipase/thioesterase [Medicago truncatula] (GB:ABE83378.1); contains InterPro domain Esterase/li	2.84	3.01	2.63	3.01	2.62	3.09	2.87	2.74	3.16	2.96	2.19	2.69	2.35	2.87	2.48	2.97	2.71	3	2.55	2.41	2.56	2.61	2.52	3.19
AT2G03550	Present only in bri1 cluster 1	similar to unknown protein [Arabidopsis thaliana] (TAIR:AT3G48690.1); similar to unknown protein [Arabidopsis thaliana] (TAIR:AT3G48700.1); similar to Esterase/lipase/thioesterase [Medicago truncatula] (GB:ABE83378.1); contains InterPro domain Esterase/li	2.84	3.01	2.63	3.01	2.62	3.09	2.87	2.74	3.16	2.96	2.19	2.69	2.35	2.87	2.48	2.97	2.71	3	2.55	2.41	2.56	2.61	2.52	3.19
AT1G54720	Present in bri1 cluster 1 and en2 cluster 2	early-responsive to dehydration protein-related / ERD protein-related	2.62	3.01	2.63	3.06	2.61	2.43	2.67	2.6	3.05	2.31	2.18	2.52	2.53	3.06	2.38	2.34	2.63	2.59	2.45	2.56	2.47	2.42	2.74	2.78
AT1G54720	Present only in bri1 cluster 1	early-responsive to dehydration protein-related / ERD protein-related	2.62	3.01	2.63	3.06	2.61	2.43	2.67	2.6	3.05	2.31	2.18	2.52	2.53	3.06	2.38	2.34	2.63	2.59	2.45	2.56	2.47	2.42	2.74	2.78
AT5G04200	Present only in bri1 cluster 1	latex-abundant protein, putative (AMC9) / caspase family protein	2.44	2.96	2.52	3.2	2.61	2.49	2.65	2.57	3.34	2.54	2.39	2.79	2.65	3.73	2.68	2.36	2.64	6.21	3.54	2.74	3.43	3.11	3.92	4.68
AT5G04200	Present in bri1 cluster 1 and en2 cluster 2	latex-abundant protein, putative (AMC9) / caspase family protein	2.44	2.96	2.52	3.2	2.61	2.49	2.65	2.57	3.34	2.54	2.39	2.79	2.65	3.73	2.68	2.36	2.64	6.21	3.54	2.74	3.43	3.11	3.92	4.68
AT5G07500	Present in bri1 cluster 1 and en2 cluster 3	PEI1; nucleic acid binding / transcription factor	2.51	2.61	2.8	2.9	2.61	2.5	2.99	2.76	2.83	2.58	2.31	2.72	2.96	2.98	2.64	3.24	3.44	3.71	3.29	5.68	5.59	5.79	5.06	4.14
AT5G07500	Present only in bri1 cluster 1	PEI1; nucleic acid binding / transcription factor	2.51	2.61	2.8	2.9	2.61	2.5	2.99	2.76	2.83	2.58	2.31	2.72	2.96	2.98	2.64	3.24	3.44	3.71	3.29	5.68	5.59	5.79	5.06	4.14
AT5G36910	Present only in bri1 cluster 1	THI2.2 (THIONIN 2.2); toxin receptor binding	2.34	2.75	2.17	2.74	2.61	2.79	2.62	2.33	2.98	2.68	2.01	1.98	2.44	2.56	2.2	2.4	2.47	2.68	2.23	2.38	2.4	2.57	2.43	2.23
AT5G36910	Present in bri1 cluster 1 and en2 cluster 3	THI2.2 (THIONIN 2.2); toxin receptor binding	2.34	2.75	2.17	2.74	2.61	2.79	2.62	2.33	2.98	2.68	2.01	1.98	2.44	2.56	2.2	2.4	2.47	2.68	2.23	2.38	2.4	2.57	2.43	2.23
AT1G69160	Present in bri1 cluster 1 and en2 cluster 3	similar to unknown protein [Arabidopsis thaliana] (TAIR:AT3G13980.1)	2.25	2.59	2.27	2.47	2.6	2.28	2.5	2.32	2.7	2.29	2.02	2.37	2.24	2.49	2.15	2.22	2.16	2.37	2.23	3.25	2.18	2.19	2.09	2.32
AT1G69160	Present only in bri1 cluster 1	similar to unknown protein [Arabidopsis thaliana] (TAIR:AT3G13980.1)	2.25	2.59	2.27	2.47	2.6	2.28	2.5	2.32	2.7	2.29	2.02	2.37	2.24	2.49	2.15	2.22	2.16	2.37	2.23	3.25	2.18	2.19	2.09	2.32
AT2G44030	Present only in bri1 cluster 1	kelch repeat-containing F-box family protein	2.8	3.04	2.93	3.5	2.6	2.82	3.05	3.11	3.4	2.93	2.14	2.53	2.62	3.29	2.76	2.63	2.64	3.06	2.91	2.9	2.79	2.59	2.65	3.13
AT2G44030	Present in bri1 cluster 1 and en2 cluster 3	kelch repeat-containing F-box family protein	2.8	3.04	2.93	3.5	2.6	2.82	3.05	3.11	3.4	2.93	2.14	2.53	2.62	3.29	2.76	2.63	2.64	3.06	2.91	2.9	2.79	2.59	2.65	3.13
AT3G28290	Present in bri1 cluster 1 and en2 cluster 2	[AT3G28290, AT14A];[AT3G28300, AT14A]	2.7	3.07	2.87	3.02	2.6	2.58	2.61	2.92	2.93	2.49	2.4	2.29	2.65	2.96	2.25	2.45	2.45	2.6	2.61	2.37	2.47	2.65	2.43	2.73
AT3G28290	Present only in bri1 cluster 1	[AT3G28290, AT14A];[AT3G28300, AT14A]	2.7	3.07	2.87	3.02	2.6	2.58	2.61	2.92	2.93	2.49	2.4	2.29	2.65	2.96	2.25	2.45	2.45	2.6	2.61	2.37	2.47	2.65	2.43	2.73
AT5G49270	Present in bri1 cluster 1 and en2 cluster 2	COBL9/MRH4/SHV2 (COBRA-LIKE 9); hydrolase, hydrolyzing O-glycosyl compounds / polysaccharide binding	2.52	2.81	2.73	2.91	2.6	2.84	2.58	2.57	3.24	2.66	2.2	2.39	2.34	2.83	2.37	2.38	2.78	2.85	2.49	2.55	2.41	2.49	2.57	2.87
AT5G49270	Present only in bri1 cluster 1	COBL9/MRH4/SHV2 (COBRA-LIKE 9); hydrolase, hydrolyzing O-glycosyl compounds / polysaccharide binding	2.52	2.81	2.73	2.91	2.6	2.84	2.58	2.57	3.24	2.66	2.2	2.39	2.34	2.83	2.37	2.38	2.78	2.85	2.49	2.55	2.41	2.49	2.57	2.87
AT4G03620	Present only in bri1 cluster 1	myosin heavy chain-related	3.08	2.91	2.72	3.16	2.59	3.01	2.67	2.76	3.19	2.81	2.35	2.57	2.76	2.96	2.62	4.36	3.62	3.3	2.65	2.68	2.6	2.7	2.54	3.04
AT4G03620	Present in bri1 cluster 1 and en2 cluster 2	myosin heavy chain-related	3.08	2.91	2.72	3.16	2.59	3.01	2.67	2.76	3.19	2.81	2.35	2.57	2.76	2.96	2.62	4.36	3.62	3.3	2.65	2.68	2.6	2.7	2.54	3.04
AT2G04032	Present only in bri1 cluster 1	ZIP7 (ZINC TRANSPORTER 7 PRECURSOR); cation transporter	2.75	3.99	2.53	10.6	2.58	2.71	2.47	2.54	10.4	2.47	2.24	2.4	2.24	7.8	2.21	2.43	2.37	3.3	5.59	2.59	2.42	2.47	2.64	3.04
AT2G04032	Present in bri1 cluster 1 and en2 cluster 3	ZIP7 (ZINC TRANSPORTER 7 PRECURSOR); cation transporter	2.75	3.99	2.53	10.6	2.58	2.71	2.47	2.54	10.4	2.47	2.24	2.4	2.24	7.8	2.21	2.43	2.37	3.3	5.59	2.59	2.42	2.47	2.64	3.04
AT2G48140	Present in bri1 cluster 1 and en2 cluster 3	EDA4 (embryo sac development arrest 4); lipid binding	2.49	2.73	2.66	2.78	2.58	2.7	3	2.69	2.98	2.9	2.22	2.5	2.68	3.26	2.48	2.46	2.63	2.69	2.59	2.45	2.93	3.29	2.55	9.74
AT2G48140	Present only in bri1 cluster 1	EDA4 (embryo sac development arrest 4); lipid binding	2.49	2.73	2.66	2.78	2.58	2.7	3	2.69	2.98	2.9	2.22	2.5	2.68	3.26	2.48	2.46	2.63	2.69	2.59	2.45	2.93	3.29	2.55	9.74
AT3G57260	Present in bri1 cluster 1 and en2 cluster 3	BGL2 (PATHOGENESIS-RELATED PROTEIN 2); glucan 1,3-beta-glucosidase/ hydrolase, hydrolyzing O-glycosyl compounds	2.21	2.98	2.33	2.59	2.58	2.57	2.61	2.62	2.66	2.68	2.17	2.42	2.33	2.67	2.42	2.37	2.33	2.59	2.37	2.54	2.48	2.51	2.37	2.69
AT3G57260	Present only in bri1 cluster 1	BGL2 (PATHOGENESIS-RELATED PROTEIN 2); glucan 1,3-beta-glucosidase/ hydrolase, hydrolyzing O-glycosyl compounds	2.21	2.98	2.33	2.59	2.58	2.57	2.61	2.62	2.66	2.68	2.17	2.42	2.33	2.67	2.42	2.37	2.33	2.59	2.37	2.54	2.48	2.51	2.37	2.69
AT4G35400	Present only in bri1 cluster 1	[AT4G35400, similar to unknown protein [Arabidopsis thaliana] (TAIR:AT1G48250.1)];[AT1G48250, similar to unknown protein [Arabidopsis thaliana] (TAIR:AT4G35400.1); similar to retinitis pigmentosa GTPase regulator-like protein [Takifugu rubripes] (GB:AAG00	2.37	2.53	2.15	2.78	2.58	2.17	2.51	2.54	2.8	2.1	1.95	2.67	2.53	2.68	2.17	2.13	3.18	2.45	2.27	2.33	2.39	2.39	2.5	2.81
AT4G35400	Present in bri1 cluster 1 and en2 cluster 3	[AT4G35400, similar to unknown protein [Arabidopsis thaliana] (TAIR:AT1G48250.1)];[AT1G48250, similar to unknown protein [Arabidopsis thaliana] (TAIR:AT4G35400.1); similar to retinitis pigmentosa GTPase regulator-like protein [Takifugu rubripes] (GB:AAG00	2.37	2.53	2.15	2.78	2.58	2.17	2.51	2.54	2.8	2.1	1.95	2.67	2.53	2.68	2.17	2.13	3.18	2.45	2.27	2.33	2.39	2.39	2.5	2.81
AT4G25990	Present only in bri1 cluster 1	CIL	2.37	2.9	2.99	3.02	2.57	2.58	3.19	2.86	3.19	2.66	2.21	2.48	2.52	3.16	2.61	2.73	2.57	2.74	3.01	3.56	2.64	2.62	2.44	2.9
AT4G25990	Present in bri1 cluster 1 and en2 cluster 3	CIL	2.37	2.9	2.99	3.02	2.57	2.58	3.19	2.86	3.19	2.66	2.21	2.48	2.52	3.16	2.61	2.73	2.57	2.74	3.01	3.56	2.64	2.62	2.44	2.9
AT1G26920	Present in bri1 cluster 1 and en2 cluster 2	similar to unknown protein [Arabidopsis thaliana] (TAIR:AT1G69760.1); similar to hypothetical protein [Ricinus communis] (GB:CAH56540.1)	2.92	2.76	2.61	3.72	2.56	3.76	2.65	2.67	3.11	2.55	3.46	4.47	3.76	3.12	2.6	3.16	4.03	3.29	3.31	3.26	4.75	4.94	3.91	4.6
AT1G26920	Present only in bri1 cluster 1	similar to unknown protein [Arabidopsis thaliana] (TAIR:AT1G69760.1); similar to hypothetical protein [Ricinus communis] (GB:CAH56540.1)	2.92	2.76	2.61	3.72	2.56	3.76	2.65	2.67	3.11	2.55	3.46	4.47	3.76	3.12	2.6	3.16	4.03	3.29	3.31	3.26	4.75	4.94	3.91	4.6
AT2G45380	Present only in bri1 cluster 1	similar to calcium ion binding [Arabidopsis thaliana] (TAIR:AT4G34070.1); similar to Os08g0117900 [Oryza sativa (japonica cultivar-group)] (GB:NP_001060865.1); similar to Os06g0134900 [Oryza sativa (japonica cultivar-group)] (GB:NP_001056719.1); similar t	2.28	2.81	2.44	2.74	2.56	2.26	2.46	2.72	2.75	2.84	2.52	2.82	2.92	2.82	2.93	2.74	3.08	2.8	2.66	2.77	2.63	2.63	2.9	2.82
AT2G45380	Present in bri1 cluster 1 and en2 cluster 3	similar to calcium ion binding [Arabidopsis thaliana] (TAIR:AT4G34070.1); similar to Os08g0117900 [Oryza sativa (japonica cultivar-group)] (GB:NP_001060865.1); similar to Os06g0134900 [Oryza sativa (japonica cultivar-group)] (GB:NP_001056719.1); similar t	2.28	2.81	2.44	2.74	2.56	2.26	2.46	2.72	2.75	2.84	2.52	2.82	2.92	2.82	2.93	2.74	3.08	2.8	2.66	2.77	2.63	2.63	2.9	2.82
AT2G45380	Present in bri1 cluster 1 and en2 cluster 2	similar to calcium ion binding [Arabidopsis thaliana] (TAIR:AT4G34070.1); similar to Os08g0117900 [Oryza sativa (japonica cultivar-group)] (GB:NP_001060865.1); similar to Os06g0134900 [Oryza sativa (japonica cultivar-group)] (GB:NP_001056719.1); similar t	2.28	2.81	2.44	2.74	2.56	2.26	2.46	2.72	2.75	2.84	2.52	2.82	2.92	2.82	2.93	2.74	3.08	2.8	2.66	2.77	2.63	2.63	2.9	2.82
AT5G03690	Present in bri1 cluster 1 and en2 cluster 2	fructose-bisphosphate aldolase, putative	3.15	3.27	3.05	3.08	2.56	3.4	2.96	3.08	4.09	3.1	2.73	3.07	2.91	3.1	3.03	3.26	2.88	3.91	3.29	2.55	3.18	2.89	2.74	3.22
AT5G03690	Present only in bri1 cluster 1	fructose-bisphosphate aldolase, putative	3.15	3.27	3.05	3.08	2.56	3.4	2.96	3.08	4.09	3.1	2.73	3.07	2.91	3.1	3.03	3.26	2.88	3.91	3.29	2.55	3.18	2.89	2.74	3.22
AT1G04670	Present in bri1 cluster 1 and en2 cluster 3	unknown protein	2.58	2.92	2.58	2.94	2.55	2.54	3	2.39	2.67	2.44	2.22	2.36	2.7	2.93	2.35	2.42	2.8	2.46	2.46	2.59	2.67	2.81	2.53	2.75
AT1G04670	Present only in bri1 cluster 1	unknown protein	2.58	2.92	2.58	2.94	2.55	2.54	3	2.39	2.67	2.44	2.22	2.36	2.7	2.93	2.35	2.42	2.8	2.46	2.46	2.59	2.67	2.81	2.53	2.75
AT3G24540	Present in bri1 cluster 1 and en2 cluster 3	protein kinase family protein	3.05	3.81	3.39	3.52	2.55	3.13	3.34	3.23	3.9	3.06	2.37	2.78	2.98	3.77	2.85	2.88	3.09	3.37	2.88	3.08	2.97	3.17	3.08	3.84
AT3G24540	Present only in bri1 cluster 1	protein kinase family protein	3.05	3.81	3.39	3.52	2.55	3.13	3.34	3.23	3.9	3.06	2.37	2.78	2.98	3.77	2.85	2.88	3.09	3.37	2.88	3.08	2.97	3.17	3.08	3.84
AT3G45480	Present only in bri1 cluster 1	protein binding / zinc ion binding	2.71	2.81	2.7	3.1	2.54	2.58	2.53	2.67	2.85	2.42	2.27	2.21	2.47	2.74	2.39	2.29	2.49	2.69	2.55	2.4	2.23	2.37	2.38	2.51
AT3G45480	Present in bri1 cluster 1 and en2 cluster 3	protein binding / zinc ion binding	2.71	2.81	2.7	3.1	2.54	2.58	2.53	2.67	2.85	2.42	2.27	2.21	2.47	2.74	2.39	2.29	2.49	2.69	2.55	2.4	2.23	2.37	2.38	2.51
AT4G11590	Present in bri1 cluster 1 and en2 cluster 2	F-box family protein	2.2	2.89	2.72	2.67	2.54	2.79	3.06	2.88	3.55	2.72	2.03	2.26	2.63	3.35	2.57	2.56	2.95	3.06	2.48	2.38	2.49	2.6	2.97	2.97
AT4G11590	Present only in bri1 cluster 1	F-box family protein	2.2	2.89	2.72	2.67	2.54	2.79	3.06	2.88	3.55	2.72	2.03	2.26	2.63	3.35	2.57	2.56	2.95	3.06	2.48	2.38	2.49	2.6	2.97	2.97
AT4G11590	Present in bri1 cluster 1 and en2 cluster 3	F-box family protein	2.2	2.89	2.72	2.67	2.54	2.79	3.06	2.88	3.55	2.72	2.03	2.26	2.63	3.35	2.57	2.56	2.95	3.06	2.48	2.38	2.49	2.6	2.97	2.97
AT4G16730	Present only in bri1 cluster 1	lyase/ magnesium ion binding	2.22	2.66	2.5	2.5	2.54	2.42	2.62	2.9	2.49	2.36	2.06	2.33	2.49	3.09	2.4	2.32	2.42	2.66	2.2	2.44	2.44	2.6	2.31	2.73
AT4G16730	Present in bri1 cluster 1 and en2 cluster 2	lyase/ magnesium ion binding	2.22	2.66	2.5	2.5	2.54	2.42	2.62	2.9	2.49	2.36	2.06	2.33	2.49	3.09	2.4	2.32	2.42	2.66	2.2	2.44	2.44	2.6	2.31	2.73
AT5G57090	Present only in bri1 cluster 1	EIR1 (ETHYLENE INSENSITIVE ROOT 1); auxin:hydrogen symporter/ transporter	2.82	3.22	2.53	2.99	2.54	2.81	3.28	2.94	3.11	2.82	2.37	2.5	2.86	3.19	2.44	2.68	2.73	2.89	2.56	2.66	2.9	3.01	3.01	3.15
AT5G57090	Present in bri1 cluster 1 and en2 cluster 2	EIR1 (ETHYLENE INSENSITIVE ROOT 1); auxin:hydrogen symporter/ transporter	2.82	3.22	2.53	2.99	2.54	2.81	3.28	2.94	3.11	2.82	2.37	2.5	2.86	3.19	2.44	2.68	2.73	2.89	2.56	2.66	2.9	3.01	3.01	3.15
AT1G19890	Present in bri1 cluster 1 and en2 cluster 2	ATMGH3/MGH3 (MALE-GAMETE-SPECIFIC HISTONE H3); DNA binding	2.62	2.56	2.73	3.01	2.53	2.47	2.71	2.62	2.75	3.1	2.04	2.08	2.29	2.77	2.25	2.61	2.95	3.14	2.44	2.52	2.38	2.26	2.17	2.85
AT1G19890	Present only in bri1 cluster 1	ATMGH3/MGH3 (MALE-GAMETE-SPECIFIC HISTONE H3); DNA binding	2.62	2.56	2.73	3.01	2.53	2.47	2.71	2.62	2.75	3.1	2.04	2.08	2.29	2.77	2.25	2.61	2.95	3.14	2.44	2.52	2.38	2.26	2.17	2.85
AT3G60490	Present in bri1 cluster 1 and en2 cluster 3	AP2 domain-containing transcription factor TINY, putative	2.54	2.61	2.55	2.51	2.53	2.71	2.32	2.24	2.99	2.46	2.16	2.61	2.73	2.6	2.21	2.29	2.24	2.62	2.46	2.45	2.51	2.54	2.25	2.56
AT3G60490	Present only in bri1 cluster 1	AP2 domain-containing transcription factor TINY, putative	2.54	2.61	2.55	2.51	2.53	2.71	2.32	2.24	2.99	2.46	2.16	2.61	2.73	2.6	2.21	2.29	2.24	2.62	2.46	2.45	2.51	2.54	2.25	2.56
AT4G18720	Present in bri1 cluster 1 and en2 cluster 3	transcription elongation factor-related	3	3.13	2.79	3.37	2.53	2.86	2.91	2.85	3.42	2.59	2.24	2.46	2.46	3.06	2.48	2.45	2.94	2.9	2.67	2.58	2.6	2.63	2.47	3.39
AT4G18720	Present only in bri1 cluster 1	transcription elongation factor-related	3	3.13	2.79	3.37	2.53	2.86	2.91	2.85	3.42	2.59	2.24	2.46	2.46	3.06	2.48	2.45	2.94	2.9	2.67	2.58	2.6	2.63	2.47	3.39
AT4G36610	Present in bri1 cluster 1 and en2 cluster 3	hydrolase, alpha/beta fold family protein	2.35	2.34	2.47	2.59	2.53	2.49	2.57	2.24	3.02	2.61	1.92	1.83	2.11	2.26	2.16	2.16	2.3	2.41	3.75	2.17	4.45	3.6	2.5	11.58
AT4G36610	Present only in bri1 cluster 1	hydrolase, alpha/beta fold family protein	2.35	2.34	2.47	2.59	2.53	2.49	2.57	2.24	3.02	2.61	1.92	1.83	2.11	2.26	2.16	2.16	2.3	2.41	3.75	2.17	4.45	3.6	2.5	11.58
AT4G23590	Present in bri1 cluster 1 and en2 cluster 3	aminotransferase class I and II family protein	2.55	3.2	2.73	2.73	2.52	2.93	2.75	2.65	3.11	2.72	2.3	2.29	2.5	3.17	2.46	2.43	2.55	2.73	2.6	2.65	2.55	2.76	2.54	2.97
AT4G23590	Present only in bri1 cluster 1	aminotransferase class I and II family protein	2.55	3.2	2.73	2.73	2.52	2.93	2.75	2.65	3.11	2.72	2.3	2.29	2.5	3.17	2.46	2.43	2.55	2.73	2.6	2.65	2.55	2.76	2.54	2.97
AT1G12160	Present only in bri1 cluster 1	flavin-containing monooxygenase family protein / FMO family protein	2.63	2.45	2.63	3.15	2.51	2.61	2.51	2.49	2.96	2.45	2.08	2.29	2.46	2.55	2.69	2.21	2.28	2.63	2.54	2.25	2.7	2.44	2.47	2.66
AT1G12160	Present in bri1 cluster 1 and en2 cluster 2	flavin-containing monooxygenase family protein / FMO family protein	2.63	2.45	2.63	3.15	2.51	2.61	2.51	2.49	2.96	2.45	2.08	2.29	2.46	2.55	2.69	2.21	2.28	2.63	2.54	2.25	2.7	2.44	2.47	2.66
AT1G76210	Present only in bri1 cluster 1	similar to unknown protein [Arabidopsis thaliana] (TAIR:AT1G20520.1); similar to hypothetical protein [Glycine max] (GB:AAK01735.1); contains InterPro domain Protein of unknown function DUF241, plant; (InterPro:IPR004320)	2.45	2.77	2.67	2.73	2.51	2.7	2.7	2.56	2.73	2.58	2.38	2.48	2.5	2.91	2.43	2.44	2.41	2.62	2.59	2.56	2.42	2.69	2.57	2.74
AT1G76210	Present in bri1 cluster 1 and en2 cluster 3	similar to unknown protein [Arabidopsis thaliana] (TAIR:AT1G20520.1); similar to hypothetical protein [Glycine max] (GB:AAK01735.1); contains InterPro domain Protein of unknown function DUF241, plant; (InterPro:IPR004320)	2.45	2.77	2.67	2.73	2.51	2.7	2.7	2.56	2.73	2.58	2.38	2.48	2.5	2.91	2.43	2.44	2.41	2.62	2.59	2.56	2.42	2.69	2.57	2.74
AT2G21040	Present in bri1 cluster 1 and en2 cluster 2	C2 domain-containing protein	2.79	3.4	2.9	2.99	2.51	3.06	2.89	2.71	3.36	2.9	2.2	2.47	2.82	3.12	2.53	2.59	2.83	2.92	2.7	2.72	2.61	2.99	2.67	3.17
AT2G21040	Present only in bri1 cluster 1	C2 domain-containing protein	2.79	3.4	2.9	2.99	2.51	3.06	2.89	2.71	3.36	2.9	2.2	2.47	2.82	3.12	2.53	2.59	2.83	2.92	2.7	2.72	2.61	2.99	2.67	3.17
AT2G36430	Present in bri1 cluster 1 and en2 cluster 2	similar to unknown protein [Arabidopsis thaliana] (TAIR:AT5G22540.1); similar to hypothetical protein [Oryza sativa (japonica cultivar-group)] (GB:BAD45208.1); similar to Os04g0505400 [Oryza sativa (japonica cultivar-group)] (GB:NP_001053253.1); contains	2.7	3.06	2.75	3.21	2.5	2.74	2.88	2.54	2.88	2.66	2.83	2.94	2.62	3.5	2.51	2.71	2.63	2.76	2.72	2.82	2.69	2.68	2.67	2.8
AT2G36430	Present only in bri1 cluster 1	similar to unknown protein [Arabidopsis thaliana] (TAIR:AT5G22540.1); similar to hypothetical protein [Oryza sativa (japonica cultivar-group)] (GB:BAD45208.1); similar to Os04g0505400 [Oryza sativa (japonica cultivar-group)] (GB:NP_001053253.1); contains	2.7	3.06	2.75	3.21	2.5	2.74	2.88	2.54	2.88	2.66	2.83	2.94	2.62	3.5	2.51	2.71	2.63	2.76	2.72	2.82	2.69	2.68	2.67	2.8
AT3G24710	Present only in bri1 cluster 1	similar to flavodoxin family protein [Arabidopsis thaliana] (TAIR:AT3G02280.1); similar to hypothetical protein [Cleome spinosa] (GB:ABD96847.1); contains domain (Trans)glycosidases (SSF51445); contains domain NADPH FLAVIN OXIDOREDUCTASE (PTHR19384); cont	2.79	2.92	2.83	3.39	2.5	3.01	2.7	2.82	3.35	2.75	2.17	2.6	2.66	3.09	2.66	2.65	2.78	3.05	2.9	2.84	3	3.03	2.93	2.94
AT3G24710	Present in bri1 cluster 1 and en2 cluster 2	similar to flavodoxin family protein [Arabidopsis thaliana] (TAIR:AT3G02280.1); similar to hypothetical protein [Cleome spinosa] (GB:ABD96847.1); contains domain (Trans)glycosidases (SSF51445); contains domain NADPH FLAVIN OXIDOREDUCTASE (PTHR19384); cont	2.79	2.92	2.83	3.39	2.5	3.01	2.7	2.82	3.35	2.75	2.17	2.6	2.66	3.09	2.66	2.65	2.78	3.05	2.9	2.84	3	3.03	2.93	2.94
AT4G14550	Present only in bri1 cluster 1	IAA14 (SOLITARY ROOT); transcription factor	2.53	2.52	2.29	2.53	2.5	2.31	2.35	2.2	2.33	2.41	2.25	2.3	2.3	2.46	2.21	2.28	2.24	2.28	2.15	2.35	2.21	2.22	2.54	2.28
AT4G14550	Present in bri1 cluster 1 and en2 cluster 3	IAA14 (SOLITARY ROOT); transcription factor	2.53	2.52	2.29	2.53	2.5	2.31	2.35	2.2	2.33	2.41	2.25	2.3	2.3	2.46	2.21	2.28	2.24	2.28	2.15	2.35	2.21	2.22	2.54	2.28
AT4G23496	Present only in bri1 cluster 1	SP1L5 (SPIRAL1-LIKE5)	2.68	3.24	2.65	2.86	2.5	2.79	3.15	2.74	2.98	2.58	2.24	2.57	2.49	3	2.58	2.54	2.65	2.68	2.7	2.39	2.37	2.64	2.66	3.26
AT4G23496	Present in bri1 cluster 1 and en2 cluster 3	SP1L5 (SPIRAL1-LIKE5)	2.68	3.24	2.65	2.86	2.5	2.79	3.15	2.74	2.98	2.58	2.24	2.57	2.49	3	2.58	2.54	2.65	2.68	2.7	2.39	2.37	2.64	2.66	3.26
AT1G66440	Present only in bri1 cluster 1	DC1 domain-containing protein	2.7	2.43	2.46	2.84	2.49	2.67	2.16	2.25	2.72	2.24	1.9	1.99	2.15	2.57	2.03	2.44	2.49	2.48	2.2	2.19	2.15	2.36	2.1	2.84
AT1G66440	Present in bri1 cluster 1 and en2 cluster 2	DC1 domain-containing protein	2.7	2.43	2.46	2.84	2.49	2.67	2.16	2.25	2.72	2.24	1.9	1.99	2.15	2.57	2.03	2.44	2.49	2.48	2.2	2.19	2.15	2.36	2.1	2.84
AT1G77110	Present in bri1 cluster 1 and en2 cluster 3	PIN6 (PIN-FORMED 6); auxin:hydrogen symporter/ transporter	2.51	3	2.52	6.27	2.49	2.75	2.9	2.82	6.2	2.22	5.63	4.44	3.01	3.57	2.39	5.83	2.81	2.77	2.64	3.23	2.46	2.71	2.54	2.97
AT1G77110	Present only in bri1 cluster 1	PIN6 (PIN-FORMED 6); auxin:hydrogen symporter/ transporter	2.51	3	2.52	6.27	2.49	2.75	2.9	2.82	6.2	2.22	5.63	4.44	3.01	3.57	2.39	5.83	2.81	2.77	2.64	3.23	2.46	2.71	2.54	2.97
AT1G78850	Present in bri1 cluster 1 and en2 cluster 2	[AT1G78850, curculin-like (mannose-binding) lectin family protein];[AT1G78860, curculin-like (mannose-binding) lectin family protein]	2.56	3.23	2.75	2.86	2.49	2.98	2.96	2.7	2.91	2.56	3.48	2.43	2.32	2.88	2.33	3.34	3.02	2.9	2.7	3.2	2.65	2.4	2.51	2.85
AT1G78850	Present only in bri1 cluster 1	[AT1G78850, curculin-like (mannose-binding) lectin family protein];[AT1G78860, curculin-like (mannose-binding) lectin family protein]	2.56	3.23	2.75	2.86	2.49	2.98	2.96	2.7	2.91	2.56	3.48	2.43	2.32	2.88	2.33	3.34	3.02	2.9	2.7	3.2	2.65	2.4	2.51	2.85
AT3G25180	Present only in bri1 cluster 1	CYP82G1 (cytochrome P450, family 82, subfamily G, polypeptide 1); oxygen binding	2.69	3.04	2.95	3.22	2.49	2.47	2.74	2.77	3.11	2.56	2.26	2.58	2.85	2.97	2.6	2.63	2.8	2.92	2.51	2.83	2.63	2.88	2.54	3.17
AT3G25180	Present in bri1 cluster 1 and en2 cluster 2	CYP82G1 (cytochrome P450, family 82, subfamily G, polypeptide 1); oxygen binding	2.69	3.04	2.95	3.22	2.49	2.47	2.74	2.77	3.11	2.56	2.26	2.58	2.85	2.97	2.6	2.63	2.8	2.92	2.51	2.83	2.63	2.88	2.54	3.17
AT5G65310	Present only in bri1 cluster 1	ATHB5 (ARABIDOPSIS THALIANA HOMEOBOX PROTEIN 5); transcription factor	2.85	2.96	2.8	2.76	2.48	2.78	3.09	2.88	2.93	2.6	2.35	2.95	3.36	3.01	2.95	3.44	2.91	2.68	2.49	2.9	2.63	2.86	2.7	4.01
AT5G65310	Present in bri1 cluster 1 and en2 cluster 3	ATHB5 (ARABIDOPSIS THALIANA HOMEOBOX PROTEIN 5); transcription factor	2.85	2.96	2.8	2.76	2.48	2.78	3.09	2.88	2.93	2.6	2.35	2.95	3.36	3.01	2.95	3.44	2.91	2.68	2.49	2.9	2.63	2.86	2.7	4.01
AT1G60340	Present only in bri1 cluster 1	[AT1G60300, apical meristem formation protein-related];[AT1G60340, apical meristem formation protein-related]	2.41	2.72	2.68	2.47	2.47	2.47	2.68	2.54	3.07	2.08	1.98	2.16	2.01	2.89	2.13	2.31	2.4	2.28	2.33	2.29	2.45	2.46	2.09	2.26
AT1G60340	Present in bri1 cluster 1 and en2 cluster 3	[AT1G60300, apical meristem formation protein-related];[AT1G60340, apical meristem formation protein-related]	2.41	2.72	2.68	2.47	2.47	2.47	2.68	2.54	3.07	2.08	1.98	2.16	2.01	2.89	2.13	2.31	2.4	2.28	2.33	2.29	2.45	2.46	2.09	2.26
AT2G04020	Present only in bri1 cluster 1	GDSL-motif lipase/hydrolase family protein	2.38	2.8	2.48	2.93	2.47	2.7	2.64	2.67	2.87	2.37	2.04	2.3	2.47	2.72	2.34	2.33	2.56	2.75	2.24	2.48	2.68	2.26	2.45	2.58
AT2G04020	Present in bri1 cluster 1 and en2 cluster 2	GDSL-motif lipase/hydrolase family protein	2.38	2.8	2.48	2.93	2.47	2.7	2.64	2.67	2.87	2.37	2.04	2.3	2.47	2.72	2.34	2.33	2.56	2.75	2.24	2.48	2.68	2.26	2.45	2.58
AT2G39410	Present in bri1 cluster 1 and en2 cluster 2	hydrolase, alpha/beta fold family protein	2.71	4.61	2.8	3.07	2.47	2.41	7.4	2.64	3.04	2.51	1.94	3.08	2.54	3.02	2.27	2.2	2.69	2.67	2.41	3.88	3.13	2.92	2.51	2.94
AT2G39410	Present only in bri1 cluster 1	hydrolase, alpha/beta fold family protein	2.71	4.61	2.8	3.07	2.47	2.41	7.4	2.64	3.04	2.51	1.94	3.08	2.54	3.02	2.27	2.2	2.69	2.67	2.41	3.88	3.13	2.92	2.51	2.94
AT4G23880	Present in bri1 cluster 1 and en2 cluster 2	unknown protein	2.45	2.61	2.34	2.43	2.47	2.6	2.44	2.36	2.55	2.26	2.26	2.39	2.56	2.89	2.5	2.45	2.22	2.43	2.3	2.42	2.27	2.39	2.14	2.63
AT4G23880	Present only in bri1 cluster 1	unknown protein	2.45	2.61	2.34	2.43	2.47	2.6	2.44	2.36	2.55	2.26	2.26	2.39	2.56	2.89	2.5	2.45	2.22	2.43	2.3	2.42	2.27	2.39	2.14	2.63
AT1G78980	Present in bri1 cluster 1 and en2 cluster 3	ATP binding / kinase/ protein serine/threonine kinase	2.41	2.88	2.47	2.88	2.46	2.56	2.48	2.63	3.15	2.74	2.21	2.38	2.55	3.45	2.54	2.57	2.9	3.13	2.75	2.77	2.93	2.87	2.66	3.31
AT2G12290	Present only in bri1 cluster 1	[AT2G12290, similar to protein binding / zinc ion binding [Arabidopsis thaliana] (TAIR:AT4G19700.1); similar to Zinc finger, RING-type [Medicago truncatula] (GB:ABE88778.1)];[AT4G19700, protein binding / zinc ion binding]	2.51	4.13	2.78	2.49	2.46	2.47	4.32	3.71	2.78	2.64	2.44	2.17	2.91	4.12	1.99	2.44	2.22	4.26	3.04	2.89	3.19	2.8	2.4	2.2
AT2G12290	Present in bri1 cluster 1 and en2 cluster 4	[AT2G12290, similar to protein binding / zinc ion binding [Arabidopsis thaliana] (TAIR:AT4G19700.1); similar to Zinc finger, RING-type [Medicago truncatula] (GB:ABE88778.1)];[AT4G19700, protein binding / zinc ion binding]	2.51	4.13	2.78	2.49	2.46	2.47	4.32	3.71	2.78	2.64	2.44	2.17	2.91	4.12	1.99	2.44	2.22	4.26	3.04	2.89	3.19	2.8	2.4	2.2
AT2G40475	Present only in bri1 cluster 1	similar to unknown protein [Arabidopsis thaliana] (TAIR:AT5G01790.1); similar to Os01g0166500 [Oryza sativa (japonica cultivar-group)] (GB:NP_001042116.1); similar to hypothetical protein MtrDRAFT_AC135801g20v1 [Medicago truncatula] (GB:ABE82186.1); simil	2.41	2.59	2.46	2.55	2.46	2.38	2.8	2.23	2.46	3.51	2.18	2.24	2.11	2.47	3.8	2.5	2.53	2.37	3.01	2.92	4.04	4.25	2.87	2.88
AT2G40475	Present in bri1 cluster 1 and en2 cluster 2	similar to unknown protein [Arabidopsis thaliana] (TAIR:AT5G01790.1); similar to Os01g0166500 [Oryza sativa (japonica cultivar-group)] (GB:NP_001042116.1); similar to hypothetical protein MtrDRAFT_AC135801g20v1 [Medicago truncatula] (GB:ABE82186.1); simil	2.41	2.59	2.46	2.55	2.46	2.38	2.8	2.23	2.46	3.51	2.18	2.24	2.11	2.47	3.8	2.5	2.53	2.37	3.01	2.92	4.04	4.25	2.87	2.88
AT4G25820	Present in bri1 cluster 1 and en2 cluster 2	XTR9 (XYLOGLUCAN ENDOTRANSGLYCOSYLASE 9); hydrolase, acting on glycosyl bonds	2.57	2.43	2.47	2.8	2.46	2.91	2.69	2.62	3.06	2.55	2.28	2.14	2.45	2.85	2.35	2.52	2.51	2.86	2.29	2.61	2.52	2.82	2.55	2.68
AT4G25820	Present only in bri1 cluster 1	XTR9 (XYLOGLUCAN ENDOTRANSGLYCOSYLASE 9); hydrolase, acting on glycosyl bonds	2.57	2.43	2.47	2.8	2.46	2.91	2.69	2.62	3.06	2.55	2.28	2.14	2.45	2.85	2.35	2.52	2.51	2.86	2.29	2.61	2.52	2.82	2.55	2.68
AT1G15550	Present only in bri1 cluster 1	GA4 (GA REQUIRING 4); gibberellin 3-beta-dioxygenase	2.5	2.98	2.49	2.99	2.45	2.44	2.6	2.57	3.04	2.23	2.07	2.14	2.22	3.01	2.07	2.41	2.52	2.88	2.45	2.47	2.42	2.31	2.28	2.88
AT1G15550	Present in bri1 cluster 1 and en2 cluster 3	GA4 (GA REQUIRING 4); gibberellin 3-beta-dioxygenase	2.5	2.98	2.49	2.99	2.45	2.44	2.6	2.57	3.04	2.23	2.07	2.14	2.22	3.01	2.07	2.41	2.52	2.88	2.45	2.47	2.42	2.31	2.28	2.88
AT5G39900	Present in bri1 cluster 1 and en2 cluster 2	GTP binding / translation elongation factor	3.16	3.08	3	2.59	2.45	3.27	2.27	2.74	2.46	2.28	3.17	2.72	2.53	2.67	2.24	2.42	2.58	2.14	2.23	2.65	2.5	2.46	2.34	2.12
AT5G39900	Present only in bri1 cluster 1	GTP binding / translation elongation factor	3.16	3.08	3	2.59	2.45	3.27	2.27	2.74	2.46	2.28	3.17	2.72	2.53	2.67	2.24	2.42	2.58	2.14	2.23	2.65	2.5	2.46	2.34	2.12
AT2G29320	Present in bri1 cluster 1 and en2 cluster 2	tropinone reductase, putative / tropine dehydrogenase, putative	2.43	3.1	2.64	3.14	2.44	2.7	3.08	2.57	2.92	2.55	2.32	2.39	2.37	2.8	2.42	2.32	2.38	2.77	2.63	2.65	2.53	2.66	2.7	3.15
AT2G29320	Present only in bri1 cluster 1	tropinone reductase, putative / tropine dehydrogenase, putative	2.43	3.1	2.64	3.14	2.44	2.7	3.08	2.57	2.92	2.55	2.32	2.39	2.37	2.8	2.42	2.32	2.38	2.77	2.63	2.65	2.53	2.66	2.7	3.15
AT4G11650	Present only in bri1 cluster 1	ATOSM34 (OSMOTIN 34)	2.23	2.78	2.41	2.66	2.44	2.44	2.75	2.4	2.61	2.29	2.17	2.41	2.21	2.89	2.35	2.21	2.38	2.69	2.47	2.43	2.64	2.46	2.38	2.65
AT4G11650	Present in bri1 cluster 1 and en2 cluster 3	ATOSM34 (OSMOTIN 34)	2.23	2.78	2.41	2.66	2.44	2.44	2.75	2.4	2.61	2.29	2.17	2.41	2.21	2.89	2.35	2.21	2.38	2.69	2.47	2.43	2.64	2.46	2.38	2.65
AT4G37750	Present in bri1 cluster 1 and en2 cluster 3	ANT (AINTEGUMENTA); DNA binding / transcription factor	2.33	2.87	2.54	2.9	2.44	3.04	2.81	2.36	3.1	2.53	5.93	3.5	2.62	3.25	2.46	4.99	3.02	2.78	2.51	2.91	2.55	2.57	2.69	3.04
AT4G37750	Present only in bri1 cluster 1	ANT (AINTEGUMENTA); DNA binding / transcription factor	2.33	2.87	2.54	2.9	2.44	3.04	2.81	2.36	3.1	2.53	5.93	3.5	2.62	3.25	2.46	4.99	3.02	2.78	2.51	2.91	2.55	2.57	2.69	3.04
AT5G16080	Present only in bri1 cluster 1	similar to unknown protein [Arabidopsis thaliana] (TAIR:AT1G68620.1); similar to hypothetical protein [Cleome spinosa] (GB:ABD96915.1); contains InterPro domain Esterase/lipase/thioesterase; (InterPro:IPR000379); contains InterPro domain Alpha/beta hydrol	2.47	2.65	2.5	2.79	2.44	2.56	2.75	2.3	2.86	2.57	2.21	2.4	2.38	2.9	2.39	2.47	2.54	2.57	2.7	2.57	2.68	2.74	2.64	2.63
AT5G16080	Present in bri1 cluster 1 and en2 cluster 3	similar to unknown protein [Arabidopsis thaliana] (TAIR:AT1G68620.1); similar to hypothetical protein [Cleome spinosa] (GB:ABD96915.1); contains InterPro domain Esterase/lipase/thioesterase; (InterPro:IPR000379); contains InterPro domain Alpha/beta hydrol	2.47	2.65	2.5	2.79	2.44	2.56	2.75	2.3	2.86	2.57	2.21	2.4	2.38	2.9	2.39	2.47	2.54	2.57	2.7	2.57	2.68	2.74	2.64	2.63
AT3G28220	Present in bri1 cluster 1 and en2 cluster 2	meprin and TRAF homology domain-containing protein / MATH domain-containing protein	2.61	3.05	2.65	2.72	2.43	2.59	2.62	2.54	2.98	2.5	2.27	2.25	2.42	3.11	2.33	2.53	2.56	2.76	2.49	2.66	2.71	2.52	2.47	2.86
AT3G28220	Present only in bri1 cluster 1	meprin and TRAF homology domain-containing protein / MATH domain-containing protein	2.61	3.05	2.65	2.72	2.43	2.59	2.62	2.54	2.98	2.5	2.27	2.25	2.42	3.11	2.33	2.53	2.56	2.76	2.49	2.66	2.71	2.52	2.47	2.86
AT1G75790	Present in bri1 cluster 1 and en2 cluster 2	SKS18 (SKU5 Similar 18); copper ion binding / pectinesterase	2.72	2.66	2.44	2.92	2.42	2.33	2.44	2.27	2.54	2.36	2.19	2.35	2.38	2.65	2.19	2.26	2.41	2.43	2.35	2.34	2.3	2.38	2.54	2.67
AT1G75790	Present only in bri1 cluster 1	SKS18 (SKU5 Similar 18); copper ion binding / pectinesterase	2.72	2.66	2.44	2.92	2.42	2.33	2.44	2.27	2.54	2.36	2.19	2.35	2.38	2.65	2.19	2.26	2.41	2.43	2.35	2.34	2.3	2.38	2.54	2.67
AT2G03560	Present only in bri1 cluster 1	F-box family protein (FBX7)	2.06	2.52	2.11	4.16	2.42	2.12	2.23	2.32	4.69	2.05	1.74	1.81	1.91	7.05	1.97	2.2	2.45	5.77	2.53	2.17	2.05	1.97	2.23	2.6
AT2G03560	Present in bri1 cluster 1 and en2 cluster 3	F-box family protein (FBX7)	2.06	2.52	2.11	4.16	2.42	2.12	2.23	2.32	4.69	2.05	1.74	1.81	1.91	7.05	1.97	2.2	2.45	5.77	2.53	2.17	2.05	1.97	2.23	2.6
AT5G16570	Present in bri1 cluster 1 and en2 cluster 2	GLN1;4 (Glutamine synthetase 1;4); glutamate-ammonia ligase	4.3	4.63	4.55	2.79	2.42	2.48	3.27	3.06	2.96	2.7	2.34	3.01	2.59	2.63	2.49	2.34	2.49	2.69	2.47	2.78	2.53	2.73	2.46	3.31
AT5G16570	Present only in bri1 cluster 1	GLN1;4 (Glutamine synthetase 1;4); glutamate-ammonia ligase	4.3	4.63	4.55	2.79	2.42	2.48	3.27	3.06	2.96	2.7	2.34	3.01	2.59	2.63	2.49	2.34	2.49	2.69	2.47	2.78	2.53	2.73	2.46	3.31
AT5G56620	Present in bri1 cluster 1 and en2 cluster 3	ANAC099 (Arabidopsis NAC domain containing protein 99); transcription factor	2.62	2.78	2.49	2.97	2.42	2.48	3.02	2.55	3.12	2.64	2.21	2.38	2.47	3.14	2.39	2.5	2.47	7.52	2.61	2.89	2.48	2.57	8.6	3.46
AT5G56620	Present only in bri1 cluster 1	ANAC099 (Arabidopsis NAC domain containing protein 99); transcription factor	2.62	2.78	2.49	2.97	2.42	2.48	3.02	2.55	3.12	2.64	2.21	2.38	2.47	3.14	2.39	2.5	2.47	7.52	2.61	2.89	2.48	2.57	8.6	3.46
AT1G75550	Present only in bri1 cluster 1	glycine-rich protein	2.82	2.81	2.51	3.2	2.41	2.82	2.72	2.62	3	2.6	2.26	2.34	2.5	3.01	2.58	2.43	2.61	2.78	2.44	2.72	2.55	2.68	2.54	2.92
AT1G75550	Present in bri1 cluster 1 and en2 cluster 2	glycine-rich protein	2.82	2.81	2.51	3.2	2.41	2.82	2.72	2.62	3	2.6	2.26	2.34	2.5	3.01	2.58	2.43	2.61	2.78	2.44	2.72	2.55	2.68	2.54	2.92
AT2G05400	Present in bri1 cluster 1 and en2 cluster 2	meprin and TRAF homology domain-containing protein / MATH domain-containing protein	2.22	2.55	2.58	2.68	2.41	2.4	2.56	2.63	3.06	2.5	2.24	2.28	2.25	2.72	2.25	2.32	2.53	2.49	2.44	2.42	2.31	2.53	2.49	2.7
AT2G05400	Present only in bri1 cluster 1	meprin and TRAF homology domain-containing protein / MATH domain-containing protein	2.22	2.55	2.58	2.68	2.41	2.4	2.56	2.63	3.06	2.5	2.24	2.28	2.25	2.72	2.25	2.32	2.53	2.49	2.44	2.42	2.31	2.53	2.49	2.7
AT2G19070	Present in bri1 cluster 1 and en2 cluster 2	transferase family protein	2.62	3.47	2.63	2.9	2.41	3.4	4.41	3.72	3.86	2.68	4.43	7.42	6.29	3.1	2.8	3.07	6.85	2.99	3.6	2.84	2.73	2.88	3.21	2.7
AT2G19070	Present only in bri1 cluster 1	transferase family protein	2.62	3.47	2.63	2.9	2.41	3.4	4.41	3.72	3.86	2.68	4.43	7.42	6.29	3.1	2.8	3.07	6.85	2.99	3.6	2.84	2.73	2.88	3.21	2.7
AT3G14370	Present only in bri1 cluster 1	WAG2; kinase	4.56	2.97	2.72	2.72	2.41	4.46	2.87	2.56	3.23	2.5	4.01	2.39	2.38	2.8	2.6	3.4	2.75	2.74	2.32	3.24	3.82	3.02	2.51	2.95
AT3G14370	Present in bri1 cluster 1 and en2 cluster 3	WAG2; kinase	4.56	2.97	2.72	2.72	2.41	4.46	2.87	2.56	3.23	2.5	4.01	2.39	2.38	2.8	2.6	3.4	2.75	2.74	2.32	3.24	3.82	3.02	2.51	2.95
AT4G00940	Present only in bri1 cluster 1	Dof-type zinc finger domain-containing protein	2.51	2.73	2.37	2.85	2.41	2.46	2.7	2.45	2.87	2.29	2.41	2.22	2.37	2.83	2.43	2.25	2.21	2.96	2.39	2.93	2.66	2.58	2.66	3.02
AT4G00940	Present in bri1 cluster 1 and en2 cluster 2	Dof-type zinc finger domain-containing protein	2.51	2.73	2.37	2.85	2.41	2.46	2.7	2.45	2.87	2.29	2.41	2.22	2.37	2.83	2.43	2.25	2.21	2.96	2.39	2.93	2.66	2.58	2.66	3.02
AT1G63590	Present only in bri1 cluster 1	receptor-like protein kinase-related	2.63	2.77	2.74	3.01	2.4	2.41	2.77	2.36	2.92	2.46	2.11	2.1	2.41	2.96	2.19	2.4	2.71	2.93	2.32	2.41	2.51	2.35	2.44	2.87
AT1G63590	Present in bri1 cluster 1 and en2 cluster 2	receptor-like protein kinase-related	2.63	2.77	2.74	3.01	2.4	2.41	2.77	2.36	2.92	2.46	2.11	2.1	2.41	2.96	2.19	2.4	2.71	2.93	2.32	2.41	2.51	2.35	2.44	2.87
AT1G70510	Present only in bri1 cluster 1	KNAT2 (KNOTTED-LIKE FROM ARABIDOPSIS THALIANA 2); transcription factor	2.59	3.07	2.87	3.1	2.4	3.7	2.61	2.84	3.2	2.91	3.64	3.1	2.57	2.87	2.33	3.57	2.5	2.22	2.61	4.15	2.23	2.44	2.48	2.86
AT1G70510	Present in bri1 cluster 1 and en2 cluster 3	KNAT2 (KNOTTED-LIKE FROM ARABIDOPSIS THALIANA 2); transcription factor	2.59	3.07	2.87	3.1	2.4	3.7	2.61	2.84	3.2	2.91	3.64	3.1	2.57	2.87	2.33	3.57	2.5	2.22	2.61	4.15	2.23	2.44	2.48	2.86
AT4G28395	Present in bri1 cluster 1 and en2 cluster 2	ATA7 (Arabidopsis thaliana anther 7)	2.41	2.43	2.33	2.28	2.4	2.4	2.39	2.07	2.65	2.5	2.06	2.27	2.36	2.61	2.09	2.46	2.31	2.32	2.29	2.2	2.29	2.38	2.15	2.35
AT4G28395	Present only in bri1 cluster 1	ATA7 (Arabidopsis thaliana anther 7)	2.41	2.43	2.33	2.28	2.4	2.4	2.39	2.07	2.65	2.5	2.06	2.27	2.36	2.61	2.09	2.46	2.31	2.32	2.29	2.2	2.29	2.38	2.15	2.35
AT5G39150	Present in bri1 cluster 1 and en2 cluster 2	[AT5G39110, germin-like protein, putative];[AT5G39150, germin-like protein, putative];[AT5G39120, germin-like protein, putative];[AT5G39180, germin-like protein, putative]	2.62	2.72	2.69	2.9	2.4	2.86	2.57	2.66	3.61	2.56	1.98	2.44	2.25	2.97	2.18	2.43	3.3	2.65	2.81	2.27	2.81	3.54	2.67	5.57
AT5G39150	Present only in bri1 cluster 1	[AT5G39110, germin-like protein, putative];[AT5G39150, germin-like protein, putative];[AT5G39120, germin-like protein, putative];[AT5G39180, germin-like protein, putative]	2.62	2.72	2.69	2.9	2.4	2.86	2.57	2.66	3.61	2.56	1.98	2.44	2.25	2.97	2.18	2.43	3.3	2.65	2.81	2.27	2.81	3.54	2.67	5.57
AT5G39180	Present in bri1 cluster 1 and en2 cluster 2	[AT5G39110, germin-like protein, putative];[AT5G39150, germin-like protein, putative];[AT5G39120, germin-like protein, putative];[AT5G39180, germin-like protein, putative]	2.62	2.72	2.69	2.9	2.4	2.86	2.57	2.66	3.61	2.56	1.98	2.44	2.25	2.97	2.18	2.43	3.3	2.65	2.81	2.27	2.81	3.54	2.67	5.57
AT5G39180	Present only in bri1 cluster 1	[AT5G39110, germin-like protein, putative];[AT5G39150, germin-like protein, putative];[AT5G39120, germin-like protein, putative];[AT5G39180, germin-like protein, putative]	2.62	2.72	2.69	2.9	2.4	2.86	2.57	2.66	3.61	2.56	1.98	2.44	2.25	2.97	2.18	2.43	3.3	2.65	2.81	2.27	2.81	3.54	2.67	5.57
AT5G58390	Present in bri1 cluster 1 and en2 cluster 3	peroxidase, putative	2.44	2.64	2.37	2.9	2.4	2.18	2.44	2.37	3.01	2.1	2.03	2.3	2.24	2.82	2.2	2.39	2.32	2.38	2.54	2.37	2.46	2.5	2.73	2.63
AT5G58390	Present only in bri1 cluster 1	peroxidase, putative	2.44	2.64	2.37	2.9	2.4	2.18	2.44	2.37	3.01	2.1	2.03	2.3	2.24	2.82	2.2	2.39	2.32	2.38	2.54	2.37	2.46	2.5	2.73	2.63
AT1G50650	Present only in bri1 cluster 1	stigma-specific Stig1 family protein	2.63	2.85	2.37	2.9	2.39	2.82	2.59	2.71	2.68	2.38	2.21	2.49	2.63	2.72	2.23	6.41	9.91	2.45	4.11	2.21	2.47	3.87	4.95	2.88
AT1G50650	Present in bri1 cluster 1 and en2 cluster 2	stigma-specific Stig1 family protein	2.63	2.85	2.37	2.9	2.39	2.82	2.59	2.71	2.68	2.38	2.21	2.49	2.63	2.72	2.23	6.41	9.91	2.45	4.11	2.21	2.47	3.87	4.95	2.88
AT1G52200	Present in bri1 cluster 1 and en2 cluster 3	similar to unknown protein [Arabidopsis thaliana] (TAIR:AT3G18470.1); similar to Uncharacterized Cys-rich domain [Medicago truncatula] (GB:ABD32291.1); contains InterPro domain Protein of unknown function Cys-rich; (InterPro:IPR006461)	2.29	2.46	2.39	2.45	2.39	2.48	2.66	2.34	2.37	2.22	1.89	2.29	2.07	2.73	2.27	2.28	2.44	2.38	2.12	2.26	2.41	2.09	2.12	2.31
AT1G52200	Present only in bri1 cluster 1	similar to unknown protein [Arabidopsis thaliana] (TAIR:AT3G18470.1); similar to Uncharacterized Cys-rich domain [Medicago truncatula] (GB:ABD32291.1); contains InterPro domain Protein of unknown function Cys-rich; (InterPro:IPR006461)	2.29	2.46	2.39	2.45	2.39	2.48	2.66	2.34	2.37	2.22	1.89	2.29	2.07	2.73	2.27	2.28	2.44	2.38	2.12	2.26	2.41	2.09	2.12	2.31
AT2G47810	Present only in bri1 cluster 1	histone-like transcription factor (CBF/NF-Y) family protein	2.29	2.71	2.43	2.58	2.39	2.19	2.28	2.23	2.47	2.47	2.05	2.35	2.44	2.42	2.44	2.41	2.27	2.29	2.3	2.19	2.13	2.19	2.23	2.15
AT2G47810	Present in bri1 cluster 1 and en2 cluster 2	histone-like transcription factor (CBF/NF-Y) family protein	2.29	2.71	2.43	2.58	2.39	2.19	2.28	2.23	2.47	2.47	2.05	2.35	2.44	2.42	2.44	2.41	2.27	2.29	2.3	2.19	2.13	2.19	2.23	2.15
AT5G38750	Present only in bri1 cluster 1	asparaginyl-tRNA synthetase family	2.45	2.83	2.48	2.47	2.39	2.6	2.75	2.78	2.62	2.3	2.22	2.42	2.23	2.67	2.2	2.43	2.42	2.24	2.29	2.18	2.15	2.25	2.21	2.52
AT5G38750	Present in bri1 cluster 1 and en2 cluster 2	asparaginyl-tRNA synthetase family	2.45	2.83	2.48	2.47	2.39	2.6	2.75	2.78	2.62	2.3	2.22	2.42	2.23	2.67	2.2	2.43	2.42	2.24	2.29	2.18	2.15	2.25	2.21	2.52
AT1G47540	Present only in bri1 cluster 1	trypsin inhibitor, putative	2.77	3.24	2.67	2.77	2.38	2.46	3.83	2.84	3.09	2.47	5.04	4.05	4.32	3.18	2.46	9.33	8.41	2.94	7.58	11.5	10.8	10.68	7.63	8.8
AT1G47540	Present in bri1 cluster 1 and en2 cluster 2	trypsin inhibitor, putative	2.77	3.24	2.67	2.77	2.38	2.46	3.83	2.84	3.09	2.47	5.04	4.05	4.32	3.18	2.46	9.33	8.41	2.94	7.58	11.5	10.8	10.68	7.63	8.8
AT5G05290	Present in bri1 cluster 1 and en2 cluster 3	ATEXPA2 (ARABIDOPSIS THALIANA EXPANSIN A2)	2.64	3.26	2.63	2.7	2.38	2.58	2.37	2.52	2.99	2.8	2.23	2.52	2.33	3.11	2.36	2.43	2.51	2.78	2.52	2.43	2.61	2.55	2.48	2.95
AT5G05290	Present only in bri1 cluster 1	ATEXPA2 (ARABIDOPSIS THALIANA EXPANSIN A2)	2.64	3.26	2.63	2.7	2.38	2.58	2.37	2.52	2.99	2.8	2.23	2.52	2.33	3.11	2.36	2.43	2.51	2.78	2.52	2.43	2.61	2.55	2.48	2.95
AT1G23380	Present only in bri1 cluster 1	KNAT6 (Knotted-like Arabidopsis thaliana 6); DNA binding / transcription factor	2.46	2.73	2.71	2.69	2.37	3.01	2.88	2.47	2.96	2.5	2.95	2.5	2.47	2.7	2.38	2.89	2.5	2.72	2.29	2.8	3.02	2.74	2.49	2.72
AT1G23380	Present in bri1 cluster 1 and en2 cluster 3	KNAT6 (Knotted-like Arabidopsis thaliana 6); DNA binding / transcription factor	2.46	2.73	2.71	2.69	2.37	3.01	2.88	2.47	2.96	2.5	2.95	2.5	2.47	2.7	2.38	2.89	2.5	2.72	2.29	2.8	3.02	2.74	2.49	2.72
AT2G18490	Present in bri1 cluster 1 and en2 cluster 3	zinc finger (C2H2 type) family protein	2.23	3.01	4.08	9.57	2.37	2.1	3.13	4.93	9.92	3.06	1.52	3.01	1.84	9.45	1.81	1.49	1.61	9.29	3.04	1.67	1.65	1.6	5.34	1.69
AT2G18490	Present only in bri1 cluster 1	zinc finger (C2H2 type) family protein	2.23	3.01	4.08	9.57	2.37	2.1	3.13	4.93	9.92	3.06	1.52	3.01	1.84	9.45	1.81	1.49	1.61	9.29	3.04	1.67	1.65	1.6	5.34	1.69
AT2G26410	Present in bri1 cluster 1 and en2 cluster 2	IQD4 (IQ-domain 4); calmodulin binding	2.09	2.1	2.2	2.43	2.37	2.08	2.27	2.26	2.27	2.22	1.87	2.18	2.15	2.31	2.13	2.24	2.95	3.46	2.23	2.26	2.13	2.28	2.34	2.59
AT2G26410	Present only in bri1 cluster 1	IQD4 (IQ-domain 4); calmodulin binding	2.09	2.1	2.2	2.43	2.37	2.08	2.27	2.26	2.27	2.22	1.87	2.18	2.15	2.31	2.13	2.24	2.95	3.46	2.23	2.26	2.13	2.28	2.34	2.59
AT2G29310	Present only in bri1 cluster 1	tropinone reductase, putative / tropine dehydrogenase, putative	2.52	3.37	2.85	2.85	2.37	2.68	3.59	3.02	2.8	2.66	2.18	2.28	2.57	2.74	2.7	2.53	2.48	2.63	2.83	2.42	2.77	2.54	2.57	2.96
AT2G29310	Present in bri1 cluster 1 and en2 cluster 2	tropinone reductase, putative / tropine dehydrogenase, putative	2.52	3.37	2.85	2.85	2.37	2.68	3.59	3.02	2.8	2.66	2.18	2.28	2.57	2.74	2.7	2.53	2.48	2.63	2.83	2.42	2.77	2.54	2.57	2.96
AT2G37720	Present only in bri1 cluster 1	similar to unknown protein [Arabidopsis thaliana] (TAIR:AT5G64020.1); similar to leaf senescence protein-like [Oryza sativa (japonica cultivar-group)] (GB:BAD28782.1); similar to Os09g0397400 [Oryza sativa (japonica cultivar-group)] (GB:NP_001063105.1); c	7.44	10.97	5.81	6.04	2.37	5.07	10.55	2.58	7.42	2.39	1.9	3.57	2.49	4.07	1.81	2.67	2.2	1.89	1.7	1.73	1.87	2.07	2.04	2.03
AT2G37720	Present in bri1 cluster 1 and en2 cluster 2	similar to unknown protein [Arabidopsis thaliana] (TAIR:AT5G64020.1); similar to leaf senescence protein-like [Oryza sativa (japonica cultivar-group)] (GB:BAD28782.1); similar to Os09g0397400 [Oryza sativa (japonica cultivar-group)] (GB:NP_001063105.1); c	7.44	10.97	5.81	6.04	2.37	5.07	10.55	2.58	7.42	2.39	1.9	3.57	2.49	4.07	1.81	2.67	2.2	1.89	1.7	1.73	1.87	2.07	2.04	2.03
AT2G39060	Present only in bri1 cluster 1	nodulin MtN3 family protein	2.45	2.51	2.28	2.81	2.37	4.42	2.7	2.54	2.58	2.3	6.67	3.73	2.42	2.54	2.4	3.61	2.43	2.38	2.2	2.56	2.29	2.39	2.39	2.74
AT2G39060	Present in bri1 cluster 1 and en2 cluster 3	nodulin MtN3 family protein	2.45	2.51	2.28	2.81	2.37	4.42	2.7	2.54	2.58	2.3	6.67	3.73	2.42	2.54	2.4	3.61	2.43	2.38	2.2	2.56	2.29	2.39	2.39	2.74
AT5G26260	Present only in bri1 cluster 1	meprin and TRAF homology domain-containing protein / MATH domain-containing protein	2.48	2.39	3.02	2.59	2.37	2.26	2.34	2.27	2.71	2.2	2.19	2.21	2.33	2.52	2.34	2.23	2.32	2.41	2.6	2.29	2.4	2.36	2.19	2.34
AT5G26260	Present in bri1 cluster 1 and en2 cluster 2	meprin and TRAF homology domain-containing protein / MATH domain-containing protein	2.48	2.39	3.02	2.59	2.37	2.26	2.34	2.27	2.71	2.2	2.19	2.21	2.33	2.52	2.34	2.23	2.32	2.41	2.6	2.29	2.4	2.36	2.19	2.34
AT5G45970	Present in bri1 cluster 1 and en2 cluster 2	ARAC2 (RHO-RELATED PROTEIN FROM PLANTS 7); GTP binding	2.07	2.67	2.57	2.41	2.37	2.29	2.72	2.33	2.22	2.34	2	2.18	2.22	2.45	1.99	2.16	2.21	2.36	2.24	2.04	3.18	2.3	2.39	2.29
AT5G45970	Present only in bri1 cluster 1	ARAC2 (RHO-RELATED PROTEIN FROM PLANTS 7); GTP binding	2.07	2.67	2.57	2.41	2.37	2.29	2.72	2.33	2.22	2.34	2	2.18	2.22	2.45	1.99	2.16	2.21	2.36	2.24	2.04	3.18	2.3	2.39	2.29
AT5G22555	Present in bri1 cluster 1 and en2 cluster 2	unknown protein	2.55	2.58	2.66	2.57	2.36	2.67	2.81	2.7	2.86	2.54	2.24	2.43	2.65	2.9	2.45	2.51	2.54	2.55	2.6	2.36	2.47	2.53	2.62	2.48
AT5G22555	Present only in bri1 cluster 1	unknown protein	2.55	2.58	2.66	2.57	2.36	2.67	2.81	2.7	2.86	2.54	2.24	2.43	2.65	2.9	2.45	2.51	2.54	2.55	2.6	2.36	2.47	2.53	2.62	2.48
AT2G28980	Present in bri1 cluster 1 and en2 cluster 2		2.13	2.59	2.33	2.29	2.35	2.19	2.36	2.34	2.69	2.42	2.06	2.53	2.31	2.6	2.46	2.15	2.37	2.21	2.49	2.29	2.43	2.5	2.43	2.57
AT2G28980	Present only in bri1 cluster 1		2.13	2.59	2.33	2.29	2.35	2.19	2.36	2.34	2.69	2.42	2.06	2.53	2.31	2.6	2.46	2.15	2.37	2.21	2.49	2.29	2.43	2.5	2.43	2.57
AT2G36760	Present in bri1 cluster 1 and en2 cluster 3	UGT73C2 (UDP-glucosyl transferase 73C2); UDP-glycosyltransferase/ transferase, transferring glycosyl groups / transferase, transferring hexosyl groups	2.68	3.41	2.33	2.93	2.35	2.59	2.68	2.67	2.84	2.69	2.03	2.15	2.17	2.61	3.03	2.31	2.53	2.51	4.66	2.55	2.47	2.45	2.38	4.33
AT2G36760	Present only in bri1 cluster 1	UGT73C2 (UDP-glucosyl transferase 73C2); UDP-glycosyltransferase/ transferase, transferring glycosyl groups / transferase, transferring hexosyl groups	2.68	3.41	2.33	2.93	2.35	2.59	2.68	2.67	2.84	2.69	2.03	2.15	2.17	2.61	3.03	2.31	2.53	2.51	4.66	2.55	2.47	2.45	2.38	4.33
AT2G41380	Present in bri1 cluster 1 and en2 cluster 3	embryo-abundant protein-related	2.31	2.48	2.31	2.54	2.35	2.12	2.47	2.5	2.73	2.87	2.06	2.14	2.31	2.81	2.81	2.35	2.48	2.48	3.04	2.57	2.61	2.71	2.61	3.74
AT2G41380	Present only in bri1 cluster 1	embryo-abundant protein-related	2.31	2.48	2.31	2.54	2.35	2.12	2.47	2.5	2.73	2.87	2.06	2.14	2.31	2.81	2.81	2.35	2.48	2.48	3.04	2.57	2.61	2.71	2.61	3.74
AT3G21680	Present only in bri1 cluster 1	unknown protein	2.29	2.32	2.24	2.47	2.35	2.57	2.49	2.37	2.59	2.4	1.82	2.18	2.08	2.55	2.21	2.57	2.38	2.31	2.32	2.16	2.26	2.2	2.11	2.69
AT3G21680	Present in bri1 cluster 1 and en2 cluster 2	unknown protein	2.29	2.32	2.24	2.47	2.35	2.57	2.49	2.37	2.59	2.4	1.82	2.18	2.08	2.55	2.21	2.57	2.38	2.31	2.32	2.16	2.26	2.2	2.11	2.69
AT3G23030	Present in bri1 cluster 1 and en2 cluster 3	IAA2 (indoleacetic acid-induced protein 2); transcription factor	3.45	2.78	2.54	2.68	2.35	3.44	2.6	2.25	2.74	2.22	3.54	2.33	2.37	2.68	2.41	2.94	2.29	2.36	2.19	3.08	2.65	2.57	2.2	2.62
AT3G23030	Present only in bri1 cluster 1	IAA2 (indoleacetic acid-induced protein 2); transcription factor	3.45	2.78	2.54	2.68	2.35	3.44	2.6	2.25	2.74	2.22	3.54	2.33	2.37	2.68	2.41	2.94	2.29	2.36	2.19	3.08	2.65	2.57	2.2	2.62
AT5G65380	Present only in bri1 cluster 1	ripening-responsive protein, putative	2.63	3.04	3.17	3.22	2.35	2.79	2.7	2.72	2.8	2.65	2.28	3.19	3.48	3.09	2.69	3.73	3.79	2.4	3.26	8	4.52	4.9	6.17	3.54
AT5G65380	Present in bri1 cluster 1 and en2 cluster 2	ripening-responsive protein, putative	2.63	3.04	3.17	3.22	2.35	2.79	2.7	2.72	2.8	2.65	2.28	3.19	3.48	3.09	2.69	3.73	3.79	2.4	3.26	8	4.52	4.9	6.17	3.54
AT1G66400	Present only in bri1 cluster 1	calmodulin-related protein, putative	2.31	1.95	1.87	2.44	2.34	2.73	1.99	1.67	1.91	2.1	1.84	2.21	1.59	2	1.72	1.83	2.23	2.06	1.81	1.67	1.86	1.69	1.81	2.32
AT1G66400	Present in bri1 cluster 1 and en2 cluster 2	calmodulin-related protein, putative	2.31	1.95	1.87	2.44	2.34	2.73	1.99	1.67	1.91	2.1	1.84	2.21	1.59	2	1.72	1.83	2.23	2.06	1.81	1.67	1.86	1.69	1.81	2.32
AT2G05430	Present only in bri1 cluster 1	similar to unknown protein [Arabidopsis thaliana] (TAIR:AT3G58230.1); similar to MATH domain containing protein [Brassica oleracea] (GB:ABD65138.1); contains InterPro domain Globin-like; (InterPro:IPR009050)	2.42	2.31	2.39	2.8	2.34	2.34	2.37	2.38	2.51	2.25	2.09	2.18	2.06	2.6	2.23	2.33	2.25	2.21	2.27	2.22	1.98	2.23	2.04	2.54
AT2G05430	Present in bri1 cluster 1 and en2 cluster 4	similar to unknown protein [Arabidopsis thaliana] (TAIR:AT3G58230.1); similar to MATH domain containing protein [Brassica oleracea] (GB:ABD65138.1); contains InterPro domain Globin-like; (InterPro:IPR009050)	2.42	2.31	2.39	2.8	2.34	2.34	2.37	2.38	2.51	2.25	2.09	2.18	2.06	2.6	2.23	2.33	2.25	2.21	2.27	2.22	1.98	2.23	2.04	2.54
AT2G21910	Present only in bri1 cluster 1	CYP96A5 (cytochrome P450, family 96, subfamily A, polypeptide 5); oxygen binding	2.29	2.81	2.62	2.7	2.34	2.36	2.83	2.59	2.72	2.31	2.28	2.58	2.42	2.69	2.31	2.32	2.43	2.68	2.31	2.63	2.56	2.46	2.67	2.95
AT2G21910	Present in bri1 cluster 1 and en2 cluster 2	CYP96A5 (cytochrome P450, family 96, subfamily A, polypeptide 5); oxygen binding	2.29	2.81	2.62	2.7	2.34	2.36	2.83	2.59	2.72	2.31	2.28	2.58	2.42	2.69	2.31	2.32	2.43	2.68	2.31	2.63	2.56	2.46	2.67	2.95
AT2G47150	Present in bri1 cluster 1 and en2 cluster 2	short-chain dehydrogenase/reductase (SDR) family protein	2.79	3.03	2.52	4.15	2.34	2.89	2.72	2.7	4.03	2.72	2.09	2.39	2.64	3.72	2.25	2.62	2.66	2.99	2.69	2.49	2.56	2.69	2.35	2.76
AT2G47150	Present only in bri1 cluster 1	short-chain dehydrogenase/reductase (SDR) family protein	2.79	3.03	2.52	4.15	2.34	2.89	2.72	2.7	4.03	2.72	2.09	2.39	2.64	3.72	2.25	2.62	2.66	2.99	2.69	2.49	2.56	2.69	2.35	2.76
AT4G23080	Present only in bri1 cluster 1	similar to unknown protein [Arabidopsis thaliana] (TAIR:AT4G10220.1); similar to ZmEBE-2 protein [Zea mays] (GB:CAD24798.1); contains InterPro domain Protein of unknown function DUF239, plant; (InterPro:IPR004314)	4.9	10.4	2.93	5.62	2.34	2.58	9.57	2.16	5.21	2	1.94	2.39	2.14	2.54	1.95	2.1	2.21	2.3	2.13	2.55	2.12	2.07	2.1	2.48
AT4G23080	Present in bri1 cluster 1 and en2 cluster 2	similar to unknown protein [Arabidopsis thaliana] (TAIR:AT4G10220.1); similar to ZmEBE-2 protein [Zea mays] (GB:CAD24798.1); contains InterPro domain Protein of unknown function DUF239, plant; (InterPro:IPR004314)	4.9	10.4	2.93	5.62	2.34	2.58	9.57	2.16	5.21	2	1.94	2.39	2.14	2.54	1.95	2.1	2.21	2.3	2.13	2.55	2.12	2.07	2.1	2.48
AT5G50830	Present only in bri1 cluster 1	similar to unknown protein [Arabidopsis thaliana] (TAIR:AT3G28770.1); similar to conserved hypothetical protein [Medicago truncatula] (GB:ABE89389.1)	2.33	2.71	2.35	2.78	2.34	2.56	2.76	2.56	2.6	3.22	2.1	2.23	2.3	2.64	2.06	4.09	4.75	5.61	2.23	2.17	2.05	2.08	2.6	2.68
AT5G50830	Present in bri1 cluster 1 and en2 cluster 3	similar to unknown protein [Arabidopsis thaliana] (TAIR:AT3G28770.1); similar to conserved hypothetical protein [Medicago truncatula] (GB:ABE89389.1)	2.33	2.71	2.35	2.78	2.34	2.56	2.76	2.56	2.6	3.22	2.1	2.23	2.3	2.64	2.06	4.09	4.75	5.61	2.23	2.17	2.05	2.08	2.6	2.68
AT5G65370	Present only in bri1 cluster 1	epsin N-terminal homology (ENTH) domain-containing protein / clathrin assembly protein-related	2.62	3.07	2.72	9.16	2.34	2.8	2.59	3.57	9.62	2.92	2.09	2.21	2.38	9.86	2.52	2.37	3.08	8.57	3.37	2.6	2.26	2.24	2.72	2.62
AT5G65370	Present in bri1 cluster 1 and en2 cluster 2	epsin N-terminal homology (ENTH) domain-containing protein / clathrin assembly protein-related	2.62	3.07	2.72	9.16	2.34	2.8	2.59	3.57	9.62	2.92	2.09	2.21	2.38	9.86	2.52	2.37	3.08	8.57	3.37	2.6	2.26	2.24	2.72	2.62
AT5G53970	Present in bri1 cluster 1 and en2 cluster 3	aminotransferase, putative	3.32	4.09	5.15	3.36	2.33	2.93	5.8	4.84	2.75	2.49	3.86	6.24	6.49	3.25	2.66	3.6	4.72	2.87	3.44	7.55	4.46	5	4.37	3.72
AT5G53970	Present only in bri1 cluster 1	aminotransferase, putative	3.32	4.09	5.15	3.36	2.33	2.93	5.8	4.84	2.75	2.49	3.86	6.24	6.49	3.25	2.66	3.6	4.72	2.87	3.44	7.55	4.46	5	4.37	3.72
AT1G11915	Present only in bri1 cluster 1	similar to unknown protein [Arabidopsis thaliana] (TAIR:AT3G17350.1); similar to Os05g0409100 [Oryza sativa (japonica cultivar-group)] (GB:NP_001055526.1); similar to Os06g0364500 [Oryza sativa (japonica cultivar-group)] (GB:NP_001057608.1)	2.57	2.72	2.54	2.94	2.32	2.55	2.46	2.76	2.66	2.49	2.12	2.39	2.64	2.81	2.39	2.37	2.56	2.32	2.54	2.82	2.48	2.55	2.42	2.8
AT1G11915	Present in bri1 cluster 1 and en2 cluster 2	similar to unknown protein [Arabidopsis thaliana] (TAIR:AT3G17350.1); similar to Os05g0409100 [Oryza sativa (japonica cultivar-group)] (GB:NP_001055526.1); similar to Os06g0364500 [Oryza sativa (japonica cultivar-group)] (GB:NP_001057608.1)	2.57	2.72	2.54	2.94	2.32	2.55	2.46	2.76	2.66	2.49	2.12	2.39	2.64	2.81	2.39	2.37	2.56	2.32	2.54	2.82	2.48	2.55	2.42	2.8
AT1G47350	Present only in bri1 cluster 1	F-box family protein-related	2.41	2.37	2.3	2.47	2.32	2.33	2.56	2.17	2.36	2.37	1.86	2.07	2.16	2.38	2.09	1.88	2.04	2.31	2.18	2.09	1.92	2.08	2.12	1.88
AT1G47350	Present in bri1 cluster 1 and en2 cluster 3	F-box family protein-related	2.41	2.37	2.3	2.47	2.32	2.33	2.56	2.17	2.36	2.37	1.86	2.07	2.16	2.38	2.09	1.88	2.04	2.31	2.18	2.09	1.92	2.08	2.12	1.88
AT1G68620	Present in bri1 cluster 1 and en2 cluster 2	similar to unknown protein [Arabidopsis thaliana] (TAIR:AT5G16080.1); similar to CXE carboxylesterase [Actinidia deliciosa] (GB:ABB89015.1); contains InterPro domain Esterase/lipase/thioesterase; (InterPro:IPR000379); contains InterPro domain Alpha/beta h	2.38	2.93	2.71	3.17	2.32	2.77	2.98	2.57	3.03	2.73	2.26	2.51	2.43	3.12	2.52	2.35	2.58	2.89	2.48	2.67	2.85	2.61	2.72	3.03
AT1G68620	Present only in bri1 cluster 1	similar to unknown protein [Arabidopsis thaliana] (TAIR:AT5G16080.1); similar to CXE carboxylesterase [Actinidia deliciosa] (GB:ABB89015.1); contains InterPro domain Esterase/lipase/thioesterase; (InterPro:IPR000379); contains InterPro domain Alpha/beta h	2.38	2.93	2.71	3.17	2.32	2.77	2.98	2.57	3.03	2.73	2.26	2.51	2.43	3.12	2.52	2.35	2.58	2.89	2.48	2.67	2.85	2.61	2.72	3.03
AT2G21030	Present only in bri1 cluster 1	[AT1G31880, NIP3;1/NLM9 (BREVIS RADIX); identical protein binding / water channel];[AT2G21030, similar to NIP3,1/NLM9 (BREVIS RADIX), identical protein binding / water channel [Arabidopsis thaliana] (TAIR:AT1G31880.1); similar to expressed protein [Oryza	5.78	2.89	2.11	2.65	2.32	4.61	2.29	2.37	2.39	2.34	4.53	2.24	2.26	2.6	2.15	3.69	2.26	2.29	2.14	3.08	2.07	2.17	4.08	2.38
AT2G21030	Present in bri1 cluster 1 and en2 cluster 4	[AT1G31880, NIP3;1/NLM9 (BREVIS RADIX); identical protein binding / water channel];[AT2G21030, similar to NIP3,1/NLM9 (BREVIS RADIX), identical protein binding / water channel [Arabidopsis thaliana] (TAIR:AT1G31880.1); similar to expressed protein [Oryza	5.78	2.89	2.11	2.65	2.32	4.61	2.29	2.37	2.39	2.34	4.53	2.24	2.26	2.6	2.15	3.69	2.26	2.29	2.14	3.08	2.07	2.17	4.08	2.38
AT2G25090	Present only in bri1 cluster 1	CIPK16 (CIPK16); kinase	3	2.79	2.66	3.21	2.32	2.87	2.94	2.73	2.85	2.55	2.14	2.38	2.68	2.75	2.76	2.49	2.54	2.68	2.72	2.59	2.55	2.72	2.52	2.88
AT2G25090	Present in bri1 cluster 1 and en2 cluster 3	CIPK16 (CIPK16); kinase	3	2.79	2.66	3.21	2.32	2.87	2.94	2.73	2.85	2.55	2.14	2.38	2.68	2.75	2.76	2.49	2.54	2.68	2.72	2.59	2.55	2.72	2.52	2.88
AT3G59930	Present only in bri1 cluster 1	[AT3G59930, Encodes a defensin-like (DEFL) family protein.];[AT5G33355, Encodes a defensin-like (DEFL) family protein.]	2.24	2.39	2.32	2.32	2.32	2.35	2.27	2.2	2.6	2.19	1.9	2.23	2.16	2.51	2.2	2.1	2.26	2.15	2.03	2.18	2.07	2.08	2.09	2.24
AT3G59930	Present in bri1 cluster 1 and en2 cluster 3	[AT3G59930, Encodes a defensin-like (DEFL) family protein.];[AT5G33355, Encodes a defensin-like (DEFL) family protein.]	2.24	2.39	2.32	2.32	2.32	2.35	2.27	2.2	2.6	2.19	1.9	2.23	2.16	2.51	2.2	2.1	2.26	2.15	2.03	2.18	2.07	2.08	2.09	2.24
AT4G35060	Present only in bri1 cluster 1	heavy-metal-associated domain-containing protein / copper chaperone (CCH)-related	2.61	2.25	2.37	2.64	2.32	2.55	2.27	2.37	2.63	2.43	1.82	2.14	2.22	3	2.54	2.16	2.08	2.46	7.87	2.1	2.11	2.08	2.28	5.95
AT4G35060	Present in bri1 cluster 1 and en2 cluster 3	heavy-metal-associated domain-containing protein / copper chaperone (CCH)-related	2.61	2.25	2.37	2.64	2.32	2.55	2.27	2.37	2.63	2.43	1.82	2.14	2.22	3	2.54	2.16	2.08	2.46	7.87	2.1	2.11	2.08	2.28	5.95
AT3G13130	Present in bri1 cluster 1 and en2 cluster 2	similar to unknown protein [Arabidopsis thaliana] (TAIR:AT2G04515.1)	2.12	2.36	2.25	2.74	2.31	2.34	2.79	2.29	2.46	2.2	2.2	2.29	2.4	2.63	2.09	2.07	2.38	2.51	2.36	2.35	2.34	2.43	2.39	2.23
AT3G13130	Present only in bri1 cluster 1	similar to unknown protein [Arabidopsis thaliana] (TAIR:AT2G04515.1)	2.12	2.36	2.25	2.74	2.31	2.34	2.79	2.29	2.46	2.2	2.2	2.29	2.4	2.63	2.09	2.07	2.38	2.51	2.36	2.35	2.34	2.43	2.39	2.23
AT5G07040	Present in bri1 cluster 1 and en2 cluster 2	zinc finger (C3HC4-type RING finger) family protein	2.33	2.98	2.87	2.62	2.31	2.28	2.56	2.39	3.18	2.15	2.42	2.58	1.99	2.9	2.26	2.87	2.46	2.53	2.26	2.51	2.58	2.35	2.25	2.63
AT5G07040	Present only in bri1 cluster 1	zinc finger (C3HC4-type RING finger) family protein	2.33	2.98	2.87	2.62	2.31	2.28	2.56	2.39	3.18	2.15	2.42	2.58	1.99	2.9	2.26	2.87	2.46	2.53	2.26	2.51	2.58	2.35	2.25	2.63
AT3G22800	Present in bri1 cluster 1 and en2 cluster 2	leucine-rich repeat family protein / extensin family protein	2.6	2.42	2.48	2.74	2.3	2.72	2.47	2.54	2.39	2.16	2.12	2.7	2.95	2.78	2.33	2.31	3.36	3.1	2.97	3.22	6.95	7.2	6.84	4.66
AT3G22800	Present only in bri1 cluster 1	leucine-rich repeat family protein / extensin family protein	2.6	2.42	2.48	2.74	2.3	2.72	2.47	2.54	2.39	2.16	2.12	2.7	2.95	2.78	2.33	2.31	3.36	3.1	2.97	3.22	6.95	7.2	6.84	4.66
AT3G61840	Present in bri1 cluster 1 and en2 cluster 2	similar to unknown protein [Arabidopsis thaliana] (TAIR:AT2G46535.1)	2.37	2.53	2.12	2.62	2.3	2.27	2.19	2.22	2.66	2.32	1.93	2.12	2.24	2.65	2.32	2.23	2.36	2.52	2.3	2.22	2.23	2.38	2.44	2.51
AT3G61840	Present only in bri1 cluster 1	similar to unknown protein [Arabidopsis thaliana] (TAIR:AT2G46535.1)	2.37	2.53	2.12	2.62	2.3	2.27	2.19	2.22	2.66	2.32	1.93	2.12	2.24	2.65	2.32	2.23	2.36	2.52	2.3	2.22	2.23	2.38	2.44	2.51
AT5G42750	Present in bri1 cluster 1 and en2 cluster 3	similar to unknown protein [Arabidopsis thaliana] (TAIR:AT5G26230.1); similar to BRI1-KD interacting protein 119 [Oryza sativa (japonica cultivar-group)] (GB:BAD38522.1)	2.14	2.78	2.35	2.42	2.3	2.64	2.5	2.52	2.61	2.34	2.38	2.28	2.22	2.47	2.44	2.23	2.33	2.53	2.33	2.5	2.34	2.45	2.2	2.48
AT5G42750	Present only in bri1 cluster 1	similar to unknown protein [Arabidopsis thaliana] (TAIR:AT5G26230.1); similar to BRI1-KD interacting protein 119 [Oryza sativa (japonica cultivar-group)] (GB:BAD38522.1)	2.14	2.78	2.35	2.42	2.3	2.64	2.5	2.52	2.61	2.34	2.38	2.28	2.22	2.47	2.44	2.23	2.33	2.53	2.33	2.5	2.34	2.45	2.2	2.48
AT2G37450	Present only in bri1 cluster 1	nodulin MtN21 family protein	2.3	2.95	2.67	2.4	2.29	2.36	2.5	2.56	2.79	2.17	3.02	2.51	2.46	2.4	2.36	3.16	2.51	2.48	2.73	3.25	2.49	2.38	2.17	2.91
AT2G37450	Present in bri1 cluster 1 and en2 cluster 2	nodulin MtN21 family protein	2.3	2.95	2.67	2.4	2.29	2.36	2.5	2.56	2.79	2.17	3.02	2.51	2.46	2.4	2.36	3.16	2.51	2.48	2.73	3.25	2.49	2.38	2.17	2.91
AT3G21370	Present in bri1 cluster 1 and en2 cluster 2	glycosyl hydrolase family 1 protein	2.57	2.95	2.54	2.87	2.29	2.68	2.44	2.42	2.62	2.59	2.3	2.3	2.26	2.49	2.28	2.35	2.53	2.58	2.48	2.41	3.18	2.84	2.6	2.55
AT3G55100	Present in bri1 cluster 1 and en2 cluster 3	ABC transporter family protein	2.45	2.94	2.6	2.5	2.29	2.56	2.48	2.38	2.58	2.11	2.11	2.36	2.16	2.78	2.1	2.28	2.49	2.53	2.25	2.48	2.55	2.51	2.38	2.97
AT3G55100	Present only in bri1 cluster 1	ABC transporter family protein	2.45	2.94	2.6	2.5	2.29	2.56	2.48	2.38	2.58	2.11	2.11	2.36	2.16	2.78	2.1	2.28	2.49	2.53	2.25	2.48	2.55	2.51	2.38	2.97
AT4G22030	Present in bri1 cluster 1 and en2 cluster 2	F-box family protein	2.55	3.72	4.71	6.63	2.29	2.41	2.79	3.31	7.37	2.22	1.87	2.25	2.49	5.33	2.17	2.24	2.23	2.6	2.43	1.79	2.06	2.08	2.04	2.28
AT4G22030	Present only in bri1 cluster 1	F-box family protein	2.55	3.72	4.71	6.63	2.29	2.41	2.79	3.31	7.37	2.22	1.87	2.25	2.49	5.33	2.17	2.24	2.23	2.6	2.43	1.79	2.06	2.08	2.04	2.28
AT4G31870	Present only in bri1 cluster 1	ATGPX7 (GLUTATHIONE PEROXIDASE 7); glutathione peroxidase	2.41	2.59	2.77	2.76	2.29	2.7	3.06	3.41	2.52	2.43	2.46	3.2	3.22	2.92	2.28	2.8	3.28	2.53	2.8	2.78	2.93	3.1	2.8	2.49
AT4G31870	Present in bri1 cluster 1 and en2 cluster 2	ATGPX7 (GLUTATHIONE PEROXIDASE 7); glutathione peroxidase	2.41	2.59	2.77	2.76	2.29	2.7	3.06	3.41	2.52	2.43	2.46	3.2	3.22	2.92	2.28	2.8	3.28	2.53	2.8	2.78	2.93	3.1	2.8	2.49
AT5G20230	Present in bri1 cluster 1 and en2 cluster 2	ATBCB (ARABIDOPSIS BLUE-COPPER-BINDING PROTEIN); copper ion binding	2.53	3.28	2.43	3.03	2.29	2.34	2.99	2.67	3.03	2.85	2.09	2.36	2.57	2.83	2.35	3.63	3.7	4.42	2.59	2.78	3.06	2.8	3.05	3.39
AT5G20230	Present only in bri1 cluster 1	ATBCB (ARABIDOPSIS BLUE-COPPER-BINDING PROTEIN); copper ion binding	2.53	3.28	2.43	3.03	2.29	2.34	2.99	2.67	3.03	2.85	2.09	2.36	2.57	2.83	2.35	3.63	3.7	4.42	2.59	2.78	3.06	2.8	3.05	3.39
AT2G18560	Present in bri1 cluster 1 and en2 cluster 2	[AT2G18560, UDP-glucoronosyl/UDP-glucosyl transferase family protein];[AT2G18570, UDP-glucoronosyl/UDP-glucosyl transferase family protein]	2.44	2.64	2.48	2.67	2.28	2.89	2.64	2.93	2.99	2.53	2.13	2.15	2.3	3.01	2.52	2.33	2.4	2.61	2.35	5.5	3.7	6.62	7.44	2.86
AT2G18560	Present only in bri1 cluster 1	[AT2G18560, UDP-glucoronosyl/UDP-glucosyl transferase family protein];[AT2G18570, UDP-glucoronosyl/UDP-glucosyl transferase family protein]	2.44	2.64	2.48	2.67	2.28	2.89	2.64	2.93	2.99	2.53	2.13	2.15	2.3	3.01	2.52	2.33	2.4	2.61	2.35	5.5	3.7	6.62	7.44	2.86
AT2G40910	Present only in bri1 cluster 1	F-box protein-related	2.43	2.58	2.21	2.82	2.28	2.45	3.02	2.25	2.8	2.41	1.98	2.14	2.11	2.46	1.98	2.09	2.47	2.52	2.24	2.16	2.26	2.13	2.31	2.44
AT2G40910	Present in bri1 cluster 1 and en2 cluster 2	F-box protein-related	2.43	2.58	2.21	2.82	2.28	2.45	3.02	2.25	2.8	2.41	1.98	2.14	2.11	2.46	1.98	2.09	2.47	2.52	2.24	2.16	2.26	2.13	2.31	2.44
AT3G48740	Present only in bri1 cluster 1	nodulin MtN3 family protein	2.44	2.51	2.61	2.4	2.28	2.56	2.68	2.48	2.76	2.26	2.14	2.53	2.32	3	2.22	4.67	9.52	2.83	3.59	3.17	6.75	9.04	8.68	6.49
AT3G48740	Present in bri1 cluster 1 and en2 cluster 3	nodulin MtN3 family protein	2.44	2.51	2.61	2.4	2.28	2.56	2.68	2.48	2.76	2.26	2.14	2.53	2.32	3	2.22	4.67	9.52	2.83	3.59	3.17	6.75	9.04	8.68	6.49
AT3G56390	Present only in bri1 cluster 1	similar to WRKY55 (WRKY DNA-binding protein 55) [Arabidopsis thaliana] (TAIR:AT2G40740.2)	2.35	2.65	2.38	2.21	2.28	2.34	2.48	2.48	2.31	2.18	2.12	2.24	2.37	2.62	2.39	2.3	2.38	2.43	2.23	2.12	2.21	2.23	2.09	2.43
AT3G56390	Present in bri1 cluster 1 and en2 cluster 2	similar to WRKY55 (WRKY DNA-binding protein 55) [Arabidopsis thaliana] (TAIR:AT2G40740.2)	2.35	2.65	2.38	2.21	2.28	2.34	2.48	2.48	2.31	2.18	2.12	2.24	2.37	2.62	2.39	2.3	2.38	2.43	2.23	2.12	2.21	2.23	2.09	2.43
AT4G17690	Present only in bri1 cluster 1	peroxidase, putative	2.35	2.7	2.31	2.95	2.28	2.45	2.97	2.27	2.63	2.06	1.78	2.11	2.04	2.46	2.04	2.16	2.2	2.3	2.1	2.18	2.36	2.34	2.22	2.47
AT4G17690	Present in bri1 cluster 1 and en2 cluster 2	peroxidase, putative	2.35	2.7	2.31	2.95	2.28	2.45	2.97	2.27	2.63	2.06	1.78	2.11	2.04	2.46	2.04	2.16	2.2	2.3	2.1	2.18	2.36	2.34	2.22	2.47
AT4G20370	Present in bri1 cluster 1 and en2 cluster 3	TSF (TWIN SISTER OF FT); phosphatidylethanolamine binding	2.39	3	2.62	2.83	2.28	2.57	2.67	2.46	2.77	2.3	2.17	2.2	2.22	2.81	2.13	2.35	2.56	2.84	2.42	2.75	2.57	2.5	2.43	3.15
AT4G20370	Present only in bri1 cluster 1	TSF (TWIN SISTER OF FT); phosphatidylethanolamine binding	2.39	3	2.62	2.83	2.28	2.57	2.67	2.46	2.77	2.3	2.17	2.2	2.22	2.81	2.13	2.35	2.56	2.84	2.42	2.75	2.57	2.5	2.43	3.15
AT1G68040	Present only in bri1 cluster 1	S-adenosyl-L-methionine:carboxyl methyltransferase family protein	2.39	2.52	2.48	2.76	2.27	2.6	2.55	2.46	2.91	2.63	1.99	2.3	2.43	2.82	2.33	2.34	2.42	2.5	2.47	2.26	2.34	2.36	2.53	2.8
AT1G68040	Present in bri1 cluster 1 and en2 cluster 2	S-adenosyl-L-methionine:carboxyl methyltransferase family protein	2.39	2.52	2.48	2.76	2.27	2.6	2.55	2.46	2.91	2.63	1.99	2.3	2.43	2.82	2.33	2.34	2.42	2.5	2.47	2.26	2.34	2.36	2.53	2.8
AT1G80090	Present only in bri1 cluster 1	CBS domain-containing protein	2.14	2.49	2.37	2.47	2.27	2.59	2.49	2.32	2.54	2.09	2.37	2.06	2.25	2.74	2.38	3.23	3.26	2.51	2.13	7.42	2.36	2.62	3.19	2.8
AT1G80090	Present in bri1 cluster 1 and en2 cluster 2	CBS domain-containing protein	2.14	2.49	2.37	2.47	2.27	2.59	2.49	2.32	2.54	2.09	2.37	2.06	2.25	2.74	2.38	3.23	3.26	2.51	2.13	7.42	2.36	2.62	3.19	2.8
AT2G30340	Present in bri1 cluster 1 and en2 cluster 3	LOB domain protein 13 / lateral organ boundaries domain protein 13 (LBD13)	2.16	2.24	2.36	2.3	2.27	2.27	2.38	2.34	2.8	2.39	1.94	1.94	2.27	2.46	2.3	2.42	2.35	2.15	2.24	3.49	2.71	2.4	2.04	3.23
AT2G30340	Present only in bri1 cluster 1	LOB domain protein 13 / lateral organ boundaries domain protein 13 (LBD13)	2.16	2.24	2.36	2.3	2.27	2.27	2.38	2.34	2.8	2.39	1.94	1.94	2.27	2.46	2.3	2.42	2.35	2.15	2.24	3.49	2.71	2.4	2.04	3.23
AT2G34540	Present only in bri1 cluster 1	binding	2.32	2.87	2.43	2.32	2.27	2.3	2.36	2.38	2.31	2.26	1.93	2.24	2.21	2.43	2.23	2.3	2.61	2.24	2.65	2.13	2.31	2.53	2.68	2.45
AT2G34540	Present in bri1 cluster 1 and en2 cluster 2	binding	2.32	2.87	2.43	2.32	2.27	2.3	2.36	2.38	2.31	2.26	1.93	2.24	2.21	2.43	2.23	2.3	2.61	2.24	2.65	2.13	2.31	2.53	2.68	2.45
AT2G47550	Present in bri1 cluster 1 and en2 cluster 2	pectinesterase family protein	2.42	2.8	2.71	2.86	2.27	2.38	2.44	2.54	2.76	2.35	2.03	2.29	2.28	3.08	2.26	2.12	2.26	2.66	2.51	2.53	2.49	2.43	2.25	3.07
AT4G22700	Present in bri1 cluster 1 and en2 cluster 2	LOB domain family protein / lateral organ boundaries domain family protein (LBD32)	2.28	2.28	2.18	3.02	2.27	2.66	6.8	2.35	2.69	2.04	1.88	2.1	2.22	2.53	2.06	2.3	2.18	2.13	2.25	2.23	2.3	2.14	2.46	2.08
AT4G22700	Present only in bri1 cluster 1	LOB domain family protein / lateral organ boundaries domain family protein (LBD32)	2.28	2.28	2.18	3.02	2.27	2.66	6.8	2.35	2.69	2.04	1.88	2.1	2.22	2.53	2.06	2.3	2.18	2.13	2.25	2.23	2.3	2.14	2.46	2.08
AT4G33450	Present in bri1 cluster 1 and en2 cluster 3	AtMYB69 (myb domain protein 69); DNA binding / transcription factor	2.34	2.58	2.11	2.42	2.27	2.37	2.44	2.19	2.37	2.23	2.11	2.19	2.17	2.48	2.1	2.12	2.57	2.44	2.2	2.28	2.18	2.2	2.06	2.6
AT4G33450	Present only in bri1 cluster 1	AtMYB69 (myb domain protein 69); DNA binding / transcription factor	2.34	2.58	2.11	2.42	2.27	2.37	2.44	2.19	2.37	2.23	2.11	2.19	2.17	2.48	2.1	2.12	2.57	2.44	2.2	2.28	2.18	2.2	2.06	2.6
AT4G36160	Present in bri1 cluster 1 and en2 cluster 3	ANAC076/VND2 (Arabidopsis NAC domain containing protein 76, VASCULAR-RELATED NAC-DOMAIN 2); transcription factor	2.51	2.53	2.39	2.51	2.27	2.63	2.39	2.48	2.73	2.5	2.42	2.4	2.1	2.65	2.25	2.59	2.41	2.35	2.26	2.67	2.21	1.98	2.02	2.56
AT5G06730	Present in bri1 cluster 1 and en2 cluster 2	peroxidase, putative	2.04	2.71	2.06	2.35	2.27	2.19	1.94	2.01	2.4	1.9	1.68	1.9	2.04	2.44	1.73	2.02	2.03	2.27	2.28	1.86	2.14	1.92	2.02	2.27
AT5G06730	Present only in bri1 cluster 1	peroxidase, putative	2.04	2.71	2.06	2.35	2.27	2.19	1.94	2.01	2.4	1.9	1.68	1.9	2.04	2.44	1.73	2.02	2.03	2.27	2.28	1.86	2.14	1.92	2.02	2.27
AT1G53890	Present only in bri1 cluster 1	[AT1G53870, similar to unknown protein [Arabidopsis thaliana] (TAIR:AT1G53890.1); similar to Protein of unknown function DUF567 [Medicago truncatula] (GB:ABE86462.1); contains InterPro domain Protein of unknown function DUF567; (InterPro:IPR007612)];[AT1G	2.53	2.25	2.74	2.6	2.26	2.38	2.2	2.32	2.85	2.04	1.99	2.21	2.2	2.92	2.06	2.09	2.14	2.62	2.2	2.21	2.46	2.2	2.15	2.59
AT1G53890	Present in bri1 cluster 1 and en2 cluster 3	[AT1G53870, similar to unknown protein [Arabidopsis thaliana] (TAIR:AT1G53890.1); similar to Protein of unknown function DUF567 [Medicago truncatula] (GB:ABE86462.1); contains InterPro domain Protein of unknown function DUF567; (InterPro:IPR007612)];[AT1G	2.53	2.25	2.74	2.6	2.26	2.38	2.2	2.32	2.85	2.04	1.99	2.21	2.2	2.92	2.06	2.09	2.14	2.62	2.2	2.21	2.46	2.2	2.15	2.59
AT1G68610	Present in bri1 cluster 1 and en2 cluster 2	similar to unknown protein [Arabidopsis thaliana] (TAIR:AT1G14870.1); similar to PGPS/D12 [Petunia x hybrida] (GB:AAD02554.1); contains InterPro domain Protein of unknown function Cys-rich; (InterPro:IPR006461)	2.52	2.86	2.7	2.73	2.26	2.4	2.74	2.22	2.81	2.24	2.16	2.23	2.3	2.78	2.21	2.29	2.64	3.49	2.16	2.47	2.25	2.27	2.43	2.54
AT1G68610	Present only in bri1 cluster 1	similar to unknown protein [Arabidopsis thaliana] (TAIR:AT1G14870.1); similar to PGPS/D12 [Petunia x hybrida] (GB:AAD02554.1); contains InterPro domain Protein of unknown function Cys-rich; (InterPro:IPR006461)	2.52	2.86	2.7	2.73	2.26	2.4	2.74	2.22	2.81	2.24	2.16	2.23	2.3	2.78	2.21	2.29	2.64	3.49	2.16	2.47	2.25	2.27	2.43	2.54
AT2G42480	Present only in bri1 cluster 1	meprin and TRAF homology domain-containing protein / MATH domain-containing protein	2.73	2.58	2.65	2.77	2.26	2.47	2.43	2.41	2.78	2.38	2.08	2.17	2.51	3.3	2.31	2.46	2.35	2.52	2.37	2.5	2.44	2.39	2.48	2.7
AT2G42480	Present in bri1 cluster 1 and en2 cluster 2	meprin and TRAF homology domain-containing protein / MATH domain-containing protein	2.73	2.58	2.65	2.77	2.26	2.47	2.43	2.41	2.78	2.38	2.08	2.17	2.51	3.3	2.31	2.46	2.35	2.52	2.37	2.5	2.44	2.39	2.48	2.7
AT4G24000	Present in bri1 cluster 1 and en2 cluster 2	ATCSLG2 (Cellulose synthase-like G2); transferase/ transferase, transferring glycosyl groups	1.85	2.16	1.91	2.14	2.26	1.8	2.38	1.8	1.98	1.91	1.76	1.76	1.83	2.29	1.78	1.69	1.73	1.88	1.81	1.76	2.32	1.94	1.86	4.62
AT4G24000	Present only in bri1 cluster 1	ATCSLG2 (Cellulose synthase-like G2); transferase/ transferase, transferring glycosyl groups	1.85	2.16	1.91	2.14	2.26	1.8	2.38	1.8	1.98	1.91	1.76	1.76	1.83	2.29	1.78	1.69	1.73	1.88	1.81	1.76	2.32	1.94	1.86	4.62
AT4G32880	Present in bri1 cluster 1 and en2 cluster 3	ATHB-8 (HOMEOBOX GENE 8); DNA binding / transcription factor	3.5	2.86	2.54	3.01	2.26	3.06	2.56	2.46	2.69	2.4	2.92	2.34	2.21	2.86	2.28	3.65	2.41	2.66	2.38	3.52	2.24	2.31	2.29	2.62
AT4G32880	Present only in bri1 cluster 1	ATHB-8 (HOMEOBOX GENE 8); DNA binding / transcription factor	3.5	2.86	2.54	3.01	2.26	3.06	2.56	2.46	2.69	2.4	2.92	2.34	2.21	2.86	2.28	3.65	2.41	2.66	2.38	3.52	2.24	2.31	2.29	2.62
AT5G41310	Present only in bri1 cluster 1	kinesin motor protein-related	2.21	2.13	2.1	2.03	2.26	2.02	2.11	2.25	2.11	1.98	1.76	1.85	1.87	2.5	1.97	2.05	2.15	1.98	2.13	1.96	2	1.97	2.07	1.97
AT5G41310	Present in bri1 cluster 1 and en2 cluster 2	kinesin motor protein-related	2.21	2.13	2.1	2.03	2.26	2.02	2.11	2.25	2.11	1.98	1.76	1.85	1.87	2.5	1.97	2.05	2.15	1.98	2.13	1.96	2	1.97	2.07	1.97
AT1G24625	Present only in bri1 cluster 1	ZFP7 (ZINC FINGER PROTEIN 7); nucleic acid binding / transcription factor/ zinc ion binding	2.32	2.17	2.33	2.41	2.25	2.21	1.84	2.29	2.39	2.03	1.88	2.16	1.94	2.48	2.02	2.03	2.06	2.16	2.05	2.1	2.07	2.04	1.76	2.21
AT1G24625	Present in bri1 cluster 1 and en2 cluster 2	ZFP7 (ZINC FINGER PROTEIN 7); nucleic acid binding / transcription factor/ zinc ion binding	2.32	2.17	2.33	2.41	2.25	2.21	1.84	2.29	2.39	2.03	1.88	2.16	1.94	2.48	2.02	2.03	2.06	2.16	2.05	2.1	2.07	2.04	1.76	2.21
AT1G31040	Present in bri1 cluster 1 and en2 cluster 3	zinc ion binding	3.43	2.52	2.97	4.81	2.25	2.99	2.43	2.3	3.88	2.17	2.96	2.1	2.15	4.51	2.14	2.94	2.08	2.92	2.12	2.69	2.5	2.26	2.25	2.34
AT1G31040	Present only in bri1 cluster 1	zinc ion binding	3.43	2.52	2.97	4.81	2.25	2.99	2.43	2.3	3.88	2.17	2.96	2.1	2.15	4.51	2.14	2.94	2.08	2.92	2.12	2.69	2.5	2.26	2.25	2.34
AT4G17990	Present in bri1 cluster 1 and en2 cluster 2	similar to unknown protein [Arabidopsis thaliana] (TAIR:AT4G17700.1); contains InterPro domain Protein of unknown function DUF626, Arabidopsis thaliana; (InterPro:IPR006462)	2.37	3.16	2.43	2.55	2.25	2.56	2.54	2.49	3.14	2.31	2.08	2.17	2.24	2.79	2.26	2.18	2.32	2.65	2.32	2.31	2.19	2.24	2.38	2.63
AT4G17990	Present only in bri1 cluster 1	similar to unknown protein [Arabidopsis thaliana] (TAIR:AT4G17700.1); contains InterPro domain Protein of unknown function DUF626, Arabidopsis thaliana; (InterPro:IPR006462)	2.37	3.16	2.43	2.55	2.25	2.56	2.54	2.49	3.14	2.31	2.08	2.17	2.24	2.79	2.26	2.18	2.32	2.65	2.32	2.31	2.19	2.24	2.38	2.63
AT5G53830	Present in bri1 cluster 1 and en2 cluster 2	VQ motif-containing protein	2	2.24	2.24	2.46	2.25	2.48	2.12	2.28	2.37	2.19	2.01	2.38	2.24	2.63	2.14	2.08	1.89	2.14	2.31	2.57	2.18	1.98	2.12	2.14
AT5G53830	Present only in bri1 cluster 1	VQ motif-containing protein	2	2.24	2.24	2.46	2.25	2.48	2.12	2.28	2.37	2.19	2.01	2.38	2.24	2.63	2.14	2.08	1.89	2.14	2.31	2.57	2.18	1.98	2.12	2.14
AT4G21950	Present only in bri1 cluster 1	unknown protein	2.23	2.83	2.34	2.65	2.24	2.28	2.45	2.53	2.71	2.45	1.96	2.13	2.11	2.59	2.22	2.2	2.35	2.42	2.41	2.3	3.12	2.65	2.64	2.42
AT4G21950	Present in bri1 cluster 1 and en2 cluster 2	unknown protein	2.23	2.83	2.34	2.65	2.24	2.28	2.45	2.53	2.71	2.45	1.96	2.13	2.11	2.59	2.22	2.2	2.35	2.42	2.41	2.3	3.12	2.65	2.64	2.42
AT2G15780	Present in bri1 cluster 1 and en2 cluster 2	glycine-rich protein	2.28	2.88	2.44	2.5	2.23	2.89	2.83	2.64	2.9	2.54	2.43	2.19	2.61	2.74	2.6	2.31	2.41	2.39	2.39	2.58	2.66	2.56	2.56	2.52
AT2G15780	Present only in bri1 cluster 1	glycine-rich protein	2.28	2.88	2.44	2.5	2.23	2.89	2.83	2.64	2.9	2.54	2.43	2.19	2.61	2.74	2.6	2.31	2.41	2.39	2.39	2.58	2.66	2.56	2.56	2.52
AT2G19060	Present in bri1 cluster 1 and en2 cluster 2	GDSL-motif lipase/hydrolase family protein	2.44	2.38	2.3	2.68	2.23	2.4	2.4	2.38	2.65	2.11	1.88	1.95	2.15	2.43	2	2.14	2.41	2.49	2.08	2.53	2.32	2.33	2.11	2.28
AT3G28410	Present in bri1 cluster 1 and en2 cluster 2	[AT5G02700, F-box family protein];[AT3G28410, F-box family protein]	2.29	2.81	2.56	3.62	2.23	2.43	2.22	2.34	4.45	2.16	1.89	2.11	2.07	3.26	2.06	2.2	2.41	4.28	2.37	2.15	2.18	2.23	2.12	2.23
AT3G28410	Present only in bri1 cluster 1	[AT5G02700, F-box family protein];[AT3G28410, F-box family protein]	2.29	2.81	2.56	3.62	2.23	2.43	2.22	2.34	4.45	2.16	1.89	2.11	2.07	3.26	2.06	2.2	2.41	4.28	2.37	2.15	2.18	2.23	2.12	2.23
AT3G44460	Present only in bri1 cluster 1	DPBF2 (BASIC LEUCINE ZIPPER TRANSCRIPTION FACTOR 67); DNA binding / transcription factor	2.41	2.87	2.82	3.21	2.23	2.53	2.78	2.86	2.83	2.19	3.17	4.03	5.22	2.84	2.49	5.58	5.29	3.94	4.26	8.12	8.47	8.14	8.42	5.09
AT3G44460	Present in bri1 cluster 1 and en2 cluster 3	DPBF2 (BASIC LEUCINE ZIPPER TRANSCRIPTION FACTOR 67); DNA binding / transcription factor	2.41	2.87	2.82	3.21	2.23	2.53	2.78	2.86	2.83	2.19	3.17	4.03	5.22	2.84	2.49	5.58	5.29	3.94	4.26	8.12	8.47	8.14	8.42	5.09
AT5G02700	Present in bri1 cluster 1 and en2 cluster 4	[AT5G02700, F-box family protein];[AT3G28410, F-box family protein]	2.29	2.81	2.56	3.62	2.23	2.43	2.22	2.34	4.45	2.16	1.89	2.11	2.07	3.26	2.06	2.2	2.41	4.28	2.37	2.15	2.18	2.23	2.12	2.23
AT5G02700	Present only in bri1 cluster 1	[AT5G02700, F-box family protein];[AT3G28410, F-box family protein]	2.29	2.81	2.56	3.62	2.23	2.43	2.22	2.34	4.45	2.16	1.89	2.11	2.07	3.26	2.06	2.2	2.41	4.28	2.37	2.15	2.18	2.23	2.12	2.23
AT1G09350	Present in bri1 cluster 1 and en2 cluster 2	ATGOLS3 (ARABIDOPSIS THALIANA GALACTINOL SYNTHASE 3); transferase, transferring glycosyl groups / transferase, transferring hexosyl groups	2.39	2.39	2.29	2.41	2.22	2.23	2.64	2.16	2.9	2.15	1.88	2.42	2.28	2.71	2	2.22	2.38	2.19	2.14	2.52	2.31	2.27	2.1	2.59
AT1G09350	Present only in bri1 cluster 1	ATGOLS3 (ARABIDOPSIS THALIANA GALACTINOL SYNTHASE 3); transferase, transferring glycosyl groups / transferase, transferring hexosyl groups	2.39	2.39	2.29	2.41	2.22	2.23	2.64	2.16	2.9	2.15	1.88	2.42	2.28	2.71	2	2.22	2.38	2.19	2.14	2.52	2.31	2.27	2.1	2.59
AT1G21010	Present only in bri1 cluster 1	similar to unknown protein [Arabidopsis thaliana] (TAIR:AT1G76600.1); similar to TMV response-related gene product [Nicotiana tabacum] (GB:BAB41200.1)	2.41	2.76	2.4	2.75	2.22	2.3	2.46	2.23	2.44	2.37	2.13	2.48	2.33	3.11	2.53	2.14	2.43	2.59	2.87	2.27	2.37	2.44	2.23	3.97
AT1G21010	Present in bri1 cluster 1 and en2 cluster 2	similar to unknown protein [Arabidopsis thaliana] (TAIR:AT1G76600.1); similar to TMV response-related gene product [Nicotiana tabacum] (GB:BAB41200.1)	2.41	2.76	2.4	2.75	2.22	2.3	2.46	2.23	2.44	2.37	2.13	2.48	2.33	3.11	2.53	2.14	2.43	2.59	2.87	2.27	2.37	2.44	2.23	3.97
AT2G03290	Present only in bri1 cluster 1	[AT2G03290, emp24/gp25L/p24 family protein];[AT2G03040, transmembrane protein-related]	3.72	7.9	6.22	4.64	2.22	2.77	7.3	4.52	4.9	2.55	2.08	4.19	2.85	4.99	2.1	2	2.52	5.21	2.75	2.05	2.24	2.19	3.56	2.41
AT2G03290	Present in bri1 cluster 1 and en2 cluster 2	[AT2G03290, emp24/gp25L/p24 family protein];[AT2G03040, transmembrane protein-related]	3.72	7.9	6.22	4.64	2.22	2.77	7.3	4.52	4.9	2.55	2.08	4.19	2.85	4.99	2.1	2	2.52	5.21	2.75	2.05	2.24	2.19	3.56	2.41
AT2G26390	Present only in bri1 cluster 1	serpin, putative / serine protease inhibitor, putative	1.99	2.46	2.24	2.5	2.22	2.23	2.27	2.44	2.43	2.09	1.81	1.85	2	2.21	1.95	2.03	2.18	2.16	2.11	2.11	2.11	1.98	2.21	2.29
AT2G26390	Present in bri1 cluster 1 and en2 cluster 2	serpin, putative / serine protease inhibitor, putative	1.99	2.46	2.24	2.5	2.22	2.23	2.27	2.44	2.43	2.09	1.81	1.85	2	2.21	1.95	2.03	2.18	2.16	2.11	2.11	2.11	1.98	2.21	2.29
AT2G40460	Present only in bri1 cluster 1	proton-dependent oligopeptide transport (POT) family protein	1.82	2.18	2.1	2.06	2.22	2.14	1.82	1.82	2.01	2.89	1.91	1.9	1.99	2.25	2.81	1.72	1.93	2.08	2.04	1.89	2.01	2.31	2.03	8.82
AT2G40460	Present in bri1 cluster 1 and en2 cluster 2	proton-dependent oligopeptide transport (POT) family protein	1.82	2.18	2.1	2.06	2.22	2.14	1.82	1.82	2.01	2.89	1.91	1.9	1.99	2.25	2.81	1.72	1.93	2.08	2.04	1.89	2.01	2.31	2.03	8.82
AT4G19960	Present in bri1 cluster 1 and en2 cluster 2	potassium ion transporter	3.16	2.85	4.3	5.51	2.22	2.81	2.77	4.65	5.13	2.7	2.71	3.85	4.26	3.74	2.79	1.94	2.77	7.62	2.55	2.99	4.96	4.17	5.9	2.32
AT4G19960	Present only in bri1 cluster 1	potassium ion transporter	3.16	2.85	4.3	5.51	2.22	2.81	2.77	4.65	5.13	2.7	2.71	3.85	4.26	3.74	2.79	1.94	2.77	7.62	2.55	2.99	4.96	4.17	5.9	2.32
AT5G66390	Present only in bri1 cluster 1	peroxidase 72 (PER72) (P72) (PRXR8)	2.19	2.67	2.36	2.45	2.22	2.44	2.88	2.53	2.84	2.42	1.83	2.1	2.14	2.58	2.38	2.2	2.23	2.58	2.37	2.3	2.17	2.42	2.14	2.73
AT5G66390	Present in bri1 cluster 1 and en2 cluster 3	peroxidase 72 (PER72) (P72) (PRXR8)	2.19	2.67	2.36	2.45	2.22	2.44	2.88	2.53	2.84	2.42	1.83	2.1	2.14	2.58	2.38	2.2	2.23	2.58	2.37	2.3	2.17	2.42	2.14	2.73
AT1G25340	Present in bri1 cluster 1 and en2 cluster 2	MYB116 (myb domain protein 116); DNA binding / transcription factor	2.24	2.16	2.47	2.42	2.21	2.25	2.24	2.08	2.49	2.16	1.98	2.27	2	2.35	2.01	2.03	2.07	2.17	2.26	2.19	2.24	2.56	2.19	2.37
AT1G25340	Present only in bri1 cluster 1	MYB116 (myb domain protein 116); DNA binding / transcription factor	2.24	2.16	2.47	2.42	2.21	2.25	2.24	2.08	2.49	2.16	1.98	2.27	2	2.35	2.01	2.03	2.07	2.17	2.26	2.19	2.24	2.56	2.19	2.37
AT1G72100	Present in bri1 cluster 1 and en2 cluster 2	late embryogenesis abundant domain-containing protein / LEA domain-containing protein	2.23	2.73	2.27	2.48	2.21	2.36	2.79	2.04	2.82	2.32	1.99	2.4	2.32	2.83	2.02	2.29	2.38	2.89	2.35	6.78	4.69	4.94	4.1	3.17
AT1G72100	Present only in bri1 cluster 1	late embryogenesis abundant domain-containing protein / LEA domain-containing protein	2.23	2.73	2.27	2.48	2.21	2.36	2.79	2.04	2.82	2.32	1.99	2.4	2.32	2.83	2.02	2.29	2.38	2.89	2.35	6.78	4.69	4.94	4.1	3.17
AT2G15010	Present only in bri1 cluster 1	thionin, putative	2.65	2.49	2.09	2.54	2.21	2.59	2.44	2.47	2.68	1.99	1.97	1.96	1.98	2.28	1.84	2.59	2.04	2.2	2.01	9.61	7.57	4.86	2.55	3.12
AT2G15010	Present in bri1 cluster 1 and en2 cluster 2	thionin, putative	2.65	2.49	2.09	2.54	2.21	2.59	2.44	2.47	2.68	1.99	1.97	1.96	1.98	2.28	1.84	2.59	2.04	2.2	2.01	9.61	7.57	4.86	2.55	3.12
AT2G29250	Present only in bri1 cluster 1	lectin protein kinase, putative	2.16	2.51	2.42	2.71	2.21	2.55	2.62	2.55	3.01	2.08	2.01	2.21	2.31	2.93	2.12	2.3	2.33	2.39	2.43	2.5	2.44	2.44	2.32	2.38
AT2G29250	Present in bri1 cluster 1 and en2 cluster 3	lectin protein kinase, putative	2.16	2.51	2.42	2.71	2.21	2.55	2.62	2.55	3.01	2.08	2.01	2.21	2.31	2.93	2.12	2.3	2.33	2.39	2.43	2.5	2.44	2.44	2.32	2.38
AT5G19710	Present only in bri1 cluster 1	similar to AHP4 (HPT PHOSPHOTRANSMITTER 4), histidine phosphotransfer kinase/ transferase, transferring phosphorus-containing groups [Arabidopsis thaliana] (TAIR:AT3G16360.1)	2.45	5.69	2.33	5.14	2.21	2.6	7.21	2.45	5.64	2.29	2.02	2.5	2.05	6.01	1.99	2.05	2.2	7.37	2.42	2.11	2.01	2.11	7.62	2.63
AT5G19710	Present in bri1 cluster 1 and en2 cluster 3	similar to AHP4 (HPT PHOSPHOTRANSMITTER 4), histidine phosphotransfer kinase/ transferase, transferring phosphorus-containing groups [Arabidopsis thaliana] (TAIR:AT3G16360.1)	2.45	5.69	2.33	5.14	2.21	2.6	7.21	2.45	5.64	2.29	2.02	2.5	2.05	6.01	1.99	2.05	2.2	7.37	2.42	2.11	2.01	2.11	7.62	2.63
AT2G28180	Present in bri1 cluster 1 and en2 cluster 2	ATCHX8 (cation/hydrogen exchanger 8); monovalent cation:proton antiporter	2.81	2.62	2.51	2.8	2.2	2.54	2.77	2.3	2.89	2.25	2.18	2.66	2.42	2.95	2.16	2.8	3.01	2.8	2.32	2.48	2.33	2.51	2.65	2.76
AT2G28180	Present only in bri1 cluster 1	ATCHX8 (cation/hydrogen exchanger 8); monovalent cation:proton antiporter	2.81	2.62	2.51	2.8	2.2	2.54	2.77	2.3	2.89	2.25	2.18	2.66	2.42	2.95	2.16	2.8	3.01	2.8	2.32	2.48	2.33	2.51	2.65	2.76
AT3G13960	Present only in bri1 cluster 1	AtGRF5 (GROWTH-REGULATING FACTOR 5)	2.17	2.36	2.44	2.45	2.2	4.03	2.41	2.52	3.07	2.34	6.96	4.37	2.5	3.13	2.35	7.4	2.65	2.41	2.41	5.62	2.44	2.8	2.34	2.38
AT3G13960	Present in bri1 cluster 1 and en2 cluster 3	AtGRF5 (GROWTH-REGULATING FACTOR 5)	2.17	2.36	2.44	2.45	2.2	4.03	2.41	2.52	3.07	2.34	6.96	4.37	2.5	3.13	2.35	7.4	2.65	2.41	2.41	5.62	2.44	2.8	2.34	2.38
AT1G70560	Present in bri1 cluster 1 and en2 cluster 3	alliinase C-terminal domain-containing protein	6.47	2.92	4.49	5.61	2.19	4.57	2.37	2.91	4.42	2.21	4.93	3.24	3.28	5.07	1.98	4.23	2.7	6.66	3.25	4.04	2.61	4.19	7.7	3.17
AT1G70560	Present only in bri1 cluster 1	alliinase C-terminal domain-containing protein	6.47	2.92	4.49	5.61	2.19	4.57	2.37	2.91	4.42	2.21	4.93	3.24	3.28	5.07	1.98	4.23	2.7	6.66	3.25	4.04	2.61	4.19	7.7	3.17
AT2G02000	Present only in bri1 cluster 1	[AT2G02000, glutamate decarboxylase, putative];[AT2G02010, glutamate decarboxylase, putative]	2.23	2.76	2.09	2.62	2.19	2.37	2.65	2.26	2.53	5.99	1.77	1.89	2.38	2.64	8.26	2.09	2.2	2.44	2.71	2.16	2.18	2.23	2.13	2.48
AT2G02000	Present in bri1 cluster 1 and en2 cluster 2	[AT2G02000, glutamate decarboxylase, putative];[AT2G02010, glutamate decarboxylase, putative]	2.23	2.76	2.09	2.62	2.19	2.37	2.65	2.26	2.53	5.99	1.77	1.89	2.38	2.64	8.26	2.09	2.2	2.44	2.71	2.16	2.18	2.23	2.13	2.48
AT2G02010	Present in bri1 cluster 1 and en2 cluster 2	[AT2G02000, glutamate decarboxylase, putative];[AT2G02010, glutamate decarboxylase, putative]	2.23	2.76	2.09	2.62	2.19	2.37	2.65	2.26	2.53	5.99	1.77	1.89	2.38	2.64	8.26	2.09	2.2	2.44	2.71	2.16	2.18	2.23	2.13	2.48
AT2G02010	Present only in bri1 cluster 1	[AT2G02000, glutamate decarboxylase, putative];[AT2G02010, glutamate decarboxylase, putative]	2.23	2.76	2.09	2.62	2.19	2.37	2.65	2.26	2.53	5.99	1.77	1.89	2.38	2.64	8.26	2.09	2.2	2.44	2.71	2.16	2.18	2.23	2.13	2.48
AT3G61040	Present in bri1 cluster 1 and en2 cluster 2	CYP76C7 (cytochrome P450, family 76, subfamily C, polypeptide 7); oxygen binding	2.4	2.43	2.78	2.66	2.19	2.27	2.4	2.54	2.9	2.24	2.8	3.55	2.14	2.82	2.34	2.37	2.97	2.58	2.34	2.78	2.18	2.4	4.16	2.81
AT3G61040	Present only in bri1 cluster 1	CYP76C7 (cytochrome P450, family 76, subfamily C, polypeptide 7); oxygen binding	2.4	2.43	2.78	2.66	2.19	2.27	2.4	2.54	2.9	2.24	2.8	3.55	2.14	2.82	2.34	2.37	2.97	2.58	2.34	2.78	2.18	2.4	4.16	2.81
AT4G05100	Present only in bri1 cluster 1	AtMYB74 (myb domain protein 74); DNA binding / transcription factor	2.22	2.56	2.28	2.43	2.19	2	2.46	1.99	2.4	2.11	1.92	2.1	2.02	2.42	1.94	2	2.28	2.21	2.18	2.21	4.32	2.86	2.22	2.23
AT4G05100	Present in bri1 cluster 1 and en2 cluster 3	AtMYB74 (myb domain protein 74); DNA binding / transcription factor	2.22	2.56	2.28	2.43	2.19	2	2.46	1.99	2.4	2.11	1.92	2.1	2.02	2.42	1.94	2	2.28	2.21	2.18	2.21	4.32	2.86	2.22	2.23
AT1G18570	Present in bri1 cluster 1 and en2 cluster 2	MYB51 (myb domain protein 51); DNA binding / transcription factor	2.15	2.41	2.37	3.23	2.18	2.26	2.13	2.21	2.91	1.97	1.79	2.21	2.13	3.01	1.99	2.34	2.52	2.24	2.03	2.4	2.17	2.3	2.41	2.42
AT1G18570	Present only in bri1 cluster 1	MYB51 (myb domain protein 51); DNA binding / transcription factor	2.15	2.41	2.37	3.23	2.18	2.26	2.13	2.21	2.91	1.97	1.79	2.21	2.13	3.01	1.99	2.34	2.52	2.24	2.03	2.4	2.17	2.3	2.41	2.42
AT1G55240	Present only in bri1 cluster 1	similar to unknown protein [Arabidopsis thaliana] (TAIR:AT1G55230.1); similar to Os09g0444900 [Oryza sativa (japonica cultivar-group)] (GB:NP_001063301.1); similar to Os08g0462800 [Oryza sativa (japonica cultivar-group)] (GB:NP_001061987.1); similar to pl	2.29	2.51	2.33	2.52	2.18	2.4	2.31	2.34	2.68	2.16	1.94	1.97	2.01	2.3	2.01	2.19	2.29	2.23	2.11	2.28	2.18	2.07	2.13	2.44
AT1G55240	Present in bri1 cluster 1 and en2 cluster 3	similar to unknown protein [Arabidopsis thaliana] (TAIR:AT1G55230.1); similar to Os09g0444900 [Oryza sativa (japonica cultivar-group)] (GB:NP_001063301.1); similar to Os08g0462800 [Oryza sativa (japonica cultivar-group)] (GB:NP_001061987.1); similar to pl	2.29	2.51	2.33	2.52	2.18	2.4	2.31	2.34	2.68	2.16	1.94	1.97	2.01	2.3	2.01	2.19	2.29	2.23	2.11	2.28	2.18	2.07	2.13	2.44
AT3G43890	Present only in bri1 cluster 1	[AT3G43890, DC1 domain-containing protein];[AT1G69150, DC1 domain-containing protein]	2.32	2.13	2.47	2.68	2.18	2.58	2.53	2.33	2.53	2.28	1.8	2.04	1.85	2.52	2.01	2.09	2.14	2.57	2.04	2.18	2.16	2.02	2	2.45
AT3G43890	Present in bri1 cluster 1 and en2 cluster 4	[AT3G43890, DC1 domain-containing protein];[AT1G69150, DC1 domain-containing protein]	2.32	2.13	2.47	2.68	2.18	2.58	2.53	2.33	2.53	2.28	1.8	2.04	1.85	2.52	2.01	2.09	2.14	2.57	2.04	2.18	2.16	2.02	2	2.45
AT4G31960	Present only in bri1 cluster 1	unknown protein	2.1	3.23	2.31	2.41	2.18	2.31	2.64	2.61	2.54	2.2	1.91	2.1	2.49	2.77	2.33	1.95	2.19	2.41	2.22	2.14	2.03	2.32	2.16	2.16
AT4G31960	Present in bri1 cluster 1 and en2 cluster 3	unknown protein	2.1	3.23	2.31	2.41	2.18	2.31	2.64	2.61	2.54	2.2	1.91	2.1	2.49	2.77	2.33	1.95	2.19	2.41	2.22	2.14	2.03	2.32	2.16	2.16
AT4G32230	Present only in bri1 cluster 1	ATP binding / protein kinase	2.56	2.83	2.68	2.48	2.18	2.29	2.58	2.59	2.81	2.52	2.03	2.3	2.35	2.66	2.12	2.3	2.31	3.1	2.31	2.39	2.33	2.33	2.46	2.78
AT4G32230	Present in bri1 cluster 1 and en2 cluster 2	ATP binding / protein kinase	2.56	2.83	2.68	2.48	2.18	2.29	2.58	2.59	2.81	2.52	2.03	2.3	2.35	2.66	2.12	2.3	2.31	3.1	2.31	2.39	2.33	2.33	2.46	2.78
AT5G14750	Present in bri1 cluster 1 and en2 cluster 2	WER (WEREWOLF 1); DNA binding / transcription factor	7.56	3.21	2.36	3.21	2.18	4.13	2.32	3.01	2.82	2.02	7.6	5.17	2.43	2.59	2.19	8.36	3.2	2.23	2.26	6.92	3.08	3.14	2.1	2.71
AT5G14750	Present only in bri1 cluster 1	WER (WEREWOLF 1); DNA binding / transcription factor	7.56	3.21	2.36	3.21	2.18	4.13	2.32	3.01	2.82	2.02	7.6	5.17	2.43	2.59	2.19	8.36	3.2	2.23	2.26	6.92	3.08	3.14	2.1	2.71
AT5G38010	Present in bri1 cluster 1 and en2 cluster 2	[AT5G38010, UDP-glucoronosyl/UDP-glucosyl transferase family protein];[AT5G37950, transferase, transferring hexosyl groups]	1.91	1.96	2.03	2.12	2.18	1.99	2.03	1.79	2.03	2.73	1.63	1.73	2.28	1.98	2	1.87	4.13	1.6	1.62	1.68	1.69	2.17	2.04	2.53
AT5G38010	Present only in bri1 cluster 1	[AT5G38010, UDP-glucoronosyl/UDP-glucosyl transferase family protein];[AT5G37950, transferase, transferring hexosyl groups]	1.91	1.96	2.03	2.12	2.18	1.99	2.03	1.79	2.03	2.73	1.63	1.73	2.28	1.98	2	1.87	4.13	1.6	1.62	1.68	1.69	2.17	2.04	2.53
AT5G39030	Present only in bri1 cluster 1	protein kinase family protein	2.05	2.31	2.29	2.42	2.18	2.13	2.4	2.44	2.48	2.24	2.03	2.07	2.12	2.34	2.01	2.03	2.2	2.29	2.08	2.21	2.18	2.01	2.21	2.35
AT5G39030	Present in bri1 cluster 1 and en2 cluster 3	protein kinase family protein	2.05	2.31	2.29	2.42	2.18	2.13	2.4	2.44	2.48	2.24	2.03	2.07	2.12	2.34	2.01	2.03	2.2	2.29	2.08	2.21	2.18	2.01	2.21	2.35
AT1G21950	Present in bri1 cluster 1 and en2 cluster 3	similar to unknown protein [Arabidopsis thaliana] (TAIR:AT1G21940.1)	2.34	2.15	2.1	3.15	2.17	2.45	2.77	2.06	2.22	2.06	2.01	1.92	1.98	2.35	2.01	1.91	2.06	2.31	2.37	2.03	2	2.11	1.96	3.4
AT1G21950	Present only in bri1 cluster 1	similar to unknown protein [Arabidopsis thaliana] (TAIR:AT1G21940.1)	2.34	2.15	2.1	3.15	2.17	2.45	2.77	2.06	2.22	2.06	2.01	1.92	1.98	2.35	2.01	1.91	2.06	2.31	2.37	2.03	2	2.11	1.96	3.4
AT1G22570	Present in bri1 cluster 1 and en2 cluster 3	proton-dependent oligopeptide transport (POT) family protein	2.17	2.3	2.5	2.55	2.17	1.87	2.53	2.14	2.47	1.86	1.91	2.16	2.34	2.41	2.22	2.31	2.27	2.36	2.4	2.42	2.32	2.21	2.08	2.63
AT1G22570	Present only in bri1 cluster 1	proton-dependent oligopeptide transport (POT) family protein	2.17	2.3	2.5	2.55	2.17	1.87	2.53	2.14	2.47	1.86	1.91	2.16	2.34	2.41	2.22	2.31	2.27	2.36	2.4	2.42	2.32	2.21	2.08	2.63
AT1G61563	Present in bri1 cluster 1 and en2 cluster 2	[AT1G61563, RALFL8 (RALF-LIKE 8)];[AT1G61566, RALFL9 (RALF-LIKE 9)]	2.42	2.45	1.94	2.33	2.17	2.04	1.97	1.99	2.25	4.9	1.41	1.74	1.78	2.06	1.79	5.17	5.88	7.2	1.85	1.99	1.86	1.83	2.04	1.78
AT1G61563	Present only in bri1 cluster 1	[AT1G61563, RALFL8 (RALF-LIKE 8)];[AT1G61566, RALFL9 (RALF-LIKE 9)]	2.42	2.45	1.94	2.33	2.17	2.04	1.97	1.99	2.25	4.9	1.41	1.74	1.78	2.06	1.79	5.17	5.88	7.2	1.85	1.99	1.86	1.83	2.04	1.78
AT2G28990	Present in bri1 cluster 1 and en2 cluster 2	leucine-rich repeat protein kinase, putative	2.08	2.48	2.07	2.42	2.17	2.09	2.16	2.16	2.46	2.14	1.9	2.03	2.06	2.52	2.08	1.88	2.09	2.27	2.29	2.03	2.16	1.85	1.93	2.5
AT2G28990	Present only in bri1 cluster 1	leucine-rich repeat protein kinase, putative	2.08	2.48	2.07	2.42	2.17	2.09	2.16	2.16	2.46	2.14	1.9	2.03	2.06	2.52	2.08	1.88	2.09	2.27	2.29	2.03	2.16	1.85	1.93	2.5
AT2G47560	Present only in bri1 cluster 1	zinc finger (C3HC4-type RING finger) family protein	2.42	2.42	2.44	2.34	2.17	2.21	2.18	1.94	2.53	2.3	1.9	2	2.04	2.2	2.01	2.27	2.37	2.28	2.18	2.09	2.1	2.07	2.08	2.31
AT2G47560	Present in bri1 cluster 1 and en2 cluster 2	zinc finger (C3HC4-type RING finger) family protein	2.42	2.42	2.44	2.34	2.17	2.21	2.18	1.94	2.53	2.3	1.9	2	2.04	2.2	2.01	2.27	2.37	2.28	2.18	2.09	2.1	2.07	2.08	2.31
AT3G49110	Present only in bri1 cluster 1	[AT3G49120, ATPCB/ATPERX34/PERX34/PRXCB (PEROXIDASE 34); peroxidase];[AT3G49110, ATPCA/ATPRX33/PRX33/PRXCA (PEROXIDASE 33); peroxidase]	2.13	2.24	2.09	2.29	2.17	2.46	2.2	2.06	2.4	2.14	1.75	1.96	1.97	2.5	1.94	2.05	2.53	1.99	2.19	1.92	2.03	2.1	2.06	2.01
AT3G49110	Present in bri1 cluster 1 and en2 cluster 2	[AT3G49120, ATPCB/ATPERX34/PERX34/PRXCB (PEROXIDASE 34); peroxidase];[AT3G49110, ATPCA/ATPRX33/PRX33/PRXCA (PEROXIDASE 33); peroxidase]	2.13	2.24	2.09	2.29	2.17	2.46	2.2	2.06	2.4	2.14	1.75	1.96	1.97	2.5	1.94	2.05	2.53	1.99	2.19	1.92	2.03	2.1	2.06	2.01
AT3G52700	Present only in bri1 cluster 1	unknown protein	2.04	2.48	2.09	2.51	2.17	2.2	2.37	2.11	2.25	2.08	1.94	1.85	2.03	2.4	2.38	2.09	2.21	2.23	2.13	2.07	2.05	2.01	2.26	2.34
AT3G52700	Present in bri1 cluster 1 and en2 cluster 3	unknown protein	2.04	2.48	2.09	2.51	2.17	2.2	2.37	2.11	2.25	2.08	1.94	1.85	2.03	2.4	2.38	2.09	2.21	2.23	2.13	2.07	2.05	2.01	2.26	2.34
AT3G52700	Present in bri1 cluster 1 and en2 cluster 2	unknown protein	2.04	2.48	2.09	2.51	2.17	2.2	2.37	2.11	2.25	2.08	1.94	1.85	2.03	2.4	2.38	2.09	2.21	2.23	2.13	2.07	2.05	2.01	2.26	2.34
AT3G52700	Present in bri1 cluster 1 and en2 cluster 2	unknown protein	2.04	2.48	2.09	2.51	2.17	2.2	2.37	2.11	2.25	2.08	1.94	1.85	2.03	2.4	2.38	2.09	2.21	2.23	2.13	2.07	2.05	2.01	2.26	2.34
AT5G06720	Present in bri1 cluster 1 and en2 cluster 2	peroxidase, putative	2.34	2.7	2.26	3.08	2.17	2.2	2.51	2.44	2.71	2.21	2.11	2.24	2.3	2.52	2.27	2.05	2.26	2.95	2.33	2.39	2.6	2.85	2.27	4.42
AT5G06720	Present only in bri1 cluster 1	peroxidase, putative	2.34	2.7	2.26	3.08	2.17	2.2	2.51	2.44	2.71	2.21	2.11	2.24	2.3	2.52	2.27	2.05	2.26	2.95	2.33	2.39	2.6	2.85	2.27	4.42
AT5G11570	Present in bri1 cluster 1 and en2 cluster 2	proton-dependent oligopeptide transport (POT) family protein	2.39	2.26	2.69	2.58	2.17	2.43	2.28	2.34	2.31	2.25	2.07	2.05	2.33	2.5	2.22	2.27	2.37	2.16	2.34	2.19	2.31	2.11	2.12	2.2
AT5G11570	Present only in bri1 cluster 1	proton-dependent oligopeptide transport (POT) family protein	2.39	2.26	2.69	2.58	2.17	2.43	2.28	2.34	2.31	2.25	2.07	2.05	2.33	2.5	2.22	2.27	2.37	2.16	2.34	2.19	2.31	2.11	2.12	2.2
AT1G22490	Present only in bri1 cluster 1	basic helix-loop-helix (bHLH) family protein	1.99	2.47	2.14	2.3	2.16	2.22	2.31	2.17	2.31	2.2	2.09	2.01	2.3	2.46	2.15	2.79	2.35	2.12	1.81	2.11	2.21	2.25	2	2
AT1G22490	Present in bri1 cluster 1 and en2 cluster 3	basic helix-loop-helix (bHLH) family protein	1.99	2.47	2.14	2.3	2.16	2.22	2.31	2.17	2.31	2.2	2.09	2.01	2.3	2.46	2.15	2.79	2.35	2.12	1.81	2.11	2.21	2.25	2	2
AT2G23630	Present only in bri1 cluster 1	SKS16 (SKU5 Similar 16); copper ion binding / pectinesterase	2.12	2.36	2.19	2.42	2.16	2.22	2.26	2.29	2.42	2	2.18	2.09	2.18	2.62	2.06	2.2	2.31	2.41	2.04	2.33	1.96	2.18	2.28	2.5
AT2G23630	Present in bri1 cluster 1 and en2 cluster 2	SKS16 (SKU5 Similar 16); copper ion binding / pectinesterase	2.12	2.36	2.19	2.42	2.16	2.22	2.26	2.29	2.42	2	2.18	2.09	2.18	2.62	2.06	2.2	2.31	2.41	2.04	2.33	1.96	2.18	2.28	2.5
AT3G28400	Present only in bri1 cluster 1		2.1	2.38	2.28	2.38	2.16	2.25	2.32	2.37	2.36	2.17	2	2.18	2.02	2.23	2.23	2.11	2.18	2.33	2.07	2.19	2.12	2.26	2.3	2.24
AT3G28400	Present in bri1 cluster 1 and en2 cluster 2		2.1	2.38	2.28	2.38	2.16	2.25	2.32	2.37	2.36	2.17	2	2.18	2.02	2.23	2.23	2.11	2.18	2.33	2.07	2.19	2.12	2.26	2.3	2.24
AT3G44540	Present in bri1 cluster 1 and en2 cluster 2	oxidoreductase, acting on the CH-CH group of donors	2.05	2.64	2.31	2.64	2.16	2.12	2.18	2.02	2.18	2.21	2.06	2.24	2.21	2.44	2.32	2.1	2.09	2.34	2.18	2.43	2.35	2.37	2.43	4.02
AT3G44540	Present only in bri1 cluster 1	oxidoreductase, acting on the CH-CH group of donors	2.05	2.64	2.31	2.64	2.16	2.12	2.18	2.02	2.18	2.21	2.06	2.24	2.21	2.44	2.32	2.1	2.09	2.34	2.18	2.43	2.35	2.37	2.43	4.02
AT1G79760	Present only in bri1 cluster 1	DTA4 (DOWNSTREAM TARGET OF AGL15-4)	2.2	5.11	2.4	2.31	2.15	2.18	6.47	2.02	2.32	2.28	1.92	2.29	1.98	2.28	1.98	2.92	2.11	2.26	1.96	2.82	1.98	2.17	2.02	2.73
AT1G79760	Present in bri1 cluster 1 and en2 cluster 2	DTA4 (DOWNSTREAM TARGET OF AGL15-4)	2.2	5.11	2.4	2.31	2.15	2.18	6.47	2.02	2.32	2.28	1.92	2.29	1.98	2.28	1.98	2.92	2.11	2.26	1.96	2.82	1.98	2.17	2.02	2.73
AT2G04490	Present only in bri1 cluster 1		2.1	2.35	2.17	2.15	2.15	2.19	1.88	2.32	2.44	1.9	1.93	1.94	1.93	2.32	2.09	2.26	2	2.21	2	1.93	2.02	1.79	2.2	2.21
AT2G04490	Present in bri1 cluster 1 and en2 cluster 2		2.1	2.35	2.17	2.15	2.15	2.19	1.88	2.32	2.44	1.9	1.93	1.94	1.93	2.32	2.09	2.26	2	2.21	2	1.93	2.02	1.79	2.2	2.21
AT3G04320	Present in bri1 cluster 1 and en2 cluster 2	[AT3G04320, endopeptidase inhibitor];[AT3G04330, trypsin and protease inhibitor family protein / Kunitz family protein]	2.58	3.6	2.6	2.6	2.15	2.22	2.67	2.3	3.32	2.4	2.06	2.16	2.46	2.82	2.43	1.98	2.15	2.33	2.22	2.51	2.25	2.61	2.27	2.81
AT3G04320	Present only in bri1 cluster 1	[AT3G04320, endopeptidase inhibitor];[AT3G04330, trypsin and protease inhibitor family protein / Kunitz family protein]	2.58	3.6	2.6	2.6	2.15	2.22	2.67	2.3	3.32	2.4	2.06	2.16	2.46	2.82	2.43	1.98	2.15	2.33	2.22	2.51	2.25	2.61	2.27	2.81
AT3G06370	Present in bri1 cluster 1 and en2 cluster 2	NHX4 (sodium proton exchanger 4); sodium:hydrogen antiporter	2.32	2.69	2.5	2.52	2.15	2.57	2.49	2.38	2.45	2.6	2.05	2.4	2.58	2.79	2.3	2.43	3.07	2.45	2.32	2.44	2.36	2.6	2.42	2.7
AT3G06370	Present only in bri1 cluster 1	NHX4 (sodium proton exchanger 4); sodium:hydrogen antiporter	2.32	2.69	2.5	2.52	2.15	2.57	2.49	2.38	2.45	2.6	2.05	2.4	2.58	2.79	2.3	2.43	3.07	2.45	2.32	2.44	2.36	2.6	2.42	2.7
AT3G23040	Present only in bri1 cluster 1	unknown protein	2.39	2.54	2.35	2.57	2.15	2.43	2.65	2.28	2.76	2.51	2.11	2.28	2.23	2.59	2	2.21	2.13	2.43	2.18	2.51	2.29	2.5	2.34	2.57
AT3G23040	Present in bri1 cluster 1 and en2 cluster 3	unknown protein	2.39	2.54	2.35	2.57	2.15	2.43	2.65	2.28	2.76	2.51	2.11	2.28	2.23	2.59	2	2.21	2.13	2.43	2.18	2.51	2.29	2.5	2.34	2.57
AT4G18550	Present only in bri1 cluster 1	lipase class 3 family protein	2.53	2.85	2.71	2.83	2.15	2.24	2.68	2.53	2.68	2.17	2	2.11	2.56	2.46	2.33	2.07	2.17	2.39	2.32	2.5	2.63	2.41	2.37	2.94
AT4G18550	Present in bri1 cluster 1 and en2 cluster 3	lipase class 3 family protein	2.53	2.85	2.71	2.83	2.15	2.24	2.68	2.53	2.68	2.17	2	2.11	2.56	2.46	2.33	2.07	2.17	2.39	2.32	2.5	2.63	2.41	2.37	2.94
AT1G30140	Present in bri1 cluster 1 and en2 cluster 2	similar to unknown protein [Arabidopsis thaliana] (TAIR:AT5G27260.1); similar to Homeodomain-related [Medicago truncatula] (GB:ABE86928.1); contains InterPro domain Homeodomain-like; (InterPro:IPR009057)	2.01	1.94	2.2	2.16	2.14	2.08	2.42	2.12	2.2	1.95	1.84	2.01	2.1	2.36	2.03	2.39	2.88	2.15	2.01	1.95	2.1	2.17	1.96	1.88
AT1G30140	Present only in bri1 cluster 1	similar to unknown protein [Arabidopsis thaliana] (TAIR:AT5G27260.1); similar to Homeodomain-related [Medicago truncatula] (GB:ABE86928.1); contains InterPro domain Homeodomain-like; (InterPro:IPR009057)	2.01	1.94	2.2	2.16	2.14	2.08	2.42	2.12	2.2	1.95	1.84	2.01	2.1	2.36	2.03	2.39	2.88	2.15	2.01	1.95	2.1	2.17	1.96	1.88
AT2G42090	Present in bri1 cluster 1 and en2 cluster 2	ACT9 (ACTIN 9); structural constituent of cytoskeleton	2.31	3.16	2.26	8.93	2.14	2.18	2.43	2.57	9.13	2.1	1.67	1.98	2.12	7.78	2.09	1.87	2.12	3.17	2.32	2.01	1.94	1.98	2.14	2.26
AT2G42090	Present only in bri1 cluster 1	ACT9 (ACTIN 9); structural constituent of cytoskeleton	2.31	3.16	2.26	8.93	2.14	2.18	2.43	2.57	9.13	2.1	1.67	1.98	2.12	7.78	2.09	1.87	2.12	3.17	2.32	2.01	1.94	1.98	2.14	2.26
AT5G43120	Present only in bri1 cluster 1	tetratricopeptide repeat (TPR)-containing protein	2.09	2.35	2.23	2.47	2.14	2.34	2.1	2.29	2.64	2.09	1.98	2.05	2.41	2.46	2.13	2.13	2.22	2.25	2.02	2.14	2.19	2.14	2.19	2.39
AT5G43120	Present in bri1 cluster 1 and en2 cluster 3	tetratricopeptide repeat (TPR)-containing protein	2.09	2.35	2.23	2.47	2.14	2.34	2.1	2.29	2.64	2.09	1.98	2.05	2.41	2.46	2.13	2.13	2.22	2.25	2.02	2.14	2.19	2.14	2.19	2.39
AT5G52350	Present in bri1 cluster 1 and en2 cluster 2	ATEXO70A3 (exocyst subunit EXO70 family protein A3); protein binding	2.11	2.14	2.03	2.35	2.14	2.16	2.49	1.86	2.1	2.04	1.83	2	2.07	2.46	1.93	2.01	2.11	2.21	2.05	2.07	2.15	2.17	2.09	2.36
AT5G52350	Present only in bri1 cluster 1	ATEXO70A3 (exocyst subunit EXO70 family protein A3); protein binding	2.11	2.14	2.03	2.35	2.14	2.16	2.49	1.86	2.1	2.04	1.83	2	2.07	2.46	1.93	2.01	2.11	2.21	2.05	2.07	2.15	2.17	2.09	2.36
AT1G61710	Present in bri1 cluster 1 and en2 cluster 2	DC1 domain-containing protein	2.25	2.55	2.43	2.71	2.13	2.38	2.42	2.45	2.4	2.16	1.79	2.12	2.1	2.53	2.11	2.27	2.18	2.46	2.15	2.26	2.05	2.13	2.01	2.44
AT1G61710	Present only in bri1 cluster 1	DC1 domain-containing protein	2.25	2.55	2.43	2.71	2.13	2.38	2.42	2.45	2.4	2.16	1.79	2.12	2.1	2.53	2.11	2.27	2.18	2.46	2.15	2.26	2.05	2.13	2.01	2.44
AT2G16990	Present only in bri1 cluster 1	tetracycline transporter	2.4	2.7	2.34	2.48	2.13	2.19	2.27	2.2	2.44	2.34	2.45	4.03	2.31	2.96	3.45	3.28	7.13	3.72	3.52	2.55	5.05	6	5.52	4.77
AT2G16990	Present in bri1 cluster 1 and en2 cluster 3	tetracycline transporter	2.4	2.7	2.34	2.48	2.13	2.19	2.27	2.2	2.44	2.34	2.45	4.03	2.31	2.96	3.45	3.28	7.13	3.72	3.52	2.55	5.05	6	5.52	4.77
AT5G43180	Present only in bri1 cluster 1	similar to unknown protein [Arabidopsis thaliana] (TAIR:AT4G31330.1); similar to Os09g0494600 [Oryza sativa (japonica cultivar-group)] (GB:NP_001063551.1); similar to hypothetical protein [Oryza sativa (japonica cultivar-group)] (GB:BAC55679.1); similar t	2.31	2.35	2.2	2.65	2.13	2.07	2.29	1.91	2.36	2.24	1.97	1.99	1.98	3.02	1.96	2.21	2.05	2.95	2.38	2.01	2.12	1.83	3.42	2.45
AT5G43180	Present in bri1 cluster 1 and en2 cluster 2	similar to unknown protein [Arabidopsis thaliana] (TAIR:AT4G31330.1); similar to Os09g0494600 [Oryza sativa (japonica cultivar-group)] (GB:NP_001063551.1); similar to hypothetical protein [Oryza sativa (japonica cultivar-group)] (GB:BAC55679.1); similar t	2.31	2.35	2.2	2.65	2.13	2.07	2.29	1.91	2.36	2.24	1.97	1.99	1.98	3.02	1.96	2.21	2.05	2.95	2.38	2.01	2.12	1.83	3.42	2.45
AT2G03160	Present in bri1 cluster 1 and en2 cluster 2	ASK19 (ARABIDOPSIS SKP1-LIKE 19); ubiquitin-protein ligase	2.02	2.2	2.15	2.37	2.12	2.11	2.38	1.96	2.23	2.23	1.77	1.94	1.93	2.45	1.91	2.05	2.05	2.1	2.03	1.93	1.93	1.82	2	2.28
AT2G03160	Present only in bri1 cluster 1	ASK19 (ARABIDOPSIS SKP1-LIKE 19); ubiquitin-protein ligase	2.02	2.2	2.15	2.37	2.12	2.11	2.38	1.96	2.23	2.23	1.77	1.94	1.93	2.45	1.91	2.05	2.05	2.1	2.03	1.93	1.93	1.82	2	2.28
AT5G04000	Present only in bri1 cluster 1	similar to Os05g0496000 [Oryza sativa (japonica cultivar-group)] (GB:NP_001055935.1)	2.04	2.54	2.12	2.63	2.12	2.7	2.59	2.22	2.87	2.26	1.83	2.63	2.32	2.83	2.29	2.09	3.46	2.35	2.13	5.82	4.8	4.61	3.93	3.11
AT5G04000	Present in bri1 cluster 1 and en2 cluster 2	similar to Os05g0496000 [Oryza sativa (japonica cultivar-group)] (GB:NP_001055935.1)	2.04	2.54	2.12	2.63	2.12	2.7	2.59	2.22	2.87	2.26	1.83	2.63	2.32	2.83	2.29	2.09	3.46	2.35	2.13	5.82	4.8	4.61	3.93	3.11
AT5G61850	Present in bri1 cluster 1 and en2 cluster 3	LFY (LEAFY); transcription factor	2.16	2.33	2.07	2.5	2.12	2.11	2.33	2.15	2.36	2.04	2.2	2.46	2.23	2.34	2.16	2.2	2.07	2.24	2.06	2.34	2.25	2.1	2.23	2.24
AT5G61850	Present only in bri1 cluster 1	LFY (LEAFY); transcription factor	2.16	2.33	2.07	2.5	2.12	2.11	2.33	2.15	2.36	2.04	2.2	2.46	2.23	2.34	2.16	2.2	2.07	2.24	2.06	2.34	2.25	2.1	2.23	2.24
AT1G01390	Present only in bri1 cluster 1	UDP-glucoronosyl/UDP-glucosyl transferase family protein	2.34	3.26	2.3	2.5	2.11	2.2	2.65	2.43	2.69	2.04	1.99	2.2	2.25	2.56	2.4	2.31	2.04	2.46	2.22	2.19	2.1	2.53	2.26	2.38
AT1G01390	Present in bri1 cluster 1 and en2 cluster 3	UDP-glucoronosyl/UDP-glucosyl transferase family protein	2.34	3.26	2.3	2.5	2.11	2.2	2.65	2.43	2.69	2.04	1.99	2.2	2.25	2.56	2.4	2.31	2.04	2.46	2.22	2.19	2.1	2.53	2.26	2.38
AT1G59670	Present only in bri1 cluster 1	ATGSTU15 (Arabidopsis thaliana Glutathione S-transferase (class tau) 15); glutathione transferase	1.75	1.98	1.97	2.18	2.11	2.31	1.94	1.91	3.45	1.9	2.19	1.84	2.53	9.16	2.21	2.47	2.43	9.24	2.52	1.86	1.81	1.72	2.29	2.34
AT1G59670	Present in bri1 cluster 1 and en2 cluster 2	ATGSTU15 (Arabidopsis thaliana Glutathione S-transferase (class tau) 15); glutathione transferase	1.75	1.98	1.97	2.18	2.11	2.31	1.94	1.91	3.45	1.9	2.19	1.84	2.53	9.16	2.21	2.47	2.43	9.24	2.52	1.86	1.81	1.72	2.29	2.34
AT2G18130	Present in bri1 cluster 1 and en2 cluster 2	[AT1G52940, ATPAP5/PAP5 (purple acid phosphatase 5); acid phosphatase/ protein serine/threonine phosphatase];[AT2G18130, ATPAP11/PAP11 (purple acid phosphatase 11); acid phosphatase/ protein serine/threonine phosphatase];[AT3G46120, ATPAP19/PAP19 (purple	2.46	2.32	2.73	2.75	2.1	2	2.17	2.17	2.36	2.01	1.84	2.05	1.91	2.38	2.11	1.83	1.75	2.2	2.11	1.97	2	1.71	1.86	1.98
AT2G18130	Present only in bri1 cluster 1	[AT1G52940, ATPAP5/PAP5 (purple acid phosphatase 5); acid phosphatase/ protein serine/threonine phosphatase];[AT2G18130, ATPAP11/PAP11 (purple acid phosphatase 11); acid phosphatase/ protein serine/threonine phosphatase];[AT3G46120, ATPAP19/PAP19 (purple	2.46	2.32	2.73	2.75	2.1	2	2.17	2.17	2.36	2.01	1.84	2.05	1.91	2.38	2.11	1.83	1.75	2.2	2.11	1.97	2	1.71	1.86	1.98
AT2G26380	Present only in bri1 cluster 1	disease resistance protein-related / LRR protein-related	2.21	2.7	2.56	2.96	2.1	2.42	2.07	2.24	2.75	2.03	1.9	2.18	2.18	2.32	2.35	2.04	2.04	2.32	1.98	2.07	2.43	2.06	2.03	2.5
AT2G26380	Present in bri1 cluster 1 and en2 cluster 3	disease resistance protein-related / LRR protein-related	2.21	2.7	2.56	2.96	2.1	2.42	2.07	2.24	2.75	2.03	1.9	2.18	2.18	2.32	2.35	2.04	2.04	2.32	1.98	2.07	2.43	2.06	2.03	2.5
AT3G14210	Present in bri1 cluster 1 and en2 cluster 3	ESM1 (EPITHIOSPECIFIER MODIFIER 1); carboxylic ester hydrolase	2.13	2.23	2.03	2.38	2.1	2.24	2.34	2.02	2.49	2.23	1.89	2.05	1.99	2.39	2.11	2.07	2.11	2.1	2.43	2.42	2.15	2.26	2.32	2.4
AT3G14210	Present only in bri1 cluster 1	ESM1 (EPITHIOSPECIFIER MODIFIER 1); carboxylic ester hydrolase	2.13	2.23	2.03	2.38	2.1	2.24	2.34	2.02	2.49	2.23	1.89	2.05	1.99	2.39	2.11	2.07	2.11	2.1	2.43	2.42	2.15	2.26	2.32	2.4
AT5G04390	Present only in bri1 cluster 1	zinc finger (C2H2 type) family protein	2.13	2.3	2.38	2.57	2.1	2.13	2.74	2.3	2.37	2.27	1.87	1.99	2.05	2.64	2.23	2.08	2.3	2.45	2.33	2.41	2.21	2.22	2.18	2.5
AT5G04390	Present in bri1 cluster 1 and en2 cluster 3	zinc finger (C2H2 type) family protein	2.13	2.3	2.38	2.57	2.1	2.13	2.74	2.3	2.37	2.27	1.87	1.99	2.05	2.64	2.23	2.08	2.3	2.45	2.33	2.41	2.21	2.22	2.18	2.5
AT5G53980	Present in bri1 cluster 1 and en2 cluster 2	ATHB52 (ARABIDOPSIS THALIANA HOMEOBOX PROTEIN 52); transcription factor	2.15	2.47	2.36	2.49	2.1	2.58	2.48	2.79	2.45	2.14	2.04	2.31	2.29	2.69	2.32	2.35	2.2	2.32	2.51	2.35	2.24	2.32	2.28	2.21
AT5G53980	Present only in bri1 cluster 1	ATHB52 (ARABIDOPSIS THALIANA HOMEOBOX PROTEIN 52); transcription factor	2.15	2.47	2.36	2.49	2.1	2.58	2.48	2.79	2.45	2.14	2.04	2.31	2.29	2.69	2.32	2.35	2.2	2.32	2.51	2.35	2.24	2.32	2.28	2.21
AT5G67010	Present only in bri1 cluster 1	AP2 domain-containing transcription factor, putative	2.32	2.97	2.46	2.82	2.1	2.63	2.77	2.85	3.57	2.67	2.18	2.54	2.38	3.32	2.55	2.46	2.48	2.68	2.53	2.55	2.5	2.75	2.68	3.07
AT5G67010	Present in bri1 cluster 1 and en2 cluster 2	AP2 domain-containing transcription factor, putative	2.32	2.97	2.46	2.82	2.1	2.63	2.77	2.85	3.57	2.67	2.18	2.54	2.38	3.32	2.55	2.46	2.48	2.68	2.53	2.55	2.5	2.75	2.68	3.07
AT1G48000	Present in bri1 cluster 1 and en2 cluster 2	MYB112 (myb domain protein 112); DNA binding / transcription factor	2.55	2.4	2.66	2.62	2.09	2.52	2.32	2.32	3.08	2.33	2.18	2.11	2.28	2.54	2.14	2.44	2.46	2.54	2.19	2.4	2.59	2.39	2.95	2.49
AT1G48000	Present only in bri1 cluster 1	MYB112 (myb domain protein 112); DNA binding / transcription factor	2.55	2.4	2.66	2.62	2.09	2.52	2.32	2.32	3.08	2.33	2.18	2.11	2.28	2.54	2.14	2.44	2.46	2.54	2.19	2.4	2.59	2.39	2.95	2.49
AT2G30300	Present in bri1 cluster 1 and en2 cluster 2	nodulin-related	2.2	2.31	2.23	2.37	2.09	2.08	2.13	2.16	2.62	2.14	1.88	1.94	2.15	2.22	2.17	2.09	2.17	2.54	2.02	2.09	2.05	2.13	2.15	2.92
AT2G30300	Present only in bri1 cluster 1	nodulin-related	2.2	2.31	2.23	2.37	2.09	2.08	2.13	2.16	2.62	2.14	1.88	1.94	2.15	2.22	2.17	2.09	2.17	2.54	2.02	2.09	2.05	2.13	2.15	2.92
AT3G62820	Present only in bri1 cluster 1	invertase/pectin methylesterase inhibitor family protein	2.01	2.14	2.13	2.31	2.09	2.13	2.41	2.15	2.58	2.03	1.9	2.13	2.29	2.41	2.05	2.7	6.55	2.2	2.18	2.26	2.07	2.53	4.59	2.34
AT3G62820	Present in bri1 cluster 1 and en2 cluster 2	invertase/pectin methylesterase inhibitor family protein	2.01	2.14	2.13	2.31	2.09	2.13	2.41	2.15	2.58	2.03	1.9	2.13	2.29	2.41	2.05	2.7	6.55	2.2	2.18	2.26	2.07	2.53	4.59	2.34
AT4G25434	Present only in bri1 cluster 1	ATNUDT10 (ARABIDOPSIS THALIANA NUDIX HYDROLASE HOMOLOG 10); catalytic	2.46	2.26	2.18	2.76	2.09	2.38	2.43	2.22	2.5	2.14	1.83	1.82	2.02	2.44	1.93	2.05	2.14	2.21	2.14	2.3	1.98	1.94	2.03	2.29
AT4G25434	Present in bri1 cluster 1 and en2 cluster 2	ATNUDT10 (ARABIDOPSIS THALIANA NUDIX HYDROLASE HOMOLOG 10); catalytic	2.46	2.26	2.18	2.76	2.09	2.38	2.43	2.22	2.5	2.14	1.83	1.82	2.02	2.44	1.93	2.05	2.14	2.21	2.14	2.3	1.98	1.94	2.03	2.29
AT4G34250	Present in bri1 cluster 1 and en2 cluster 3	fatty acid elongase, putative	2.16	2.49	2.06	2.18	2.09	2.5	2.27	2.04	2.47	2.11	2.3	2.32	1.95	2.24	1.99	2.28	2.28	2.19	2.07	2.3	4.23	5.1	2.22	6
AT4G34250	Present only in bri1 cluster 1	fatty acid elongase, putative	2.16	2.49	2.06	2.18	2.09	2.5	2.27	2.04	2.47	2.11	2.3	2.32	1.95	2.24	1.99	2.28	2.28	2.19	2.07	2.3	4.23	5.1	2.22	6
AT1G26380	Present only in bri1 cluster 1	FAD-binding domain-containing protein	1.99	2.62	2.01	2.34	2.08	2.31	2.52	2.2	2.36	2.25	1.81	2.33	2.04	2.32	2.26	1.99	2	2.23	2.07	2.18	2.34	2.3	2.24	2.07
AT1G26380	Present in bri1 cluster 1 and en2 cluster 3	FAD-binding domain-containing protein	1.99	2.62	2.01	2.34	2.08	2.31	2.52	2.2	2.36	2.25	1.81	2.33	2.04	2.32	2.26	1.99	2	2.23	2.07	2.18	2.34	2.3	2.24	2.07
AT2G04500	Present only in bri1 cluster 1	DC1 domain-containing protein	2.15	2.62	2.05	2.2	2.08	2.16	2.14	2.11	2.22	2.11	1.86	1.89	1.75	2.4	1.94	1.82	2.07	1.97	1.82	2.65	2.17	2.12	1.95	2.34
AT2G04500	Present in bri1 cluster 1 and en2 cluster 3	DC1 domain-containing protein	2.15	2.62	2.05	2.2	2.08	2.16	2.14	2.11	2.22	2.11	1.86	1.89	1.75	2.4	1.94	1.82	2.07	1.97	1.82	2.65	2.17	2.12	1.95	2.34
AT2G22980	Present in bri1 cluster 1 and en2 cluster 3	SCPL13; serine carboxypeptidase	2.1	2.63	2.08	2.36	2.08	2.25	2.15	2.17	2.26	2.22	1.84	1.92	2.06	2.17	1.87	2.09	2.16	2.23	1.94	2.03	1.87	2.06	2.14	2.17
AT2G22980	Present only in bri1 cluster 1	SCPL13; serine carboxypeptidase	2.1	2.63	2.08	2.36	2.08	2.25	2.15	2.17	2.26	2.22	1.84	1.92	2.06	2.17	1.87	2.09	2.16	2.23	1.94	2.03	1.87	2.06	2.14	2.17
AT2G40560	Present only in bri1 cluster 1	[AT2G40500, protein kinase family protein];[AT2G40560, protein kinase family protein]	2.12	2.16	2.26	3.08	2.08	2.13	2.28	2.16	3.78	2.08	1.74	2.02	2.14	3.62	1.92	2.04	2.1	5.09	2.19	2.16	1.97	2.08	1.91	2.08
AT2G40560	Present in bri1 cluster 1 and en2 cluster 2	[AT2G40500, protein kinase family protein];[AT2G40560, protein kinase family protein]	2.12	2.16	2.26	3.08	2.08	2.13	2.28	2.16	3.78	2.08	1.74	2.02	2.14	3.62	1.92	2.04	2.1	5.09	2.19	2.16	1.97	2.08	1.91	2.08
AT3G02240	Present only in bri1 cluster 1	unknown protein	2.09	2.31	2.16	2.56	2.08	2.24	2.91	2.37	2.46	2.03	1.71	1.89	1.69	2.14	1.88	1.96	2.11	2.34	2.04	2.03	2.06	1.99	1.88	2.29
AT3G02240	Present in bri1 cluster 1 and en2 cluster 2	unknown protein	2.09	2.31	2.16	2.56	2.08	2.24	2.91	2.37	2.46	2.03	1.71	1.89	1.69	2.14	1.88	1.96	2.11	2.34	2.04	2.03	2.06	1.99	1.88	2.29
AT2G29300	Present only in bri1 cluster 1	tropinone reductase, putative / tropine dehydrogenase, putative	2.15	2.82	2.3	2.47	2.07	2.6	2.39	2.29	2.45	2.39	1.91	2.14	2.06	2.48	2.17	2.12	2.16	2.55	2.32	2.94	2.4	2.74	2.36	2.51
AT2G29300	Present in bri1 cluster 1 and en2 cluster 3	tropinone reductase, putative / tropine dehydrogenase, putative	2.15	2.82	2.3	2.47	2.07	2.6	2.39	2.29	2.45	2.39	1.91	2.14	2.06	2.48	2.17	2.12	2.16	2.55	2.32	2.94	2.4	2.74	2.36	2.51
AT1G13590	Present only in bri1 cluster 1	ATPSK1 (PHYTOSULFOKINE 1 PRECURSOR); growth factor	7.07	7.41	2.81	2.95	2.06	6.43	6.3	3.06	3.25	2.29	6.62	8.02	7.49	3.21	3.04	5.3	8.25	4.3	8.37	4.56	8.28	8.76	9.23	6.64
AT1G13590	Present in bri1 cluster 1 and en2 cluster 2	ATPSK1 (PHYTOSULFOKINE 1 PRECURSOR); growth factor	7.07	7.41	2.81	2.95	2.06	6.43	6.3	3.06	3.25	2.29	6.62	8.02	7.49	3.21	3.04	5.3	8.25	4.3	8.37	4.56	8.28	8.76	9.23	6.64
AT3G26460	Present in bri1 cluster 1 and en2 cluster 3	major latex protein-related / MLP-related	2.12	2.38	2.17	2.09	2.06	2.51	2.27	2.09	2.34	2.29	1.79	2	1.99	2.13	2.03	2.13	1.98	2.16	1.97	1.77	2.01	2	1.81	1.96
AT3G26460	Present only in bri1 cluster 1	major latex protein-related / MLP-related	2.12	2.38	2.17	2.09	2.06	2.51	2.27	2.09	2.34	2.29	1.79	2	1.99	2.13	2.03	2.13	1.98	2.16	1.97	1.77	2.01	2	1.81	1.96
AT5G04210	Present in bri1 cluster 1 and en2 cluster 2	RNA recognition motif (RRM)-containing protein	3.36	3.03	3.48	2.95	2.06	2.32	2.96	3.5	2.78	2.26	2.15	2.41	2.72	2.53	2.12	2.64	2.48	2.78	2.48	2.53	2.36	2.01	2.76	2.76
AT5G04210	Present only in bri1 cluster 1	RNA recognition motif (RRM)-containing protein	3.36	3.03	3.48	2.95	2.06	2.32	2.96	3.5	2.78	2.26	2.15	2.41	2.72	2.53	2.12	2.64	2.48	2.78	2.48	2.53	2.36	2.01	2.76	2.76
AT1G26820	Present only in bri1 cluster 1	RNS3 (RIBONUCLEASE 3); endoribonuclease	1.96	2.42	1.91	6.21	2.05	2.09	2.25	2.1	3.61	2.03	1.74	1.85	2.08	3.28	2.34	2.13	4.24	5.55	6.06	3.04	6.11	6.78	6.84	6.67
AT1G26820	Present in bri1 cluster 1 and en2 cluster 3	RNS3 (RIBONUCLEASE 3); endoribonuclease	1.96	2.42	1.91	6.21	2.05	2.09	2.25	2.1	3.61	2.03	1.74	1.85	2.08	3.28	2.34	2.13	4.24	5.55	6.06	3.04	6.11	6.78	6.84	6.67
AT1G55220	Present in bri1 cluster 1 and en2 cluster 3	unknown protein	2.38	2.38	2.2	2.59	2.05	2.22	2.17	2.39	2.93	2.34	2.06	2.24	2.13	2.91	2.13	2.11	2.4	2.53	2.09	2.27	2.35	2.63	2.56	2.56
AT1G55220	Present only in bri1 cluster 1	unknown protein	2.38	2.38	2.2	2.59	2.05	2.22	2.17	2.39	2.93	2.34	2.06	2.24	2.13	2.91	2.13	2.11	2.4	2.53	2.09	2.27	2.35	2.63	2.56	2.56
AT2G28830	Present in bri1 cluster 1 and en2 cluster 2	armadillo/beta-catenin repeat family protein / U-box domain-containing protein	2.62	3.78	2.74	2.33	2.05	2.4	4.85	2.98	2.6	2.43	2.36	3.67	2.81	2.59	2.04	2.03	3.3	2.9	2.15	2.63	2.54	2.65	2.47	2.48
AT2G28830	Present only in bri1 cluster 1	armadillo/beta-catenin repeat family protein / U-box domain-containing protein	2.62	3.78	2.74	2.33	2.05	2.4	4.85	2.98	2.6	2.43	2.36	3.67	2.81	2.59	2.04	2.03	3.3	2.9	2.15	2.63	2.54	2.65	2.47	2.48
AT5G38020	Present in bri1 cluster 1 and en2 cluster 2	S-adenosyl-L-methionine:carboxyl methyltransferase family protein	2.12	2.19	2.15	2.5	2.05	2.32	2.13	2.14	2.05	2.02	1.79	2.1	1.98	2.28	1.99	1.82	1.86	2.11	2.01	2.08	2.13	2.12	2.16	2.42
AT5G38020	Present only in bri1 cluster 1	S-adenosyl-L-methionine:carboxyl methyltransferase family protein	2.12	2.19	2.15	2.5	2.05	2.32	2.13	2.14	2.05	2.02	1.79	2.1	1.98	2.28	1.99	1.82	1.86	2.11	2.01	2.08	2.13	2.12	2.16	2.42
AT5G46830	Present only in bri1 cluster 1	basic helix-loop-helix (bHLH) family protein	2.11	2.35	2.02	2.87	2.05	1.81	2.08	1.77	2.97	2.05	1.79	1.87	1.86	2.37	1.87	2.07	1.93	2.26	1.93	1.87	1.98	2.01	1.93	2.12
AT5G46830	Present in bri1 cluster 1 and en2 cluster 3	basic helix-loop-helix (bHLH) family protein	2.11	2.35	2.02	2.87	2.05	1.81	2.08	1.77	2.97	2.05	1.79	1.87	1.86	2.37	1.87	2.07	1.93	2.26	1.93	1.87	1.98	2.01	1.93	2.12
AT3G15910	Present in bri1 cluster 1 and en2 cluster 3	unknown protein	1.98	2.13	2.4	2.62	2.04	2.2	2.14	2.21	2.58	2.11	1.83	2.21	2	2.48	1.97	2.08	2.16	2.36	2.12	1.96	2.12	2.1	2.1	2.3
AT3G15910	Present only in bri1 cluster 1	unknown protein	1.98	2.13	2.4	2.62	2.04	2.2	2.14	2.21	2.58	2.11	1.83	2.21	2	2.48	1.97	2.08	2.16	2.36	2.12	1.96	2.12	2.1	2.1	2.3
AT4G02690	Present only in bri1 cluster 1	glutamate binding	2.11	2.14	2.4	2.44	2.04	2	2.2	2.2	2.31	2.1	1.75	2.04	1.91	2.25	2.26	1.97	2.04	2.43	2.11	2.24	1.99	1.99	2.11	2.15
AT4G02690	Present in bri1 cluster 1 and en2 cluster 2	glutamate binding	2.11	2.14	2.4	2.44	2.04	2	2.2	2.2	2.31	2.1	1.75	2.04	1.91	2.25	2.26	1.97	2.04	2.43	2.11	2.24	1.99	1.99	2.11	2.15
AT5G12880	Present only in bri1 cluster 1	proline-rich family protein	2.08	2.59	2.06	2.28	2.04	2.07	2	2.21	2.36	1.88	1.98	2.1	2.32	2.43	1.85	1.95	1.99	2.1	1.97	2.29	2.43	2.03	2.14	2.26
AT5G12880	Present in bri1 cluster 1 and en2 cluster 2	proline-rich family protein	2.08	2.59	2.06	2.28	2.04	2.07	2	2.21	2.36	1.88	1.98	2.1	2.32	2.43	1.85	1.95	1.99	2.1	1.97	2.29	2.43	2.03	2.14	2.26
AT5G39440	Present only in bri1 cluster 1	SnRK1.3 (SNF1-RELATED PROTEIN KINASE 1.3); kinase	3.82	8.93	5.31	6.12	2.04	3.5	9.26	4.78	5.14	2.34	4.28	7.66	6.59	4.19	2.34	1.92	4.54	2.85	3.05	1.76	2.61	2.13	2.56	2.6
AT5G39440	Present in bri1 cluster 1 and en2 cluster 2	SnRK1.3 (SNF1-RELATED PROTEIN KINASE 1.3); kinase	3.82	8.93	5.31	6.12	2.04	3.5	9.26	4.78	5.14	2.34	4.28	7.66	6.59	4.19	2.34	1.92	4.54	2.85	3.05	1.76	2.61	2.13	2.56	2.6
AT2G25500	Present in bri1 cluster 1 and en2 cluster 3	similar to Maf family protein [Arabidopsis thaliana] (TAIR:AT5G66550.1); similar to Maf-like protein, expressed [Oryza sativa (japonica cultivar-group)] (GB:ABF98623.1); similar to Maf-like protein, expressed [Oryza sativa (japonica cultivar-group)] (GB:A	2.09	2.2	2.21	2.35	2.03	2.3	2.25	2.1	2.54	1.88	2.01	1.9	2	2.24	2.05	1.85	1.89	2.06	2.09	2.03	1.98	2.01	1.87	2.02
AT2G25500	Present only in bri1 cluster 1	similar to Maf family protein [Arabidopsis thaliana] (TAIR:AT5G66550.1); similar to Maf-like protein, expressed [Oryza sativa (japonica cultivar-group)] (GB:ABF98623.1); similar to Maf-like protein, expressed [Oryza sativa (japonica cultivar-group)] (GB:A	2.09	2.2	2.21	2.35	2.03	2.3	2.25	2.1	2.54	1.88	2.01	1.9	2	2.24	2.05	1.85	1.89	2.06	2.09	2.03	1.98	2.01	1.87	2.02
AT2G29290	Present only in bri1 cluster 1	tropinone reductase, putative / tropine dehydrogenase, putative	2.37	2.46	2.12	2.81	2.03	2.1	2.73	2.29	2.39	2.07	2.04	1.99	1.9	2.62	2	1.94	2	2.23	2.15	2.27	2.08	2.09	2.3	2.55
AT2G29290	Present in bri1 cluster 1 and en2 cluster 2	tropinone reductase, putative / tropine dehydrogenase, putative	2.37	2.46	2.12	2.81	2.03	2.1	2.73	2.29	2.39	2.07	2.04	1.99	1.9	2.62	2	1.94	2	2.23	2.15	2.27	2.08	2.09	2.3	2.55
AT3G53290	Present only in bri1 cluster 1	CYP71B30P (cytochrome P450, family 71, subfamily B, polypeptide 30 pseudogene); oxygen binding	2.27	2.55	2.21	2.37	2.03	2.46	2.61	2.32	2.36	2.07	2.03	2.18	2.26	2.4	2.17	1.9	2.09	2.23	2.56	2.11	2.31	2.16	2.25	2.28
AT3G53290	Present in bri1 cluster 1 and en2 cluster 2	CYP71B30P (cytochrome P450, family 71, subfamily B, polypeptide 30 pseudogene); oxygen binding	2.27	2.55	2.21	2.37	2.03	2.46	2.61	2.32	2.36	2.07	2.03	2.18	2.26	2.4	2.17	1.9	2.09	2.23	2.56	2.11	2.31	2.16	2.25	2.28
AT4G12920	Present in bri1 cluster 1 and en2 cluster 2	aspartyl protease family protein	2.05	2.04	2.11	2.25	2.03	1.98	1.92	2.04	2.4	2	1.85	1.82	2	2.3	1.98	2.08	2.08	2.33	2.04	2.07	1.97	2.05	1.95	2.2
AT4G12920	Present only in bri1 cluster 1	aspartyl protease family protein	2.05	2.04	2.11	2.25	2.03	1.98	1.92	2.04	2.4	2	1.85	1.82	2	2.3	1.98	2.08	2.08	2.33	2.04	2.07	1.97	2.05	1.95	2.2
AT4G20250	Present in bri1 cluster 1 and en2 cluster 2	unknown protein	2.4	2.54	2.27	2.87	2.03	2.21	2.05	2.37	2.05	2.09	1.78	1.81	1.79	2.24	1.96	1.83	2	2	1.91	2.21	2.1	1.99	2.08	2.12
AT4G20250	Present only in bri1 cluster 1	unknown protein	2.4	2.54	2.27	2.87	2.03	2.21	2.05	2.37	2.05	2.09	1.78	1.81	1.79	2.24	1.96	1.83	2	2	1.91	2.21	2.1	1.99	2.08	2.12
AT5G57340	Present in bri1 cluster 1 and en2 cluster 3	similar to unknown protein [Arabidopsis thaliana] (TAIR:AT5G67390.2); similar to conserved hypothetical protein [Medicago truncatula] (GB:ABE83997.1)	2.28	2.49	2.31	2.16	2.03	2.34	2.44	2.3	2.29	1.91	2.13	2.34	2.28	2.6	2.03	2.57	2.22	2.11	3.08	2.32	2.12	2.27	2.42	2.07
AT5G57340	Present only in bri1 cluster 1	similar to unknown protein [Arabidopsis thaliana] (TAIR:AT5G67390.2); similar to conserved hypothetical protein [Medicago truncatula] (GB:ABE83997.1)	2.28	2.49	2.31	2.16	2.03	2.34	2.44	2.3	2.29	1.91	2.13	2.34	2.28	2.6	2.03	2.57	2.22	2.11	3.08	2.32	2.12	2.27	2.42	2.07
AT3G44780	Present only in bri1 cluster 1	similar to binding [Arabidopsis thaliana] (TAIR:AT3G19515.2); contains domain no description (G3D.3.90.70.10); contains domain Cysteine proteinases (SSF54001)	2.27	2.72	2.54	2.65	2.02	2.3	2.24	2.4	2.63	2.36	1.9	2.28	2.26	2.6	2.16	2.18	2.36	2.52	2.09	2.53	2.25	2.45	2.38	2.49
AT3G44780	Present in bri1 cluster 1 and en2 cluster 3	similar to binding [Arabidopsis thaliana] (TAIR:AT3G19515.2); contains domain no description (G3D.3.90.70.10); contains domain Cysteine proteinases (SSF54001)	2.27	2.72	2.54	2.65	2.02	2.3	2.24	2.4	2.63	2.36	1.9	2.28	2.26	2.6	2.16	2.18	2.36	2.52	2.09	2.53	2.25	2.45	2.38	2.49
AT4G16447	Present only in bri1 cluster 1	unknown protein	1.83	2.09	2.17	2.45	2.02	4.27	2.21	2.26	2.19	2.07	3.09	1.98	2.12	2.27	1.73	4.53	2.02	2.35	2.12	3.22	2.09	2.18	2.03	2.47
AT4G16447	Present in bri1 cluster 1 and en2 cluster 3	unknown protein	1.83	2.09	2.17	2.45	2.02	4.27	2.21	2.26	2.19	2.07	3.09	1.98	2.12	2.27	1.73	4.53	2.02	2.35	2.12	3.22	2.09	2.18	2.03	2.47
AT5G37660	Present only in bri1 cluster 1	receptor-like protein kinase-related	2.03	2.32	1.84	2.65	2.02	2.03	2.33	2.16	2.61	2.34	1.71	2.02	2.1	2.31	2	2.06	2.09	2.17	2.36	2.1	2.18	2.28	2.05	2.54
AT5G37660	Present in bri1 cluster 1 and en2 cluster 3	receptor-like protein kinase-related	2.03	2.32	1.84	2.65	2.02	2.03	2.33	2.16	2.61	2.34	1.71	2.02	2.1	2.31	2	2.06	2.09	2.17	2.36	2.1	2.18	2.28	2.05	2.54
AT2G04160	Present in bri1 cluster 1 and en2 cluster 2	AIR3 (Auxin-Induced in Root cultures 3); subtilase	1.95	2.08	1.85	1.97	2.01	2.16	2.07	2.02	2.29	1.96	1.86	1.98	1.88	2.01	2.11	1.99	1.99	2.08	1.91	1.86	1.92	1.91	2.06	2.3
AT2G04160	Present only in bri1 cluster 1	AIR3 (Auxin-Induced in Root cultures 3); subtilase	1.95	2.08	1.85	1.97	2.01	2.16	2.07	2.02	2.29	1.96	1.86	1.98	1.88	2.01	2.11	1.99	1.99	2.08	1.91	1.86	1.92	1.91	2.06	2.3
AT2G04480	Present in bri1 cluster 1 and en2 cluster 2	similar to unknown protein [Arabidopsis thaliana] (TAIR:AT5G35870.1); similar to Os12g0498900 [Oryza sativa (japonica cultivar-group)] (GB:NP_001066815.1)	2.32	2.31	2.03	2.32	2.01	2.22	1.9	1.94	2.26	1.98	2.03	2	1.95	2.63	1.85	2.05	2.1	2.05	2.03	2.06	1.82	2.11	1.81	2.11
AT2G04480	Present only in bri1 cluster 1	similar to unknown protein [Arabidopsis thaliana] (TAIR:AT5G35870.1); similar to Os12g0498900 [Oryza sativa (japonica cultivar-group)] (GB:NP_001066815.1)	2.32	2.31	2.03	2.32	2.01	2.22	1.9	1.94	2.26	1.98	2.03	2	1.95	2.63	1.85	2.05	2.1	2.05	2.03	2.06	1.82	2.11	1.81	2.11
AT2G27360	Present only in bri1 cluster 1	lipase, putative	2.21	2.64	2.25	2.23	2.01	1.96	2.33	2.19	2.15	1.92	2.32	2.2	2.29	2.24	2.21	4.73	2.23	2.28	2.15	8.01	6.01	5.76	3.84	3.32
AT2G27360	Present in bri1 cluster 1 and en2 cluster 2	lipase, putative	2.21	2.64	2.25	2.23	2.01	1.96	2.33	2.19	2.15	1.92	2.32	2.2	2.29	2.24	2.21	4.73	2.23	2.28	2.15	8.01	6.01	5.76	3.84	3.32
AT3G13790	Present in bri1 cluster 1 and en2 cluster 3	ATBFRUCT1/ATCWINV1 (ARABIDOPSIS THALIANA CELL WALL INVERTASE 1); beta-fructofuranosidase/ hydrolase, hydrolyzing O-glycosyl compounds	2.45	2.45	2.39	2.61	2.01	2.32	2.27	2.17	2.46	2.03	4.12	3.75	2.15	2.51	2.12	6.3	3.47	2.29	2.31	4.08	5.71	2.88	2.13	3.66
AT3G13790	Present only in bri1 cluster 1	ATBFRUCT1/ATCWINV1 (ARABIDOPSIS THALIANA CELL WALL INVERTASE 1); beta-fructofuranosidase/ hydrolase, hydrolyzing O-glycosyl compounds	2.45	2.45	2.39	2.61	2.01	2.32	2.27	2.17	2.46	2.03	4.12	3.75	2.15	2.51	2.12	6.3	3.47	2.29	2.31	4.08	5.71	2.88	2.13	3.66
AT3G19200	Present only in bri1 cluster 1	similar to unknown protein [Arabidopsis thaliana] (TAIR:AT4G34420.1); similar to conserved hypothetical protein [Medicago truncatula] (GB:ABE80518.1)	1.95	2.14	2.01	2.23	2.01	2.22	2.07	2.19	2.08	1.84	2.19	2.07	2.07	2.19	2	2.39	1.92	2.09	1.99	2.9	2.28	1.71	2.03	1.97
AT3G19200	Present in bri1 cluster 1 and en2 cluster 3	similar to unknown protein [Arabidopsis thaliana] (TAIR:AT4G34420.1); similar to conserved hypothetical protein [Medicago truncatula] (GB:ABE80518.1)	1.95	2.14	2.01	2.23	2.01	2.22	2.07	2.19	2.08	1.84	2.19	2.07	2.07	2.19	2	2.39	1.92	2.09	1.99	2.9	2.28	1.71	2.03	1.97
AT4G12530	Present in bri1 cluster 1 and en2 cluster 2	protease inhibitor/seed storage/lipid transfer protein (LTP) family protein	2.24	2.21	2.06	2.82	2.01	2.24	2.39	2.16	6.34	2.33	2.07	2.06	2.17	3.6	1.99	1.94	1.81	2.04	2.22	1.98	2.16	1.92	2.17	2.44
AT4G12530	Present only in bri1 cluster 1	protease inhibitor/seed storage/lipid transfer protein (LTP) family protein	2.24	2.21	2.06	2.82	2.01	2.24	2.39	2.16	6.34	2.33	2.07	2.06	2.17	3.6	1.99	1.94	1.81	2.04	2.22	1.98	2.16	1.92	2.17	2.44
AT5G17950	Present in bri1 cluster 1 and en2 cluster 3	contains domain \	2.23	1.96	2.04	2.3	2.01	1.83	2.12	1.96	2.15	1.94	1.76	1.7	1.93	2.29	1.8	1.76	1.99	2.38	1.76	1.82	1.96	1.75	1.73	2.18
AT5G17950	Present only in bri1 cluster 1	contains domain \	2.23	1.96	2.04	2.3	2.01	1.83	2.12	1.96	2.15	1.94	1.76	1.7	1.93	2.29	1.8	1.76	1.99	2.38	1.76	1.82	1.96	1.75	1.73	2.18
AT1G09500	Present only in bri1 cluster 1	cinnamyl-alcohol dehydrogenase family / CAD family	2.19	3.36	2.24	2.57	2	2.48	6.23	3.91	2.49	2.06	3.22	5.28	5.99	3.82	2.09	3.77	4.59	3.5	3	7.01	5.67	6.23	7.06	2.94
AT1G09500	Present in bri1 cluster 1 and en2 cluster 2	cinnamyl-alcohol dehydrogenase family / CAD family	2.19	3.36	2.24	2.57	2	2.48	6.23	3.91	2.49	2.06	3.22	5.28	5.99	3.82	2.09	3.77	4.59	3.5	3	7.01	5.67	6.23	7.06	2.94
AT1G78480	Present only in bri1 cluster 1	prenyltransferase/squalene oxidase repeat-containing protein	2.75	2.41	2.48	2.41	2	2.18	2.45	2.1	2.54	2.38	2.27	2.05	2.5	2.56	2.13	2.71	2.14	2.41	2.18	3.41	2.56	2.56	2.73	2.3
AT1G78480	Present in bri1 cluster 1 and en2 cluster 2	prenyltransferase/squalene oxidase repeat-containing protein	2.75	2.41	2.48	2.41	2	2.18	2.45	2.1	2.54	2.38	2.27	2.05	2.5	2.56	2.13	2.71	2.14	2.41	2.18	3.41	2.56	2.56	2.73	2.3
AT3G17060	Present in bri1 cluster 1 and en2 cluster 2	pectinesterase family protein	2.28	2.53	2.61	3.09	2	2.35	2.28	2.08	2.72	2.3	1.9	2.15	2.11	2.53	2.3	2.56	3.44	3.96	2.42	2.18	2.52	2.16	2.18	2.54
AT3G17060	Present only in bri1 cluster 1	pectinesterase family protein	2.28	2.53	2.61	3.09	2	2.35	2.28	2.08	2.72	2.3	1.9	2.15	2.11	2.53	2.3	2.56	3.44	3.96	2.42	2.18	2.52	2.16	2.18	2.54
AT5G39880	Present in bri1 cluster 1 and en2 cluster 2	similar to unknown protein [Arabidopsis thaliana] (TAIR:AT3G28750.1)	1.92	2.17	1.91	1.88	2	1.73	2.16	1.88	1.96	2.04	1.71	1.71	1.94	1.87	1.8	3.12	3.58	4.21	1.68	1.69	1.79	1.75	1.87	1.97
AT5G39880	Present only in bri1 cluster 1	similar to unknown protein [Arabidopsis thaliana] (TAIR:AT3G28750.1)	1.92	2.17	1.91	1.88	2	1.73	2.16	1.88	1.96	2.04	1.71	1.71	1.94	1.87	1.8	3.12	3.58	4.21	1.68	1.69	1.79	1.75	1.87	1.97
AT1G35290	Present only in bri1 cluster 1	thioesterase family protein	2.37	2.22	2.33	2.38	1.99	2.07	2.15	2.03	2.22	2.07	3.09	1.96	2.16	2.3	1.97	3.95	2.21	2.16	2.19	4.15	1.91	2.2	2.04	2.24
AT1G35290	Present in bri1 cluster 1 and en2 cluster 3	thioesterase family protein	2.37	2.22	2.33	2.38	1.99	2.07	2.15	2.03	2.22	2.07	3.09	1.96	2.16	2.3	1.97	3.95	2.21	2.16	2.19	4.15	1.91	2.2	2.04	2.24
AT2G14540	Present only in bri1 cluster 1	serpin family protein / serine protease inhibitor family protein	1.79	2.24	2.08	6.5	1.99	2.02	1.89	1.99	7.4	1.98	1.75	1.81	1.86	6.9	1.81	1.9	1.9	2.62	2	2	1.93	1.92	2.03	2.03
AT2G14540	Present in bri1 cluster 1 and en2 cluster 3	serpin family protein / serine protease inhibitor family protein	1.79	2.24	2.08	6.5	1.99	2.02	1.89	1.99	7.4	1.98	1.75	1.81	1.86	6.9	1.81	1.9	1.9	2.62	2	2	1.93	1.92	2.03	2.03
AT3G16540	Present only in bri1 cluster 1	DEGP11 (DEGP PROTEASE 11); serine-type peptidase/ trypsin	2.16	2.32	2.09	2.69	1.99	1.99	2.08	2.08	1.95	1.66	1.71	1.71	1.99	2.14	1.77	1.7	1.93	2.18	1.84	2.05	1.98	1.92	2.41	2.11
AT3G16540	Present in bri1 cluster 1 and en2 cluster 3	DEGP11 (DEGP PROTEASE 11); serine-type peptidase/ trypsin	2.16	2.32	2.09	2.69	1.99	1.99	2.08	2.08	1.95	1.66	1.71	1.71	1.99	2.14	1.77	1.7	1.93	2.18	1.84	2.05	1.98	1.92	2.41	2.11
AT5G45840	Present only in bri1 cluster 1	leucine-rich repeat transmembrane protein kinase, putative	1.98	3.95	2.05	1.97	1.99	2.27	5.71	3.34	2.09	1.85	1.69	3.38	1.86	2.14	1.82	2.52	2.63	3.03	1.89	2.23	1.95	2.01	4.61	2.02
AT5G45840	Present in bri1 cluster 1 and en2 cluster 2	leucine-rich repeat transmembrane protein kinase, putative	1.98	3.95	2.05	1.97	1.99	2.27	5.71	3.34	2.09	1.85	1.69	3.38	1.86	2.14	1.82	2.52	2.63	3.03	1.89	2.23	1.95	2.01	4.61	2.02
AT5G55770	Present in bri1 cluster 1 and en2 cluster 2	DC1 domain-containing protein	2.3	2.07	2.45	2.62	1.99	2.01	2.12	2.24	2.43	2.1	1.93	2.03	1.86	2.26	1.96	2.05	2.11	2.27	2.09	2.31	2.13	2.25	2.11	2.14
AT5G55770	Present only in bri1 cluster 1	DC1 domain-containing protein	2.3	2.07	2.45	2.62	1.99	2.01	2.12	2.24	2.43	2.1	1.93	2.03	1.86	2.26	1.96	2.05	2.11	2.27	2.09	2.31	2.13	2.25	2.11	2.14
AT5G64690	Present only in bri1 cluster 1	neurofilament triplet H protein-related	2.02	2.25	2.25	2.08	1.99	1.88	2.12	1.95	2.33	2.01	1.69	2.09	2.12	2.06	1.84	1.81	2	1.95	1.82	1.93	1.94	1.96	1.89	2.05
AT5G64690	Present in bri1 cluster 1 and en2 cluster 2	neurofilament triplet H protein-related	2.02	2.25	2.25	2.08	1.99	1.88	2.12	1.95	2.33	2.01	1.69	2.09	2.12	2.06	1.84	1.81	2	1.95	1.82	1.93	1.94	1.96	1.89	2.05
AT1G68320	Present in bri1 cluster 1 and en2 cluster 2	MYB62 (myb domain protein 62); DNA binding / transcription factor	5.03	3.09	2.23	2.21	1.98	3.18	2.92	2.13	2.28	2.35	2.66	2.98	2.2	2.48	2.11	2.74	2.16	2.28	1.89	2.22	3.03	2.43	2.33	2.39
AT1G68320	Present only in bri1 cluster 1	MYB62 (myb domain protein 62); DNA binding / transcription factor	5.03	3.09	2.23	2.21	1.98	3.18	2.92	2.13	2.28	2.35	2.66	2.98	2.2	2.48	2.11	2.74	2.16	2.28	1.89	2.22	3.03	2.43	2.33	2.39
AT3G27410	Present only in bri1 cluster 1	similar to unknown protein [Arabidopsis thaliana] (TAIR:AT5G40620.1); contains domain E set domains (SSF81296)	2.03	2.11	2.07	2.48	1.98	1.99	2.18	1.85	1.91	1.94	1.96	2.06	1.94	1.99	2.04	1.94	1.96	1.95	1.94	2.06	1.91	1.89	1.92	1.94
AT3G27410	Present in bri1 cluster 1 and en2 cluster 2	similar to unknown protein [Arabidopsis thaliana] (TAIR:AT5G40620.1); contains domain E set domains (SSF81296)	2.03	2.11	2.07	2.48	1.98	1.99	2.18	1.85	1.91	1.94	1.96	2.06	1.94	1.99	2.04	1.94	1.96	1.95	1.94	2.06	1.91	1.89	1.92	1.94
AT3G29800	Present in bri1 cluster 1 and en2 cluster 2	AAA-type ATPase family	2.1	2.7	2.39	2.28	1.98	2.49	2.27	2.27	2.68	2.41	1.82	2.25	2.13	2.89	2.04	2.09	2.17	2.2	2.2	2.3	2.35	2.27	2.18	2.86
AT3G29800	Present only in bri1 cluster 1	AAA-type ATPase family	2.1	2.7	2.39	2.28	1.98	2.49	2.27	2.27	2.68	2.41	1.82	2.25	2.13	2.89	2.04	2.09	2.17	2.2	2.2	2.3	2.35	2.27	2.18	2.86
AT5G16490	Present in bri1 cluster 1 and en2 cluster 3	RIC4 (ROP-INTERACTIVE CRIB MOTIF-CONTAINING PROTEIN 4)	2.17	2.42	2.38	2.54	1.98	2.16	2	2.04	2.24	2.17	1.89	2.24	2.09	2.51	2.03	2.21	2.35	2.61	2.11	1.96	1.92	2.13	2.21	2.51
AT5G16490	Present only in bri1 cluster 1	RIC4 (ROP-INTERACTIVE CRIB MOTIF-CONTAINING PROTEIN 4)	2.17	2.42	2.38	2.54	1.98	2.16	2	2.04	2.24	2.17	1.89	2.24	2.09	2.51	2.03	2.21	2.35	2.61	2.11	1.96	1.92	2.13	2.21	2.51
AT1G14240	Present only in bri1 cluster 1	nucleoside phosphatase family protein / GDA1/CD39 family protein	2.08	2.53	2.3	2.51	1.97	2.09	2.12	2.16	2.32	2.16	1.85	2.2	2.18	2.27	2.01	2.17	2.16	2.24	2.02	2.17	2.16	2.18	2.36	2.6
AT1G14240	Present in bri1 cluster 1 and en2 cluster 2	nucleoside phosphatase family protein / GDA1/CD39 family protein	2.08	2.53	2.3	2.51	1.97	2.09	2.12	2.16	2.32	2.16	1.85	2.2	2.18	2.27	2.01	2.17	2.16	2.24	2.02	2.17	2.16	2.18	2.36	2.6
AT1G70910	Present only in bri1 cluster 1	zinc finger (C3HC4-type RING finger) family protein	1.87	2.3	1.93	2.17	1.97	1.9	2.02	2.06	2.2	1.94	1.77	2	1.83	2.11	1.92	1.82	1.94	2.05	1.69	1.97	1.65	1.7	2.06	1.91
AT1G70910	Present in bri1 cluster 1 and en2 cluster 2	zinc finger (C3HC4-type RING finger) family protein	1.87	2.3	1.93	2.17	1.97	1.9	2.02	2.06	2.2	1.94	1.77	2	1.83	2.11	1.92	1.82	1.94	2.05	1.69	1.97	1.65	1.7	2.06	1.91
AT2G16740	Present only in bri1 cluster 1	UBC29 (ubiquitin-conjugating enzyme 27); ubiquitin-protein ligase	2.22	2.32	2.22	3	1.97	2.22	2.38	2.32	3.16	2.2	1.94	2.44	2.43	2.97	2.17	1.99	2.47	2.66	2.2	2.12	2.16	2.23	2.32	2.18
AT2G16740	Present in bri1 cluster 1 and en2 cluster 3	UBC29 (ubiquitin-conjugating enzyme 27); ubiquitin-protein ligase	2.22	2.32	2.22	3	1.97	2.22	2.38	2.32	3.16	2.2	1.94	2.44	2.43	2.97	2.17	1.99	2.47	2.66	2.2	2.12	2.16	2.23	2.32	2.18
AT2G41850	Present in bri1 cluster 1 and en2 cluster 3	endo-polygalacturonase, putative	1.94	2.48	1.99	3.09	1.97	2.22	2.03	2.22	2.64	2.14	1.95	1.92	2.13	2.57	1.95	2.03	2.13	2.18	2.17	2.14	2.03	1.94	2.11	2.21
AT2G41850	Present only in bri1 cluster 1	endo-polygalacturonase, putative	1.94	2.48	1.99	3.09	1.97	2.22	2.03	2.22	2.64	2.14	1.95	1.92	2.13	2.57	1.95	2.03	2.13	2.18	2.17	2.14	2.03	1.94	2.11	2.21
AT5G24110	Present in bri1 cluster 1 and en2 cluster 2	WRKY30 (WRKY DNA-binding protein 30); transcription factor	1.93	1.99	2.1	2.21	1.97	2.12	2.39	2.05	2.03	2.3	1.81	2.06	2.04	2.19	1.97	1.9	1.91	2.16	1.9	2.05	2	2.05	2	2.27
AT5G24110	Present only in bri1 cluster 1	WRKY30 (WRKY DNA-binding protein 30); transcription factor	1.93	1.99	2.1	2.21	1.97	2.12	2.39	2.05	2.03	2.3	1.81	2.06	2.04	2.19	1.97	1.9	1.91	2.16	1.9	2.05	2	2.05	2	2.27
AT1G20070	Present in bri1 cluster 1 and en2 cluster 3	unknown protein	2.05	2.58	2.12	2.31	1.96	2.13	2.35	2.39	2.53	2.16	2.08	2.21	2.39	2.24	1.88	2.22	2.36	2.74	2.29	3.44	8.26	7.46	5.27	3.99
AT1G20070	Present in bri1 cluster 1 and en2 cluster 2	unknown protein	2.05	2.58	2.12	2.31	1.96	2.13	2.35	2.39	2.53	2.16	2.08	2.21	2.39	2.24	1.88	2.22	2.36	2.74	2.29	3.44	8.26	7.46	5.27	3.99
AT1G20070	Present only in bri1 cluster 1	unknown protein	2.05	2.58	2.12	2.31	1.96	2.13	2.35	2.39	2.53	2.16	2.08	2.21	2.39	2.24	1.88	2.22	2.36	2.74	2.29	3.44	8.26	7.46	5.27	3.99
AT1G67030	Present in bri1 cluster 1 and en2 cluster 3	ZFP6 (ZINC FINGER PROTEIN 6); nucleic acid binding / transcription factor/ zinc ion binding	2	2.48	2.27	2.58	1.96	2.33	2.14	2.19	2.36	2.2	1.86	2.07	2.21	2.37	1.94	2.15	2.26	2.1	2.04	2.28	2.12	2.15	2.06	2.64
AT1G67030	Present only in bri1 cluster 1	ZFP6 (ZINC FINGER PROTEIN 6); nucleic acid binding / transcription factor/ zinc ion binding	2	2.48	2.27	2.58	1.96	2.33	2.14	2.19	2.36	2.2	1.86	2.07	2.21	2.37	1.94	2.15	2.26	2.1	2.04	2.28	2.12	2.15	2.06	2.64
AT3G53150	Present in bri1 cluster 1 and en2 cluster 3	UGT73D1 (UDP-glucosyl transferase 73D1); UDP-glycosyltransferase	2.27	2.3	2.11	2.23	1.96	1.97	2.11	2.19	2.5	2.17	1.63	1.94	2.08	2.31	2.15	1.89	2.13	2.34	2.02	2.12	2.04	2.11	1.91	2.56
AT3G53150	Present only in bri1 cluster 1	UGT73D1 (UDP-glucosyl transferase 73D1); UDP-glycosyltransferase	2.27	2.3	2.11	2.23	1.96	1.97	2.11	2.19	2.5	2.17	1.63	1.94	2.08	2.31	2.15	1.89	2.13	2.34	2.02	2.12	2.04	2.11	1.91	2.56
AT1G61080	Present only in bri1 cluster 1	proline-rich family protein	2.51	2.7	2.5	2.53	1.95	2.54	2.47	2.44	2.76	2.33	1.79	2.18	2.1	2.75	2.27	2.3	2.4	2.64	2.38	2.16	2.12	2.39	2.23	2.5
AT1G61080	Present in bri1 cluster 1 and en2 cluster 3	proline-rich family protein	2.51	2.7	2.5	2.53	1.95	2.54	2.47	2.44	2.76	2.33	1.79	2.18	2.1	2.75	2.27	2.3	2.4	2.64	2.38	2.16	2.12	2.39	2.23	2.5
AT3G06990	Present only in bri1 cluster 1	DC1 domain-containing protein	2.2	2.31	1.9	2.26	1.95	2.26	2.1	2.14	2.56	2.01	1.91	1.74	1.96	2.52	1.85	2.05	2.21	2.29	2.24	1.98	2.15	1.95	2.04	2.03
AT3G06990	Present in bri1 cluster 1 and en2 cluster 2	DC1 domain-containing protein	2.2	2.31	1.9	2.26	1.95	2.26	2.1	2.14	2.56	2.01	1.91	1.74	1.96	2.52	1.85	2.05	2.21	2.29	2.24	1.98	2.15	1.95	2.04	2.03
AT3G24230	Present only in bri1 cluster 1	pectate lyase family protein	2.18	3.15	2.09	4.38	1.95	2.11	2.26	2.04	2.46	1.88	2.18	3.52	2.08	2.48	1.95	2.28	2.17	1.9	2.13	1.99	2.1	2.33	2.36	2.25
AT3G24230	Present in bri1 cluster 1 and en2 cluster 2	pectate lyase family protein	2.18	3.15	2.09	4.38	1.95	2.11	2.26	2.04	2.46	1.88	2.18	3.52	2.08	2.48	1.95	2.28	2.17	1.9	2.13	1.99	2.1	2.33	2.36	2.25
AT3G30290	Present only in bri1 cluster 1	CYP702A8 (cytochrome P450, family 702, subfamily A, polypeptide 8); oxygen binding	1.93	2.14	2.03	2.25	1.95	1.97	2.31	2.09	2.26	1.99	1.7	1.81	1.84	2.27	1.92	1.92	1.89	3.74	2.11	2.13	2.09	2.14	9.02	2.88
AT3G30290	Present in bri1 cluster 1 and en2 cluster 2	CYP702A8 (cytochrome P450, family 702, subfamily A, polypeptide 8); oxygen binding	1.93	2.14	2.03	2.25	1.95	1.97	2.31	2.09	2.26	1.99	1.7	1.81	1.84	2.27	1.92	1.92	1.89	3.74	2.11	2.13	2.09	2.14	9.02	2.88
AT4G13090	Present in bri1 cluster 1 and en2 cluster 3	xyloglucan:xyloglucosyl transferase, putative / xyloglucan endotransglycosylase, putative / endo-xyloglucan transferase, putative	1.99	6.27	1.89	2.27	1.95	1.91	7.46	1.86	2.52	2.47	1.7	1.86	1.89	2.17	1.84	1.87	1.76	1.76	1.89	1.93	1.95	1.95	2.26	2.27
AT4G13090	Present only in bri1 cluster 1	xyloglucan:xyloglucosyl transferase, putative / xyloglucan endotransglycosylase, putative / endo-xyloglucan transferase, putative	1.99	6.27	1.89	2.27	1.95	1.91	7.46	1.86	2.52	2.47	1.7	1.86	1.89	2.17	1.84	1.87	1.76	1.76	1.89	1.93	1.95	1.95	2.26	2.27
AT5G07160	Present in bri1 cluster 1 and en2 cluster 2	DNA binding / transcription factor	2.04	2.66	2.13	2.5	1.95	2.01	2.23	2.14	2.28	2.01	2.06	3.23	3.98	2.58	1.91	2	3.22	2.81	2.48	2.16	1.92	2.14	2.24	2.33
AT5G07160	Present only in bri1 cluster 1	DNA binding / transcription factor	2.04	2.66	2.13	2.5	1.95	2.01	2.23	2.14	2.28	2.01	2.06	3.23	3.98	2.58	1.91	2	3.22	2.81	2.48	2.16	1.92	2.14	2.24	2.33
AT1G21110	Present only in bri1 cluster 1	[AT1G21110, O-methyltransferase, putative];[AT1G21120, O-methyltransferase, putative]	2.02	2.41	1.98	2.44	1.94	1.82	2.31	2.07	2.12	1.75	1.78	1.8	1.66	2.12	1.93	1.69	1.77	1.88	1.97	1.94	2.06	1.89	2.15	2.17
AT1G21110	Present in bri1 cluster 1 and en2 cluster 2	[AT1G21110, O-methyltransferase, putative];[AT1G21120, O-methyltransferase, putative]	2.02	2.41	1.98	2.44	1.94	1.82	2.31	2.07	2.12	1.75	1.78	1.8	1.66	2.12	1.93	1.69	1.77	1.88	1.97	1.94	2.06	1.89	2.15	2.17
AT3G16360	Present in bri1 cluster 1 and en2 cluster 3	AHP4 (HPT PHOSPHOTRANSMITTER 4); histidine phosphotransfer kinase/ transferase, transferring phosphorus-containing groups	2.06	2.63	1.92	1.78	1.94	2.2	2.23	2.37	2.39	2.06	1.72	1.79	1.88	2.46	1.86	1.83	1.94	2.23	1.84	1.84	2.07	2.04	1.91	2.41
AT3G16360	Present only in bri1 cluster 1	AHP4 (HPT PHOSPHOTRANSMITTER 4); histidine phosphotransfer kinase/ transferase, transferring phosphorus-containing groups	2.06	2.63	1.92	1.78	1.94	2.2	2.23	2.37	2.39	2.06	1.72	1.79	1.88	2.46	1.86	1.83	1.94	2.23	1.84	1.84	2.07	2.04	1.91	2.41
AT3G19880	Present in bri1 cluster 1 and en2 cluster 3	F-box family protein	2.09	2.47	2.14	2.32	1.94	1.89	2.64	2.1	2.84	1.73	1.71	1.81	1.8	2.44	1.89	1.91	1.9	2.56	1.95	1.96	1.8	1.95	1.84	2.43
AT3G19880	Present only in bri1 cluster 1	F-box family protein	2.09	2.47	2.14	2.32	1.94	1.89	2.64	2.1	2.84	1.73	1.71	1.81	1.8	2.44	1.89	1.91	1.9	2.56	1.95	1.96	1.8	1.95	1.84	2.43
AT3G24310	Present in bri1 cluster 1 and en2 cluster 3	MYB305 (myb domain protein 305); DNA binding / transcription factor	2.05	2.08	1.93	1.97	1.94	2	1.93	1.99	2.42	2.05	1.82	1.99	1.82	2.02	1.8	1.93	2	2.05	1.87	1.98	1.93	1.85	1.88	2.24
AT3G24310	Present only in bri1 cluster 1	MYB305 (myb domain protein 305); DNA binding / transcription factor	2.05	2.08	1.93	1.97	1.94	2	1.93	1.99	2.42	2.05	1.82	1.99	1.82	2.02	1.8	1.93	2	2.05	1.87	1.98	1.93	1.85	1.88	2.24
AT3G45860	Present in bri1 cluster 1 and en2 cluster 3	receptor-like protein kinase, putative	1.95	2.15	1.84	1.98	1.94	1.81	1.82	1.81	1.93	1.83	1.66	1.89	1.8	2.25	1.76	1.83	1.92	2	1.87	1.99	1.84	1.84	1.88	2.43
AT3G45860	Present only in bri1 cluster 1	receptor-like protein kinase, putative	1.95	2.15	1.84	1.98	1.94	1.81	1.82	1.81	1.93	1.83	1.66	1.89	1.8	2.25	1.76	1.83	1.92	2	1.87	1.99	1.84	1.84	1.88	2.43
AT5G53640	Present only in bri1 cluster 1	F-box family protein	1.95	2.44	2.08	2.55	1.94	1.93	2.31	2.2	2.56	2.05	1.72	1.95	2.04	2.42	1.98	2.01	2.01	2.35	2.11	2.02	2.09	1.9	2.05	2.43
AT5G53640	Present in bri1 cluster 1 and en2 cluster 2	F-box family protein	1.95	2.44	2.08	2.55	1.94	1.93	2.31	2.2	2.56	2.05	1.72	1.95	2.04	2.42	1.98	2.01	2.01	2.35	2.11	2.02	2.09	1.9	2.05	2.43
AT5G61650	Present in bri1 cluster 1 and en2 cluster 2	CYCP4;2 (CYCLIN P4;2); cyclin-dependent protein kinase	2.06	2.24	2.17	2.34	1.94	1.93	2.1	2.19	2.1	1.81	1.78	1.95	2.14	2.15	1.86	1.89	2.1	2.12	1.95	1.93	1.9	1.92	1.95	2.06
AT5G61650	Present only in bri1 cluster 1	CYCP4;2 (CYCLIN P4;2); cyclin-dependent protein kinase	2.06	2.24	2.17	2.34	1.94	1.93	2.1	2.19	2.1	1.81	1.78	1.95	2.14	2.15	1.86	1.89	2.1	2.12	1.95	1.93	1.9	1.92	1.95	2.06
AT2G13630	Present only in bri1 cluster 1	F-box family protein-related	2.12	2.16	2.21	2.14	1.93	1.96	2.04	2.42	2.18	2.03	1.81	1.93	2.05	2.14	1.91	1.91	2.07	2.16	1.97	1.86	1.8	1.99	2.16	1.98
AT2G13630	Present in bri1 cluster 1 and en2 cluster 4	F-box family protein-related	2.12	2.16	2.21	2.14	1.93	1.96	2.04	2.42	2.18	2.03	1.81	1.93	2.05	2.14	1.91	1.91	2.07	2.16	1.97	1.86	1.8	1.99	2.16	1.98
AT2G21930	Present in bri1 cluster 1 and en2 cluster 2	F-box family protein	3.29	2.4	2.71	2.96	1.93	2.21	5.38	2.17	3.65	2.08	2.06	2.38	2.11	2.95	1.95	2.2	2.78	3.22	2.5	2.22	6.17	3.56	3.83	2.69
AT2G21930	Present only in bri1 cluster 1	F-box family protein	3.29	2.4	2.71	2.96	1.93	2.21	5.38	2.17	3.65	2.08	2.06	2.38	2.11	2.95	1.95	2.2	2.78	3.22	2.5	2.22	6.17	3.56	3.83	2.69
AT1G63580	Present only in bri1 cluster 1	protein kinase-related	1.95	1.88	1.87	2.07	1.92	1.79	1.85	1.82	1.82	1.83	1.7	1.99	1.81	2.27	1.84	1.88	1.8	1.74	1.69	1.62	1.88	1.87	1.67	1.94
AT1G63580	Present in bri1 cluster 1 and en2 cluster 2	protein kinase-related	1.95	1.88	1.87	2.07	1.92	1.79	1.85	1.82	1.82	1.83	1.7	1.99	1.81	2.27	1.84	1.88	1.8	1.74	1.69	1.62	1.88	1.87	1.67	1.94
AT1G72110	Present only in bri1 cluster 1	similar to unknown protein [Arabidopsis thaliana] (TAIR:AT2G38995.1); similar to Protein of unknown function DUF1298 [Medicago truncatula] (GB:ABE82755.1); contains InterPro domain Protein of unknown function UPF0089; (InterPro:IPR004255); contains InterP	1.8	1.89	1.7	2.14	1.91	1.59	2.11	1.86	1.81	1.56	1.54	1.52	1.55	1.88	1.61	1.6	1.56	1.86	1.8	1.72	1.45	1.67	1.7	1.98
AT1G72110	Present in bri1 cluster 1 and en2 cluster 2	similar to unknown protein [Arabidopsis thaliana] (TAIR:AT2G38995.1); similar to Protein of unknown function DUF1298 [Medicago truncatula] (GB:ABE82755.1); contains InterPro domain Protein of unknown function UPF0089; (InterPro:IPR004255); contains InterP	1.8	1.89	1.7	2.14	1.91	1.59	2.11	1.86	1.81	1.56	1.54	1.52	1.55	1.88	1.61	1.6	1.56	1.86	1.8	1.72	1.45	1.67	1.7	1.98
AT2G01430	Present in bri1 cluster 1 and en2 cluster 3	homeobox-leucine zipper protein 17 (HB-17) / HD-ZIP transcription factor 17	3.43	2.35	1.98	2.17	1.91	2.66	2.23	1.93	2.28	2.01	2.77	1.89	2.03	2.13	1.89	2.03	1.83	2.13	2.14	2.12	1.9	2.04	1.69	2.12
AT2G01430	Present only in bri1 cluster 1	homeobox-leucine zipper protein 17 (HB-17) / HD-ZIP transcription factor 17	3.43	2.35	1.98	2.17	1.91	2.66	2.23	1.93	2.28	2.01	2.77	1.89	2.03	2.13	1.89	2.03	1.83	2.13	2.14	2.12	1.9	2.04	1.69	2.12
AT3G47740	Present in bri1 cluster 1 and en2 cluster 2	ATATH2 (ABC2 homolog 2); ATPase, coupled to transmembrane movement of substances	1.93	2.13	1.96	2.13	1.91	1.92	1.88	1.64	2.08	1.81	1.66	1.82	1.78	1.96	1.91	1.72	1.98	2.03	1.82	2.15	1.99	1.79	1.83	2.01
AT3G47740	Present only in bri1 cluster 1	ATATH2 (ABC2 homolog 2); ATPase, coupled to transmembrane movement of substances	1.93	2.13	1.96	2.13	1.91	1.92	1.88	1.64	2.08	1.81	1.66	1.82	1.78	1.96	1.91	1.72	1.98	2.03	1.82	2.15	1.99	1.79	1.83	2.01
AT4G30050	Present in bri1 cluster 1 and en2 cluster 2	unknown protein	1.93	3.36	2.15	2.22	1.91	2	6.31	2.23	2.22	1.79	1.65	2.14	1.8	2.18	1.79	1.68	1.83	2.03	2.04	1.75	1.75	1.5	1.66	2.1
AT4G30050	Present only in bri1 cluster 1	unknown protein	1.93	3.36	2.15	2.22	1.91	2	6.31	2.23	2.22	1.79	1.65	2.14	1.8	2.18	1.79	1.68	1.83	2.03	2.04	1.75	1.75	1.5	1.66	2.1
AT4G31260	Present only in bri1 cluster 1	unknown protein	1.89	2.01	1.85	1.7	1.91	1.87	1.82	1.76	2.09	1.68	1.72	1.96	1.81	2.09	1.85	1.7	1.86	1.89	1.74	1.9	1.78	1.83	1.9	1.99
AT4G31260	Present in bri1 cluster 1 and en2 cluster 2	unknown protein	1.89	2.01	1.85	1.7	1.91	1.87	1.82	1.76	2.09	1.68	1.72	1.96	1.81	2.09	1.85	1.7	1.86	1.89	1.74	1.9	1.78	1.83	1.9	1.99
AT1G46912	Present only in bri1 cluster 1	F-box family protein-related	1.89	1.83	1.94	2.12	1.9	2	2.04	2.01	1.97	1.81	1.69	1.78	1.97	2.15	1.74	1.82	1.8	1.79	1.87	1.87	1.67	1.83	1.68	2.52
AT1G46912	Present in bri1 cluster 1 and en2 cluster 3	F-box family protein-related	1.89	1.83	1.94	2.12	1.9	2	2.04	2.01	1.97	1.81	1.69	1.78	1.97	2.15	1.74	1.82	1.8	1.79	1.87	1.87	1.67	1.83	1.68	2.52
AT1G62350	Present only in bri1 cluster 1	similar to pentatricopeptide (PPR) repeat-containing protein [Arabidopsis thaliana] (TAIR:AT3G46870.1); similar to pentatricopeptide, putative, expressed [Oryza sativa (japonica cultivar-group)] (GB:ABF95454.1); contains InterPro domain Pentatricopeptide	2.33	1.82	2.46	2.38	1.9	2.28	1.91	2.06	1.72	1.81	2.09	2.09	2.01	2.08	1.93	2.07	1.98	2.01	1.74	1.49	1.84	1.7	1.92	1.99
AT1G62350	Present in bri1 cluster 1 and en2 cluster 2	similar to pentatricopeptide (PPR) repeat-containing protein [Arabidopsis thaliana] (TAIR:AT3G46870.1); similar to pentatricopeptide, putative, expressed [Oryza sativa (japonica cultivar-group)] (GB:ABF95454.1); contains InterPro domain Pentatricopeptide	2.33	1.82	2.46	2.38	1.9	2.28	1.91	2.06	1.72	1.81	2.09	2.09	2.01	2.08	1.93	2.07	1.98	2.01	1.74	1.49	1.84	1.7	1.92	1.99
AT1G73850	Present only in bri1 cluster 1	similar to unknown protein [Arabidopsis thaliana] (TAIR:AT3G20260.1); similar to conserved hypothetical protein [Medicago truncatula] (GB:ABD32213.1); similar to Os08g0519600 [Oryza sativa (japonica cultivar-group)] (GB:NP_001062260.1); similar to Os01g01	2.07	2.49	1.99	2.13	1.9	1.87	2.23	2.1	2.15	2.18	1.79	1.77	1.86	2.27	1.85	1.88	1.92	1.94	1.94	2.27	2.1	1.96	1.88	2.32
AT1G73850	Present in bri1 cluster 1 and en2 cluster 3	similar to unknown protein [Arabidopsis thaliana] (TAIR:AT3G20260.1); similar to conserved hypothetical protein [Medicago truncatula] (GB:ABD32213.1); similar to Os08g0519600 [Oryza sativa (japonica cultivar-group)] (GB:NP_001062260.1); similar to Os01g01	2.07	2.49	1.99	2.13	1.9	1.87	2.23	2.1	2.15	2.18	1.79	1.77	1.86	2.27	1.85	1.88	1.92	1.94	1.94	2.27	2.1	1.96	1.88	2.32
AT2G25340	Present only in bri1 cluster 1	ATVAMP712 (Arabidopsis thaliana vesicle-associated membrane protein 712)	1.83	2.08	1.96	1.97	1.9	2.31	2.08	2.17	2.33	2.07	1.69	1.83	1.77	2.21	1.97	1.77	2.09	1.94	1.97	2.02	1.9	1.98	1.7	2.18
AT2G25340	Present in bri1 cluster 1 and en2 cluster 2	ATVAMP712 (Arabidopsis thaliana vesicle-associated membrane protein 712)	1.83	2.08	1.96	1.97	1.9	2.31	2.08	2.17	2.33	2.07	1.69	1.83	1.77	2.21	1.97	1.77	2.09	1.94	1.97	2.02	1.9	1.98	1.7	2.18
AT2G25360	Present in bri1 cluster 1 and en2 cluster 2	zinc finger protein-related	1.87	2.33	2.09	2.2	1.9	2.13	2.25	2.01	2.13	1.81	1.53	1.86	1.79	2.25	1.84	1.74	1.74	1.86	1.73	1.87	1.87	1.84	1.73	2.09
AT2G25360	Present only in bri1 cluster 1	zinc finger protein-related	1.87	2.33	2.09	2.2	1.9	2.13	2.25	2.01	2.13	1.81	1.53	1.86	1.79	2.25	1.84	1.74	1.74	1.86	1.73	1.87	1.87	1.84	1.73	2.09
AT5G22580	Present only in bri1 cluster 1	Identical to Protein At5g22580 [Arabidopsis Thaliana] (GB:Q9FK81); similar to stable protein 1-related [Arabidopsis thaliana] (TAIR:AT3G17210.1); similar to hypothetical protein [Cucumis melo] (GB:BAD93607.1); contains InterPro domain Stress responsive al	2.15	2.25	1.84	2.03	1.9	2.21	2.02	1.94	2.02	1.75	2.67	1.87	6	1.91	1.75	6.03	8.05	3.55	6.55	6.66	3.87	3.47	1.97	2.71
AT5G22580	Present in bri1 cluster 1 and en2 cluster 3	Identical to Protein At5g22580 [Arabidopsis Thaliana] (GB:Q9FK81); similar to stable protein 1-related [Arabidopsis thaliana] (TAIR:AT3G17210.1); similar to hypothetical protein [Cucumis melo] (GB:BAD93607.1); contains InterPro domain Stress responsive al	2.15	2.25	1.84	2.03	1.9	2.21	2.02	1.94	2.02	1.75	2.67	1.87	6	1.91	1.75	6.03	8.05	3.55	6.55	6.66	3.87	3.47	1.97	2.71
AT2G26880	Present in bri1 cluster 1 and en2 cluster 3	MADS-box family protein	2.04	5.94	2.5	7.67	1.89	1.95	5.74	1.96	7.99	1.76	1.68	2.07	1.97	6.26	1.98	2	1.86	2.26	2.09	1.99	2.01	2.21	2.06	2.04
AT2G26880	Present only in bri1 cluster 1	MADS-box family protein	2.04	5.94	2.5	7.67	1.89	1.95	5.74	1.96	7.99	1.76	1.68	2.07	1.97	6.26	1.98	2	1.86	2.26	2.09	1.99	2.01	2.21	2.06	2.04
AT2G26880	Present in bri1 cluster 1 and en2 cluster 2	MADS-box family protein	2.04	5.94	2.5	7.67	1.89	1.95	5.74	1.96	7.99	1.76	1.68	2.07	1.97	6.26	1.98	2	1.86	2.26	2.09	1.99	2.01	2.21	2.06	2.04
AT2G29330	Present in bri1 cluster 1 and en2 cluster 3	tropinone reductase, putative / tropine dehydrogenase, putative	4.1	8.81	3.04	2.67	1.89	2.4	8.21	2.28	2.39	1.8	1.89	3	3.77	1.92	1.77	2.56	1.93	2.01	2.01	2.19	1.87	1.8	1.91	2.08
AT2G29330	Present only in bri1 cluster 1	tropinone reductase, putative / tropine dehydrogenase, putative	4.1	8.81	3.04	2.67	1.89	2.4	8.21	2.28	2.39	1.8	1.89	3	3.77	1.92	1.77	2.56	1.93	2.01	2.01	2.19	1.87	1.8	1.91	2.08
AT5G64530	Present in bri1 cluster 1 and en2 cluster 3	ANAC104/XND1 (Arabidopsis NAC domain containing protein 104); transcription factor	1.8	2.21	1.93	2.03	1.89	2.01	2.13	2.1	2.26	1.95	3.15	2.24	1.95	2.23	1.9	6.13	2.61	1.89	2.06	6.51	2.1	2.17	2.07	2.25
AT5G64530	Present only in bri1 cluster 1	ANAC104/XND1 (Arabidopsis NAC domain containing protein 104); transcription factor	1.8	2.21	1.93	2.03	1.89	2.01	2.13	2.1	2.26	1.95	3.15	2.24	1.95	2.23	1.9	6.13	2.61	1.89	2.06	6.51	2.1	2.17	2.07	2.25
AT1G19250	Present in bri1 cluster 1 and en2 cluster 3	FMO1 (FLAVIN-DEPENDENT MONOOXYGENASE 1); monooxygenase	1.77	2.38	1.98	1.9	1.88	1.84	2.02	1.74	1.76	1.57	1.77	1.96	1.89	2.1	1.84	1.69	1.69	1.8	1.68	1.73	1.52	1.73	1.92	1.87
AT1G19250	Present only in bri1 cluster 1	FMO1 (FLAVIN-DEPENDENT MONOOXYGENASE 1); monooxygenase	1.77	2.38	1.98	1.9	1.88	1.84	2.02	1.74	1.76	1.57	1.77	1.96	1.89	2.1	1.84	1.69	1.69	1.8	1.68	1.73	1.52	1.73	1.92	1.87
AT1G67450	Present only in bri1 cluster 1	F-box family protein	1.84	1.67	1.92	3.88	1.88	1.77	1.71	1.68	4.37	1.69	1.58	1.72	1.64	5.46	1.71	1.6	1.69	2.39	1.68	1.77	1.64	1.63	1.64	1.64
AT1G67450	Present in bri1 cluster 1 and en2 cluster 2	F-box family protein	1.84	1.67	1.92	3.88	1.88	1.77	1.71	1.68	4.37	1.69	1.58	1.72	1.64	5.46	1.71	1.6	1.69	2.39	1.68	1.77	1.64	1.63	1.64	1.64
AT1G30795	Present only in bri1 cluster 1	hydroxyproline-rich glycoprotein family protein	2.13	2.47	2.44	2.68	1.87	2.21	2.54	2.47	3.96	2.13	1.95	2.23	2.29	2.6	2.2	2.14	2.58	2.62	3.08	2.25	2.28	2.08	2.1	2.47
AT1G30795	Present in bri1 cluster 1 and en2 cluster 3	hydroxyproline-rich glycoprotein family protein	2.13	2.47	2.44	2.68	1.87	2.21	2.54	2.47	3.96	2.13	1.95	2.23	2.29	2.6	2.2	2.14	2.58	2.62	3.08	2.25	2.28	2.08	2.1	2.47
AT1G68330	Present only in bri1 cluster 1	similar to unknown protein [Arabidopsis thaliana] (TAIR:AT1G48780.1)	1.91	1.92	2.06	2.1	1.87	1.87	2.2	2.19	2.3	1.98	1.73	2.12	2.03	2.52	1.92	2.1	2.04	2.15	2.01	2.07	1.94	1.97	2.12	2.13
AT1G68330	Present in bri1 cluster 1 and en2 cluster 3	similar to unknown protein [Arabidopsis thaliana] (TAIR:AT1G48780.1)	1.91	1.92	2.06	2.1	1.87	1.87	2.2	2.19	2.3	1.98	1.73	2.12	2.03	2.52	1.92	2.1	2.04	2.15	2.01	2.07	1.94	1.97	2.12	2.13
AT2G24255	Present in bri1 cluster 1 and en2 cluster 3	similar to F-box family protein [Arabidopsis thaliana] (TAIR:AT1G64840.1); contains InterPro domain Protein of unknown function DUF295; (InterPro:IPR005174); contains InterPro domain Galactose oxidase, central; (InterPro:IPR011043)	1.97	2.41	2.41	2.58	1.87	2.12	2.51	2.65	2.39	1.85	1.92	2.41	2.32	2.24	1.92	1.93	2.04	2.94	2.16	1.84	2.14	2.06	2.43	2.07
AT2G24255	Present only in bri1 cluster 1	similar to F-box family protein [Arabidopsis thaliana] (TAIR:AT1G64840.1); contains InterPro domain Protein of unknown function DUF295; (InterPro:IPR005174); contains InterPro domain Galactose oxidase, central; (InterPro:IPR011043)	1.97	2.41	2.41	2.58	1.87	2.12	2.51	2.65	2.39	1.85	1.92	2.41	2.32	2.24	1.92	1.93	2.04	2.94	2.16	1.84	2.14	2.06	2.43	2.07
AT3G25750	Present only in bri1 cluster 1	F-box family protein	1.97	2.12	1.82	7.09	1.87	1.74	1.81	2.47	7.81	1.91	1.62	1.67	1.76	8.71	1.77	1.62	1.93	7.89	2.3	1.7	1.78	1.6	1.9	1.72
AT3G25750	Present in bri1 cluster 1 and en2 cluster 2	F-box family protein	1.97	2.12	1.82	7.09	1.87	1.74	1.81	2.47	7.81	1.91	1.62	1.67	1.76	8.71	1.77	1.62	1.93	7.89	2.3	1.7	1.78	1.6	1.9	1.72
AT3G45460	Present in bri1 cluster 1 and en2 cluster 4	zinc ion binding	1.8	2.16	1.83	2.2	1.87	1.96	1.9	1.89	2.21	1.72	1.73	1.79	1.88	2.01	1.91	1.73	1.94	2.01	1.64	1.79	1.79	1.83	1.89	1.76
AT3G45460	Present only in bri1 cluster 1	zinc ion binding	1.8	2.16	1.83	2.2	1.87	1.96	1.9	1.89	2.21	1.72	1.73	1.79	1.88	2.01	1.91	1.73	1.94	2.01	1.64	1.79	1.79	1.83	1.89	1.76
AT3G49020	Present only in bri1 cluster 1	F-box family protein	1.77	2.15	1.82	1.95	1.87	1.82	1.72	1.99	2.07	1.65	1.72	1.77	1.92	2.15	1.67	1.76	1.82	1.76	1.88	1.73	1.77	1.74	2.1	1.88
AT3G49020	Present in bri1 cluster 1 and en2 cluster 2	F-box family protein	1.77	2.15	1.82	1.95	1.87	1.82	1.72	1.99	2.07	1.65	1.72	1.77	1.92	2.15	1.67	1.76	1.82	1.76	1.88	1.73	1.77	1.74	2.1	1.88
AT1G48510	Present only in bri1 cluster 1	cytochrome c oxidase assembly protein surfeit-related	1.96	2.03	1.88	1.88	1.86	2.19	2.23	1.96	2.16	1.99	1.72	1.73	1.72	2.05	1.7	1.93	2	2.09	1.8	2.27	2	2	1.84	2.19
AT1G48510	Present in bri1 cluster 1 and en2 cluster 3	cytochrome c oxidase assembly protein surfeit-related	1.96	2.03	1.88	1.88	1.86	2.19	2.23	1.96	2.16	1.99	1.72	1.73	1.72	2.05	1.7	1.93	2	2.09	1.8	2.27	2	2	1.84	2.19
AT1G66450	Present only in bri1 cluster 1	DC1 domain-containing protein	1.96	2.08	1.91	2.4	1.86	1.95	1.97	1.92	1.85	1.81	1.61	1.71	1.65	1.97	1.53	1.64	1.67	1.89	1.85	1.78	1.76	1.9	1.87	2.63
AT1G66450	Present in bri1 cluster 1 and en2 cluster 3	DC1 domain-containing protein	1.96	2.08	1.91	2.4	1.86	1.95	1.97	1.92	1.85	1.81	1.61	1.71	1.65	1.97	1.53	1.64	1.67	1.89	1.85	1.78	1.76	1.9	1.87	2.63
AT2G18010	Present only in bri1 cluster 1	auxin-responsive family protein	2.07	2.48	2.15	1.92	1.86	2.08	2.04	1.97	2.05	1.93	1.74	1.92	1.74	2.17	1.78	1.86	1.75	1.9	1.77	1.95	1.75	1.88	1.67	2.06
AT2G18010	Present in bri1 cluster 1 and en2 cluster 2	auxin-responsive family protein	2.07	2.48	2.15	1.92	1.86	2.08	2.04	1.97	2.05	1.93	1.74	1.92	1.74	2.17	1.78	1.86	1.75	1.9	1.77	1.95	1.75	1.88	1.67	2.06
AT5G38960	Present in bri1 cluster 1 and en2 cluster 3	germin-like protein, putative	1.8	2.29	1.97	7.72	1.86	1.85	1.89	2.14	7.68	1.85	1.77	1.82	1.73	9.72	1.91	1.97	2.1	10.84	2.24	1.88	1.93	1.74	4.26	1.95
AT5G38960	Present only in bri1 cluster 1	germin-like protein, putative	1.8	2.29	1.97	7.72	1.86	1.85	1.89	2.14	7.68	1.85	1.77	1.82	1.73	9.72	1.91	1.97	2.1	10.84	2.24	1.88	1.93	1.74	4.26	1.95
AT1G48690	Present in bri1 cluster 1 and en2 cluster 3	auxin-responsive GH3 family protein	2.04	2.14	1.77	2.16	1.85	1.93	1.85	1.83	2.38	1.78	1.67	1.68	1.82	2.27	1.82	1.81	1.86	1.98	1.88	1.85	1.71	1.77	1.93	1.87
AT1G48690	Present only in bri1 cluster 1	auxin-responsive GH3 family protein	2.04	2.14	1.77	2.16	1.85	1.93	1.85	1.83	2.38	1.78	1.67	1.68	1.82	2.27	1.82	1.81	1.86	1.98	1.88	1.85	1.71	1.77	1.93	1.87
AT2G16300	Present in bri1 cluster 1 and en2 cluster 3	[AT2G16290, F-box family protein];[AT2G16300, F-box family protein]	1.96	2.22	2.27	7.05	1.85	2.16	2.01	2.24	8.04	2.01	1.7	1.95	1.96	8.5	1.79	1.83	1.96	6.6	2.13	1.9	1.83	1.79	2.08	2.11
AT2G16300	Present only in bri1 cluster 1	[AT2G16290, F-box family protein];[AT2G16300, F-box family protein]	1.96	2.22	2.27	7.05	1.85	2.16	2.01	2.24	8.04	2.01	1.7	1.95	1.96	8.5	1.79	1.83	1.96	6.6	2.13	1.9	1.83	1.79	2.08	2.11
AT3G25165	Present in bri1 cluster 1 and en2 cluster 2	RALFL25 (RALF-LIKE 25)	2.04	1.97	2.25	1.89	1.85	2.15	2.04	1.7	2.05	2.08	1.53	1.74	1.79	2.12	1.73	1.89	2.23	2.94	1.67	1.78	1.68	1.84	1.77	1.93
AT3G25165	Present only in bri1 cluster 1	RALFL25 (RALF-LIKE 25)	2.04	1.97	2.25	1.89	1.85	2.15	2.04	1.7	2.05	2.08	1.53	1.74	1.79	2.12	1.73	1.89	2.23	2.94	1.67	1.78	1.68	1.84	1.77	1.93
AT4G22950	Present in bri1 cluster 1 and en2 cluster 3	AGL19 (AGAMOUS-LIKE 19); transcription factor	1.94	2.02	2.04	2.07	1.85	1.86	2.01	1.8	2.13	1.72	1.53	1.75	1.96	2.26	1.73	1.63	1.76	1.72	1.69	1.66	1.65	1.71	1.61	1.76
AT4G22950	Present only in bri1 cluster 1	AGL19 (AGAMOUS-LIKE 19); transcription factor	1.94	2.02	2.04	2.07	1.85	1.86	2.01	1.8	2.13	1.72	1.53	1.75	1.96	2.26	1.73	1.63	1.76	1.72	1.69	1.66	1.65	1.71	1.61	1.76
AT5G45240	Present in bri1 cluster 1 and en2 cluster 3	disease resistance protein (TIR-NBS-LRR class), putative	1.92	2.25	1.97	2.21	1.85	1.98	2.14	2.09	2.1	1.92	1.73	1.79	1.84	2.12	2.06	1.84	2.01	2.07	1.73	1.86	2.05	1.87	1.71	2.02
AT5G45240	Present only in bri1 cluster 1	disease resistance protein (TIR-NBS-LRR class), putative	1.92	2.25	1.97	2.21	1.85	1.98	2.14	2.09	2.1	1.92	1.73	1.79	1.84	2.12	2.06	1.84	2.01	2.07	1.73	1.86	2.05	1.87	1.71	2.02
AT1G23720	Present only in bri1 cluster 1	proline-rich extensin-like family protein	1.75	2.12	1.67	2.11	1.84	2.07	2.07	2.08	2.95	2.11	1.64	1.7	1.78	2.21	1.87	1.77	1.95	1.62	2.46	1.85	1.91	1.68	1.82	1.97
AT1G23720	Present in bri1 cluster 1 and en2 cluster 2	proline-rich extensin-like family protein	1.75	2.12	1.67	2.11	1.84	2.07	2.07	2.08	2.95	2.11	1.64	1.7	1.78	2.21	1.87	1.77	1.95	1.62	2.46	1.85	1.91	1.68	1.82	1.97
AT1G28590	Present in bri1 cluster 1 and en2 cluster 3	lipase, putative	1.6	1.86	1.81	2.15	1.84	1.76	2.07	1.86	1.76	1.62	1.71	1.74	1.81	2.07	2.03	1.63	1.75	1.78	7.87	1.7	1.77	1.86	1.88	7.28
AT1G28590	Present only in bri1 cluster 1	lipase, putative	1.6	1.86	1.81	2.15	1.84	1.76	2.07	1.86	1.76	1.62	1.71	1.74	1.81	2.07	2.03	1.63	1.75	1.78	7.87	1.7	1.77	1.86	1.88	7.28
AT1G31510	Present in bri1 cluster 1 and en2 cluster 2	F-box family protein-related	1.88	2.09	1.98	2.16	1.84	1.87	1.89	1.82	2.06	1.85	1.72	2.04	1.81	2.06	1.8	1.86	1.9	1.87	1.85	1.83	1.63	1.75	1.86	2.15
AT1G31510	Present only in bri1 cluster 1	F-box family protein-related	1.88	2.09	1.98	2.16	1.84	1.87	1.89	1.82	2.06	1.85	1.72	2.04	1.81	2.06	1.8	1.86	1.9	1.87	1.85	1.83	1.63	1.75	1.86	2.15
AT1G62570	Present in bri1 cluster 1 and en2 cluster 3	flavin-containing monooxygenase family protein / FMO family protein	1.85	1.92	1.73	2.07	1.84	1.69	1.85	1.78	2.01	2.33	1.68	2.25	1.79	1.95	1.93	1.98	2.26	2.52	1.65	1.57	2.39	1.84	4.63	2.56
AT1G62570	Present only in bri1 cluster 1	flavin-containing monooxygenase family protein / FMO family protein	1.85	1.92	1.73	2.07	1.84	1.69	1.85	1.78	2.01	2.33	1.68	2.25	1.79	1.95	1.93	1.98	2.26	2.52	1.65	1.57	2.39	1.84	4.63	2.56
AT3G11180	Present only in bri1 cluster 1	oxidoreductase, 2OG-Fe(II) oxygenase family protein	1.83	2.19	1.91	2.33	1.83	2.12	2.36	2.36	2.1	1.86	2.99	6	3.85	2.34	1.89	2.5	7.88	4.22	3.71	2.23	8.9	8.8	9.08	3.65
AT3G11180	Present in bri1 cluster 1 and en2 cluster 3	oxidoreductase, 2OG-Fe(II) oxygenase family protein	1.83	2.19	1.91	2.33	1.83	2.12	2.36	2.36	2.1	1.86	2.99	6	3.85	2.34	1.89	2.5	7.88	4.22	3.71	2.23	8.9	8.8	9.08	3.65
AT5G25430	Present in bri1 cluster 1 and en2 cluster 2	anion exchange protein family	1.64	1.82	1.75	1.99	1.83	1.86	1.97	1.89	1.87	1.84	1.63	1.73	1.73	1.91	1.74	1.8	1.89	1.96	1.73	1.88	2.03	1.65	1.9	2.24
AT5G25430	Present only in bri1 cluster 1	anion exchange protein family	1.64	1.82	1.75	1.99	1.83	1.86	1.97	1.89	1.87	1.84	1.63	1.73	1.73	1.91	1.74	1.8	1.89	1.96	1.73	1.88	2.03	1.65	1.9	2.24
AT5G46260	Present only in bri1 cluster 1	[AT5G46260, disease resistance protein (TIR-NBS-LRR class), putative];[AT5G46490, disease resistance protein (TIR-NBS class), putative]	1.91	2.66	2.2	1.93	1.83	2.04	2.1	1.88	2.11	1.68	1.6	1.65	1.73	1.84	1.85	1.74	2	1.96	1.68	1.96	2.11	2.01	2.56	1.87
AT5G46260	Present in bri1 cluster 1 and en2 cluster 3	[AT5G46260, disease resistance protein (TIR-NBS-LRR class), putative];[AT5G46490, disease resistance protein (TIR-NBS class), putative]	1.91	2.66	2.2	1.93	1.83	2.04	2.1	1.88	2.11	1.68	1.6	1.65	1.73	1.84	1.85	1.74	2	1.96	1.68	1.96	2.11	2.01	2.56	1.87
AT2G26950	Present in bri1 cluster 1 and en2 cluster 2	AtMYB104 (myb domain protein 104); DNA binding / transcription factor	1.79	2.15	1.83	2.49	1.82	1.82	1.76	2.1	3.8	1.9	1.61	1.83	1.83	2.86	1.75	1.71	1.95	2.15	1.9	1.72	1.84	1.8	1.68	1.88
AT2G26950	Present only in bri1 cluster 1	AtMYB104 (myb domain protein 104); DNA binding / transcription factor	1.79	2.15	1.83	2.49	1.82	1.82	1.76	2.1	3.8	1.9	1.61	1.83	1.83	2.86	1.75	1.71	1.95	2.15	1.9	1.72	1.84	1.8	1.68	1.88
AT5G10100	Present only in bri1 cluster 1	trehalose-6-phosphate phosphatase, putative	1.73	1.95	1.82	1.99	1.82	1.92	2.01	2.2	2.15	1.99	1.9	2.19	2.12	2.26	2.02	2.74	1.99	1.97	1.94	2.03	2.08	1.85	2.16	1.89
AT5G10100	Present in bri1 cluster 1 and en2 cluster 2	trehalose-6-phosphate phosphatase, putative	1.73	1.95	1.82	1.99	1.82	1.92	2.01	2.2	2.15	1.99	1.9	2.19	2.12	2.26	2.02	2.74	1.99	1.97	1.94	2.03	2.08	1.85	2.16	1.89
AT5G39580	Present in bri1 cluster 1 and en2 cluster 3	peroxidase, putative	2.07	2.25	2.01	2.42	1.82	2.3	1.86	1.91	2.15	2.06	1.65	2.03	1.99	2.21	1.99	2.06	2.14	1.99	1.85	1.97	1.91	2.01	1.88	2.16
AT5G39580	Present only in bri1 cluster 1	peroxidase, putative	2.07	2.25	2.01	2.42	1.82	2.3	1.86	1.91	2.15	2.06	1.65	2.03	1.99	2.21	1.99	2.06	2.14	1.99	1.85	1.97	1.91	2.01	1.88	2.16
AT1G18220	Present in bri1 cluster 1 and en2 cluster 3	ATPUP9 (Arabidopsis thaliana purine permease 9)	1.91	1.65	1.66	2.08	1.81	1.9	2.05	1.9	2.39	1.72	1.63	1.58	1.57	1.82	1.75	1.73	1.79	1.77	1.66	1.93	1.78	1.91	1.77	1.86
AT1G18220	Present only in bri1 cluster 1	ATPUP9 (Arabidopsis thaliana purine permease 9)	1.91	1.65	1.66	2.08	1.81	1.9	2.05	1.9	2.39	1.72	1.63	1.58	1.57	1.82	1.75	1.73	1.79	1.77	1.66	1.93	1.78	1.91	1.77	1.86
AT2G04800	Present only in bri1 cluster 1	unknown protein	1.73	2.12	1.98	1.94	1.81	1.8	1.9	1.85	1.96	1.87	1.53	1.63	1.72	1.89	1.65	1.73	1.81	2.09	1.69	1.77	1.77	1.95	1.6	1.91
AT2G04800	Present in bri1 cluster 1 and en2 cluster 4	unknown protein	1.73	2.12	1.98	1.94	1.81	1.8	1.9	1.85	1.96	1.87	1.53	1.63	1.72	1.89	1.65	1.73	1.81	2.09	1.69	1.77	1.77	1.95	1.6	1.91
AT2G18200	Present in bri1 cluster 1 and en2 cluster 2	similar to unknown protein [Arabidopsis thaliana] (TAIR:AT2G18210.1)	2.32	2.25	2.22	2.34	1.81	2.05	2.15	1.99	2.1	1.98	1.76	1.98	2.04	2.27	1.85	2.04	1.92	2.08	2.25	1.97	2.17	2.12	2.03	2.48
AT2G18200	Present only in bri1 cluster 1	similar to unknown protein [Arabidopsis thaliana] (TAIR:AT2G18210.1)	2.32	2.25	2.22	2.34	1.81	2.05	2.15	1.99	2.1	1.98	1.76	1.98	2.04	2.27	1.85	2.04	1.92	2.08	2.25	1.97	2.17	2.12	2.03	2.48
AT5G43520	Present in bri1 cluster 1 and en2 cluster 3	DC1 domain-containing protein	1.66	1.91	1.74	1.96	1.8	1.95	1.91	1.96	1.8	1.78	1.55	1.85	1.84	2.02	1.55	1.73	1.78	1.95	1.55	1.6	1.71	1.78	1.69	1.9
AT5G43520	Present only in bri1 cluster 1	DC1 domain-containing protein	1.66	1.91	1.74	1.96	1.8	1.95	1.91	1.96	1.8	1.78	1.55	1.85	1.84	2.02	1.55	1.73	1.78	1.95	1.55	1.6	1.71	1.78	1.69	1.9
AT1G52900	Present in bri1 cluster 1 and en2 cluster 2	disease resistance protein (TIR class), putative	1.94	2.36	2.21	2.21	1.78	2.31	2	2.02	2.31	2.15	1.92	2.14	2.16	2.17	1.92	1.93	2.06	1.95	2.08	2.07	1.93	1.8	2.11	2.1
AT1G52900	Present only in bri1 cluster 1	disease resistance protein (TIR class), putative	1.94	2.36	2.21	2.21	1.78	2.31	2	2.02	2.31	2.15	1.92	2.14	2.16	2.17	1.92	1.93	2.06	1.95	2.08	2.07	1.93	1.8	2.11	2.1
AT2G41610	Present in bri1 cluster 1 and en2 cluster 4	similar to Os10g0200700 [Oryza sativa (japonica cultivar-group)] (GB:NP_001064300.1); similar to Os03g0253600 [Oryza sativa (japonica cultivar-group)] (GB:NP_001049581.1)	1.84	1.75	1.86	2.03	1.78	1.99	1.81	1.75	1.95	1.71	1.54	1.84	1.79	1.87	1.71	1.69	1.64	1.67	1.8	1.55	1.86	1.73	1.72	2.16
AT2G41610	Present only in bri1 cluster 1	similar to Os10g0200700 [Oryza sativa (japonica cultivar-group)] (GB:NP_001064300.1); similar to Os03g0253600 [Oryza sativa (japonica cultivar-group)] (GB:NP_001049581.1)	1.84	1.75	1.86	2.03	1.78	1.99	1.81	1.75	1.95	1.71	1.54	1.84	1.79	1.87	1.71	1.69	1.64	1.67	1.8	1.55	1.86	1.73	1.72	2.16
AT2G41610	Present in bri1 cluster 1 and en2 cluster 2	similar to Os10g0200700 [Oryza sativa (japonica cultivar-group)] (GB:NP_001064300.1); similar to Os03g0253600 [Oryza sativa (japonica cultivar-group)] (GB:NP_001049581.1)	1.84	1.75	1.86	2.03	1.78	1.99	1.81	1.75	1.95	1.71	1.54	1.84	1.79	1.87	1.71	1.69	1.64	1.67	1.8	1.55	1.86	1.73	1.72	2.16
AT3G60560	Present only in bri1 cluster 1	unknown protein	1.98	1.87	2.03	2.08	1.78	1.95	1.77	1.94	2.39	1.71	1.74	1.9	1.98	2.04	1.94	1.76	1.85	1.87	1.83	1.85	2.1	2.06	1.72	2.26
AT3G60560	Present in bri1 cluster 1 and en2 cluster 2	unknown protein	1.98	1.87	2.03	2.08	1.78	1.95	1.77	1.94	2.39	1.71	1.74	1.9	1.98	2.04	1.94	1.76	1.85	1.87	1.83	1.85	2.1	2.06	1.72	2.26
AT5G06800	Present in bri1 cluster 1 and en2 cluster 3	myb family transcription factor	1.79	1.67	1.9	2	1.78	1.88	2.25	1.97	2.1	1.76	1.66	1.76	1.78	2.05	1.86	2.2	2.05	1.91	1.88	5.49	1.61	1.69	2.28	1.97
AT5G06800	Present only in bri1 cluster 1	myb family transcription factor	1.79	1.67	1.9	2	1.78	1.88	2.25	1.97	2.1	1.76	1.66	1.76	1.78	2.05	1.86	2.2	2.05	1.91	1.88	5.49	1.61	1.69	2.28	1.97
AT5G66815	Present only in bri1 cluster 1	unknown protein	1.96	2.24	2.25	1.94	1.78	2.01	2.04	1.92	1.72	1.85	1.86	1.89	1.9	2.11	1.97	1.73	1.78	2.02	1.98	1.73	1.73	1.82	1.84	1.85
AT5G66815	Present in bri1 cluster 1 and en2 cluster 2	unknown protein	1.96	2.24	2.25	1.94	1.78	2.01	2.04	1.92	1.72	1.85	1.86	1.89	1.9	2.11	1.97	1.73	1.78	2.02	1.98	1.73	1.73	1.82	1.84	1.85
AT1G59453	Present only in bri1 cluster 1	[AT1G59077, calcium ion binding];[AT1G17450, ATP phosphoribosyltransferase -related];[AT1G58766, calcium ion binding];[AT1G59453, transcription factor-related]	1.98	2.71	1.69	2.07	1.77	2.05	2.37	1.71	2.07	1.61	2.3	2.02	1.96	2	1.93	1.71	1.95	2.44	1.72	1.7	1.87	1.81	1.8	1.73
AT1G59453	Present in bri1 cluster 1 and en2 cluster 3	[AT1G59077, calcium ion binding];[AT1G17450, ATP phosphoribosyltransferase -related];[AT1G58766, calcium ion binding];[AT1G59453, transcription factor-related]	1.98	2.71	1.69	2.07	1.77	2.05	2.37	1.71	2.07	1.61	2.3	2.02	1.96	2	1.93	1.71	1.95	2.44	1.72	1.7	1.87	1.81	1.8	1.73
AT1G69860	Present only in bri1 cluster 1	proton-dependent oligopeptide transport (POT) family protein	2.33	2.13	2.73	6.13	1.77	1.82	2.23	2.04	6.83	1.82	1.73	2.46	2.54	6.18	1.77	1.85	5.3	6.19	2.24	1.97	2.14	2.57	3.06	1.98
AT1G69860	Present in bri1 cluster 1 and en2 cluster 2	proton-dependent oligopeptide transport (POT) family protein	2.33	2.13	2.73	6.13	1.77	1.82	2.23	2.04	6.83	1.82	1.73	2.46	2.54	6.18	1.77	1.85	5.3	6.19	2.24	1.97	2.14	2.57	3.06	1.98
AT5G02350	Present only in bri1 cluster 1	DC1 domain-containing protein	1.63	1.68	1.75	1.99	1.77	1.65	2.13	1.69	1.98	1.64	1.7	1.72	1.77	1.97	1.77	1.71	1.82	1.87	1.78	1.6	1.73	1.83	1.82	2.02
AT5G02350	Present in bri1 cluster 1 and en2 cluster 2	DC1 domain-containing protein	1.63	1.68	1.75	1.99	1.77	1.65	2.13	1.69	1.98	1.64	1.7	1.72	1.77	1.97	1.77	1.71	1.82	1.87	1.78	1.6	1.73	1.83	1.82	2.02
AT1G56380	Present only in bri1 cluster 1	mitochondrial transcription termination factor family protein / mTERF family protein	1.94	2.1	1.95	2.16	1.76	2.12	1.87	1.92	2.11	1.67	1.59	1.92	1.79	2.11	1.74	1.84	1.83	2.06	1.76	1.64	1.83	1.61	1.9	1.77
AT1G56380	Present in bri1 cluster 1 and en2 cluster 3	mitochondrial transcription termination factor family protein / mTERF family protein	1.94	2.1	1.95	2.16	1.76	2.12	1.87	1.92	2.11	1.67	1.59	1.92	1.79	2.11	1.74	1.84	1.83	2.06	1.76	1.64	1.83	1.61	1.9	1.77
AT1G13420	Present only in bri1 cluster 1	sulfotransferase family protein	1.77	2.03	2.13	2.12	1.75	1.89	1.89	1.84	2.03	1.71	1.68	2.05	1.66	1.87	1.68	1.78	1.99	2	1.7	1.81	1.52	1.76	1.95	1.77
AT1G13420	Present in bri1 cluster 1 and en2 cluster 2	sulfotransferase family protein	1.77	2.03	2.13	2.12	1.75	1.89	1.89	1.84	2.03	1.71	1.68	2.05	1.66	1.87	1.68	1.78	1.99	2	1.7	1.81	1.52	1.76	1.95	1.77
AT1G63600	Present in bri1 cluster 1 and en2 cluster 3	protein kinase-related	1.99	2.28	2.1	2.13	1.75	2.1	1.99	2.12	2.37	1.96	1.64	2.03	1.88	2.37	2.02	2.12	2.08	2.22	1.93	2.17	2.05	1.94	2.24	2.18
AT1G63600	Present only in bri1 cluster 1	protein kinase-related	1.99	2.28	2.1	2.13	1.75	2.1	1.99	2.12	2.37	1.96	1.64	2.03	1.88	2.37	2.02	2.12	2.08	2.22	1.93	2.17	2.05	1.94	2.24	2.18
AT1G78970	Present only in bri1 cluster 1	LUP1 (LUPEOL SYNTHASE 1); lupeol synthase	1.86	1.87	1.72	1.69	1.75	1.91	2.06	1.92	2.08	1.81	1.71	1.72	1.79	1.88	1.67	1.99	2.74	1.96	2.33	1.96	1.81	1.78	1.94	2.19
AT1G78970	Present in bri1 cluster 1 and en2 cluster 3	LUP1 (LUPEOL SYNTHASE 1); lupeol synthase	1.86	1.87	1.72	1.69	1.75	1.91	2.06	1.92	2.08	1.81	1.71	1.72	1.79	1.88	1.67	1.99	2.74	1.96	2.33	1.96	1.81	1.78	1.94	2.19
AT3G12500	Present only in bri1 cluster 1	ATHCHIB (BASIC CHITINASE); chitinase	1.86	2.04	1.98	1.83	1.75	2.04	2.17	1.94	2.19	1.72	1.7	1.72	1.84	2.03	1.98	2.05	1.95	2.83	1.94	2.14	1.99	2.14	2.11	2.21
AT3G12500	Present in bri1 cluster 1 and en2 cluster 3	ATHCHIB (BASIC CHITINASE); chitinase	1.86	2.04	1.98	1.83	1.75	2.04	2.17	1.94	2.19	1.72	1.7	1.72	1.84	2.03	1.98	2.05	1.95	2.83	1.94	2.14	1.99	2.14	2.11	2.21
AT3G14820	Present in bri1 cluster 1 and en2 cluster 2	GDSL-motif lipase/hydrolase family protein	1.82	1.73	2.19	2	1.75	1.84	1.8	1.58	1.85	1.63	1.54	1.95	1.71	2.27	1.86	1.83	1.91	1.94	1.8	1.96	1.86	1.98	1.86	2.05
AT3G14820	Present only in bri1 cluster 1	GDSL-motif lipase/hydrolase family protein	1.82	1.73	2.19	2	1.75	1.84	1.8	1.58	1.85	1.63	1.54	1.95	1.71	2.27	1.86	1.83	1.91	1.94	1.8	1.96	1.86	1.98	1.86	2.05
AT1G10585	Present in bri1 cluster 1 and en2 cluster 3	transcription factor	1.84	2.2	1.96	2.13	1.74	1.98	2.03	1.86	2.14	1.85	1.58	1.85	1.81	2.09	1.86	1.81	1.91	1.76	1.83	1.93	1.81	1.71	1.82	1.96
AT1G10585	Present only in bri1 cluster 1	transcription factor	1.84	2.2	1.96	2.13	1.74	1.98	2.03	1.86	2.14	1.85	1.58	1.85	1.81	2.09	1.86	1.81	1.91	1.76	1.83	1.93	1.81	1.71	1.82	1.96
AT2G16230	Present in bri1 cluster 1 and en2 cluster 2	glycosyl hydrolase family 17 protein	1.95	2.27	1.87	2.16	1.74	1.72	2.1	1.78	2.17	1.7	1.92	2.47	2.05	2.19	1.83	2.57	1.93	1.78	2.12	3.7	3.43	1.98	1.94	2.19
AT2G16230	Present only in bri1 cluster 1	glycosyl hydrolase family 17 protein	1.95	2.27	1.87	2.16	1.74	1.72	2.1	1.78	2.17	1.7	1.92	2.47	2.05	2.19	1.83	2.57	1.93	1.78	2.12	3.7	3.43	1.98	1.94	2.19
AT3G53080	Present only in bri1 cluster 1	galactose-binding lectin family protein	1.79	1.91	1.71	1.87	1.74	1.78	1.93	1.79	1.91	1.54	1.53	1.76	1.72	2.02	1.72	1.68	1.78	1.72	1.77	1.74	1.56	1.7	1.69	1.95
AT3G53080	Present in bri1 cluster 1 and en2 cluster 3	galactose-binding lectin family protein	1.79	1.91	1.71	1.87	1.74	1.78	1.93	1.79	1.91	1.54	1.53	1.76	1.72	2.02	1.72	1.68	1.78	1.72	1.77	1.74	1.56	1.7	1.69	1.95
AT4G34770	Present in bri1 cluster 1 and en2 cluster 2	auxin-responsive family protein	1.81	1.97	1.87	2.14	1.74	1.9	1.78	1.84	2.05	1.92	1.64	1.66	1.7	2.04	1.74	1.68	1.91	1.67	1.58	1.91	1.72	1.89	1.98	2.18
AT4G34770	Present only in bri1 cluster 1	auxin-responsive family protein	1.81	1.97	1.87	2.14	1.74	1.9	1.78	1.84	2.05	1.92	1.64	1.66	1.7	2.04	1.74	1.68	1.91	1.67	1.58	1.91	1.72	1.89	1.98	2.18
AT2G18580	Present only in bri1 cluster 1		1.77	1.77	1.65	1.94	1.73	1.84	1.94	1.65	1.99	1.61	1.65	1.79	1.65	2.01	1.78	1.6	1.79	1.81	1.94	1.71	1.65	1.68	1.66	1.73
AT2G18580	Present in bri1 cluster 1 and en2 cluster 2		1.77	1.77	1.65	1.94	1.73	1.84	1.94	1.65	1.99	1.61	1.65	1.79	1.65	2.01	1.78	1.6	1.79	1.81	1.94	1.71	1.65	1.68	1.66	1.73
AT2G18320	Present in bri1 cluster 1 and en2 cluster 2	similar to F-box family protein [Arabidopsis thaliana] (TAIR:AT3G19880.1); contains InterPro domain F-box associated type 1; (InterPro:IPR006527)	1.94	1.67	1.91	2.14	1.72	1.96	1.59	1.71	2.01	1.45	1.59	1.68	1.65	1.66	1.67	1.54	1.63	1.71	1.71	1.58	1.66	1.51	1.58	1.78
AT2G18320	Present only in bri1 cluster 1	similar to F-box family protein [Arabidopsis thaliana] (TAIR:AT3G19880.1); contains InterPro domain F-box associated type 1; (InterPro:IPR006527)	1.94	1.67	1.91	2.14	1.72	1.96	1.59	1.71	2.01	1.45	1.59	1.68	1.65	1.66	1.67	1.54	1.63	1.71	1.71	1.58	1.66	1.51	1.58	1.78
AT3G59130	Present in bri1 cluster 1 and en2 cluster 2	similar to DC1 domain-containing protein [Arabidopsis thaliana] (TAIR:AT3G59120.1); similar to DC1 domain-containing protein [Brassica oleracea] (GB:ABD65623.1); contains InterPro domain C1-like; (InterPro:IPR011424); contains InterPro domain DC1; (InterP	1.8	1.99	1.75	1.89	1.72	1.96	2.16	1.86	2.2	1.74	1.76	2.02	1.74	2.08	1.73	1.73	1.82	1.9	1.81	1.51	1.72	1.7	2.06	1.8
AT3G59130	Present only in bri1 cluster 1	similar to DC1 domain-containing protein [Arabidopsis thaliana] (TAIR:AT3G59120.1); similar to DC1 domain-containing protein [Brassica oleracea] (GB:ABD65623.1); contains InterPro domain C1-like; (InterPro:IPR011424); contains InterPro domain DC1; (InterP	1.8	1.99	1.75	1.89	1.72	1.96	2.16	1.86	2.2	1.74	1.76	2.02	1.74	2.08	1.73	1.73	1.82	1.9	1.81	1.51	1.72	1.7	2.06	1.8
AT5G52460	Present in bri1 cluster 1 and en2 cluster 2	EDA41 (embryo sac development arrest 41)	2	2.01	1.81	1.96	1.72	1.92	2.14	1.97	2.03	1.84	1.81	1.92	1.61	2.28	1.85	1.7	1.82	2.07	1.84	1.81	1.71	1.73	1.9	1.92
AT5G52460	Present only in bri1 cluster 1	EDA41 (embryo sac development arrest 41)	2	2.01	1.81	1.96	1.72	1.92	2.14	1.97	2.03	1.84	1.81	1.92	1.61	2.28	1.85	1.7	1.82	2.07	1.84	1.81	1.71	1.73	1.9	1.92
AT1G26870	Present only in bri1 cluster 1	ANAC009 (Arabidopsis NAC domain containing protein 9); transcription factor	1.78	1.76	1.67	1.74	1.71	1.64	1.85	1.63	1.89	1.58	2.11	1.74	1.65	2	1.83	2.27	1.59	1.78	1.86	1.68	1.72	1.71	1.72	1.93
AT1G26870	Present in bri1 cluster 1 and en2 cluster 3	ANAC009 (Arabidopsis NAC domain containing protein 9); transcription factor	1.78	1.76	1.67	1.74	1.71	1.64	1.85	1.63	1.89	1.58	2.11	1.74	1.65	2	1.83	2.27	1.59	1.78	1.86	1.68	1.72	1.71	1.72	1.93
AT2G18320	Present in bri1 cluster 1 and en2 cluster 2	[AT2G27540, similar to unknown protein [Arabidopsis thaliana] (TAIR:AT5G52080.1)];[AT5G52080, similar to unknown protein [Arabidopsis thaliana] (TAIR:AT2G27540.1)];[AT5G48000, CYP708A2 (cytochrome P450, family 708, subfamily A, polypeptide 2); oxygen bind	1.83	2.59	2.21	3.37	1.71	1.49	2.31	2.63	4.68	1.62	1.75	1.79	1.9	5.45	1.46	1.52	1.59	3.12	1.59	1.78	1.61	1.74	2.17	2.03
AT2G18320	Present only in bri1 cluster 1	[AT2G27540, similar to unknown protein [Arabidopsis thaliana] (TAIR:AT5G52080.1)];[AT5G52080, similar to unknown protein [Arabidopsis thaliana] (TAIR:AT2G27540.1)];[AT5G48000, CYP708A2 (cytochrome P450, family 708, subfamily A, polypeptide 2); oxygen bind	1.83	2.59	2.21	3.37	1.71	1.49	2.31	2.63	4.68	1.62	1.75	1.79	1.9	5.45	1.46	1.52	1.59	3.12	1.59	1.78	1.61	1.74	2.17	2.03
AT5G38030	Present in bri1 cluster 1 and en2 cluster 2	MATE efflux family protein	1.92	2.01	1.85	2.22	1.71	2.03	2.59	1.89	2.06	1.78	1.75	2.23	1.77	2.26	1.77	1.81	1.78	2	1.79	1.69	1.77	1.76	1.78	2.03
AT5G38030	Present only in bri1 cluster 1	MATE efflux family protein	1.92	2.01	1.85	2.22	1.71	2.03	2.59	1.89	2.06	1.78	1.75	2.23	1.77	2.26	1.77	1.81	1.78	2	1.79	1.69	1.77	1.76	1.78	2.03
AT3G18340	Present only in bri1 cluster 1	[AT3G18340, F-box family protein];[AT2G07120, F-box family protein-related]	1.82	3.6	1.91	9.7	1.7	1.77	1.87	2.12	9.21	1.73	1.66	1.87	1.67	8.45	1.89	1.57	1.71	2.04	1.7	1.63	1.63	1.55	1.78	2
AT3G18340	Present in bri1 cluster 1 and en2 cluster 3	[AT3G18340, F-box family protein];[AT2G07120, F-box family protein-related]	1.82	3.6	1.91	9.7	1.7	1.77	1.87	2.12	9.21	1.73	1.66	1.87	1.67	8.45	1.89	1.57	1.71	2.04	1.7	1.63	1.63	1.55	1.78	2
AT3G04190	Present in bri1 cluster 1 and en2 cluster 3	[AT3G04190, germin-like protein, putative];[AT3G04180, germin-like protein, putative]	2.02	1.89	1.88	1.99	1.69	2.06	1.73	1.81	2.27	1.68	1.46	1.73	1.71	1.89	1.67	1.62	1.81	1.85	1.64	1.71	1.9	1.69	1.71	4.09
AT3G04190	Present only in bri1 cluster 1	[AT3G04190, germin-like protein, putative];[AT3G04180, germin-like protein, putative]	2.02	1.89	1.88	1.99	1.69	2.06	1.73	1.81	2.27	1.68	1.46	1.73	1.71	1.89	1.67	1.62	1.81	1.85	1.64	1.71	1.9	1.69	1.71	4.09
AT3G60470	Present only in bri1 cluster 1	similar to unknown protein [Arabidopsis thaliana] (TAIR:AT2G44930.1); similar to Plant protein of unknown function [Medicago truncatula] (GB:ABE78531.1); contains InterPro domain Protein of unknown function DUF247, plant; (InterPro:IPR004158)	1.73	2.18	1.85	2.13	1.68	1.66	1.92	1.73	2.11	1.65	1.66	1.73	1.73	1.93	1.5	1.73	1.64	1.97	1.57	1.79	1.63	1.81	1.83	1.61
AT3G60470	Present in bri1 cluster 1 and en2 cluster 2	similar to unknown protein [Arabidopsis thaliana] (TAIR:AT2G44930.1); similar to Plant protein of unknown function [Medicago truncatula] (GB:ABE78531.1); contains InterPro domain Protein of unknown function DUF247, plant; (InterPro:IPR004158)	1.73	2.18	1.85	2.13	1.68	1.66	1.92	1.73	2.11	1.65	1.66	1.73	1.73	1.93	1.5	1.73	1.64	1.97	1.57	1.79	1.63	1.81	1.83	1.61
AT5G17970	Present in bri1 cluster 1 and en2 cluster 2	disease resistance protein (TIR-NBS-LRR class), putative	1.75	2.08	1.65	1.83	1.68	2.09	1.76	1.67	1.95	1.74	1.71	1.46	1.57	1.89	1.61	1.66	1.68	1.92	1.58	1.61	1.72	1.51	1.94	1.71
AT5G17970	Present only in bri1 cluster 1	disease resistance protein (TIR-NBS-LRR class), putative	1.75	2.08	1.65	1.83	1.68	2.09	1.76	1.67	1.95	1.74	1.71	1.46	1.57	1.89	1.61	1.66	1.68	1.92	1.58	1.61	1.72	1.51	1.94	1.71
AT3G52820	Present in bri1 cluster 1 and en2 cluster 2	ATPAP22/PAP22 (purple acid phosphatase 22); acid phosphatase/ protein serine/threonine phosphatase	1.91	1.66	1.8	1.87	1.66	1.76	2.07	1.67	2.17	1.84	1.54	1.65	1.73	1.82	1.48	1.49	1.75	1.8	1.8	1.56	1.63	1.8	1.6	1.79
AT3G52820	Present only in bri1 cluster 1	ATPAP22/PAP22 (purple acid phosphatase 22); acid phosphatase/ protein serine/threonine phosphatase	1.91	1.66	1.8	1.87	1.66	1.76	2.07	1.67	2.17	1.84	1.54	1.65	1.73	1.82	1.48	1.49	1.75	1.8	1.8	1.56	1.63	1.8	1.6	1.79
AT1G18400	Present only in bri1 cluster 1	BEE1 (BR ENHANCED EXPRESSION 1); transcription factor	1.76	1.84	1.66	1.87	1.64	1.64	1.94	1.8	2.03	1.55	1.64	1.72	1.65	1.98	1.85	1.56	1.81	1.73	1.58	1.74	1.64	1.62	2.27	1.96
AT1G18400	Present in bri1 cluster 1 and en2 cluster 2	BEE1 (BR ENHANCED EXPRESSION 1); transcription factor	1.76	1.84	1.66	1.87	1.64	1.64	1.94	1.8	2.03	1.55	1.64	1.72	1.65	1.98	1.85	1.56	1.81	1.73	1.58	1.74	1.64	1.62	2.27	1.96
AT3G55180	Present only in bri1 cluster 1	esterase/lipase/thioesterase family protein	1.92	2.07	1.96	2.21	1.64	2.19	1.81	1.78	2.11	1.75	1.7	1.82	1.92	1.92	1.81	1.87	1.77	1.78	1.93	1.65	1.73	1.87	1.89	1.59
AT3G55180	Present in bri1 cluster 1 and en2 cluster 2	esterase/lipase/thioesterase family protein	1.92	2.07	1.96	2.21	1.64	2.19	1.81	1.78	2.11	1.75	1.7	1.82	1.92	1.92	1.81	1.87	1.77	1.78	1.93	1.65	1.73	1.87	1.89	1.59
AT5G52900	Present in bri1 cluster 1 and en2 cluster 2	similar to hypothetical protein MtrDRAFT_AC150980g17v1 [Medicago truncatula] (GB:ABE87114.1)	2.18	1.9	1.86	1.58	1.64	2	2.04	1.74	1.95	1.76	1.65	1.71	1.72	2.05	1.62	1.9	2.01	1.9	2.05	1.84	1.92	1.76	1.91	1.74
AT5G52900	Present only in bri1 cluster 1	similar to hypothetical protein MtrDRAFT_AC150980g17v1 [Medicago truncatula] (GB:ABE87114.1)	2.18	1.9	1.86	1.58	1.64	2	2.04	1.74	1.95	1.76	1.65	1.71	1.72	2.05	1.62	1.9	2.01	1.9	2.05	1.84	1.92	1.76	1.91	1.74
AT1G50870	Present in bri1 cluster 1 and en2 cluster 2	[AT5G39540, similar to ANAC063 (Arabidopsis NAC domain containing protein 63), transcription factor [Arabidopsis thaliana] (TAIR:AT3G55210.1); contains InterPro domain F-box associated type 3; (InterPro:IPR013187)];[AT1G50870, F-box family protein]	1.71	2.07	1.66	1.77	1.63	1.58	1.99	1.88	1.72	1.79	1.57	1.66	1.68	1.77	1.86	1.6	1.68	1.95	1.9	1.52	1.61	1.66	1.94	1.8
AT1G50870	Present only in bri1 cluster 1	[AT5G39540, similar to ANAC063 (Arabidopsis NAC domain containing protein 63), transcription factor [Arabidopsis thaliana] (TAIR:AT3G55210.1); contains InterPro domain F-box associated type 3; (InterPro:IPR013187)];[AT1G50870, F-box family protein]	1.71	2.07	1.66	1.77	1.63	1.58	1.99	1.88	1.72	1.79	1.57	1.66	1.68	1.77	1.86	1.6	1.68	1.95	1.9	1.52	1.61	1.66	1.94	1.8
AT1G47730	Present in bri1 cluster 1 and en2 cluster 3	F-box family protein	1.45	1.79	1.64	1.84	1.62	1.61	1.47	1.66	1.79	1.51	1.44	1.47	1.6	1.77	1.34	1.54	1.51	1.57	1.66	1.64	1.57	1.49	1.63	1.65
AT1G47730	Present only in bri1 cluster 1	F-box family protein	1.45	1.79	1.64	1.84	1.62	1.61	1.47	1.66	1.79	1.51	1.44	1.47	1.6	1.77	1.34	1.54	1.51	1.57	1.66	1.64	1.57	1.49	1.63	1.65
AT3G25760	Present only in bri1 cluster 1	[AT3G25760, AOC1 (ALLENE OXIDE CYCLASE 1)];[AT3G25770, AOC2 (ALLENE OXIDE CYCLASE 2)]	1.62	2.02	1.57	1.63	1.62	1.62	1.65	1.79	1.65	1.59	1.6	1.57	1.58	1.71	1.45	1.6	1.77	1.52	1.44	1.53	1.59	1.58	1.64	1.48
AT3G25760	Present in bri1 cluster 1 and en2 cluster 2	[AT3G25760, AOC1 (ALLENE OXIDE CYCLASE 1)];[AT3G25770, AOC2 (ALLENE OXIDE CYCLASE 2)]	1.62	2.02	1.57	1.63	1.62	1.62	1.65	1.79	1.65	1.59	1.6	1.57	1.58	1.71	1.45	1.6	1.77	1.52	1.44	1.53	1.59	1.58	1.64	1.48
[truncated: 30 more rows]
