# Supplementary material for: Removal of seed coat H3K27me3 in Arabidopsis requires noncanonical functions of brassinosteroid receptors
Source: Plant Cell. 2026 Jun 13;38(6):koag182. doi: 10.1093/plcell/koag182 (PMC13389951; doi:10.1093/plcell/koag182)
Supplement: koag182_Supplementary_Data [file koag182_supplementary_data.zip › Table_S4_GO_analysis.xlsx]

## Sheet: bri1_enriched GO terms
Column1	ID	Description	GeneRatio	BgRatio	pvalue	p.adjust	qvalue	geneID	Count
GO:0019748	GO:0019748	secondary metabolic process	25/642	367/21869	9.4e-05	9.4e-05	0.114071	FMOGS-OX7/BEE1/AtMYB51/ZFP7/ATGSTU15/ATGSTU16/FMO/AtMYB62/scpl3/ATCAD2/ATCAD3/SCPL13/ATGSTF11/ESM1/BGLU19/FAR4/TCF1/AtDIR6/CER4/CYP81F3/ANT/PRX52/ATBCB/ATMYB96/PRX72	25
GO:0016114	GO:0016114	terpenoid biosynthetic process	12/642	161/21869	0.00290476	0.00290476	0.730004	ATGA3OX1/ATGA20OX4/AtMYB62/NA/ATLUP1/GGPS2/AtGGPS8/CYP82G1/TPS02/ATCCD8/NA/ATMYB96	12
GO:0002213	GO:0002213	defense response to insect	5/642	35/21869	0.00336074	0.00336074	0.730004	JAO/CYP82G1/CYP94B3/ATGPX7/ATVSP2	5
GO:0009641	GO:0009641	shade avoidance	4/642	22/21869	0.00353194	0.00353194	0.730004	BEE1/CKRC1/AtBBX21/SAUR10	4
GO:0009699	GO:0009699	phenylpropanoid biosynthetic process	9/642	104/21869	0.00353951	0.00353951	0.730004	ATCAD2/ATCAD3/FAR4/TCF1/AtDIR6/CER4/PRX52/ATBCB/PRX72	9
GO:0006721	GO:0006721	terpenoid metabolic process	13/642	192/21869	0.00453189	0.00453189	0.730004	ATGA3OX1/ATGA20OX4/AtMYB62/NA/ATLUP1/GGPS2/AtGGPS8/UGT71B6/CYP82G1/TPS02/ATCCD8/NA/ATMYB96	13
GO:0010274	GO:0010274	hydrotropism	3/642	12/21869	0.00454427	0.00454427	0.730004	MIZ1/NA/NA	3
GO:0009809	GO:0009809	lignin biosynthetic process	6/642	55/21869	0.00534883	0.00534883	0.730004	ATCAD2/ATCAD3/TCF1/PRX52/ATBCB/PRX72	6
GO:0044550	GO:0044550	secondary metabolite biosynthetic process	12/642	174/21869	0.00541635	0.00541635	0.730004	FMOGS-OX7/AtMYB51/FMO/ATCAD2/ATCAD3/FAR4/TCF1/AtDIR6/CER4/PRX52/ATBCB/PRX72	12
GO:0009698	GO:0009698	phenylpropanoid metabolic process	10/642	136/21869	0.0069041	0.0069041	0.762979	BEE1/ATCAD2/ATCAD3/FAR4/TCF1/AtDIR6/CER4/PRX52/ATBCB/PRX72	10
GO:1901141	GO:1901141	regulation of lignin biosynthetic process	3/642	14/21869	0.0071973	0.0071973	0.762979	TCF1/PRX52/ATBCB	3
GO:2000762	GO:2000762	regulation of phenylpropanoid metabolic process	4/642	27/21869	0.00754802	0.00754802	0.762979	BEE1/TCF1/PRX52/ATBCB	4
GO:0009733	GO:0009733	response to auxin	19/642	358/21869	0.0098943	0.0098943	0.858986	ANAC009/5PTASE11/BGL1/CKRC1/PIN6/AIR3/GH3.1/SAUR10/SAUR12/IAA20/IAA2/IAA14/ATCCD8/ATHB-8/SAUR1/AGR/ATMYB96/ATHB53/CEP5	19
GO:0019915	GO:0019915	lipid storage	4/642	30/21869	0.0109995	0.0109995	0.858986	NA/AtDSEL/NA/NA	4
GO:1905177	GO:1905177	tracheary element differentiation	3/642	17/21869	0.0125959	0.0125959	0.858986	TED6/ANAC076/GATA12	3
GO:0043455	GO:0043455	regulation of secondary metabolic process	6/642	67/21869	0.0137299	0.0137299	0.858986	BEE1/AtMYB62/TCF1/PRX52/ATBCB/ATMYB96	6
GO:0008299	GO:0008299	isoprenoid biosynthetic process	12/642	197/21869	0.0138087	0.0138087	0.858986	ATGA3OX1/ATGA20OX4/AtMYB62/NA/ATLUP1/GGPS2/AtGGPS8/CYP82G1/TPS02/ATCCD8/NA/ATMYB96	12
GO:0009808	GO:0009808	lignin metabolic process	6/642	68/21869	0.0146963	0.0146963	0.858986	ATCAD2/ATCAD3/TCF1/PRX52/ATBCB/PRX72	6
GO:0010588	GO:0010588	cotyledon vascular tissue pattern formation	3/642	18/21869	0.0147908	0.0147908	0.858986	CKRC1/DOT1/IAA20	3
GO:0009834	GO:0009834	plant-type secondary cell wall biogenesis	7/642	89/21869	0.0157661	0.0157661	0.858986	FLA9/TED6/ATERF38/TBL15/ANAC066/ATMYB69/ANAC076	7
GO:0048438	GO:0048438	floral whorl development	12/642	205/21869	0.0183342	0.0183342	0.858986	ATK1/CKRC1/CBSX4/bHLH010/ADPG2/MIF2/CYP94B3/ANAC066/AGL11/KAN/ATS/PM-ANT	12
GO:0006720	GO:0006720	isoprenoid metabolic process	13/642	231/21869	0.019383	0.019383	0.858986	ATGA3OX1/ATGA20OX4/AtMYB62/NA/ATLUP1/GGPS2/AtGGPS8/UGT71B6/CYP82G1/TPS02/ATCCD8/NA/ATMYB96	13
GO:0071669	GO:0071669	plant-type cell wall organization or biogenesis	16/642	308/21869	0.0203251	0.0203251	0.858986	FLA9/EXT15/TED6/ATPRP2/ATERF38/TBL15/DICE1/ADPG2/ANAC066/ATCSLG2/ATMYB69/ANAC076/ATEXP2/RIC4/AtPMEI12/COBL9	16
GO:0019722	GO:0019722	calcium-mediated signaling	6/642	74/21869	0.0215007	0.0215007	0.858986	AtRALFL8/NA/RALFL25/RALFL26/ACAM-3/CMT1	6
GO:0048467	GO:0048467	gynoecium development	7/642	95/21869	0.0217994	0.0217994	0.858986	ATK1/CKRC1/MIF2/CYP94B3/AGL11/KAN/ATS	7
GO:0046885	GO:0046885	regulation of hormone biosynthetic process	3/642	21/21869	0.0225936	0.0225936	0.858986	BEN1/ANT/BKI1	3
GO:0048825	GO:0048825	cotyledon development	5/642	56/21869	0.023973	0.023973	0.858986	CKRC1/DOT1/IAA20/WAG2/ATKUP9	5
GO:1903338	GO:1903338	regulation of cell wall organization or biogenesis	4/642	38/21869	0.0246694	0.0246694	0.858986	TED6/AGL11/ATMYB69/ANAC076	4
GO:0048826	GO:0048826	cotyledon morphogenesis	3/642	22/21869	0.0256034	0.0256034	0.858986	CKRC1/DOT1/IAA20	3
GO:0042908	GO:0042908	xenobiotic transport	5/642	57/21869	0.0256651	0.0256651	0.858986	NA/NA/ELS1/DTX30/NA	5
GO:0019932	GO:0019932	second-messenger-mediated signaling	6/642	79/21869	0.028586	0.028586	0.858986	AtRALFL8/NA/RALFL25/RALFL26/ACAM-3/CMT1	6
GO:1905392	GO:1905392	plant organ morphogenesis	22/642	485/21869	0.0299843	0.0299843	0.858986	CML25/AtMYB62/ATK1/CKRC1/PIN6/GL2/AIR3/NA/LBD13/TCP10/DOT1/IAA20/GLV4/IAA14/ATCCD8/BLH2/ANT/ATMYB66/KAN/ELS1/COBL9/CEP5	22
GO:0016143	GO:0016143	S-glycoside metabolic process	8/642	125/21869	0.0312019	0.0312019	0.858986	FMOGS-OX7/AtMYB51/ZFP7/FMO/ESM1/BGLU19/CYP81F3/ANT	8
GO:0019757	GO:0019757	glycosinolate metabolic process	8/642	125/21869	0.0312019	0.0312019	0.858986	FMOGS-OX7/AtMYB51/ZFP7/FMO/ESM1/BGLU19/CYP81F3/ANT	8
GO:0019760	GO:0019760	glucosinolate metabolic process	8/642	125/21869	0.0312019	0.0312019	0.858986	FMOGS-OX7/AtMYB51/ZFP7/FMO/ESM1/BGLU19/CYP81F3/ANT	8
GO:0033385	GO:0033385	geranylgeranyl diphosphate metabolic process	2/642	10/21869	0.0331211	0.0331211	0.858986	GGPS2/AtGGPS8	2
GO:0033386	GO:0033386	geranylgeranyl diphosphate biosynthetic process	2/642	10/21869	0.0331211	0.0331211	0.858986	GGPS2/AtGGPS8	2
GO:1902275	GO:1902275	regulation of chromatin organization	2/642	10/21869	0.0331211	0.0331211	0.858986	ORTH5/ORTH1	2
GO:0048440	GO:0048440	carpel development	6/642	82/21869	0.0334976	0.0334976	0.858986	ATK1/MIF2/CYP94B3/AGL11/KAN/ATS	6
GO:0043086	GO:0043086	negative regulation of catalytic activity	7/642	106/21869	0.036683	0.036683	0.858986	NA/NA/PMEI5/NA/NA/NA/NA	7
GO:0006694	GO:0006694	steroid biosynthetic process	5/642	63/21869	0.037412	0.037412	0.858986	CER1-L1/BEN1/CYP702A8/NA/BKI1	5
GO:0009956	GO:0009956	radial pattern formation	3/642	26/21869	0.0396711	0.0396711	0.858986	GAZ/DOF6/KAN	3
GO:0006538	GO:0006538	glutamate catabolic process	2/642	11/21869	0.0397072	0.0397072	0.858986	GAD3/GAD4	2
GO:0010158	GO:0010158	abaxial cell fate specification	2/642	11/21869	0.0397072	0.0397072	0.858986	KAN/ATS	2
GO:0008283	GO:0008283	cell population proliferation	7/642	109/21869	0.0416757	0.0416757	0.858986	DVL4/ATPSK1/DVL12/GLV4/RTFL13/ATHB-8/ANT	7
GO:1901568	GO:1901568	fatty acid derivative metabolic process	4/642	45/21869	0.0424832	0.0424832	0.858986	AtCER6/FAR4/CER4/ATMYB96	4
GO:0050826	GO:0050826	response to freezing	3/642	27/21869	0.0436864	0.0436864	0.858986	ATMYB14/AtCOR15A/TCF1	3
GO:0071370	GO:0071370	cellular response to gibberellin stimulus	5/642	66/21869	0.04434	0.04434	0.858986	ATGA3OX1/ZFP6/GASA6/TRP/LFY	5
GO:0006714	GO:0006714	sesquiterpenoid metabolic process	4/642	46/21869	0.0454906	0.0454906	0.858986	UGT71B6/ATCCD8/NA/ATMYB96	4
GO:0009646	GO:0009646	response to absence of light	4/642	46/21869	0.0454906	0.0454906	0.858986	BEN1/IAA20/ATBCB/ATHB52	4
GO:0033383	GO:0033383	geranyl diphosphate metabolic process	2/642	12/21869	0.0467398	0.0467398	0.858986	GGPS2/AtGGPS8	2
GO:0033384	GO:0033384	geranyl diphosphate biosynthetic process	2/642	12/21869	0.0467398	0.0467398	0.858986	GGPS2/AtGGPS8	2
GO:0051055	GO:0051055	negative regulation of lipid biosynthetic process	2/642	12/21869	0.0467398	0.0467398	0.858986	AtMYB62/BKI1	2
GO:0080060	GO:0080060	integument development	2/642	12/21869	0.0467398	0.0467398	0.858986	AGL11/ATS	2
GO:0016102	GO:0016102	diterpenoid biosynthetic process	5/642	67/21869	0.0468086	0.0468086	0.858986	ATGA3OX1/ATGA20OX4/AtMYB62/TPS02/NA	5
GO:0032350	GO:0032350	regulation of hormone metabolic process	3/642	28/21869	0.0478962	0.0478962	0.858986	BEN1/ANT/BKI1	3
GO:0051260	GO:0051260	protein homooligomerization	3/642	28/21869	0.0478962	0.0478962	0.858986	AtCOR15A/AtSWEET11/AtSWEET8	3
GO:0052543	GO:0052543	callose deposition in cell wall	3/642	28/21869	0.0478962	0.0478962	0.858986	AtMYB51/bHLH010/AtSWEET8	3
GO:0010089	GO:0010089	xylem development	4/642	47/21869	0.0486137	0.0486137	0.858986	ATHB-8/ANAC076/PRX52/ANAC104	4
GO:0048609	GO:0048609	multicellular organismal reproductive process	11/642	213/21869	0.0504088	0.0504088	0.858986	ATMGH3/PCR11/DEP/ATEM6/ADPG2/CYP82G1/AtSWEET11/ANAC066/A7/ANT/ATMYB96	11
GO:2000068	GO:2000068	regulation of defense response to insect	2/642	13/21869	0.054187	0.054187	0.858986	JAO/ATGPX7	2
GO:0009832	GO:0009832	plant-type cell wall biogenesis	10/642	190/21869	0.0543499	0.0543499	0.858986	FLA9/TED6/ATERF38/TBL15/ANAC066/ATCSLG2/ATMYB69/ANAC076/RIC4/COBL9	10
GO:0010022	GO:0010022	meristem determinacy	3/642	30/21869	0.0568857	0.0568857	0.858986	MIF2/TSF/LFY	3
GO:2000652	GO:2000652	regulation of secondary cell wall biogenesis	3/642	30/21869	0.0568857	0.0568857	0.858986	TED6/ATMYB69/ANAC076	3
GO:0009908	GO:0009908	flower development	21/642	493/21869	0.0578715	0.0578715	0.858986	ATGA20OX4/CML23/ATK1/CKRC1/CBSX4/sks16/bHLH010/ADPG2/MIF2/CYP94B3/ANAC066/AGL11/TSF/ATPA2/NA/KAN/ATSWC6/ATS/PM-ANT/NA/LFY	21
GO:0042127	GO:0042127	regulation of cell population proliferation	6/642	94/21869	0.0584162	0.0584162	0.858986	DVL4/DVL12/GLV4/RTFL13/ATHB-8/ANT	6
GO:0042446	GO:0042446	hormone biosynthetic process	6/642	94/21869	0.0584162	0.0584162	0.858986	YUC10/CKRC1/BEN1/CYP702A8/ANT/BKI1	6
GO:0046618	GO:0046618	xenobiotic export	4/642	50/21869	0.0586735	0.0586735	0.858986	NA/ELS1/DTX30/NA	4
GO:1990961	GO:1990961	xenobiotic detoxification by transmembrane export across the plasma membrane	4/642	50/21869	0.0586735	0.0586735	0.858986	NA/ELS1/DTX30/NA	4
GO:0009965	GO:0009965	leaf morphogenesis	7/642	118/21869	0.0592117	0.0592117	0.858986	CKRC1/TCP10/DOT1/IAA20/ATCCD8/BLH2/CEP5	7
GO:0016101	GO:0016101	diterpenoid metabolic process	5/642	72/21869	0.0603535	0.0603535	0.858986	ATGA3OX1/ATGA20OX4/AtMYB62/TPS02/NA	5
GO:0032504	GO:0032504	multicellular organism reproduction	11/642	220/21869	0.0607203	0.0607203	0.858986	ATMGH3/PCR11/DEP/ATEM6/ADPG2/CYP82G1/AtSWEET11/ANAC066/A7/ANT/ATMYB96	11
GO:0044092	GO:0044092	negative regulation of molecular function	7/642	119/21869	0.0614021	0.0614021	0.858986	NA/NA/PMEI5/NA/NA/NA/NA	7
GO:0016129	GO:0016129	phytosteroid biosynthetic process	3/642	31/21869	0.0616583	0.0616583	0.858986	BEN1/CYP702A8/BKI1	3
GO:0016132	GO:0016132	brassinosteroid biosynthetic process	3/642	31/21869	0.0616583	0.0616583	0.858986	BEN1/CYP702A8/BKI1	3
GO:0052386	GO:0052386	cell wall thickening	3/642	31/21869	0.0616583	0.0616583	0.858986	AtMYB51/bHLH010/AtSWEET8	3
GO:0120178	GO:0120178	steroid hormone biosynthetic process	3/642	31/21869	0.0616583	0.0616583	0.858986	BEN1/CYP702A8/BKI1	3
GO:0010216	GO:0010216	maintenance of DNA methylation	2/642	14/21869	0.0620187	0.0620187	0.858986	ORTH5/ORTH1	2
GO:0043649	GO:0043649	dicarboxylic acid catabolic process	2/642	14/21869	0.0620187	0.0620187	0.858986	GAD3/GAD4	2
GO:0045833	GO:0045833	negative regulation of lipid metabolic process	2/642	14/21869	0.0620187	0.0620187	0.858986	AtMYB62/BKI1	2
GO:0010102	GO:0010102	lateral root morphogenesis	5/642	73/21869	0.0633028	0.0633028	0.858986	AIR3/NA/LBD13/IAA14/CEP5	5
GO:0009739	GO:0009739	response to gibberellin	7/642	120/21869	0.0636415	0.0636415	0.858986	ATGA3OX1/ZFP6/GASA6/AtGRF5/TRP/LFY/CEP5	7
GO:0010101	GO:0010101	post-embryonic root morphogenesis	5/642	74/21869	0.066332	0.066332	0.858986	AIR3/NA/LBD13/IAA14/CEP5	5
GO:0010584	GO:0010584	pollen exine formation	3/642	32/21869	0.0666107	0.0666107	0.858986	SHT/NA/AtSWEET8	3
GO:1900376	GO:1900376	regulation of secondary metabolite biosynthetic process	3/642	32/21869	0.0666107	0.0666107	0.858986	TCF1/PRX52/ATBCB	3
GO:0045165	GO:0045165	cell fate commitment	6/642	98/21869	0.0686565	0.0686565	0.858986	GL2/TCL2/TRP/ATMYB66/KAN/ATS	6
GO:0045490	GO:0045490	pectin catabolic process	6/642	98/21869	0.0686565	0.0686565	0.858986	ADPG2/NA/NA/NA/NA/NA	6
GO:0032436	GO:0032436	positive regulation of proteasomal ubiquitin-dependent protein catabolic process	4/642	53/21869	0.0697537	0.0697537	0.858986	NA/RFA7/NA/RFA6	4
GO:0040034	GO:0040034	regulation of development, heterochronic	4/642	53/21869	0.0697537	0.0697537	0.858986	AtTCP23/TCP10/BHLH161/AGL19	4
GO:0045337	GO:0045337	farnesyl diphosphate biosynthetic process	2/642	15/21869	0.0702057	0.0702057	0.858986	GGPS2/AtGGPS8	2
GO:2000142	GO:2000142	regulation of DNA-templated transcription, initiation	2/642	15/21869	0.0702057	0.0702057	0.858986	AITR2/AITR5	2
GO:0009625	GO:0009625	response to insect	3/642	33/21869	0.0717386	0.0717386	0.858986	AtMYB51/ESM1/ATVSP2	3
GO:0042335	GO:0042335	cuticle development	3/642	33/21869	0.0717386	0.0717386	0.858986	KRS/AtCER6/CFL1	3
GO:0006979	GO:0006979	response to oxidative stress	19/642	451/21869	0.0746042	0.0746042	0.858986	AtGolS3/NA/NA/NA/NA/ATGSTF11/ATPCA/NA/ATGPX7/PRX52/ATPA2/NA/ATBCB/ATWRKY30/ATVSP2/NA/NA/NA/PRX72	19
GO:0051235	GO:0051235	maintenance of location	5/642	77/21869	0.0758949	0.0758949	0.858986	AtVTL2/NA/AtDSEL/NA/NA	5
GO:0032434	GO:0032434	regulation of proteasomal ubiquitin-dependent protein catabolic process	4/642	55/21869	0.077694	0.077694	0.858986	NA/RFA7/NA/RFA6	4
GO:1901800	GO:1901800	positive regulation of proteasomal protein catabolic process	4/642	55/21869	0.077694	0.077694	0.858986	NA/RFA7/NA/RFA6	4
GO:2000060	GO:2000060	positive regulation of ubiquitin-dependent protein catabolic process	4/642	55/21869	0.077694	0.077694	0.858986	NA/RFA7/NA/RFA6	4
GO:0006814	GO:0006814	sodium ion transport	2/642	16/21869	0.0787207	0.0787207	0.858986	AtCIPK16/ATNHX4	2
GO:0009786	GO:0009786	regulation of asymmetric cell division	2/642	16/21869	0.0787207	0.0787207	0.858986	ANAC009/GLV4	2
GO:0010315	GO:0010315	auxin efflux	2/642	16/21869	0.0787207	0.0787207	0.858986	PIN6/AGR	2
GO:0016104	GO:0016104	triterpenoid biosynthetic process	2/642	16/21869	0.0787207	0.0787207	0.858986	NA/ATLUP1	2
GO:0048437	GO:0048437	floral organ development	12/642	259/21869	0.0811016	0.0811016	0.858986	ATK1/CBSX4/sks16/bHLH010/ADPG2/MIF2/CYP94B3/ANAC066/AGL11/KAN/ATS/PM-ANT	12
GO:0009686	GO:0009686	gibberellin biosynthetic process	3/642	35/21869	0.0825032	0.0825032	0.858986	ATGA3OX1/ATGA20OX4/AtMYB62	3
GO:0010025	GO:0010025	wax biosynthetic process	3/642	35/21869	0.0825032	0.0825032	0.858986	AtCER6/CER4/ATMYB96	3
GO:0016106	GO:0016106	sesquiterpenoid biosynthetic process	3/642	35/21869	0.0825032	0.0825032	0.858986	ATCCD8/NA/ATMYB96	3
GO:0048235	GO:0048235	pollen sperm cell differentiation	3/642	35/21869	0.0825032	0.0825032	0.858986	ATMGH3/PCR11/A7	3
GO:0070417	GO:0070417	cellular response to cold	3/642	35/21869	0.0825032	0.0825032	0.858986	TCF1/ATBCB/VIN3	3
GO:0009606	GO:0009606	tropism	7/642	128/21869	0.0833236	0.0833236	0.858986	CKRC1/MIZ1/IAA20/NA/NA/AGR/CEP5	7
GO:0098754	GO:0098754	detoxification	8/642	155/21869	0.0869527	0.0869527	0.858986	NA/NA/ATGSTU15/ATGSTU16/ATGSTF11/ELS1/DTX30/NA	8
GO:0005992	GO:0005992	trehalose biosynthetic process	2/642	17/21869	0.0875374	0.0875374	0.858986	ATTPS2/TPPI	2
GO:0010215	GO:0010215	cellulose microfibril organization	2/642	17/21869	0.0875374	0.0875374	0.858986	RIC4/COBL9	2
GO:0016115	GO:0016115	terpenoid catabolic process	2/642	17/21869	0.0875374	0.0875374	0.858986	UGT71B6/ATCCD8	2
GO:0051923	GO:0051923	sulfation	2/642	17/21869	0.0875374	0.0875374	0.858986	ATST4B/NA	2
GO:0010166	GO:0010166	wax metabolic process	3/642	36/21869	0.0881302	0.0881302	0.858986	AtCER6/CER4/ATMYB96	3
GO:0016128	GO:0016128	phytosteroid metabolic process	3/642	36/21869	0.0881302	0.0881302	0.858986	BEN1/CYP702A8/BKI1	3
GO:0016131	GO:0016131	brassinosteroid metabolic process	3/642	36/21869	0.0881302	0.0881302	0.858986	BEN1/CYP702A8/BKI1	3
GO:0048598	GO:0048598	embryonic morphogenesis	3/642	36/21869	0.0881302	0.0881302	0.858986	CKRC1/DOT1/IAA20	3
GO:0003002	GO:0003002	regionalization	9/642	182/21869	0.0887938	0.0887938	0.858986	ATK1/CKRC1/GAZ/TCL2/DOT1/IAA20/DOF6/TRP/KAN	9
GO:0048528	GO:0048528	post-embryonic root development	8/642	156/21869	0.0894374	0.0894374	0.858986	PIN6/AIR3/NA/LBD13/GLV4/AtPMT1/IAA14/CEP5	8
GO:0048653	GO:0048653	anther development	5/642	81/21869	0.0897382	0.0897382	0.858986	bHLH010/ADPG2/CYP94B3/ANAC066/PM-ANT	5
GO:0045595	GO:0045595	regulation of cell differentiation	4/642	58/21869	0.0904081	0.0904081	0.858986	GL2/TCL2/TRP/ATHB-8	4
GO:1903052	GO:1903052	positive regulation of proteolysis involved in cellular protein catabolic process	4/642	58/21869	0.0904081	0.0904081	0.858986	NA/RFA7/NA/RFA6	4
GO:1903364	GO:1903364	positive regulation of cellular protein catabolic process	4/642	58/21869	0.0904081	0.0904081	0.858986	NA/RFA7/NA/RFA6	4
GO:2000058	GO:2000058	regulation of ubiquitin-dependent protein catabolic process	4/642	58/21869	0.0904081	0.0904081	0.858986	NA/RFA7/NA/RFA6	4
GO:0006638	GO:0006638	neutral lipid metabolic process	3/642	37/21869	0.0939139	0.0939139	0.858986	NA/NA/AtDSEL	3
GO:0006639	GO:0006639	acylglycerol metabolic process	3/642	37/21869	0.0939139	0.0939139	0.858986	NA/NA/AtDSEL	3
GO:0009685	GO:0009685	gibberellin metabolic process	3/642	37/21869	0.0939139	0.0939139	0.858986	ATGA3OX1/ATGA20OX4/AtMYB62	3
GO:1901570	GO:1901570	fatty acid derivative biosynthetic process	3/642	37/21869	0.0939139	0.0939139	0.858986	AtCER6/CER4/ATMYB96	3
GO:0045862	GO:0045862	positive regulation of proteolysis	4/642	59/21869	0.0948543	0.0948543	0.858986	NA/RFA7/NA/RFA6	4
GO:0009065	GO:0009065	glutamine family amino acid catabolic process	2/642	18/21869	0.0966307	0.0966307	0.858986	GAD3/GAD4	2
GO:0042343	GO:0042343	indole glucosinolate metabolic process	2/642	18/21869	0.0966307	0.0966307	0.858986	AtMYB51/CYP81F3	2
GO:2001057	GO:2001057	reactive nitrogen species metabolic process	2/642	18/21869	0.0966307	0.0966307	0.858986	CML23/GLN1;4	2
GO:0010817	GO:0010817	regulation of hormone levels	12/642	268/21869	0.0980737	0.0980737	0.858986	YUC10/BGL1/CKRC1/PIN6/BEN1/WAG2/CYP702A8/ATCCD8/ANT/ATCKX5/BKI1/AGR	12
GO:0008643	GO:0008643	carbohydrate transport	4/642	60/21869	0.0994015	0.0994015	0.858986	AtSWEET9/AtSWEET11/STP8/AtSWEET8	4
GO:0009740	GO:0009740	gibberellic acid mediated signaling pathway	4/642	60/21869	0.0994015	0.0994015	0.858986	ATGA3OX1/ZFP6/GASA6/LFY	4
GO:0035670	GO:0035670	plant-type ovary development	4/642	60/21869	0.0994015	0.0994015	0.858986	MIF2/AGL11/KAN/ATS	4
GO:0055046	GO:0055046	microgametogenesis	4/642	60/21869	0.0994015	0.0994015	0.858986	PIRL3/ATMGH3/PCR11/A7	4
GO:0061136	GO:0061136	regulation of proteasomal protein catabolic process	4/642	60/21869	0.0994015	0.0994015	0.858986	NA/RFA7/NA/RFA6	4
GO:0001708	GO:0001708	cell fate specification	3/642	38/21869	0.0998492	0.0998492	0.858986	GL2/KAN/ATS	3
GO:0009851	GO:0009851	auxin biosynthetic process	3/642	38/21869	0.0998492	0.0998492	0.858986	YUC10/CKRC1/ANT	3
GO:0010015	GO:0010015	root morphogenesis	14/642	326/21869	0.101388	0.101388	0.866083	CML25/AtMYB62/CKRC1/PIN6/GL2/AIR3/NA/LBD13/GLV4/IAA14/ATMYB66/ELS1/COBL9/CEP5	14
GO:0048443	GO:0048443	stamen development	6/642	110/21869	0.105171	0.105171	0.880479	CBSX4/bHLH010/ADPG2/CYP94B3/ANAC066/PM-ANT	6
GO:0048466	GO:0048466	androecium development	6/642	110/21869	0.105171	0.105171	0.880479	CBSX4/bHLH010/ADPG2/CYP94B3/ANAC066/PM-ANT	6
GO:0010252	GO:0010252	auxin homeostasis	3/642	39/21869	0.105931	0.105931	0.880479	PIN6/DTX30/AGR	3
GO:0010048	GO:0010048	vernalization response	2/642	19/21869	0.105977	0.105977	0.880479	AGL19/VIN3	2
GO:0010476	GO:0010476	gibberellin mediated signaling pathway	4/642	62/21869	0.108792	0.108792	0.89772	ATGA3OX1/ZFP6/GASA6/LFY	4
GO:0006935	GO:0006935	chemotaxis	3/642	40/21869	0.112153	0.112153	0.898863	CBSX4/AtPMT1/MDIS1	3
GO:0010183	GO:0010183	pollen tube guidance	3/642	40/21869	0.112153	0.112153	0.898863	CBSX4/AtPMT1/MDIS1	3
GO:0042330	GO:0042330	taxis	3/642	40/21869	0.112153	0.112153	0.898863	CBSX4/AtPMT1/MDIS1	3
GO:0050918	GO:0050918	positive chemotaxis	3/642	40/21869	0.112153	0.112153	0.898863	CBSX4/AtPMT1/MDIS1	3
GO:0005991	GO:0005991	trehalose metabolic process	2/642	20/21869	0.115553	0.115553	0.898863	ATTPS2/TPPI	2
GO:0045338	GO:0045338	farnesyl diphosphate metabolic process	2/642	20/21869	0.115553	0.115553	0.898863	GGPS2/AtGGPS8	2
GO:0070726	GO:0070726	cell wall assembly	2/642	20/21869	0.115553	0.115553	0.898863	RIC4/COBL9	2
GO:0071668	GO:0071668	plant-type cell wall assembly	2/642	20/21869	0.115553	0.115553	0.898863	RIC4/COBL9	2
GO:0042546	GO:0042546	cell wall biogenesis	12/642	277/21869	0.117034	0.117034	0.898863	FLA9/TED6/ATERF38/TBL15/ANAC066/XTH2/ATCSLG2/ATXTH14/ATMYB69/ANAC076/RIC4/COBL9	12
GO:0048506	GO:0048506	regulation of timing of meristematic phase transition	3/642	41/21869	0.118512	0.118512	0.898863	AtTCP23/BHLH161/AGL19	3
GO:0048510	GO:0048510	regulation of timing of transition from vegetative to reproductive phase	3/642	41/21869	0.118512	0.118512	0.898863	AtTCP23/BHLH161/AGL19	3
GO:1903050	GO:1903050	regulation of proteolysis involved in cellular protein catabolic process	4/642	64/21869	0.118564	0.118564	0.898863	NA/RFA7/NA/RFA6	4
GO:1903362	GO:1903362	regulation of cellular protein catabolic process	4/642	64/21869	0.118564	0.118564	0.898863	NA/RFA7/NA/RFA6	4
GO:0006790	GO:0006790	sulfur compound metabolic process	17/642	423/21869	0.120076	0.120076	0.904672	FMOGS-OX7/ATST4B/AtMYB51/ZFP7/ATGSTU15/ATGSTU16/FMO/SUFE2/NA/ATGSTF11/ESM1/BGLU19/FAR4/CER4/CYP81F3/ANT/GGT2	17
GO:0008202	GO:0008202	steroid metabolic process	5/642	89/21869	0.121006	0.121006	0.906051	CER1-L1/BEN1/CYP702A8/NA/BKI1	5
GO:0008285	GO:0008285	negative regulation of cell population proliferation	3/642	42/21869	0.125001	0.125001	0.915878	DVL4/DVL12/RTFL13	3
GO:0040011	GO:0040011	locomotion	3/642	42/21869	0.125001	0.125001	0.915878	CBSX4/AtPMT1/MDIS1	3
GO:0006722	GO:0006722	triterpenoid metabolic process	2/642	21/21869	0.125339	0.125339	0.915878	NA/ATLUP1	2
GO:0009074	GO:0009074	aromatic amino acid family catabolic process	2/642	21/21869	0.125339	0.125339	0.915878	CYCLASE3/AtTAT1	2
GO:0000272	GO:0000272	polysaccharide catabolic process	7/642	143/21869	0.128536	0.128536	0.918316	ADPG2/NA/NA/NA/NA/NA/NA	7
GO:0048527	GO:0048527	lateral root development	7/642	143/21869	0.128536	0.128536	0.918316	PIN6/AIR3/NA/LBD13/GLV4/IAA14/CEP5	7
GO:0009736	GO:0009736	cytokinin-activated signaling pathway	4/642	66/21869	0.128701	0.128701	0.918316	ZFP6/ATK1/AHP4/NA	4
GO:0045732	GO:0045732	positive regulation of protein catabolic process	4/642	66/21869	0.128701	0.128701	0.918316	NA/RFA7/NA/RFA6	4
GO:0010928	GO:0010928	regulation of auxin mediated signaling pathway	3/642	43/21869	0.131615	0.131615	0.933617	BGL1/PIN6/AGR	3
GO:0046890	GO:0046890	regulation of lipid biosynthetic process	4/642	67/21869	0.1339	0.1339	0.943297	AtMYB62/BEN1/BKI1/ATMYB96	4
GO:0010345	GO:0010345	suberin biosynthetic process	2/642	22/21869	0.135312	0.135312	0.943297	FAR4/CER4	2
GO:0072348	GO:0072348	sulfur compound transport	2/642	22/21869	0.135312	0.135312	0.943297	GGT2/AST68	2
GO:0045229	GO:0045229	external encapsulating structure organization	14/642	344/21869	0.137835	0.137835	0.948484	AtMYB51/EXT15/SHT/ATPRP2/bHLH010/ADPG2/NA/NA/NA/ATEXP2/RIC4/AtSWEET8/COBL9/NA	14
GO:0071805	GO:0071805	potassium ion transmembrane transport	3/642	44/21869	0.138348	0.138348	0.948484	ATNHX4/ATKUP9/ATKCO2	3
GO:0090696	GO:0090696	post-embryonic plant organ development	9/642	201/21869	0.138559	0.138559	0.948484	ATK1/PIN6/AIR3/NA/LBD13/GLV4/AtPMT1/IAA14/CEP5	9
GO:1901606	GO:1901606	alpha-amino acid catabolic process	4/642	68/21869	0.139184	0.139184	0.948484	CYCLASE3/GAD3/GAD4/AtTAT1	4
GO:0042545	GO:0042545	cell wall modification	8/642	174/21869	0.140973	0.140973	0.953842	AtMYB51/bHLH010/ADPG2/NA/NA/ATEXP2/AtSWEET8/NA	8
GO:0090697	GO:0090697	post-embryonic plant organ morphogenesis	6/642	120/21869	0.141898	0.141898	0.953842	ATK1/AIR3/NA/LBD13/IAA14/CEP5	6
GO:0042445	GO:0042445	hormone metabolic process	7/642	147/21869	0.142329	0.142329	0.953842	YUC10/CKRC1/BEN1/CYP702A8/ANT/ATCKX5/BKI1	7
GO:0071555	GO:0071555	cell wall organization	12/642	289/21869	0.145344	0.145344	0.958893	AtMYB51/EXT15/ATPRP2/bHLH010/ADPG2/NA/NA/ATEXP2/RIC4/AtSWEET8/COBL9/NA	12
GO:0030198	GO:0030198	extracellular matrix organization	2/642	23/21869	0.145455	0.145455	0.958893	RIC4/COBL9	2
GO:0043062	GO:0043062	extracellular structure organization	2/642	23/21869	0.145455	0.145455	0.958893	RIC4/COBL9	2
GO:0044087	GO:0044087	regulation of cellular component biogenesis	6/642	122/21869	0.149875	0.149875	0.981702	TED6/ORTH5/ATMYB69/ANAC076/RIC4/ORTH1	6
GO:0090698	GO:0090698	post-embryonic plant morphogenesis	9/642	205/21869	0.150564	0.150564	0.981702	ATK1/CKRC1/AIR3/NA/LBD13/DOT1/IAA20/IAA14/CEP5	9
GO:0009407	GO:0009407	toxin catabolic process	3/642	46/21869	0.152152	0.152152	0.981702	ATGSTU15/ATGSTU16/ATGSTF11	3
GO:0052545	GO:0052545	callose localization	3/642	46/21869	0.152152	0.152152	0.981702	AtMYB51/bHLH010/AtSWEET8	3
GO:0060918	GO:0060918	auxin transport	6/642	123/21869	0.153938	0.153938	0.98378	BGL1/CKRC1/PIN6/WAG2/ATCCD8/AGR	6
GO:0009636	GO:0009636	response to toxic substance	8/642	178/21869	0.154096	0.154096	0.98378	NA/NA/ATGSTU15/ATGSTU16/ATGSTF11/ELS1/DTX30/NA	8
GO:0010051	GO:0010051	xylem and phloem pattern formation	4/642	71/21869	0.155519	0.155519	0.983966	CKRC1/DOT1/IAA20/KAN	4
GO:0009901	GO:0009901	anther dehiscence	2/642	24/21869	0.155747	0.155747	0.983966	ADPG2/ANAC066	2
GO:0010208	GO:0010208	pollen wall assembly	3/642	47/21869	0.159211	0.159211	0.998649	SHT/NA/AtSWEET8	3
GO:0030162	GO:0030162	regulation of proteolysis	4/642	72/21869	0.161117	0.161117	0.998649	NA/RFA7/NA/RFA6	4
GO:0071368	GO:0071368	cellular response to cytokinin stimulus	4/642	72/21869	0.161117	0.161117	0.998649	ZFP6/ATK1/AHP4/NA	4
GO:0009926	GO:0009926	auxin polar transport	5/642	98/21869	0.161365	0.161365	0.998649	CKRC1/PIN6/WAG2/ATCCD8/AGR	5
GO:0008300	GO:0008300	isoprenoid catabolic process	2/642	25/21869	0.166173	0.166173	0.999994	UGT71B6/ATCCD8	2
GO:0009914	GO:0009914	hormone transport	6/642	126/21869	0.166412	0.166412	0.999994	BGL1/CKRC1/PIN6/WAG2/ATCCD8/AGR	6
GO:0001666	GO:0001666	response to hypoxia	11/642	268/21869	0.16684	0.16684	0.999994	FMO1/NA/AtBBE3/NA/NA/GAL1/NA/PCO1/ATBCB/AGR/VIN3	11
GO:0007267	GO:0007267	cell-cell signaling	5/642	100/21869	0.170994	0.170994	0.999994	AtRALFL8/TCL2/RALFL25/RALFL26/TRP	5
GO:0140115	GO:0140115	export across plasma membrane	4/642	74/21869	0.172528	0.172528	0.999994	NA/ELS1/DTX30/NA	4
GO:0010214	GO:0010214	seed coat development	3/642	49/21869	0.173618	0.173618	0.999994	AtMYB47/ATMYB5/AGL11	3
GO:0033037	GO:0033037	polysaccharide localization	3/642	49/21869	0.173618	0.173618	0.999994	AtMYB51/bHLH010/AtSWEET8	3
GO:0044273	GO:0044273	sulfur compound catabolic process	3/642	49/21869	0.173618	0.173618	0.999994	ESM1/BGLU19/GGT2	3
GO:1901657	GO:1901657	glycosyl compound metabolic process	8/642	184/21869	0.174822	0.174822	0.999994	FMOGS-OX7/AtMYB51/ZFP7/FMO/ESM1/BGLU19/CYP81F3/ANT	8
GO:0010087	GO:0010087	phloem or xylem histogenesis	6/642	128/21869	0.174958	0.174958	0.999994	CKRC1/DOT1/ATHB-8/ANAC076/PRX52/ANAC104	6
GO:0140352	GO:0140352	export from cell	7/642	156/21869	0.175792	0.175792	0.999994	NA/ATEXO70H4/RIC4/ELS1/DTX30/ATEXO70A3/NA	7
GO:0010582	GO:0010582	floral meristem determinacy	2/642	26/21869	0.176715	0.176715	0.999994	MIF2/LFY	2
GO:0019432	GO:0019432	triglyceride biosynthetic process	2/642	26/21869	0.176715	0.176715	0.999994	NA/NA	2
GO:2000280	GO:2000280	regulation of root development	4/642	75/21869	0.178335	0.178335	0.999994	GL22/PIN6/GLV4/CEP5	4
GO:0036293	GO:0036293	response to decreased oxygen levels	11/642	272/21869	0.178365	0.178365	0.999994	FMO1/NA/AtBBE3/NA/NA/GAL1/NA/PCO1/ATBCB/AGR/VIN3	11
GO:0010073	GO:0010073	meristem maintenance	8/642	185/21869	0.178393	0.178393	0.999994	KNAT6/CKRC1/GLV4/MIF2/BIB/TSF/ANT/LFY	8
GO:1905393	GO:1905393	plant organ formation	6/642	129/21869	0.179297	0.179297	0.999994	ATK1/NA/LBD13/TCP10/ATCCD8/CEP5	6
GO:0098656	GO:0098656	anion transmembrane transport	5/642	102/21869	0.18084	0.18084	0.999994	NA/GGT2/AST68/NA/PM-ANT	5
GO:0010162	GO:0010162	seed dormancy process	3/642	50/21869	0.180955	0.180955	0.999994	DEP/ATEM6/ATMYB96	3
GO:0010927	GO:0010927	cellular component assembly involved in morphogenesis	3/642	50/21869	0.180955	0.180955	0.999994	SHT/NA/AtSWEET8	3
GO:0022611	GO:0022611	dormancy process	3/642	50/21869	0.180955	0.180955	0.999994	DEP/ATEM6/ATMYB96	3
GO:0070482	GO:0070482	response to oxygen levels	11/642	273/21869	0.181304	0.181304	0.999994	FMO1/NA/AtBBE3/NA/NA/GAL1/NA/PCO1/ATBCB/AGR/VIN3	11
GO:1901617	GO:1901617	organic hydroxy compound biosynthetic process	9/642	216/21869	0.186084	0.186084	0.999994	CER1-L1/UGT73C6/BEN1/CYP702A8/AtDIR6/NA/BKI1/AtTAT1/ATMYB96	9
GO:0006536	GO:0006536	glutamate metabolic process	2/642	27/21869	0.187357	0.187357	0.999994	GAD3/GAD4	2
GO:0032989	GO:0032989	cellular component morphogenesis	3/642	51/21869	0.188374	0.188374	0.999994	SHT/NA/AtSWEET8	3
GO:0042214	GO:0042214	terpene metabolic process	3/642	51/21869	0.188374	0.188374	0.999994	CYP82G1/ATCCD8/NA	3
GO:0006749	GO:0006749	glutathione metabolic process	4/642	77/21869	0.190143	0.190143	0.999994	ATGSTU15/ATGSTU16/ATGSTF11/GGT2	4
GO:0016144	GO:0016144	S-glycoside biosynthetic process	3/642	52/21869	0.195869	0.195869	0.999994	FMOGS-OX7/AtMYB51/FMO	3
GO:0019758	GO:0019758	glycosinolate biosynthetic process	3/642	52/21869	0.195869	0.195869	0.999994	FMOGS-OX7/AtMYB51/FMO	3
GO:0019761	GO:0019761	glucosinolate biosynthetic process	3/642	52/21869	0.195869	0.195869	0.999994	FMOGS-OX7/AtMYB51/FMO	3
GO:0044089	GO:0044089	positive regulation of cellular component biogenesis	3/642	52/21869	0.195869	0.195869	0.999994	ORTH5/ANAC076/ORTH1	3
GO:0000209	GO:0000209	protein polyubiquitination	5/642	105/21869	0.195991	0.195991	0.999994	UBC29/NA/RFA7/NA/RFA6	5
GO:0008284	GO:0008284	positive regulation of cell population proliferation	2/642	28/21869	0.198085	0.198085	0.999994	GLV4/ATHB-8	2
GO:2000023	GO:2000023	regulation of lateral root development	2/642	28/21869	0.198085	0.198085	0.999994	PIN6/GLV4	2
GO:0032270	GO:0032270	positive regulation of cellular protein metabolic process	6/642	134/21869	0.201618	0.201618	0.999994	NA/RFA7/NA/RFA6/NA/VIN3	6
GO:0042430	GO:0042430	indole-containing compound metabolic process	4/642	79/21869	0.20219	0.20219	0.999994	AtMYB51/CYCLASE3/CKRC1/CYP81F3	4
GO:0023051	GO:0023051	regulation of signaling	13/642	340/21869	0.202278	0.202278	0.999994	ZFP7/CAR2/ZFP6/BGL1/PIN6/TCL2/JAO/AHP4/CDG1/TRP/AGR/ATMYB96/ATHB-5	13
GO:0002683	GO:0002683	negative regulation of immune system process	3/642	53/21869	0.203436	0.203436	0.999994	AtPUB12/JAO/AGF2	3
GO:0050777	GO:0050777	negative regulation of immune response	3/642	53/21869	0.203436	0.203436	0.999994	AtPUB12/JAO/AGF2	3
GO:1905421	GO:1905421	regulation of plant organ morphogenesis	3/642	53/21869	0.203436	0.203436	0.999994	GL2/GLV4/CEP5	3
GO:0007389	GO:0007389	pattern specification process	9/642	222/21869	0.206882	0.206882	0.999994	ATK1/CKRC1/GAZ/TCL2/DOT1/IAA20/DOF6/TRP/KAN	9
GO:0042176	GO:0042176	regulation of protein catabolic process	4/642	80/21869	0.208296	0.208296	0.999994	NA/RFA7/NA/RFA6	4
GO:0046460	GO:0046460	neutral lipid biosynthetic process	2/642	29/21869	0.208884	0.208884	0.999994	NA/NA	2
GO:0046463	GO:0046463	acylglycerol biosynthetic process	2/642	29/21869	0.208884	0.208884	0.999994	NA/NA	2
GO:0010646	GO:0010646	regulation of cell communication	13/642	344/21869	0.213633	0.213633	0.999994	ZFP7/CAR2/ZFP6/BGL1/PIN6/TCL2/JAO/AHP4/CDG1/TRP/AGR/ATMYB96/ATHB-5	13
GO:0048646	GO:0048646	anatomical structure formation involved in morphogenesis	9/642	225/21869	0.217622	0.217622	0.999994	ATK1/NA/SHT/LBD13/TCP10/NA/ATCCD8/AtSWEET8/CEP5	9
GO:0051259	GO:0051259	protein complex oligomerization	3/642	55/21869	0.218764	0.218764	0.999994	AtCOR15A/AtSWEET11/AtSWEET8	3
GO:0010227	GO:0010227	floral organ abscission	2/642	30/21869	0.219741	0.219741	0.999994	sks16/ADPG2	2
GO:2000069	GO:2000069	regulation of post-embryonic root development	2/642	30/21869	0.219741	0.219741	0.999994	PIN6/GLV4	2
GO:0045488	GO:0045488	pectin metabolic process	7/642	168/21869	0.224992	0.224992	0.999994	ADPG2/NA/NA/NA/BLH2/NA/NA	7
GO:0010311	GO:0010311	lateral root formation	3/642	56/21869	0.226515	0.226515	0.999994	NA/LBD13/CEP5	3
GO:0007276	GO:0007276	gamete generation	4/642	83/21869	0.226919	0.226919	0.999994	ATMGH3/PCR11/A7/ANT	4
GO:0010393	GO:0010393	galacturonan metabolic process	7/642	169/21869	0.229295	0.229295	0.999994	ADPG2/NA/NA/NA/BLH2/NA/NA	7
GO:2000067	GO:2000067	regulation of root morphogenesis	2/642	31/21869	0.230643	0.230643	0.999994	GL2/GLV4	2
GO:0009735	GO:0009735	response to cytokinin	5/642	112/21869	0.232907	0.232907	0.999994	ATST4B/ZFP6/ATK1/AHP4/NA	5
GO:0048507	GO:0048507	meristem development	12/642	320/21869	0.233003	0.233003	0.999994	KNAT6/AtTCP23/CKRC1/GLV4/MIF2/BIB/BHLH161/TSF/AGL19/ATHB-8/ANT/LFY	12
GO:0009624	GO:0009624	response to nematode	4/642	84/21869	0.233219	0.233219	0.999994	NA/PIP2;6/NA/DTX30	4
GO:0006813	GO:0006813	potassium ion transport	3/642	57/21869	0.234318	0.234318	0.999994	ATNHX4/ATKUP9/ATKCO2	3
GO:0006885	GO:0006885	regulation of pH	3/642	57/21869	0.234318	0.234318	0.999994	ATCHX8/ATNHX4/ATCHX17	3
GO:0010431	GO:0010431	seed maturation	4/642	85/21869	0.239561	0.239561	0.999994	DEP/ATEM6/AtSWEET11/ATMYB96	4
GO:0007029	GO:0007029	endoplasmic reticulum organization	2/642	32/21869	0.241579	0.241579	0.999994	RTNLB13/NA	2
GO:0009900	GO:0009900	dehiscence	2/642	32/21869	0.241579	0.241579	0.999994	ADPG2/ANAC066	2
GO:0046351	GO:0046351	disaccharide biosynthetic process	2/642	32/21869	0.241579	0.241579	0.999994	ATTPS2/TPPI	2
GO:0048481	GO:0048481	plant ovule development	3/642	58/21869	0.242168	0.242168	0.999994	AGL11/KAN/ATS	3
GO:0045893	GO:0045893	positive regulation of transcription, DNA-templated	17/642	478/21869	0.242381	0.242381	0.999994	CYCT1;1/GAZ/LBD13/ATMYB14/AtbZIP67/BIB/ANAC066/AGL11/AGL19/ATMYB69/NA/ATMYB66/GATA12/ATHB52/ATMYB96/ATHB-5/ATHB53	17
GO:0048229	GO:0048229	gametophyte development	17/642	478/21869	0.242381	0.242381	0.999994	PIRL3/ATMGH3/AGL23/PCR11/CBSX4/NA/SHT/bHLH010/EDA4/AtPMT1/NA/CYP94B3/EDA34/UND/A7/AtSWEET8/EDA41	17
GO:0000160	GO:0000160	phosphorelay signal transduction system	5/642	114/21869	0.243802	0.243802	0.999994	PIN6/ATHCHIB/AHP4/NA/SRT1	5
GO:0010648	GO:0010648	negative regulation of cell communication	5/642	114/21869	0.243802	0.243802	0.999994	ZFP7/ZFP6/PIN6/TCL2/TRP	5
GO:0023057	GO:0023057	negative regulation of signaling	5/642	114/21869	0.243802	0.243802	0.999994	ZFP7/ZFP6/PIN6/TCL2/TRP	5
GO:0019216	GO:0019216	regulation of lipid metabolic process	4/642	86/21869	0.245943	0.245943	0.999994	AtMYB62/BEN1/BKI1/ATMYB96	4
GO:1902680	GO:1902680	positive regulation of RNA biosynthetic process	17/642	480/21869	0.247596	0.247596	0.999994	CYCT1;1/GAZ/LBD13/ATMYB14/AtbZIP67/BIB/ANAC066/AGL11/AGL19/ATMYB69/NA/ATMYB66/GATA12/ATHB52/ATMYB96/ATHB-5/ATHB53	17
GO:1903508	GO:1903508	positive regulation of nucleic acid-templated transcription	17/642	480/21869	0.247596	0.247596	0.999994	CYCT1;1/GAZ/LBD13/ATMYB14/AtbZIP67/BIB/ANAC066/AGL11/AGL19/ATMYB69/NA/ATMYB66/GATA12/ATHB52/ATMYB96/ATHB-5/ATHB53	17
GO:0006418	GO:0006418	tRNA aminoacylation for protein translation	3/642	59/21869	0.25006	0.25006	0.999994	NA/NA/NA	3
GO:0042538	GO:0042538	hyperosmotic salinity response	3/642	59/21869	0.25006	0.25006	0.999994	AtCIPK16/ATVSP2/ATNIG1	3
GO:0009555	GO:0009555	pollen development	13/642	357/21869	0.252321	0.252321	0.999994	PIRL3/ATMGH3/PCR11/CBSX4/NA/SHT/bHLH010/AtPMT1/NA/CYP94B3/UND/A7/AtSWEET8	13
GO:0000741	GO:0000741	karyogamy	2/642	33/21869	0.252536	0.252536	0.999994	EDA34/EDA41	2
GO:0006641	GO:0006641	triglyceride metabolic process	2/642	33/21869	0.252536	0.252536	0.999994	NA/NA	2
GO:0010197	GO:0010197	polar nucleus fusion	2/642	33/21869	0.252536	0.252536	0.999994	EDA34/EDA41	2
GO:0016126	GO:0016126	sterol biosynthetic process	2/642	33/21869	0.252536	0.252536	0.999994	CER1-L1/NA	2
GO:0016998	GO:0016998	cell wall macromolecule catabolic process	2/642	33/21869	0.252536	0.252536	0.999994	ATHCHIB/NA	2
GO:0080022	GO:0080022	primary root development	2/642	33/21869	0.252536	0.252536	0.999994	CKRC1/CEP5	2
GO:0051247	GO:0051247	positive regulation of protein metabolic process	6/642	145/21869	0.253883	0.253883	0.999994	NA/RFA7/NA/RFA6/NA/VIN3	6
GO:0010016	GO:0010016	shoot system morphogenesis	8/642	205/21869	0.255805	0.255805	0.999994	CKRC1/TCP10/DOT1/IAA20/ATCCD8/ATHB-8/BLH2/CEP5	8
GO:0010067	GO:0010067	procambium histogenesis	1/642	10/21869	0.257716	0.257716	0.999994	ATHB-8	1
GO:0010117	GO:0010117	photoprotection	1/642	10/21869	0.257716	0.257716	0.999994	AtBBX21	1
GO:0010371	GO:0010371	regulation of gibberellin biosynthetic process	1/642	10/21869	0.257716	0.257716	0.999994	AtMYB62	1
GO:0045596	GO:0045596	negative regulation of cell differentiation	1/642	10/21869	0.257716	0.257716	0.999994	GL2	1
GO:0046292	GO:0046292	formaldehyde metabolic process	1/642	10/21869	0.257716	0.257716	0.999994	NA	1
GO:0046294	GO:0046294	formaldehyde catabolic process	1/642	10/21869	0.257716	0.257716	0.999994	NA	1
GO:0051176	GO:0051176	positive regulation of sulfur metabolic process	1/642	10/21869	0.257716	0.257716	0.999994	SUFE2	1
GO:0060359	GO:0060359	response to ammonium ion	1/642	10/21869	0.257716	0.257716	0.999994	CEP5	1
GO:0070509	GO:0070509	calcium ion import	1/642	10/21869	0.257716	0.257716	0.999994	NA	1
GO:0072530	GO:0072530	purine-containing compound transmembrane transport	1/642	10/21869	0.257716	0.257716	0.999994	PM-ANT	1
GO:0090548	GO:0090548	response to nitrate starvation	1/642	10/21869	0.257716	0.257716	0.999994	CEP5	1
GO:0110095	GO:0110095	cellular detoxification of aldehyde	1/642	10/21869	0.257716	0.257716	0.999994	NA	1
GO:0120253	GO:0120253	hydrocarbon catabolic process	1/642	10/21869	0.257716	0.257716	0.999994	ATCCD8	1
GO:0006887	GO:0006887	exocytosis	3/642	60/21869	0.257989	0.257989	0.999994	ATEXO70H4/RIC4/ATEXO70A3	3
GO:0046903	GO:0046903	secretion	4/642	88/21869	0.258814	0.258814	0.999994	AtSWEET9/ATEXO70H4/RIC4/ATEXO70A3	4
GO:0009642	GO:0009642	response to light intensity	6/642	146/21869	0.258815	0.258815	0.999994	SAUR10/AtCOR15A/BEN1/IAA20/ATBCB/ATHB52	6
GO:0000028	GO:0000028	ribosomal small subunit assembly	2/642	34/21869	0.263505	0.263505	0.999994	NA/NA	2
GO:0009687	GO:0009687	abscisic acid metabolic process	2/642	34/21869	0.263505	0.263505	0.999994	UGT71B6/ATMYB96	2
GO:0009958	GO:0009958	positive gravitropism	2/642	34/21869	0.263505	0.263505	0.999994	CKRC1/AGR	2
GO:0043288	GO:0043288	apocarotenoid metabolic process	2/642	34/21869	0.263505	0.263505	0.999994	UGT71B6/ATMYB96	2
GO:0046164	GO:0046164	alcohol catabolic process	2/642	34/21869	0.263505	0.263505	0.999994	5PTASE11/UGT71B6	2
GO:1902644	GO:1902644	tertiary alcohol metabolic process	2/642	34/21869	0.263505	0.263505	0.999994	UGT71B6/ATMYB96	2
GO:0007568	GO:0007568	aging	7/642	177/21869	0.264661	0.264661	0.999994	RNS3/ORE15/ALB3/TCP10/AtCOR15A/ELS1/ATWRKY30	7
GO:0009404	GO:0009404	toxin metabolic process	3/642	61/21869	0.265951	0.265951	0.999994	ATGSTU15/ATGSTU16/ATGSTF11	3
GO:0010411	GO:0010411	xyloglucan metabolic process	3/642	61/21869	0.265951	0.265951	0.999994	TBL15/XTH2/ATXTH14	3
GO:0043038	GO:0043038	amino acid activation	3/642	61/21869	0.265951	0.265951	0.999994	NA/NA/NA	3
GO:0043039	GO:0043039	tRNA aminoacylation	3/642	61/21869	0.265951	0.265951	0.999994	NA/NA/NA	3
GO:0048509	GO:0048509	regulation of meristem development	3/642	61/21869	0.265951	0.265951	0.999994	AtTCP23/BHLH161/AGL19	3
GO:0009723	GO:0009723	response to ethylene	7/642	178/21869	0.269187	0.269187	0.999994	YUC10/ATK1/CKRC1/PIN6/ATHCHIB/SRT1/AGR	7
GO:0010026	GO:0010026	trichome differentiation	4/642	90/21869	0.271814	0.271814	0.999994	ZFP6/TCL2/ATMYB5/TRP	4
GO:0022603	GO:0022603	regulation of anatomical structure morphogenesis	7/642	179/21869	0.273734	0.273734	0.999994	YUC10/GL2/SAUR10/TCP10/GLV4/ARAC2/CEP5	7
GO:1901659	GO:1901659	glycosyl compound biosynthetic process	3/642	62/21869	0.273943	0.273943	0.999994	FMOGS-OX7/AtMYB51/FMO	3
GO:0016145	GO:0016145	S-glycoside catabolic process	2/642	35/21869	0.274474	0.274474	0.999994	ESM1/BGLU19	2
GO:0019747	GO:0019747	regulation of isoprenoid metabolic process	2/642	35/21869	0.274474	0.274474	0.999994	AtMYB62/ATMYB96	2
GO:0019759	GO:0019759	glycosinolate catabolic process	2/642	35/21869	0.274474	0.274474	0.999994	ESM1/BGLU19	2
GO:0019762	GO:0019762	glucosinolate catabolic process	2/642	35/21869	0.274474	0.274474	0.999994	ESM1/BGLU19	2
GO:0008272	GO:0008272	sulfate transport	1/642	11/21869	0.279517	0.279517	0.999994	AST68	1
GO:0010047	GO:0010047	fruit dehiscence	1/642	11/21869	0.279517	0.279517	0.999994	ADPG2	1
GO:0010065	GO:0010065	primary meristem tissue development	1/642	11/21869	0.279517	0.279517	0.999994	ATHB-8	1
GO:0015866	GO:0015866	ADP transport	1/642	11/21869	0.279517	0.279517	0.999994	PM-ANT	1
GO:0015867	GO:0015867	ATP transport	1/642	11/21869	0.279517	0.279517	0.999994	PM-ANT	1
GO:0017157	GO:0017157	regulation of exocytosis	1/642	11/21869	0.279517	0.279517	0.999994	RIC4	1
GO:0048363	GO:0048363	mucilage pectin metabolic process	1/642	11/21869	0.279517	0.279517	0.999994	BLH2	1
GO:0048759	GO:0048759	xylem vessel member cell differentiation	1/642	11/21869	0.279517	0.279517	0.999994	ANAC076	1
GO:0051346	GO:0051346	negative regulation of hydrolase activity	1/642	11/21869	0.279517	0.279517	0.999994	NA	1
GO:0051643	GO:0051643	endoplasmic reticulum localization	1/642	11/21869	0.279517	0.279517	0.999994	NA	1
GO:0061085	GO:0061085	regulation of histone H3-K27 methylation	1/642	11/21869	0.279517	0.279517	0.999994	VIN3	1
GO:0061817	GO:0061817	endoplasmic reticulum-plasma membrane tethering	1/642	11/21869	0.279517	0.279517	0.999994	NA	1
GO:0110096	GO:0110096	cellular response to aldehyde	1/642	11/21869	0.279517	0.279517	0.999994	NA	1
GO:0071456	GO:0071456	cellular response to hypoxia	9/642	242/21869	0.282126	0.282126	0.999994	FMO1/NA/AtBBE3/NA/NA/GAL1/NA/PCO1/ATBCB	9
GO:0071695	GO:0071695	anatomical structure maturation	8/642	212/21869	0.2851	0.2851	0.999994	CML25/DEP/PIN6/ATEM6/AtSWEET11/ATMYB66/COBL9/ATMYB96	8
GO:0009559	GO:0009559	embryo sac central cell differentiation	2/642	36/21869	0.285436	0.285436	0.999994	EDA34/EDA41	2
GO:0050790	GO:0050790	regulation of catalytic activity	11/642	306/21869	0.28931	0.28931	0.999994	NA/CAR2/CBSX4/NA/PMEI5/NA/NA/NA/AtDIR6/NA/CYCP4	11
GO:0036294	GO:0036294	cellular response to decreased oxygen levels	9/642	244/21869	0.290055	0.290055	0.999994	FMO1/NA/AtBBE3/NA/NA/GAL1/NA/PCO1/ATBCB	9
GO:0071453	GO:0071453	cellular response to oxygen levels	9/642	244/21869	0.290055	0.290055	0.999994	FMO1/NA/AtBBE3/NA/NA/GAL1/NA/PCO1/ATBCB	9
GO:0048878	GO:0048878	chemical homeostasis	15/642	434/21869	0.295486	0.295486	0.999994	SLAH4/AtMYB62/AtVTL2/PIN6/ATCHX8/ATNHX4/CYP702A8/NA/CMT1/ATCHX17/ELS1/NA/DTX30/NA/AGR	15
GO:0008356	GO:0008356	asymmetric cell division	2/642	37/21869	0.29638	0.29638	0.999994	ANAC009/GLV4	2
GO:0010191	GO:0010191	mucilage metabolic process	2/642	37/21869	0.29638	0.29638	0.999994	ATMYB5/BLH2	2
GO:0010223	GO:0010223	secondary shoot formation	2/642	37/21869	0.29638	0.29638	0.999994	TCP10/ATCCD8	2
GO:0010346	GO:0010346	shoot axis formation	2/642	37/21869	0.29638	0.29638	0.999994	TCP10/ATCCD8	2
GO:0009064	GO:0009064	glutamine family amino acid metabolic process	3/642	65/21869	0.298046	0.298046	0.999994	GAD3/GAD4/GLN1;4	3
GO:0035556	GO:0035556	intracellular signal transduction	17/642	499/21869	0.299187	0.299187	0.999994	NA/AtRALFL8/PIN6/NA/NA/ATHCHIB/AHP4/RALFL25/RALFL26/ACAM-3/CMT1/NA/SnRK1.3/ARAC2/NA/SRT1/NA	17
GO:0006570	GO:0006570	tyrosine metabolic process	1/642	12/21869	0.300679	0.300679	0.999994	AtTAT1	1
GO:0006656	GO:0006656	phosphatidylcholine biosynthetic process	1/642	12/21869	0.300679	0.300679	0.999994	AtPMT1	1
GO:0009684	GO:0009684	indoleacetic acid biosynthetic process	1/642	12/21869	0.300679	0.300679	0.999994	CKRC1	1
GO:0009819	GO:0009819	drought recovery	1/642	12/21869	0.300679	0.300679	0.999994	AtCOR15A	1
GO:0030388	GO:0030388	fructose 1,6-bisphosphate metabolic process	1/642	12/21869	0.300679	0.300679	0.999994	AtFBA4	1
GO:0043171	GO:0043171	peptide catabolic process	1/642	12/21869	0.300679	0.300679	0.999994	GGT2	1
GO:0043486	GO:0043486	histone exchange	1/642	12/21869	0.300679	0.300679	0.999994	ATSWC6	1
GO:0051046	GO:0051046	regulation of secretion	1/642	12/21869	0.300679	0.300679	0.999994	RIC4	1
GO:1903530	GO:1903530	regulation of secretion by cell	1/642	12/21869	0.300679	0.300679	0.999994	RIC4	1
GO:0009967	GO:0009967	positive regulation of signal transduction	4/642	95/21869	0.304749	0.304749	0.999994	CAR2/BGL1/CDG1/ATMYB96	4
GO:0009787	GO:0009787	regulation of abscisic acid-activated signaling pathway	5/642	125/21869	0.305742	0.305742	0.999994	ZFP7/CAR2/ZFP6/ATMYB96/ATHB-5	5
GO:1901419	GO:1901419	regulation of response to alcohol	5/642	125/21869	0.305742	0.305742	0.999994	ZFP7/CAR2/ZFP6/ATMYB96/ATHB-5	5
GO:1905957	GO:1905957	regulation of cellular response to alcohol	5/642	125/21869	0.305742	0.305742	0.999994	ZFP7/CAR2/ZFP6/ATMYB96/ATHB-5	5
GO:0046246	GO:0046246	terpene biosynthetic process	2/642	38/21869	0.307298	0.307298	0.999994	CYP82G1/NA	2
GO:0060968	GO:0060968	regulation of gene silencing	2/642	38/21869	0.307298	0.307298	0.999994	ORTH5/ORTH1	2
GO:0019953	GO:0019953	sexual reproduction	8/642	218/21869	0.310859	0.310859	0.999994	ATMGH3/PCR11/NA/AGL11/A7/ANT/NA/NA	8
GO:0044703	GO:0044703	multi-organism reproductive process	8/642	218/21869	0.310859	0.310859	0.999994	ATMGH3/PCR11/NA/AGL11/A7/ANT/NA/NA	8
GO:0023056	GO:0023056	positive regulation of signaling	4/642	96/21869	0.311392	0.311392	0.999994	CAR2/BGL1/CDG1/ATMYB96	4
GO:0009850	GO:0009850	auxin metabolic process	3/642	67/21869	0.314182	0.314182	0.999994	YUC10/CKRC1/ANT	3
GO:0045892	GO:0045892	negative regulation of transcription, DNA-templated	8/642	219/21869	0.3152	0.3152	0.999994	AtMYB62/ATOFP7/TCL2/AITR2/ATOFP18/IAA14/AITR5/SRT1	8
GO:0009630	GO:0009630	gravitropism	4/642	97/21869	0.318048	0.318048	0.999994	CKRC1/IAA20/AGR/CEP5	4
GO:0009312	GO:0009312	oligosaccharide biosynthetic process	2/642	39/21869	0.318183	0.318183	0.999994	ATTPS2/TPPI	2
GO:0048366	GO:0048366	leaf development	14/642	410/21869	0.319738	0.319738	0.999994	ORE15/CKRC1/TCP10/DOT1/AtCOR15A/IAA20/AtGRF5/WAG2/ATKUP9/ATCCD8/BLH2/ELS1/ATWRKY30/CEP5	14
GO:0009683	GO:0009683	indoleacetic acid metabolic process	1/642	13/21869	0.32122	0.32122	0.999994	CKRC1	1
GO:0010093	GO:0010093	specification of floral organ identity	1/642	13/21869	0.32122	0.32122	0.999994	ATK1	1
GO:0010189	GO:0010189	vitamin E biosynthetic process	1/642	13/21869	0.32122	0.32122	0.999994	AtTAT1	1
GO:0018904	GO:0018904	ether metabolic process	1/642	13/21869	0.32122	0.32122	0.999994	AtDIR6	1
GO:0042126	GO:0042126	nitrate metabolic process	1/642	13/21869	0.32122	0.32122	0.999994	GLN1;4	1
GO:0042128	GO:0042128	nitrate assimilation	1/642	13/21869	0.32122	0.32122	0.999994	GLN1;4	1
GO:0042360	GO:0042360	vitamin E metabolic process	1/642	13/21869	0.32122	0.32122	0.999994	AtTAT1	1
GO:0042436	GO:0042436	indole-containing compound catabolic process	1/642	13/21869	0.32122	0.32122	0.999994	CYCLASE3	1
GO:0044003	GO:0044003	modulation by symbiont of host process	1/642	13/21869	0.32122	0.32122	0.999994	NA	1
GO:1901679	GO:1901679	nucleotide transmembrane transport	1/642	13/21869	0.32122	0.32122	0.999994	PM-ANT	1
GO:0006576	GO:0006576	cellular biogenic amine metabolic process	3/642	68/21869	0.322259	0.322259	0.999994	CYCLASE3/NA/AtPMT1	3
GO:1902679	GO:1902679	negative regulation of RNA biosynthetic process	8/642	221/21869	0.323917	0.323917	0.999994	AtMYB62/ATOFP7/TCL2/AITR2/ATOFP18/IAA14/AITR5/SRT1	8
GO:1903507	GO:1903507	negative regulation of nucleic acid-templated transcription	8/642	221/21869	0.323917	0.323917	0.999994	AtMYB62/ATOFP7/TCL2/AITR2/ATOFP18/IAA14/AITR5/SRT1	8
GO:0051241	GO:0051241	negative regulation of multicellular organismal process	5/642	129/21869	0.328853	0.328853	0.999994	PIN6/TCL2/CYP82G1/TRP/AtDSEL	5
GO:0015706	GO:0015706	nitrate transport	2/642	40/21869	0.329027	0.329027	0.999994	NPF5.11/CEP5	2
GO:0035601	GO:0035601	protein deacylation	2/642	40/21869	0.329027	0.329027	0.999994	NA/SRT1	2
GO:0070588	GO:0070588	calcium ion transmembrane transport	2/642	40/21869	0.329027	0.329027	0.999994	CMT1/NA	2
GO:0010647	GO:0010647	positive regulation of cell communication	4/642	99/21869	0.331392	0.331392	0.999994	CAR2/BGL1/CDG1/ATMYB96	4
GO:0009664	GO:0009664	plant-type cell wall organization	6/642	161/21869	0.33523	0.33523	0.999994	EXT15/ATPRP2/ADPG2/ATEXP2/RIC4/COBL9	6
GO:0006972	GO:0006972	hyperosmotic response	3/642	70/21869	0.338412	0.338412	0.999994	AtCIPK16/ATVSP2/ATNIG1	3
GO:0000038	GO:0000038	very long-chain fatty acid metabolic process	2/642	41/21869	0.339822	0.339822	0.999994	AtCER6/KCS16	2
GO:0001763	GO:0001763	morphogenesis of a branching structure	2/642	41/21869	0.339822	0.339822	0.999994	TCP10/ATCCD8	2
GO:0006346	GO:0006346	DNA methylation-dependent heterochromatin assembly	2/642	41/21869	0.339822	0.339822	0.999994	ORTH5/ORTH1	2
GO:0009838	GO:0009838	abscission	2/642	41/21869	0.339822	0.339822	0.999994	sks16/ADPG2	2
GO:0098732	GO:0098732	macromolecule deacylation	2/642	41/21869	0.339822	0.339822	0.999994	NA/SRT1	2
GO:0010054	GO:0010054	trichoblast differentiation	5/642	131/21869	0.340476	0.340476	0.999994	CML25/PIN6/GL2/ATMYB66/COBL9	5
GO:0002182	GO:0002182	cytoplasmic translational elongation	1/642	14/21869	0.341158	0.341158	0.999994	NA	1
GO:0008216	GO:0008216	spermidine metabolic process	1/642	14/21869	0.341158	0.341158	0.999994	NA	1
GO:0010072	GO:0010072	primary shoot apical meristem specification	1/642	14/21869	0.341158	0.341158	0.999994	ATHB-8	1
GO:0015868	GO:0015868	purine ribonucleotide transport	1/642	14/21869	0.341158	0.341158	0.999994	PM-ANT	1
GO:0030026	GO:0030026	cellular manganese ion homeostasis	1/642	14/21869	0.341158	0.341158	0.999994	AtVTL2	1
GO:0035821	GO:0035821	modulation of process of other organism	1/642	14/21869	0.341158	0.341158	0.999994	NA	1
GO:0048354	GO:0048354	mucilage biosynthetic process involved in seed coat development	1/642	14/21869	0.341158	0.341158	0.999994	ATMYB5	1
GO:0048640	GO:0048640	negative regulation of developmental growth	1/642	14/21869	0.341158	0.341158	0.999994	CEP5	1
GO:0051817	GO:0051817	modulation of process of other organism involved in symbiotic interaction	1/642	14/21869	0.341158	0.341158	0.999994	NA	1
GO:0090158	GO:0090158	endoplasmic reticulum membrane organization	1/642	14/21869	0.341158	0.341158	0.999994	NA	1
GO:0090701	GO:0090701	specification of plant organ identity	1/642	14/21869	0.341158	0.341158	0.999994	ATK1	1
GO:1902025	GO:1902025	nitrate import	1/642	14/21869	0.341158	0.341158	0.999994	CEP5	1
GO:0010074	GO:0010074	maintenance of meristem identity	3/642	71/21869	0.34648	0.34648	0.999994	CKRC1/ANT/LFY	3
GO:0043067	GO:0043067	regulation of programmed cell death	3/642	71/21869	0.34648	0.34648	0.999994	NA/UND/ANAC104	3
GO:0045168	GO:0045168	cell-cell signaling involved in cell fate commitment	2/642	42/21869	0.350563	0.350563	0.999994	TCL2/TRP	2
GO:0045814	GO:0045814	negative regulation of gene expression, epigenetic	3/642	72/21869	0.35454	0.35454	0.999994	ORTH5/ORTH1/VIN3	3
GO:0048232	GO:0048232	male gamete generation	3/642	72/21869	0.35454	0.35454	0.999994	ATMGH3/PCR11/A7	3
GO:0009734	GO:0009734	auxin-activated signaling pathway	4/642	103/21869	0.358145	0.358145	0.999994	BGL1/CKRC1/PIN6/AGR	4
GO:0050801	GO:0050801	ion homeostasis	10/642	293/21869	0.359067	0.359067	0.999994	SLAH4/AtMYB62/AtVTL2/ATCHX8/ATNHX4/CMT1/ATCHX17/ELS1/NA/NA	10
GO:0030001	GO:0030001	metal ion transport	8/642	229/21869	0.359167	0.359167	0.999994	ZIP7/AtCIPK16/ATNHX4/CMT1/ATKUP9/ATBCB/NA/ATKCO2	8
GO:0006782	GO:0006782	protoporphyrinogen IX biosynthetic process	1/642	15/21869	0.360512	0.360512	0.999994	GSA1	1
GO:0006828	GO:0006828	manganese ion transport	1/642	15/21869	0.360512	0.360512	0.999994	CMT1	1
GO:0006880	GO:0006880	intracellular sequestering of iron ion	1/642	15/21869	0.360512	0.360512	0.999994	AtVTL2	1
GO:0009750	GO:0009750	response to fructose	1/642	15/21869	0.360512	0.360512	0.999994	GASA6	1
GO:0010540	GO:0010540	basipetal auxin transport	1/642	15/21869	0.360512	0.360512	0.999994	PIN6	1
GO:0015865	GO:0015865	purine nucleotide transport	1/642	15/21869	0.360512	0.360512	0.999994	PM-ANT	1
GO:0032776	GO:0032776	DNA methylation on cytosine	1/642	15/21869	0.360512	0.360512	0.999994	ORTH1	1
GO:0046501	GO:0046501	protoporphyrinogen IX metabolic process	1/642	15/21869	0.360512	0.360512	0.999994	GSA1	1
GO:0048829	GO:0048829	root cap development	1/642	15/21869	0.360512	0.360512	0.999994	ANAC009	1
GO:0051503	GO:0051503	adenine nucleotide transport	1/642	15/21869	0.360512	0.360512	0.999994	PM-ANT	1
GO:0051781	GO:0051781	positive regulation of cell division	1/642	15/21869	0.360512	0.360512	0.999994	ANAC009	1
GO:0060688	GO:0060688	regulation of morphogenesis of a branching structure	1/642	15/21869	0.360512	0.360512	0.999994	TCP10	1
GO:2000032	GO:2000032	regulation of secondary shoot formation	1/642	15/21869	0.360512	0.360512	0.999994	TCP10	1
GO:0010876	GO:0010876	lipid localization	6/642	166/21869	0.361349	0.361349	0.999994	NA/ABCA3/AtDSEL/A7/NA/NA	6
GO:0016125	GO:0016125	sterol metabolic process	3/642	73/21869	0.362586	0.362586	0.999994	CER1-L1/CYP702A8/NA	3
GO:0021700	GO:0021700	developmental maturation	8/642	230/21869	0.363606	0.363606	0.999994	CML25/DEP/PIN6/ATEM6/AtSWEET11/ATMYB66/COBL9/ATMYB96	8
GO:0042592	GO:0042592	homeostatic process	16/642	490/21869	0.367457	0.367457	0.999994	SLAH4/NA/AtMYB62/AtVTL2/PIN6/ATCHX8/ATNHX4/CYP702A8/NA/CMT1/ATCHX17/ELS1/NA/DTX30/NA/AGR	16
GO:0009639	GO:0009639	response to red or far red light	8/642	231/21869	0.36805	0.36805	0.999994	ATGA3OX1/BEE1/CKRC1/AtBBX21/SAUR10/AtCOR15A/BHLH161/ANN6	8
GO:0022412	GO:0022412	cellular process involved in reproduction in multicellular organism	3/642	74/21869	0.370617	0.370617	0.999994	ATMGH3/PCR11/A7	3
GO:0032784	GO:0032784	regulation of DNA-templated transcription, elongation	2/642	44/21869	0.371858	0.371858	0.999994	CYCT1;1/NA	2
GO:0033044	GO:0033044	regulation of chromosome organization	2/642	44/21869	0.371858	0.371858	0.999994	ORTH5/ORTH1	2
GO:1901616	GO:1901616	organic hydroxy compound catabolic process	2/642	44/21869	0.371858	0.371858	0.999994	5PTASE11/UGT71B6	2
GO:0051253	GO:0051253	negative regulation of RNA metabolic process	8/642	232/21869	0.372499	0.372499	0.999994	AtMYB62/ATOFP7/TCL2/AITR2/ATOFP18/IAA14/AITR5/SRT1	8
GO:0016052	GO:0016052	carbohydrate catabolic process	8/642	233/21869	0.376951	0.376951	0.999994	ADPG2/NA/NA/NA/NA/AtFBA4/NA/NA	8
GO:0006541	GO:0006541	glutamine metabolic process	1/642	16/21869	0.379298	0.379298	0.999994	GLN1;4	1
GO:0009310	GO:0009310	amine catabolic process	1/642	16/21869	0.379298	0.379298	0.999994	CYCLASE3	1
GO:0010115	GO:0010115	regulation of abscisic acid biosynthetic process	1/642	16/21869	0.379298	0.379298	0.999994	ATMYB96	1
GO:0010600	GO:0010600	regulation of auxin biosynthetic process	1/642	16/21869	0.379298	0.379298	0.999994	ANT	1
GO:0016122	GO:0016122	xanthophyll metabolic process	1/642	16/21869	0.379298	0.379298	0.999994	ATCCD8	1
GO:0030497	GO:0030497	fatty acid elongation	1/642	16/21869	0.379298	0.379298	0.999994	KCS16	1
GO:0042402	GO:0042402	cellular biogenic amine catabolic process	1/642	16/21869	0.379298	0.379298	0.999994	CYCLASE3	1
GO:0045493	GO:0045493	xylan catabolic process	1/642	16/21869	0.379298	0.379298	0.999994	NA	1
GO:0046855	GO:0046855	inositol phosphate dephosphorylation	1/642	16/21869	0.379298	0.379298	0.999994	5PTASE11	1
GO:0052544	GO:0052544	defense response by callose deposition in cell wall	1/642	16/21869	0.379298	0.379298	0.999994	AtMYB51	1
GO:0055071	GO:0055071	manganese ion homeostasis	1/642	16/21869	0.379298	0.379298	0.999994	AtVTL2	1
GO:0071545	GO:0071545	inositol phosphate catabolic process	1/642	16/21869	0.379298	0.379298	0.999994	5PTASE11	1
GO:0080036	GO:0080036	regulation of cytokinin-activated signaling pathway	1/642	16/21869	0.379298	0.379298	0.999994	AHP4	1
GO:0080186	GO:0080186	developmental vegetative growth	1/642	16/21869	0.379298	0.379298	0.999994	CEP5	1
GO:0097577	GO:0097577	sequestering of iron ion	1/642	16/21869	0.379298	0.379298	0.999994	AtVTL2	1
GO:2000033	GO:2000033	regulation of seed dormancy process	1/642	16/21869	0.379298	0.379298	0.999994	ATMYB96	1
GO:0048868	GO:0048868	pollen tube development	8/642	234/21869	0.381407	0.381407	0.999994	CBSX4/AtLEA4-2/NA/AtPMT1/ATBET12/RIC4/ANX2/MDIS1	8
GO:0009629	GO:0009629	response to gravity	4/642	107/21869	0.384879	0.384879	0.999994	CKRC1/IAA20/AGR/CEP5	4
GO:0009741	GO:0009741	response to brassinosteroid	4/642	107/21869	0.384879	0.384879	0.999994	SAUR10/CDG1/IBL1/CEP5	4
GO:0009966	GO:0009966	regulation of signal transduction	11/642	334/21869	0.391997	0.391997	0.999994	ZFP7/CAR2/ZFP6/BGL1/PIN6/JAO/AHP4/CDG1/AGR/ATMYB96/ATHB-5	11
GO:0009409	GO:0009409	response to cold	13/642	400/21869	0.393869	0.393869	0.999994	AtGolS3/AtCER6/ATMYB14/AtCOR15A/AtFAD7/AtGRF5/TCF1/AtBG2/AGL19/ANN6/ATBCB/VIN3/ATMYB96	13
GO:0009861	GO:0009861	jasmonic acid and ethylene-dependent systemic resistance	1/642	17/21869	0.397533	0.397533	0.999994	ATHCHIB	1
GO:0017014	GO:0017014	protein nitrosylation	1/642	17/21869	0.397533	0.397533	0.999994	AOC1	1
GO:0018119	GO:0018119	peptidyl-cysteine S-nitrosylation	1/642	17/21869	0.397533	0.397533	0.999994	AOC1	1
GO:0031062	GO:0031062	positive regulation of histone methylation	1/642	17/21869	0.397533	0.397533	0.999994	VIN3	1
GO:0044347	GO:0044347	cell wall polysaccharide catabolic process	1/642	17/21869	0.397533	0.397533	0.999994	NA	1
GO:0046685	GO:0046685	response to arsenic-containing substance	1/642	17/21869	0.397533	0.397533	0.999994	NA	1
GO:0046688	GO:0046688	response to copper ion	1/642	17/21869	0.397533	0.397533	0.999994	ATVSP2	1
GO:0048015	GO:0048015	phosphatidylinositol-mediated signaling	1/642	17/21869	0.397533	0.397533	0.999994	NA	1
GO:0052482	GO:0052482	defense response by cell wall thickening	1/642	17/21869	0.397533	0.397533	0.999994	AtMYB51	1
GO:0071941	GO:0071941	nitrogen cycle metabolic process	1/642	17/21869	0.397533	0.397533	0.999994	GLN1;4	1
GO:0034220	GO:0034220	ion transmembrane transport	11/642	336/21869	0.399498	0.399498	0.999994	ZIP7/NA/ATNHX4/CMT1/ATKUP9/GGT2/AST68/NA/NA/ATKCO2/PM-ANT	11
GO:0044106	GO:0044106	cellular amine metabolic process	3/642	78/21869	0.402522	0.402522	0.999994	CYCLASE3/NA/AtPMT1	3
GO:0006637	GO:0006637	acyl-CoA metabolic process	2/642	47/21869	0.403251	0.403251	0.999994	FAR4/CER4	2
GO:0018198	GO:0018198	peptidyl-cysteine modification	2/642	47/21869	0.403251	0.403251	0.999994	AOC1/PCO1	2
GO:0035383	GO:0035383	thioester metabolic process	2/642	47/21869	0.403251	0.403251	0.999994	FAR4/CER4	2
GO:0060560	GO:0060560	developmental growth involved in morphogenesis	13/642	404/21869	0.407601	0.407601	0.999994	CML25/ATGA20OX4/AtCER6/PIN6/SAUR10/NA/AtPMT1/ATPCA/ATBET12/ATEXP2/RIC4/ANX2/COBL9	13
GO:0009561	GO:0009561	megagametogenesis	3/642	79/21869	0.410429	0.410429	0.999994	EDA4/EDA34/EDA41	3
GO:0032940	GO:0032940	secretion by cell	3/642	79/21869	0.410429	0.410429	0.999994	ATEXO70H4/RIC4/ATEXO70A3	3
GO:0055067	GO:0055067	monovalent inorganic cation homeostasis	3/642	79/21869	0.410429	0.410429	0.999994	ATCHX8/ATNHX4/ATCHX17	3
GO:0065009	GO:0065009	regulation of molecular function	11/642	339/21869	0.410763	0.410763	0.999994	NA/CAR2/CBSX4/NA/PMEI5/NA/NA/NA/AtDIR6/NA/CYCP4	11
GO:0008544	GO:0008544	epidermis development	1/642	18/21869	0.415233	0.415233	0.999994	GL2	1
GO:0009913	GO:0009913	epidermal cell differentiation	1/642	18/21869	0.415233	0.415233	0.999994	GL2	1
GO:0016119	GO:0016119	carotene metabolic process	1/642	18/21869	0.415233	0.415233	0.999994	ATCCD8	1
GO:0030855	GO:0030855	epithelial cell differentiation	1/642	18/21869	0.415233	0.415233	0.999994	GL2	1
GO:0046838	GO:0046838	phosphorylated carbohydrate dephosphorylation	1/642	18/21869	0.415233	0.415233	0.999994	5PTASE11	1
GO:0062014	GO:0062014	negative regulation of small molecule metabolic process	1/642	18/21869	0.415233	0.415233	0.999994	AtMYB62	1
GO:1901292	GO:1901292	nucleoside phosphate catabolic process	1/642	18/21869	0.415233	0.415233	0.999994	APY3	1
GO:0051302	GO:0051302	regulation of cell division	3/642	80/21869	0.418305	0.418305	0.999994	ANAC009/GLV4/AGL11	3
GO:0072330	GO:0072330	monocarboxylic acid biosynthetic process	8/642	243/21869	0.421568	0.421568	0.999994	FMO1/AtCER6/CKRC1/AtFAD7/AOC1/KCS16/NA/ATMYB96	8
GO:0002764	GO:0002764	immune response-regulating signaling pathway	2/642	49/21869	0.42376	0.42376	0.999994	FMO1/ATPCA	2
GO:0002832	GO:0002832	negative regulation of response to biotic stimulus	2/642	49/21869	0.42376	0.42376	0.999994	JAO/AGF2	2
GO:0032102	GO:0032102	negative regulation of response to external stimulus	2/642	49/21869	0.42376	0.42376	0.999994	JAO/AGF2	2
GO:0010053	GO:0010053	root epidermal cell differentiation	5/642	146/21869	0.427853	0.427853	0.999994	CML25/PIN6/GL2/ATMYB66/COBL9	5
GO:0006862	GO:0006862	nucleotide transport	1/642	19/21869	0.432414	0.432414	0.999994	PM-ANT	1
GO:0010105	GO:0010105	negative regulation of ethylene-activated signaling pathway	1/642	19/21869	0.432414	0.432414	0.999994	PIN6	1
GO:0010492	GO:0010492	maintenance of shoot apical meristem identity	1/642	19/21869	0.432414	0.432414	0.999994	ANT	1
GO:0010497	GO:0010497	plasmodesmata-mediated intercellular transport	1/642	19/21869	0.432414	0.432414	0.999994	GL22	1
GO:0043966	GO:0043966	histone H3 acetylation	1/642	19/21869	0.432414	0.432414	0.999994	SRT1	1
GO:0046185	GO:0046185	aldehyde catabolic process	1/642	19/21869	0.432414	0.432414	0.999994	NA	1
GO:0048017	GO:0048017	inositol lipid-mediated signaling	1/642	19/21869	0.432414	0.432414	0.999994	NA	1
GO:0051238	GO:0051238	sequestering of metal ion	1/642	19/21869	0.432414	0.432414	0.999994	AtVTL2	1
GO:0051553	GO:0051553	flavone biosynthetic process	1/642	19/21869	0.432414	0.432414	0.999994	UGT73C6	1
GO:0051555	GO:0051555	flavonol biosynthetic process	1/642	19/21869	0.432414	0.432414	0.999994	UGT73C6	1
GO:0055062	GO:0055062	phosphate ion homeostasis	1/642	19/21869	0.432414	0.432414	0.999994	AtMYB62	1
GO:0070298	GO:0070298	negative regulation of phosphorelay signal transduction system	1/642	19/21869	0.432414	0.432414	0.999994	PIN6	1
GO:0072506	GO:0072506	trivalent inorganic anion homeostasis	1/642	19/21869	0.432414	0.432414	0.999994	AtMYB62	1
GO:1900457	GO:1900457	regulation of brassinosteroid mediated signaling pathway	1/642	19/21869	0.432414	0.432414	0.999994	CDG1	1
GO:1905428	GO:1905428	regulation of plant organ formation	1/642	19/21869	0.432414	0.432414	0.999994	TCP10	1
GO:0010410	GO:0010410	hemicellulose metabolic process	4/642	115/21869	0.437817	0.437817	0.999994	TBL15/XTH2/ATXTH14/NA	4
GO:0010150	GO:0010150	leaf senescence	5/642	148/21869	0.439396	0.439396	0.999994	ORE15/TCP10/AtCOR15A/ELS1/ATWRKY30	5
GO:1901615	GO:1901615	organic hydroxy compound metabolic process	11/642	347/21869	0.44081	0.44081	0.999994	CER1-L1/5PTASE11/UGT73C6/BEN1/UGT71B6/CYP702A8/AtDIR6/NA/BKI1/AtTAT1/ATMYB96	11
GO:0031146	GO:0031146	SCF-dependent proteasomal ubiquitin-dependent protein catabolic process	3/642	83/21869	0.441712	0.441712	0.999994	ASK19/NA/NA	3
GO:0009645	GO:0009645	response to low light intensity stimulus	1/642	20/21869	0.449091	0.449091	0.999994	SAUR10	1
GO:0015766	GO:0015766	disaccharide transport	1/642	20/21869	0.449091	0.449091	0.999994	AtSWEET11	1
GO:0015770	GO:0015770	sucrose transport	1/642	20/21869	0.449091	0.449091	0.999994	AtSWEET11	1
GO:0051552	GO:0051552	flavone metabolic process	1/642	20/21869	0.449091	0.449091	0.999994	UGT73C6	1
GO:0051554	GO:0051554	flavonol metabolic process	1/642	20/21869	0.449091	0.449091	0.999994	UGT73C6	1
GO:0090421	GO:0090421	embryonic meristem initiation	1/642	20/21869	0.449091	0.449091	0.999994	ATHB-8	1
GO:1900618	GO:1900618	regulation of shoot system morphogenesis	1/642	20/21869	0.449091	0.449091	0.999994	CEP5	1
GO:1901371	GO:1901371	regulation of leaf morphogenesis	1/642	20/21869	0.449091	0.449091	0.999994	CEP5	1
GO:1902930	GO:1902930	regulation of alcohol biosynthetic process	1/642	20/21869	0.449091	0.449091	0.999994	ATMYB96	1
GO:0009873	GO:0009873	ethylene-activated signaling pathway	3/642	84/21869	0.449434	0.449434	0.999994	PIN6/ATHCHIB/SRT1	3
GO:0006081	GO:0006081	cellular aldehyde metabolic process	2/642	52/21869	0.453819	0.453819	0.999994	NA/ALDH3F1	2
GO:0012501	GO:0012501	programmed cell death	5/642	151/21869	0.456605	0.456605	0.999994	FMO1/NA/CRK4/UND/ANAC104	5
GO:0019827	GO:0019827	stem cell population maintenance	3/642	85/21869	0.457112	0.457112	0.999994	CKRC1/ANT/LFY	3
GO:0098727	GO:0098727	maintenance of cell number	3/642	85/21869	0.457112	0.457112	0.999994	CKRC1/ANT/LFY	3
GO:0009789	GO:0009789	positive regulation of abscisic acid-activated signaling pathway	2/642	53/21869	0.463638	0.463638	0.999994	CAR2/ATMYB96	2
GO:0080154	GO:0080154	regulation of fertilization	2/642	53/21869	0.463638	0.463638	0.999994	NA/AGL11	2
GO:0080155	GO:0080155	regulation of double fertilization forming a zygote and endosperm	2/642	53/21869	0.463638	0.463638	0.999994	NA/AGL11	2
GO:1901658	GO:1901658	glycosyl compound catabolic process	2/642	53/21869	0.463638	0.463638	0.999994	ESM1/BGLU19	2
GO:0008360	GO:0008360	regulation of cell shape	1/642	21/21869	0.465279	0.465279	0.999994	ARAC2	1
GO:0015772	GO:0015772	oligosaccharide transport	1/642	21/21869	0.465279	0.465279	0.999994	AtSWEET11	1
GO:0046854	GO:0046854	phosphatidylinositol phosphate biosynthetic process	1/642	21/21869	0.465279	0.465279	0.999994	NA	1
GO:0048359	GO:0048359	mucilage metabolic process involved in seed coat development	1/642	21/21869	0.465279	0.465279	0.999994	ATMYB5	1
GO:0060429	GO:0060429	epithelium development	1/642	21/21869	0.465279	0.465279	0.999994	GL2	1
GO:0070475	GO:0070475	rRNA base methylation	1/642	21/21869	0.465279	0.465279	0.999994	NA	1
GO:0098659	GO:0098659	inorganic cation import across plasma membrane	1/642	21/21869	0.465279	0.465279	0.999994	ATNHX4	1
GO:0042435	GO:0042435	indole-containing compound biosynthetic process	2/642	54/21869	0.473352	0.473352	0.999994	AtMYB51/CKRC1	2
GO:0090693	GO:0090693	plant organ senescence	5/642	154/21869	0.473664	0.473664	0.999994	ORE15/TCP10/AtCOR15A/ELS1/ATWRKY30	5
GO:0009826	GO:0009826	unidimensional cell growth	11/642	356/21869	0.474457	0.474457	0.999994	ATGA20OX4/AtCER6/SAUR10/NA/AtPMT1/ATPCA/ATBET12/ATEXP2/RIC4/ANX2/COBL9	11
GO:0090558	GO:0090558	plant epidermis development	9/642	289/21869	0.476115	0.476115	0.999994	CML25/ZFP6/PIN6/GL2/TCL2/ATMYB5/TRP/ATMYB66/COBL9	9
GO:0009553	GO:0009553	embryo sac development	5/642	155/21869	0.479312	0.479312	0.999994	AGL23/CBSX4/EDA4/EDA34/EDA41	5
GO:0009566	GO:0009566	fertilization	3/642	88/21869	0.479866	0.479866	0.999994	ATMGH3/NA/AGL11	3
GO:0009567	GO:0009567	double fertilization forming a zygote and endosperm	3/642	88/21869	0.479866	0.479866	0.999994	ATMGH3/NA/AGL11	3
GO:0045824	GO:0045824	negative regulation of innate immune response	1/642	22/21869	0.480992	0.480992	0.999994	AGF2	1
GO:0048658	GO:0048658	anther wall tapetum development	1/642	22/21869	0.480992	0.480992	0.999994	bHLH010	1
GO:0051568	GO:0051568	histone H3-K4 methylation	1/642	22/21869	0.480992	0.480992	0.999994	VIN3	1
GO:0070734	GO:0070734	histone H3-K27 methylation	1/642	22/21869	0.480992	0.480992	0.999994	VIN3	1
GO:0071577	GO:0071577	zinc ion transmembrane transport	1/642	22/21869	0.480992	0.480992	0.999994	ZIP7	1
GO:0090354	GO:0090354	regulation of auxin metabolic process	1/642	22/21869	0.480992	0.480992	0.999994	ANT	1
GO:0099587	GO:0099587	inorganic ion import across plasma membrane	1/642	22/21869	0.480992	0.480992	0.999994	ATNHX4	1
GO:1990110	GO:1990110	callus formation	1/642	22/21869	0.480992	0.480992	0.999994	IGMT3	1
GO:0009788	GO:0009788	negative regulation of abscisic acid-activated signaling pathway	2/642	55/21869	0.482959	0.482959	0.999994	ZFP7/ZFP6	2
GO:0032956	GO:0032956	regulation of actin cytoskeleton organization	2/642	55/21869	0.482959	0.482959	0.999994	RIC4/ARAC2	2
GO:1901420	GO:1901420	negative regulation of response to alcohol	2/642	55/21869	0.482959	0.482959	0.999994	ZFP7/ZFP6	2
GO:1905958	GO:1905958	negative regulation of cellular response to alcohol	2/642	55/21869	0.482959	0.482959	0.999994	ZFP7/ZFP6	2
GO:0046486	GO:0046486	glycerolipid metabolic process	6/642	190/21869	0.486236	0.486236	0.999994	5PTASE11/NA/NA/AtPMT1/NA/AtDSEL	6
GO:0120252	GO:0120252	hydrocarbon metabolic process	3/642	89/21869	0.487351	0.487351	0.999994	CYP82G1/ATCCD8/NA	3
GO:0006354	GO:0006354	DNA-templated transcription, elongation	2/642	56/21869	0.492457	0.492457	0.999994	CYCT1;1/NA	2
GO:0006874	GO:0006874	cellular calcium ion homeostasis	2/642	56/21869	0.492457	0.492457	0.999994	CMT1/NA	2
GO:0032970	GO:0032970	regulation of actin filament-based process	2/642	56/21869	0.492457	0.492457	0.999994	RIC4/ARAC2	2
GO:0031331	GO:0031331	positive regulation of cellular catabolic process	4/642	124/21869	0.495685	0.495685	0.999994	NA/RFA7/NA/RFA6	4
GO:0071365	GO:0071365	cellular response to auxin stimulus	4/642	124/21869	0.495685	0.495685	0.999994	BGL1/CKRC1/PIN6/AGR	4
GO:0006775	GO:0006775	fat-soluble vitamin metabolic process	1/642	23/21869	0.496243	0.496243	0.999994	AtTAT1	1
GO:0006783	GO:0006783	heme biosynthetic process	1/642	23/21869	0.496243	0.496243	0.999994	GSA1	1
GO:0009944	GO:0009944	polarity specification of adaxial/abaxial axis	1/642	23/21869	0.496243	0.496243	0.999994	KAN	1
GO:0031058	GO:0031058	positive regulation of histone modification	1/642	23/21869	0.496243	0.496243	0.999994	VIN3	1
GO:0042060	GO:0042060	wound healing	1/642	23/21869	0.496243	0.496243	0.999994	IGMT3	1
GO:0042362	GO:0042362	fat-soluble vitamin biosynthetic process	1/642	23/21869	0.496243	0.496243	0.999994	AtTAT1	1
GO:0046470	GO:0046470	phosphatidylcholine metabolic process	1/642	23/21869	0.496243	0.496243	0.999994	AtPMT1	1
GO:0061647	GO:0061647	histone H3-K9 modification	1/642	23/21869	0.496243	0.496243	0.999994	SRT1	1
GO:0045934	GO:0045934	negative regulation of nucleobase-containing compound metabolic process	8/642	260/21869	0.496608	0.496608	0.999994	AtMYB62/ATOFP7/TCL2/AITR2/ATOFP18/IAA14/AITR5/SRT1	8
GO:0050832	GO:0050832	defense response to fungus	8/642	260/21869	0.496608	0.496608	0.999994	FMO1/LTPG6/JAO/ATHCHIB/ATBFRUCT1/CYP82G1/ATPCA/NA	8
GO:0000902	GO:0000902	cell morphogenesis	14/642	464/21869	0.496652	0.496652	0.999994	ATGA20OX4/ZFP6/AtCER6/SAUR10/NA/ATMYB5/AtPMT1/ATPCA/ATBET12/ATEXP2/RIC4/ANX2/ARAC2/COBL9	14
GO:0009694	GO:0009694	jasmonic acid metabolic process	2/642	57/21869	0.501844	0.501844	0.999994	AOC1/CYP94B3	2
GO:0034754	GO:0034754	cellular hormone metabolic process	2/642	57/21869	0.501844	0.501844	0.999994	CKRC1/ATCKX5	2
GO:0048764	GO:0048764	trichoblast maturation	4/642	125/21869	0.501964	0.501964	0.999994	CML25/PIN6/ATMYB66/COBL9	4
GO:0048765	GO:0048765	root hair cell differentiation	4/642	125/21869	0.501964	0.501964	0.999994	CML25/PIN6/ATMYB66/COBL9	4
GO:0071369	GO:0071369	cellular response to ethylene stimulus	3/642	91/21869	0.502161	0.502161	0.999994	PIN6/ATHCHIB/SRT1	3
GO:0051239	GO:0051239	regulation of multicellular organismal process	14/642	467/21869	0.506421	0.506421	0.999994	CML23/PIN6/TCL2/TCP10/PMEI5/GLV4/CYP82G1/TRP/AtDSEL/TSF/NA/ATSWC6/NA/ATMYB96	14
GO:0009909	GO:0009909	regulation of flower development	5/642	160/21869	0.50723	0.50723	0.999994	CML23/TSF/NA/ATSWC6/NA	5
GO:0048469	GO:0048469	cell maturation	4/642	126/21869	0.508209	0.508209	0.999994	CML25/PIN6/ATMYB66/COBL9	4
GO:0002221	GO:0002221	pattern recognition receptor signaling pathway	1/642	24/21869	0.511047	0.511047	0.999994	ATPCA	1
GO:0006094	GO:0006094	gluconeogenesis	1/642	24/21869	0.511047	0.511047	0.999994	AtFBA4	1
GO:0006863	GO:0006863	purine nucleobase transport	1/642	24/21869	0.511047	0.511047	0.999994	ATPUP9	1
GO:0009269	GO:0009269	response to desiccation	1/642	24/21869	0.511047	0.511047	0.999994	AOC1	1
GO:0010039	GO:0010039	response to iron ion	1/642	24/21869	0.511047	0.511047	0.999994	AtVTL2	1
GO:0010187	GO:0010187	negative regulation of seed germination	1/642	24/21869	0.511047	0.511047	0.999994	AtDSEL	1
GO:0015749	GO:0015749	monosaccharide transmembrane transport	1/642	24/21869	0.511047	0.511047	0.999994	STP8	1
GO:0045727	GO:0045727	positive regulation of translation	1/642	24/21869	0.511047	0.511047	0.999994	NA	1
GO:1902532	GO:1902532	negative regulation of intracellular signal transduction	1/642	24/21869	0.511047	0.511047	0.999994	PIN6	1
GO:2000034	GO:2000034	regulation of seed maturation	1/642	24/21869	0.511047	0.511047	0.999994	ATMYB96	1
GO:0006997	GO:0006997	nucleus organization	2/642	58/21869	0.511118	0.511118	0.999994	EDA34/EDA41	2
GO:0009932	GO:0009932	cell tip growth	6/642	195/21869	0.511461	0.511461	0.999994	NA/AtPMT1/ATBET12/RIC4/ANX2/COBL9	6
GO:0009631	GO:0009631	cold acclimation	2/642	59/21869	0.520278	0.520278	0.999994	AtCOR15A/TCF1	2
GO:0009668	GO:0009668	plastid membrane organization	2/642	59/21869	0.520278	0.520278	0.999994	ALB3/AtCOR15A	2
GO:1901264	GO:1901264	carbohydrate derivative transport	2/642	59/21869	0.520278	0.520278	0.999994	ATENT7/PM-ANT	2
GO:0009308	GO:0009308	amine metabolic process	4/642	128/21869	0.520591	0.520591	0.999994	CYCLASE3/NA/AtPMT1/ATCKX5	4
GO:0009688	GO:0009688	abscisic acid biosynthetic process	1/642	25/21869	0.525417	0.525417	0.999994	ATMYB96	1
GO:0015850	GO:0015850	organic hydroxy compound transport	1/642	25/21869	0.525417	0.525417	0.999994	NA	1
GO:0032543	GO:0032543	mitochondrial translation	1/642	25/21869	0.525417	0.525417	0.999994	NA	1
GO:0043289	GO:0043289	apocarotenoid biosynthetic process	1/642	25/21869	0.525417	0.525417	0.999994	ATMYB96	1
GO:0048449	GO:0048449	floral organ formation	1/642	25/21869	0.525417	0.525417	0.999994	ATK1	1
GO:0051762	GO:0051762	sesquiterpene biosynthetic process	1/642	25/21869	0.525417	0.525417	0.999994	NA	1
GO:1902645	GO:1902645	tertiary alcohol biosynthetic process	1/642	25/21869	0.525417	0.525417	0.999994	ATMYB96	1
GO:0048468	GO:0048468	cell development	11/642	370/21869	0.525957	0.525957	0.999994	CML25/ZFP6/PIN6/NA/ATMYB5/AtPMT1/ATBET12/ATMYB66/RIC4/ANX2/COBL9	11
GO:0006575	GO:0006575	cellular modified amino acid metabolic process	4/642	129/21869	0.526727	0.526727	0.999994	ATGSTU15/ATGSTU16/ATGSTF11/GGT2	4
GO:0009856	GO:0009856	pollination	10/642	336/21869	0.527387	0.527387	0.999994	CBSX4/PCP-Bgamma/AtLEA4-2/NA/AtPMT1/ATBET12/RIC4/ANX2/SPH8/MDIS1	10
GO:0044706	GO:0044706	multi-multicellular organism process	10/642	336/21869	0.527387	0.527387	0.999994	CBSX4/PCP-Bgamma/AtLEA4-2/NA/AtPMT1/ATBET12/RIC4/ANX2/SPH8/MDIS1	10
GO:0046434	GO:0046434	organophosphate catabolic process	2/642	60/21869	0.529322	0.529322	0.999994	APY3/5PTASE11	2
GO:0055074	GO:0055074	calcium ion homeostasis	2/642	60/21869	0.529322	0.529322	0.999994	CMT1/NA	2
GO:0055088	GO:0055088	lipid homeostasis	2/642	60/21869	0.529322	0.529322	0.999994	CYP702A8/NA	2
GO:0009063	GO:0009063	cellular amino acid catabolic process	3/642	95/21869	0.531105	0.531105	0.999994	CYCLASE3/GAD3/GAD4	3
GO:0098771	GO:0098771	inorganic ion homeostasis	8/642	269/21869	0.535224	0.535224	0.999994	AtMYB62/AtVTL2/ATCHX8/ATNHX4/CMT1/ATCHX17/ELS1/NA	8
GO:0048588	GO:0048588	developmental cell growth	7/642	235/21869	0.537851	0.537851	0.999994	CML25/PIN6/NA/AtPMT1/ATBET12/RIC4/ANX2	7
GO:0010638	GO:0010638	positive regulation of organelle organization	2/642	61/21869	0.53825	0.53825	0.999994	ORTH5/ORTH1	2
GO:0045491	GO:0045491	xylan metabolic process	2/642	61/21869	0.53825	0.53825	0.999994	TBL15/NA	2
GO:0006012	GO:0006012	galactose metabolic process	1/642	26/21869	0.539365	0.539365	0.999994	AtGolS3	1
GO:0006595	GO:0006595	polyamine metabolic process	1/642	26/21869	0.539365	0.539365	0.999994	NA	1
GO:0006636	GO:0006636	unsaturated fatty acid biosynthetic process	1/642	26/21869	0.539365	0.539365	0.999994	AtFAD7	1
GO:0006857	GO:0006857	oligopeptide transport	1/642	26/21869	0.539365	0.539365	0.999994	GGT2	1
GO:0010496	GO:0010496	intercellular transport	1/642	26/21869	0.539365	0.539365	0.999994	GL22	1
GO:0015833	GO:0015833	peptide transport	1/642	26/21869	0.539365	0.539365	0.999994	GGT2	1
GO:0034250	GO:0034250	positive regulation of cellular amide metabolic process	1/642	26/21869	0.539365	0.539365	0.999994	NA	1
GO:0045839	GO:0045839	negative regulation of mitotic nuclear division	1/642	26/21869	0.539365	0.539365	0.999994	NA	1
GO:0046174	GO:0046174	polyol catabolic process	1/642	26/21869	0.539365	0.539365	0.999994	5PTASE11	1
GO:0051761	GO:0051761	sesquiterpene metabolic process	1/642	26/21869	0.539365	0.539365	0.999994	NA	1
GO:0032259	GO:0032259	methylation	8/642	271/21869	0.543656	0.543656	0.999994	IGMT3/NA/NA/NA/ORTH1/NA/VIN3/NA	8
GO:0009896	GO:0009896	positive regulation of catabolic process	4/642	132/21869	0.544901	0.544901	0.999994	NA/RFA7/NA/RFA6	4
GO:0030865	GO:0030865	cortical cytoskeleton organization	2/642	62/21869	0.54706	0.54706	0.999994	SP1L5/ARAC2	2
GO:0031365	GO:0031365	N-terminal protein amino acid modification	2/642	62/21869	0.54706	0.54706	0.999994	MAP1B/NA	2
GO:0034728	GO:0034728	nucleosome organization	2/642	62/21869	0.54706	0.54706	0.999994	NA/ATSWC6	2
GO:0055072	GO:0055072	iron ion homeostasis	2/642	62/21869	0.54706	0.54706	0.999994	AtVTL2/ELS1	2
GO:0072503	GO:0072503	cellular divalent inorganic cation homeostasis	2/642	62/21869	0.54706	0.54706	0.999994	CMT1/NA	2
GO:0016054	GO:0016054	organic acid catabolic process	5/642	168/21869	0.55058	0.55058	0.999994	CYCLASE3/GAD3/GAD4/UGT71B6/AtTAT1	5
GO:0006829	GO:0006829	zinc ion transport	1/642	27/21869	0.552904	0.552904	0.999994	ZIP7	1
GO:0007163	GO:0007163	establishment or maintenance of cell polarity	1/642	27/21869	0.552904	0.552904	0.999994	ARAC2	1
GO:0010268	GO:0010268	brassinosteroid homeostasis	1/642	27/21869	0.552904	0.552904	0.999994	CYP702A8	1
GO:0015851	GO:0015851	nucleobase transport	1/642	27/21869	0.552904	0.552904	0.999994	ATPUP9	1
GO:0019319	GO:0019319	hexose biosynthetic process	1/642	27/21869	0.552904	0.552904	0.999994	AtFBA4	1
GO:0033559	GO:0033559	unsaturated fatty acid metabolic process	1/642	27/21869	0.552904	0.552904	0.999994	AtFAD7	1
GO:0046856	GO:0046856	phosphatidylinositol dephosphorylation	1/642	27/21869	0.552904	0.552904	0.999994	5PTASE11	1
GO:0080050	GO:0080050	regulation of seed development	1/642	27/21869	0.552904	0.552904	0.999994	ATMYB96	1
GO:1902074	GO:1902074	response to salt	1/642	27/21869	0.552904	0.552904	0.999994	GAL1	1
GO:0031507	GO:0031507	heterochromatin assembly	2/642	63/21869	0.555752	0.555752	0.999994	ORTH5/ORTH1	2
GO:0009860	GO:0009860	pollen tube growth	5/642	169/21869	0.555869	0.555869	0.999994	NA/AtPMT1/ATBET12/RIC4/ANX2	5
GO:0033865	GO:0033865	nucleoside bisphosphate metabolic process	2/642	64/21869	0.564325	0.564325	0.999994	FAR4/CER4	2
GO:0033875	GO:0033875	ribonucleoside bisphosphate metabolic process	2/642	64/21869	0.564325	0.564325	0.999994	FAR4/CER4	2
GO:0034032	GO:0034032	purine nucleoside bisphosphate metabolic process	2/642	64/21869	0.564325	0.564325	0.999994	FAR4/CER4	2
GO:0006820	GO:0006820	anion transport	7/642	241/21869	0.564627	0.564627	0.999994	NPF5.11/NA/GGT2/AST68/NA/PM-ANT/CEP5	7
GO:0010941	GO:0010941	regulation of cell death	3/642	100/21869	0.565917	0.565917	0.999994	NA/UND/ANAC104	3
GO:0009833	GO:0009833	plant-type primary cell wall biogenesis	1/642	28/21869	0.566045	0.566045	0.999994	ATCSLG2	1
GO:0009943	GO:0009943	adaxial/abaxial axis specification	1/642	28/21869	0.566045	0.566045	0.999994	KAN	1
GO:0030641	GO:0030641	regulation of cellular pH	1/642	28/21869	0.566045	0.566045	0.999994	ATNHX4	1
GO:0031167	GO:0031167	rRNA methylation	1/642	28/21869	0.566045	0.566045	0.999994	NA	1
GO:0034219	GO:0034219	carbohydrate transmembrane transport	1/642	28/21869	0.566045	0.566045	0.999994	STP8	1
GO:0042168	GO:0042168	heme metabolic process	1/642	28/21869	0.566045	0.566045	0.999994	GSA1	1
GO:0051453	GO:0051453	regulation of intracellular pH	1/642	28/21869	0.566045	0.566045	0.999994	ATNHX4	1
GO:0051701	GO:0051701	biological process involved in interaction with host	1/642	28/21869	0.566045	0.566045	0.999994	NA	1
GO:0055081	GO:0055081	anion homeostasis	1/642	28/21869	0.566045	0.566045	0.999994	AtMYB62	1
GO:0098661	GO:0098661	inorganic anion transmembrane transport	1/642	28/21869	0.566045	0.566045	0.999994	AST68	1
GO:0045017	GO:0045017	glycerolipid biosynthetic process	4/642	136/21869	0.568558	0.568558	0.999994	NA/NA/AtPMT1/NA	4
GO:0006357	GO:0006357	regulation of transcription by RNA polymerase II	14/642	487/21869	0.570142	0.570142	0.999994	NA/bHLH094/KNAT6/CYCT1;1/NA/AGL23/ATK1/NA/NF-YB5/NA/AGL11/AGL19/BLH2/SRT1	14
GO:0048831	GO:0048831	regulation of shoot system development	5/642	172/21869	0.571551	0.571551	0.999994	CML23/TSF/NA/ATSWC6/NA	5
GO:0009827	GO:0009827	plant-type cell wall modification	2/642	65/21869	0.572778	0.572778	0.999994	ADPG2/ATEXP2	2
GO:0009611	GO:0009611	response to wounding	7/642	243/21869	0.573395	0.573395	0.999994	IGMT3/ATHCHIB/ATBFRUCT1/FAR4/CYP94B3/ATBCB/ATVSP2	7
GO:0003008	GO:0003008	system process	1/642	29/21869	0.578801	0.578801	0.999994	NA	1
GO:0009593	GO:0009593	detection of chemical stimulus	1/642	29/21869	0.578801	0.578801	0.999994	PCO1	1
GO:0010104	GO:0010104	regulation of ethylene-activated signaling pathway	1/642	29/21869	0.578801	0.578801	0.999994	PIN6	1
GO:0052542	GO:0052542	defense response by callose deposition	1/642	29/21869	0.578801	0.578801	0.999994	AtMYB51	1
GO:0070297	GO:0070297	regulation of phosphorelay signal transduction system	1/642	29/21869	0.578801	0.578801	0.999994	PIN6	1
GO:1901336	GO:1901336	lactone biosynthetic process	1/642	29/21869	0.578801	0.578801	0.999994	ATCCD8	1
GO:0014070	GO:0014070	response to organic cyclic compound	9/642	315/21869	0.579988	0.579988	0.999994	FMOGS-OX7/MLP328/SAUR10/CDG1/CRK4/IBL1/ATWRKY30/NHL25/CEP5	9
GO:0006633	GO:0006633	fatty acid biosynthetic process	4/642	138/21869	0.580128	0.580128	0.999994	AtCER6/AtFAD7/KCS16/NA	4
GO:0009749	GO:0009749	response to glucose	2/642	66/21869	0.581112	0.581112	0.999994	GASA6/AGR	2
GO:0010075	GO:0010075	regulation of meristem growth	2/642	66/21869	0.581112	0.581112	0.999994	GLV4/BIB	2
GO:0010114	GO:0010114	response to red light	2/642	66/21869	0.581112	0.581112	0.999994	ATGA3OX1/SAUR10	2
GO:0070828	GO:0070828	heterochromatin organization	2/642	66/21869	0.581112	0.581112	0.999994	ORTH5/ORTH1	2
GO:0040029	GO:0040029	regulation of gene expression, epigenetic	3/642	103/21869	0.586028	0.586028	0.999994	ORTH5/ORTH1/VIN3	3
GO:0044282	GO:0044282	small molecule catabolic process	7/642	246/21869	0.586389	0.586389	0.999994	NA/CYCLASE3/5PTASE11/GAD3/GAD4/UGT71B6/AtTAT1	7
GO:0006873	GO:0006873	cellular ion homeostasis	5/642	175/21869	0.586941	0.586941	0.999994	SLAH4/AtVTL2/ATNHX4/CMT1/NA	5
GO:0009751	GO:0009751	response to salicylic acid	5/642	175/21869	0.586941	0.586941	0.999994	FMOGS-OX7/CRK4/ATWRKY30/NHL25/CEP5	5
GO:1990542	GO:1990542	mitochondrial transmembrane transport	2/642	67/21869	0.589325	0.589325	0.999994	NA/PM-ANT	2
GO:0009620	GO:0009620	response to fungus	10/642	353/21869	0.590336	0.590336	0.999994	FMO1/NA/LTPG6/JAO/ATHCHIB/ATBFRUCT1/CYP82G1/ATPCA/MO1/NA	10
GO:0002758	GO:0002758	innate immune response-activating signal transduction	1/642	30/21869	0.591183	0.591183	0.999994	FMO1	1
GO:0006833	GO:0006833	water transport	1/642	30/21869	0.591183	0.591183	0.999994	PIP2;6	1
GO:0010192	GO:0010192	mucilage biosynthetic process	1/642	30/21869	0.591183	0.591183	0.999994	ATMYB5	1
GO:0031060	GO:0031060	regulation of histone methylation	1/642	30/21869	0.591183	0.591183	0.999994	VIN3	1
GO:0042044	GO:0042044	fluid transport	1/642	30/21869	0.591183	0.591183	0.999994	PIP2;6	1
GO:0046839	GO:0046839	phospholipid dephosphorylation	1/642	30/21869	0.591183	0.591183	0.999994	5PTASE11	1
GO:0048508	GO:0048508	embryonic meristem development	1/642	30/21869	0.591183	0.591183	0.999994	ATHB-8	1
GO:0050821	GO:0050821	protein stabilization	1/642	30/21869	0.591183	0.591183	0.999994	AtCOR15A	1
GO:0016311	GO:0016311	dephosphorylation	6/642	212/21869	0.593263	0.593263	0.999994	5PTASE11/ATPAP11/AtPFA-DSP2/ATPAP22/ATVSP1/NA	6
GO:0010305	GO:0010305	leaf vascular tissue pattern formation	1/642	31/21869	0.603201	0.603201	0.999994	DOT1	1
GO:0042744	GO:0042744	hydrogen peroxide catabolic process	1/642	31/21869	0.603201	0.603201	0.999994	NA	1
GO:0045292	GO:0045292	mRNA cis splicing, via spliceosome	1/642	31/21869	0.603201	0.603201	0.999994	NA	1
GO:0051784	GO:0051784	negative regulation of nuclear division	1/642	31/21869	0.603201	0.603201	0.999994	NA	1
GO:0098739	GO:0098739	import across plasma membrane	1/642	31/21869	0.603201	0.603201	0.999994	ATNHX4	1
GO:0006816	GO:0006816	calcium ion transport	2/642	69/21869	0.60539	0.60539	0.999994	CMT1/NA	2
GO:0090627	GO:0090627	plant epidermal cell differentiation	5/642	179/21869	0.606983	0.606983	0.999994	CML25/PIN6/GL2/ATMYB66/COBL9	5
GO:0051130	GO:0051130	positive regulation of cellular component organization	2/642	70/21869	0.613242	0.613242	0.999994	ORTH5/ORTH1	2
GO:0002757	GO:0002757	immune response-activating signal transduction	1/642	32/21869	0.614866	0.614866	0.999994	FMO1	1
GO:0007264	GO:0007264	small GTPase mediated signal transduction	1/642	32/21869	0.614866	0.614866	0.999994	ARAC2	1
GO:0009084	GO:0009084	glutamine family amino acid biosynthetic process	1/642	32/21869	0.614866	0.614866	0.999994	GLN1;4	1
GO:0009682	GO:0009682	induced systemic resistance	1/642	32/21869	0.614866	0.614866	0.999994	AtMYB51	1
GO:0009695	GO:0009695	jasmonic acid biosynthetic process	1/642	32/21869	0.614866	0.614866	0.999994	AOC1	1
GO:0010200	GO:0010200	response to chitin	1/642	32/21869	0.614866	0.614866	0.999994	NA	1
GO:0060627	GO:0060627	regulation of vesicle-mediated transport	1/642	32/21869	0.614866	0.614866	0.999994	RIC4	1
GO:0065001	GO:0065001	specification of axis polarity	1/642	32/21869	0.614866	0.614866	0.999994	KAN	1
GO:0055080	GO:0055080	cation homeostasis	7/642	253/21869	0.615923	0.615923	0.999994	AtVTL2/ATCHX8/ATNHX4/CMT1/ATCHX17/ELS1/NA	7
GO:0015711	GO:0015711	organic anion transport	3/642	108/21869	0.618195	0.618195	0.999994	NA/GGT2/PM-ANT	3
GO:0005984	GO:0005984	disaccharide metabolic process	2/642	71/21869	0.620975	0.620975	0.999994	ATTPS2/TPPI	2
GO:0009746	GO:0009746	response to hexose	2/642	71/21869	0.620975	0.620975	0.999994	GASA6/AGR	2
GO:0009875	GO:0009875	pollen-pistil interaction	2/642	71/21869	0.620975	0.620975	0.999994	PCP-Bgamma/SPH8	2
GO:0042255	GO:0042255	ribosome assembly	2/642	71/21869	0.620975	0.620975	0.999994	NA/NA	2
GO:0048580	GO:0048580	regulation of post-embryonic development	10/642	362/21869	0.622063	0.622063	0.999994	CML23/PIN6/PMEI5/GLV4/AtDSEL/TSF/NA/ATSWC6/NA/ATMYB96	10
GO:0002682	GO:0002682	regulation of immune system process	6/642	219/21869	0.624775	0.624775	0.999994	FMO1/AtPUB12/JAO/ATPCA/AGF2/ATGPX7	6
GO:0050776	GO:0050776	regulation of immune response	6/642	219/21869	0.624775	0.624775	0.999994	FMO1/AtPUB12/JAO/ATPCA/AGF2/ATGPX7	6
GO:0006098	GO:0006098	pentose-phosphate shunt	1/642	33/21869	0.626189	0.626189	0.999994	AtFBA4	1
GO:0010014	GO:0010014	meristem initiation	1/642	33/21869	0.626189	0.626189	0.999994	ATHB-8	1
GO:0010193	GO:0010193	response to ozone	1/642	33/21869	0.626189	0.626189	0.999994	ATWRKY30	1
GO:0032786	GO:0032786	positive regulation of DNA-templated transcription, elongation	1/642	33/21869	0.626189	0.626189	0.999994	CYCT1;1	1
GO:0042762	GO:0042762	regulation of sulfur metabolic process	1/642	33/21869	0.626189	0.626189	0.999994	SUFE2	1
GO:0043647	GO:0043647	inositol phosphate metabolic process	1/642	33/21869	0.626189	0.626189	0.999994	5PTASE11	1
GO:0046189	GO:0046189	phenol-containing compound biosynthetic process	1/642	33/21869	0.626189	0.626189	0.999994	AtDIR6	1
GO:0098657	GO:0098657	import into cell	1/642	33/21869	0.626189	0.626189	0.999994	ATNHX4	1
GO:0033043	GO:0033043	regulation of organelle organization	5/642	183/21869	0.626457	0.626457	0.999994	NA/ORTH5/RIC4/ORTH1/ARAC2	5
GO:0010090	GO:0010090	trichome morphogenesis	2/642	72/21869	0.628587	0.628587	0.999994	ZFP6/ATMYB5	2
GO:0009968	GO:0009968	negative regulation of signal transduction	3/642	110/21869	0.630578	0.630578	0.999994	ZFP7/ZFP6/PIN6	3
GO:0015698	GO:0015698	inorganic anion transport	3/642	110/21869	0.630578	0.630578	0.999994	NPF5.11/AST68/CEP5	3
GO:0098660	GO:0098660	inorganic ion transmembrane transport	7/642	257/21869	0.632278	0.632278	0.999994	ZIP7/ATNHX4/CMT1/ATKUP9/AST68/NA/ATKCO2	7
GO:0048584	GO:0048584	positive regulation of response to stimulus	7/642	258/21869	0.636304	0.636304	0.999994	BEE1/FMO1/CAR2/BGL1/CDG1/ATGPX7/ATMYB96	7
GO:0006568	GO:0006568	tryptophan metabolic process	1/642	34/21869	0.637179	0.637179	0.999994	CYCLASE3	1
GO:0006586	GO:0006586	indolalkylamine metabolic process	1/642	34/21869	0.637179	0.637179	0.999994	CYCLASE3	1
GO:0048638	GO:0048638	regulation of developmental growth	5/642	186/21869	0.640674	0.640674	0.999994	SAUR10/GLV4/BIB/ATSWC6/CEP5	5
GO:0044242	GO:0044242	cellular lipid catabolic process	3/642	112/21869	0.64268	0.64268	0.999994	UGT71B6/AtDSEL/ATCCD8	3
GO:0008654	GO:0008654	phospholipid biosynthetic process	4/642	150/21869	0.645639	0.645639	0.999994	NA/GGPS2/AtPMT1/AtGGPS8	4
GO:0006740	GO:0006740	NADPH regeneration	1/642	35/21869	0.647847	0.647847	0.999994	AtFBA4	1
GO:0007088	GO:0007088	regulation of mitotic nuclear division	1/642	35/21869	0.647847	0.647847	0.999994	NA	1
GO:0016575	GO:0016575	histone deacetylation	1/642	35/21869	0.647847	0.647847	0.999994	SRT1	1
GO:0031348	GO:0031348	negative regulation of defense response	2/642	75/21869	0.65071	0.65071	0.999994	JAO/AGF2	2
GO:0034284	GO:0034284	response to monosaccharide	2/642	75/21869	0.65071	0.65071	0.999994	GASA6/AGR	2
GO:0048767	GO:0048767	root hair elongation	2/642	75/21869	0.65071	0.65071	0.999994	CML25/PIN6	2
GO:0120251	GO:0120251	hydrocarbon biosynthetic process	2/642	75/21869	0.65071	0.65071	0.999994	CYP82G1/NA	2
GO:0120254	GO:0120254	olefinic compound metabolic process	2/642	75/21869	0.65071	0.65071	0.999994	UGT71B6/ATMYB96	2
GO:0031327	GO:0031327	negative regulation of cellular biosynthetic process	9/642	335/21869	0.653063	0.653063	0.999994	AtMYB62/ATOFP7/TCL2/AITR2/ATOFP18/IAA14/BKI1/AITR5/SRT1	9
GO:0044036	GO:0044036	cell wall macromolecule metabolic process	5/642	189/21869	0.654552	0.654552	0.999994	TBL15/ATHCHIB/XTH2/ATXTH14/NA	5
GO:0046777	GO:0046777	protein autophosphorylation	5/642	189/21869	0.654552	0.654552	0.999994	LMK1/PIRL3/NA/ANX2/MDS1	5
GO:0009132	GO:0009132	nucleoside diphosphate metabolic process	2/642	76/21869	0.657847	0.657847	0.999994	APY3/AtFBA4	2
GO:0009742	GO:0009742	brassinosteroid mediated signaling pathway	2/642	76/21869	0.657847	0.657847	0.999994	CDG1/IBL1	2
GO:0009813	GO:0009813	flavonoid biosynthetic process	2/642	76/21869	0.657847	0.657847	0.999994	UGT73C6/BEN1	2
GO:0042537	GO:0042537	benzene-containing compound metabolic process	2/642	76/21869	0.657847	0.657847	0.999994	CYCLASE3/AtDIR6	2
GO:0043401	GO:0043401	steroid hormone mediated signaling pathway	2/642	76/21869	0.657847	0.657847	0.999994	CDG1/IBL1	2
GO:0048545	GO:0048545	response to steroid hormone	2/642	76/21869	0.657847	0.657847	0.999994	CDG1/IBL1	2
GO:0071383	GO:0071383	cellular response to steroid hormone stimulus	2/642	76/21869	0.657847	0.657847	0.999994	CDG1/IBL1	2
GO:0006995	GO:0006995	cellular response to nitrogen starvation	1/642	36/21869	0.658201	0.658201	0.999994	CEP5	1
GO:0016108	GO:0016108	tetraterpenoid metabolic process	1/642	36/21869	0.658201	0.658201	0.999994	ATCCD8	1
GO:0016116	GO:0016116	carotenoid metabolic process	1/642	36/21869	0.658201	0.658201	0.999994	ATCCD8	1
GO:0016226	GO:0016226	iron-sulfur cluster assembly	1/642	36/21869	0.658201	0.658201	0.999994	SUFE2	1
GO:0031163	GO:0031163	metallo-sulfur cluster assembly	1/642	36/21869	0.658201	0.658201	0.999994	SUFE2	1
GO:0045926	GO:0045926	negative regulation of growth	1/642	36/21869	0.658201	0.658201	0.999994	CEP5	1
GO:1901334	GO:1901334	lactone metabolic process	1/642	36/21869	0.658201	0.658201	0.999994	ATCCD8	1
GO:0010383	GO:0010383	cell wall polysaccharide metabolic process	4/642	154/21869	0.665914	0.665914	0.999994	TBL15/XTH2/ATXTH14/NA	4
GO:0006476	GO:0006476	protein deacetylation	1/642	37/21869	0.668252	0.668252	0.999994	SRT1	1
GO:0009828	GO:0009828	plant-type cell wall loosening	1/642	37/21869	0.668252	0.668252	0.999994	ATEXP2	1
GO:0010082	GO:0010082	regulation of root meristem growth	1/642	37/21869	0.668252	0.668252	0.999994	GLV4	1
GO:0030833	GO:0030833	regulation of actin filament polymerization	1/642	37/21869	0.668252	0.668252	0.999994	RIC4	1
GO:0032875	GO:0032875	regulation of DNA endoreduplication	1/642	37/21869	0.668252	0.668252	0.999994	NA	1
GO:0051205	GO:0051205	protein insertion into membrane	1/642	37/21869	0.668252	0.668252	0.999994	ALB3	1
GO:2000026	GO:2000026	regulation of multicellular organismal development	10/642	376/21869	0.668791	0.668791	0.999994	CML23/PIN6/PMEI5/GLV4/AtDSEL/TSF/NA/ATSWC6/NA/ATMYB96	10
GO:0009890	GO:0009890	negative regulation of biosynthetic process	9/642	341/21869	0.673518	0.673518	0.999994	AtMYB62/ATOFP7/TCL2/AITR2/ATOFP18/IAA14/BKI1/AITR5/SRT1	9
GO:0035304	GO:0035304	regulation of protein dephosphorylation	1/642	38/21869	0.678008	0.678008	0.999994	NA	1
GO:0006812	GO:0006812	cation transport	10/642	379/21869	0.678355	0.678355	0.999994	ZIP7/AtCIPK16/ATCHX8/ATNHX4/CMT1/ATKUP9/ATCHX17/ATBCB/NA/ATKCO2	10
GO:0009072	GO:0009072	aromatic amino acid family metabolic process	2/642	79/21869	0.67856	0.67856	0.999994	CYCLASE3/AtTAT1	2
GO:0071367	GO:0071367	cellular response to brassinosteroid stimulus	2/642	79/21869	0.67856	0.67856	0.999994	CDG1/IBL1	2
GO:0005976	GO:0005976	polysaccharide metabolic process	12/642	452/21869	0.679169	0.679169	0.999994	TBL15/ADPG2/NA/NA/NA/XTH2/ATCSLG2/ATXTH14/NA/BLH2/NA/NA	12
GO:0098662	GO:0098662	inorganic cation transmembrane transport	6/642	232/21869	0.679398	0.679398	0.999994	ZIP7/ATNHX4/CMT1/ATKUP9/NA/ATKCO2	6
GO:0010256	GO:0010256	endomembrane system organization	3/642	119/21869	0.682813	0.682813	0.999994	NA/RTNLB13/NA	3
GO:0051093	GO:0051093	negative regulation of developmental process	4/642	158/21869	0.685383	0.685383	0.999994	PIN6/GL2/AtDSEL/CEP5	4
GO:0006368	GO:0006368	transcription elongation from RNA polymerase II promoter	1/642	39/21869	0.687477	0.687477	0.999994	NA	1
GO:0030004	GO:0030004	cellular monovalent inorganic cation homeostasis	1/642	39/21869	0.687477	0.687477	0.999994	ATNHX4	1
GO:0030041	GO:0030041	actin filament polymerization	1/642	39/21869	0.687477	0.687477	0.999994	RIC4	1
GO:0072583	GO:0072583	clathrin-dependent endocytosis	1/642	39/21869	0.687477	0.687477	0.999994	PICALM10c	1
GO:0046395	GO:0046395	carboxylic acid catabolic process	4/642	159/21869	0.690123	0.690123	0.999994	CYCLASE3/GAD3/GAD4/UGT71B6	4
GO:0031329	GO:0031329	regulation of cellular catabolic process	4/642	160/21869	0.694813	0.694813	0.999994	NA/RFA7/NA/RFA6	4
GO:0016049	GO:0016049	cell growth	13/642	494/21869	0.695113	0.695113	0.999994	CML25/ATGA20OX4/AtCER6/PIN6/SAUR10/NA/AtPMT1/ATPCA/ATBET12/ATEXP2/RIC4/ANX2/COBL9	13
GO:0000122	GO:0000122	negative regulation of transcription by RNA polymerase II	1/642	40/21869	0.696668	0.696668	0.999994	SRT1	1
GO:0000154	GO:0000154	rRNA modification	1/642	40/21869	0.696668	0.696668	0.999994	NA	1
GO:0009690	GO:0009690	cytokinin metabolic process	1/642	40/21869	0.696668	0.696668	0.999994	ATCKX5	1
GO:0009825	GO:0009825	multidimensional cell growth	1/642	40/21869	0.696668	0.696668	0.999994	ATEXP2	1
GO:0010078	GO:0010078	maintenance of root meristem identity	1/642	40/21869	0.696668	0.696668	0.999994	CKRC1	1
GO:0031647	GO:0031647	regulation of protein stability	1/642	40/21869	0.696668	0.696668	0.999994	AtCOR15A	1
GO:0043547	GO:0043547	positive regulation of GTPase activity	1/642	40/21869	0.696668	0.696668	0.999994	CAR2	1
GO:0045492	GO:0045492	xylan biosynthetic process	1/642	40/21869	0.696668	0.696668	0.999994	TBL15	1
GO:1900150	GO:1900150	regulation of defense response to fungus	1/642	40/21869	0.696668	0.696668	0.999994	JAO	1
GO:0072507	GO:0072507	divalent inorganic cation homeostasis	2/642	82/21869	0.698238	0.698238	0.999994	CMT1/NA	2
GO:0008219	GO:0008219	cell death	5/642	199/21869	0.698282	0.698282	0.999994	FMO1/NA/CRK4/UND/ANAC104	5
GO:0000904	GO:0000904	cell morphogenesis involved in differentiation	7/642	275/21869	0.700744	0.700744	0.999994	ZFP6/NA/ATMYB5/AtPMT1/ATBET12/RIC4/ANX2	7
GO:2000113	GO:2000113	negative regulation of cellular macromolecule biosynthetic process	8/642	313/21869	0.703152	0.703152	0.999994	AtMYB62/ATOFP7/TCL2/AITR2/ATOFP18/IAA14/AITR5/SRT1	8
GO:0009311	GO:0009311	oligosaccharide metabolic process	2/642	83/21869	0.704572	0.704572	0.999994	ATTPS2/TPPI	2
GO:0009627	GO:0009627	systemic acquired resistance	2/642	83/21869	0.704572	0.704572	0.999994	FMO1/AtBG2	2
GO:0035266	GO:0035266	meristem growth	2/642	83/21869	0.704572	0.704572	0.999994	GLV4/BIB	2
GO:0006623	GO:0006623	protein targeting to vacuole	1/642	41/21869	0.705589	0.705589	0.999994	ATCHX17	1
GO:0006879	GO:0006879	cellular iron ion homeostasis	1/642	41/21869	0.705589	0.705589	0.999994	AtVTL2	1
GO:0009911	GO:0009911	positive regulation of flower development	1/642	41/21869	0.705589	0.705589	0.999994	TSF	1
GO:0009955	GO:0009955	adaxial/abaxial pattern specification	1/642	41/21869	0.705589	0.705589	0.999994	KAN	1
GO:0051156	GO:0051156	glucose 6-phosphate metabolic process	1/642	41/21869	0.705589	0.705589	0.999994	AtFBA4	1
GO:0048585	GO:0048585	negative regulation of response to stimulus	6/642	239/21869	0.706584	0.706584	0.999994	ZFP7/ZFP6/PIN6/AtPUB12/JAO/AGF2	6
GO:0030003	GO:0030003	cellular cation homeostasis	4/642	163/21869	0.708576	0.708576	0.999994	AtVTL2/ATNHX4/CMT1/NA	4
GO:0010558	GO:0010558	negative regulation of macromolecule biosynthetic process	8/642	315/21869	0.709769	0.709769	0.999994	AtMYB62/ATOFP7/TCL2/AITR2/ATOFP18/IAA14/AITR5/SRT1	8
GO:0046488	GO:0046488	phosphatidylinositol metabolic process	2/642	84/21869	0.710795	0.710795	0.999994	5PTASE11/NA	2
GO:0000281	GO:0000281	mitotic cytokinesis	1/642	42/21869	0.714248	0.714248	0.999994	ATCSLG2	1
GO:0007030	GO:0007030	Golgi organization	1/642	42/21869	0.714248	0.714248	0.999994	NA	1
GO:0008064	GO:0008064	regulation of actin polymerization or depolymerization	1/642	42/21869	0.714248	0.714248	0.999994	RIC4	1
GO:0030832	GO:0030832	regulation of actin filament length	1/642	42/21869	0.714248	0.714248	0.999994	RIC4	1
GO:0043087	GO:0043087	regulation of GTPase activity	1/642	42/21869	0.714248	0.714248	0.999994	CAR2	1
GO:0051648	GO:0051648	vesicle localization	1/642	42/21869	0.714248	0.714248	0.999994	RIC4	1
GO:0051650	GO:0051650	establishment of vesicle localization	1/642	42/21869	0.714248	0.714248	0.999994	RIC4	1
GO:0110053	GO:0110053	regulation of actin filament organization	1/642	42/21869	0.714248	0.714248	0.999994	RIC4	1
GO:2000022	GO:2000022	regulation of jasmonic acid mediated signaling pathway	1/642	42/21869	0.714248	0.714248	0.999994	JAO	1
GO:0055082	GO:0055082	cellular chemical homeostasis	5/642	203/21869	0.714666	0.714666	0.999994	SLAH4/AtVTL2/ATNHX4/CMT1/NA	5
GO:0000041	GO:0000041	transition metal ion transport	2/642	85/21869	0.716908	0.716908	0.999994	ZIP7/CMT1	2
GO:0098655	GO:0098655	cation transmembrane transport	6/642	242/21869	0.717745	0.717745	0.999994	ZIP7/ATNHX4/CMT1/ATKUP9/NA/ATKCO2	6
GO:0009753	GO:0009753	response to jasmonic acid	5/642	204/21869	0.718662	0.718662	0.999994	FMOGS-OX7/5PTASE11/JAO/ATVSP2/ATVSP1	5
GO:0016042	GO:0016042	lipid catabolic process	3/642	126/21869	0.719492	0.719492	0.999994	UGT71B6/AtDSEL/ATCCD8	3
GO:0009309	GO:0009309	amine biosynthetic process	1/642	43/21869	0.722653	0.722653	0.999994	AtPMT1	1
GO:0010043	GO:0010043	response to zinc ion	1/642	43/21869	0.722653	0.722653	0.999994	MLP328	1
GO:0042401	GO:0042401	cellular biogenic amine biosynthetic process	1/642	43/21869	0.722653	0.722653	0.999994	AtPMT1	1
GO:0042274	GO:0042274	ribosomal small subunit biogenesis	2/642	86/21869	0.722912	0.722912	0.999994	NA/NA	2
GO:0051493	GO:0051493	regulation of cytoskeleton organization	2/642	86/21869	0.722912	0.722912	0.999994	RIC4/ARAC2	2
GO:0010038	GO:0010038	response to metal ion	5/642	207/21869	0.730411	0.730411	0.999994	AtVTL2/MLP328/ATVSP2/MDS1/MDS4	5
GO:0002218	GO:0002218	activation of innate immune response	1/642	44/21869	0.730811	0.730811	0.999994	FMO1	1
GO:0006986	GO:0006986	response to unfolded protein	1/642	44/21869	0.730811	0.730811	0.999994	AtLFG3	1
GO:0032271	GO:0032271	regulation of protein polymerization	1/642	44/21869	0.730811	0.730811	0.999994	RIC4	1
GO:0034620	GO:0034620	cellular response to unfolded protein	1/642	44/21869	0.730811	0.730811	0.999994	AtLFG3	1
GO:0035303	GO:0035303	regulation of dephosphorylation	1/642	44/21869	0.730811	0.730811	0.999994	NA	1
GO:0042886	GO:0042886	amide transport	1/642	44/21869	0.730811	0.730811	0.999994	GGT2	1
GO:1990748	GO:1990748	cellular detoxification	1/642	44/21869	0.730811	0.730811	0.999994	NA	1
GO:0070542	GO:0070542	response to fatty acid	5/642	208/21869	0.734247	0.734247	0.999994	FMOGS-OX7/5PTASE11/JAO/ATVSP2/ATVSP1	5
GO:0006006	GO:0006006	glucose metabolic process	1/642	45/21869	0.738729	0.738729	0.999994	AtFBA4	1
GO:0006898	GO:0006898	receptor-mediated endocytosis	1/642	45/21869	0.738729	0.738729	0.999994	PICALM10c	1
GO:0010109	GO:0010109	regulation of photosynthesis	1/642	45/21869	0.738729	0.738729	0.999994	AtBBX21	1
GO:0031056	GO:0031056	regulation of histone modification	1/642	45/21869	0.738729	0.738729	0.999994	VIN3	1
GO:0043562	GO:0043562	cellular response to nitrogen levels	1/642	45/21869	0.738729	0.738729	0.999994	CEP5	1
GO:0045454	GO:0045454	cell redox homeostasis	1/642	45/21869	0.738729	0.738729	0.999994	NA	1
GO:0048444	GO:0048444	floral organ morphogenesis	1/642	45/21869	0.738729	0.738729	0.999994	ATK1	1
GO:0097237	GO:0097237	cellular response to toxic substance	1/642	45/21869	0.738729	0.738729	0.999994	NA	1
GO:0043648	GO:0043648	dicarboxylic acid metabolic process	2/642	89/21869	0.740281	0.740281	0.999994	GAD3/GAD4	2
GO:0048284	GO:0048284	organelle fusion	2/642	89/21869	0.740281	0.740281	0.999994	EDA34/EDA41	2
GO:1901136	GO:1901136	carbohydrate derivative catabolic process	2/642	89/21869	0.740281	0.740281	0.999994	ESM1/BGLU19	2
GO:0071396	GO:0071396	cellular response to lipid	12/642	476/21869	0.744275	0.744275	0.999994	ATGA3OX1/ZFP7/CAR2/ZFP6/GASA6/JAO/CDG1/TRP/IBL1/LFY/ATMYB96/ATHB-5	12
GO:0002684	GO:0002684	positive regulation of immune system process	2/642	90/21869	0.74586	0.74586	0.999994	FMO1/ATGPX7	2
GO:0002833	GO:0002833	positive regulation of response to biotic stimulus	2/642	90/21869	0.74586	0.74586	0.999994	FMO1/ATGPX7	2
GO:0010029	GO:0010029	regulation of seed germination	2/642	90/21869	0.74586	0.74586	0.999994	PMEI5/AtDSEL	2
GO:0019318	GO:0019318	hexose metabolic process	2/642	90/21869	0.74586	0.74586	0.999994	AtGolS3/AtFBA4	2
GO:0045088	GO:0045088	regulation of innate immune response	2/642	90/21869	0.74586	0.74586	0.999994	FMO1/AGF2	2
GO:0050778	GO:0050778	positive regulation of immune response	2/642	90/21869	0.74586	0.74586	0.999994	FMO1/ATGPX7	2
GO:0002253	GO:0002253	activation of immune response	1/642	46/21869	0.746415	0.746415	0.999994	FMO1	1
GO:0006739	GO:0006739	NADP metabolic process	1/642	46/21869	0.746415	0.746415	0.999994	AtFBA4	1
GO:0015748	GO:0015748	organophosphate ester transport	1/642	46/21869	0.746415	0.746415	0.999994	PM-ANT	1
GO:0043622	GO:0043622	cortical microtubule organization	1/642	46/21869	0.746415	0.746415	0.999994	SP1L5	1
GO:0051651	GO:0051651	maintenance of location in cell	1/642	46/21869	0.746415	0.746415	0.999994	AtVTL2	1
GO:2000008	GO:2000008	regulation of protein localization to cell surface	1/642	46/21869	0.746415	0.746415	0.999994	NA	1
GO:2000030	GO:2000030	regulation of response to red or far red light	1/642	46/21869	0.746415	0.746415	0.999994	BEE1	1
GO:0006352	GO:0006352	DNA-templated transcription, initiation	2/642	91/21869	0.751337	0.751337	0.999994	AITR2/AITR5	2
GO:0051336	GO:0051336	regulation of hydrolase activity	2/642	91/21869	0.751337	0.751337	0.999994	CAR2/NA	2
GO:0009738	GO:0009738	abscisic acid-activated signaling pathway	5/642	213/21869	0.752834	0.752834	0.999994	ZFP7/CAR2/ZFP6/ATMYB96/ATHB-5	5
GO:0009853	GO:0009853	photorespiration	1/642	47/21869	0.753875	0.753875	0.999994	HPPR3	1
GO:0051225	GO:0051225	spindle assembly	1/642	47/21869	0.753875	0.753875	0.999994	NA	1
GO:0090329	GO:0090329	regulation of DNA-dependent DNA replication	1/642	47/21869	0.753875	0.753875	0.999994	NA	1
GO:0006888	GO:0006888	endoplasmic reticulum to Golgi vesicle-mediated transport	2/642	92/21869	0.756711	0.756711	0.999994	NA/ATBET12	2
GO:0019725	GO:0019725	cellular homeostasis	6/642	254/21869	0.759423	0.759423	0.999994	SLAH4/NA/AtVTL2/ATNHX4/CMT1/NA	6
GO:0006334	GO:0006334	nucleosome assembly	1/642	48/21869	0.761116	0.761116	0.999994	NA	1
GO:0044743	GO:0044743	protein transmembrane import into intracellular organelle	1/642	48/21869	0.761116	0.761116	0.999994	ALB3	1
GO:0051345	GO:0051345	positive regulation of hydrolase activity	1/642	48/21869	0.761116	0.761116	0.999994	CAR2	1
GO:0006875	GO:0006875	cellular metal ion homeostasis	3/642	135/21869	0.761701	0.761701	0.999994	AtVTL2/CMT1/NA	3
GO:0032103	GO:0032103	positive regulation of response to external stimulus	2/642	93/21869	0.761985	0.761985	0.999994	FMO1/ATGPX7	2
GO:1900140	GO:1900140	regulation of seedling development	2/642	93/21869	0.761985	0.761985	0.999994	PMEI5/AtDSEL	2
GO:0043161	GO:0043161	proteasome-mediated ubiquitin-dependent protein catabolic process	7/642	294/21869	0.763331	0.763331	0.999994	ASK19/NA/NA/RFA7/NA/RFA6/NA	7
GO:0010449	GO:0010449	root meristem growth	1/642	49/21869	0.768144	0.768144	0.999994	GLV4	1
GO:0034394	GO:0034394	protein localization to cell surface	1/642	49/21869	0.768144	0.768144	0.999994	NA	1
GO:0045930	GO:0045930	negative regulation of mitotic cell cycle	1/642	49/21869	0.768144	0.768144	0.999994	NA	1
GO:0051783	GO:0051783	regulation of nuclear division	1/642	49/21869	0.768144	0.768144	0.999994	NA	1
GO:0040008	GO:0040008	regulation of growth	6/642	257/21869	0.769104	0.769104	0.999994	SAUR10/GLV4/BIB/IBL1/ATSWC6/CEP5	6
GO:0010565	GO:0010565	regulation of cellular ketone metabolic process	2/642	95/21869	0.772236	0.772236	0.999994	AtMYB62/ATMYB96	2
GO:0006520	GO:0006520	cellular amino acid metabolic process	10/642	413/21869	0.774749	0.774749	0.999994	NA/CYCLASE3/CKRC1/GAD3/GAD4/NA/NA/GLN1;4/NA/AtTAT1	10
GO:0006414	GO:0006414	translational elongation	1/642	50/21869	0.774966	0.774966	0.999994	NA	1
GO:0009812	GO:0009812	flavonoid metabolic process	2/642	96/21869	0.777216	0.777216	0.999994	UGT73C6/BEN1	2
GO:0006305	GO:0006305	DNA alkylation	1/642	51/21869	0.781588	0.781588	0.999994	ORTH1	1
GO:0006306	GO:0006306	DNA methylation	1/642	51/21869	0.781588	0.781588	0.999994	ORTH1	1
GO:0010027	GO:0010027	thylakoid membrane organization	1/642	51/21869	0.781588	0.781588	0.999994	ALB3	1
GO:0010639	GO:0010639	negative regulation of organelle organization	1/642	51/21869	0.781588	0.781588	0.999994	NA	1
GO:0022406	GO:0022406	membrane docking	1/642	51/21869	0.781588	0.781588	0.999994	NA	1
GO:0140056	GO:0140056	organelle localization by membrane tethering	1/642	51/21869	0.781588	0.781588	0.999994	NA	1
GO:1902531	GO:1902531	regulation of intracellular signal transduction	1/642	51/21869	0.781588	0.781588	0.999994	PIN6	1
GO:1902903	GO:1902903	regulation of supramolecular fiber organization	1/642	51/21869	0.781588	0.781588	0.999994	RIC4	1
GO:0009894	GO:0009894	regulation of catabolic process	4/642	181/21869	0.781673	0.781673	0.999994	NA/RFA7/NA/RFA6	4
GO:0006338	GO:0006338	chromatin remodeling	2/642	97/21869	0.7821	0.7821	0.999994	NA/ATSWC6	2
GO:0044403	GO:0044403	biological process involved in symbiotic interaction	2/642	98/21869	0.78689	0.78689	0.999994	FMO1/NA	2
GO:0006644	GO:0006644	phospholipid metabolic process	5/642	223/21869	0.787066	0.787066	0.999994	5PTASE11/NA/GGPS2/AtPMT1/AtGGPS8	5
GO:0045036	GO:0045036	protein targeting to chloroplast	1/642	52/21869	0.788014	0.788014	0.999994	ALB3	1
GO:0072596	GO:0072596	establishment of protein localization to chloroplast	1/642	52/21869	0.788014	0.788014	0.999994	ALB3	1
GO:0006325	GO:0006325	chromatin organization	4/642	183/21869	0.788818	0.788818	0.999994	ORTH5/NA/ATSWC6/ORTH1	4
GO:0009798	GO:0009798	axis specification	1/642	53/21869	0.794252	0.794252	0.999994	KAN	1
GO:0031497	GO:0031497	chromatin assembly	1/642	53/21869	0.794252	0.794252	0.999994	NA	1
GO:0031349	GO:0031349	positive regulation of defense response	2/642	100/21869	0.796192	0.796192	0.999994	FMO1/ATGPX7	2
GO:0000079	GO:0000079	regulation of cyclin-dependent protein serine/threonine kinase activity	1/642	54/21869	0.800307	0.800307	0.999994	CYCP4	1
GO:0006096	GO:0006096	glycolytic process	1/642	54/21869	0.800307	0.800307	0.999994	AtFBA4	1
GO:0006757	GO:0006757	ATP generation from ADP	1/642	54/21869	0.800307	0.800307	0.999994	AtFBA4	1
GO:0010017	GO:0010017	red or far-red light signaling pathway	1/642	54/21869	0.800307	0.800307	0.999994	AtCOR15A	1
GO:0045089	GO:0045089	positive regulation of innate immune response	1/642	54/21869	0.800307	0.800307	0.999994	FMO1	1
GO:1904029	GO:1904029	regulation of cyclin-dependent protein kinase activity	1/642	54/21869	0.800307	0.800307	0.999994	CYCP4	1
GO:0055076	GO:0055076	transition metal ion homeostasis	2/642	102/21869	0.805134	0.805134	0.999994	AtVTL2/ELS1	2
GO:0080147	GO:0080147	root hair cell development	2/642	102/21869	0.805134	0.805134	0.999994	CML25/PIN6	2
GO:0006275	GO:0006275	regulation of DNA replication	1/642	55/21869	0.806184	0.806184	0.999994	NA	1
GO:0006900	GO:0006900	vesicle budding from membrane	1/642	55/21869	0.806184	0.806184	0.999994	PICALM10c	1
GO:0031122	GO:0031122	cytoplasmic microtubule organization	1/642	55/21869	0.806184	0.806184	0.999994	SP1L5	1
GO:0042023	GO:0042023	DNA endoreduplication	1/642	55/21869	0.806184	0.806184	0.999994	NA	1
GO:0042743	GO:0042743	hydrogen peroxide metabolic process	1/642	55/21869	0.806184	0.806184	0.999994	NA	1
GO:0046364	GO:0046364	monosaccharide biosynthetic process	1/642	55/21869	0.806184	0.806184	0.999994	AtFBA4	1
GO:0051129	GO:0051129	negative regulation of cellular component organization	1/642	55/21869	0.806184	0.806184	0.999994	NA	1
GO:0072598	GO:0072598	protein localization to chloroplast	1/642	55/21869	0.806184	0.806184	0.999994	ALB3	1
GO:0140053	GO:0140053	mitochondrial gene expression	1/642	55/21869	0.806184	0.806184	0.999994	NA	1
GO:2000241	GO:2000241	regulation of reproductive process	9/642	388/21869	0.807245	0.807245	0.999994	CML23/NA/CYP82G1/AGL11/TSF/NA/ATSWC6/NA/ATMYB96	9
GO:0007015	GO:0007015	actin filament organization	2/642	103/21869	0.809473	0.809473	0.999994	RIC4/ARAC2	2
GO:0090626	GO:0090626	plant epidermis morphogenesis	2/642	103/21869	0.809473	0.809473	0.999994	ZFP6/ATMYB5	2
GO:0006661	GO:0006661	phosphatidylinositol biosynthetic process	1/642	56/21869	0.811888	0.811888	0.999994	NA	1
GO:0008154	GO:0008154	actin polymerization or depolymerization	1/642	56/21869	0.811888	0.811888	0.999994	RIC4	1
GO:0009135	GO:0009135	purine nucleoside diphosphate metabolic process	1/642	56/21869	0.811888	0.811888	0.999994	AtFBA4	1
GO:0009179	GO:0009179	purine ribonucleoside diphosphate metabolic process	1/642	56/21869	0.811888	0.811888	0.999994	AtFBA4	1
GO:0046031	GO:0046031	ADP metabolic process	1/642	56/21869	0.811888	0.811888	0.999994	AtFBA4	1
GO:0061640	GO:0061640	cytoskeleton-dependent cytokinesis	1/642	56/21869	0.811888	0.811888	0.999994	ATCSLG2	1
GO:0071489	GO:0071489	cellular response to red or far red light	1/642	56/21869	0.811888	0.811888	0.999994	AtCOR15A	1
GO:0072665	GO:0072665	protein localization to vacuole	1/642	56/21869	0.811888	0.811888	0.999994	ATCHX17	1
GO:0072666	GO:0072666	establishment of protein localization to vacuole	1/642	56/21869	0.811888	0.811888	0.999994	ATCHX17	1
GO:0006066	GO:0006066	alcohol metabolic process	3/642	148/21869	0.813421	0.813421	0.999994	5PTASE11/UGT71B6/ATMYB96	3
GO:0009640	GO:0009640	photomorphogenesis	2/642	104/21869	0.813725	0.813725	0.999994	AtBBX21/BHLH161	2
GO:0022604	GO:0022604	regulation of cell morphogenesis	2/642	104/21869	0.813725	0.813725	0.999994	SAUR10/ARAC2	2
GO:0140694	GO:0140694	non-membrane-bounded organelle assembly	3/642	149/21869	0.816975	0.816975	0.999994	NA/NA/NA	3
GO:0015931	GO:0015931	nucleobase-containing compound transport	2/642	105/21869	0.817893	0.817893	0.999994	ATENT7/PM-ANT	2
GO:0046474	GO:0046474	glycerophospholipid biosynthetic process	2/642	106/21869	0.821976	0.821976	0.999994	NA/AtPMT1	2
GO:0042180	GO:0042180	cellular ketone metabolic process	3/642	151/21869	0.823911	0.823911	0.999994	CYCLASE3/AtMYB62/ATMYB96	3
GO:0006839	GO:0006839	mitochondrial transport	2/642	107/21869	0.825978	0.825978	0.999994	NA/PM-ANT	2
GO:0006650	GO:0006650	glycerophospholipid metabolic process	3/642	152/21869	0.827294	0.827294	0.999994	5PTASE11/NA/AtPMT1	3
GO:0010286	GO:0010286	heat acclimation	1/642	59/21869	0.828014	0.828014	0.999994	AtCOR15A	1
GO:0071900	GO:0071900	regulation of protein serine/threonine kinase activity	1/642	59/21869	0.828014	0.828014	0.999994	CYCP4	1
GO:0031401	GO:0031401	positive regulation of protein modification process	1/642	60/21869	0.833077	0.833077	0.999994	VIN3	1
GO:0043254	GO:0043254	regulation of protein-containing complex assembly	1/642	60/21869	0.833077	0.833077	0.999994	RIC4	1
GO:0002831	GO:0002831	regulation of response to biotic stimulus	4/642	197/21869	0.833715	0.833715	0.999994	FMO1/JAO/AGF2/ATGPX7	4
GO:0002239	GO:0002239	response to oomycetes	2/642	109/21869	0.833739	0.833739	0.999994	LecRK-III.2/ATBCB	2
GO:0071824	GO:0071824	protein-DNA complex subunit organization	2/642	109/21869	0.833739	0.833739	0.999994	NA/ATSWC6	2
GO:0006475	GO:0006475	internal protein amino acid acetylation	1/642	61/21869	0.837991	0.837991	0.999994	SRT1	1
GO:0009185	GO:0009185	ribonucleoside diphosphate metabolic process	1/642	61/21869	0.837991	0.837991	0.999994	AtFBA4	1
GO:0016573	GO:0016573	histone acetylation	1/642	61/21869	0.837991	0.837991	0.999994	SRT1	1
GO:0018393	GO:0018393	internal peptidyl-lysine acetylation	1/642	61/21869	0.837991	0.837991	0.999994	SRT1	1
GO:0018394	GO:0018394	peptidyl-lysine acetylation	1/642	61/21869	0.837991	0.837991	0.999994	SRT1	1
GO:0055065	GO:0055065	metal ion homeostasis	4/642	199/21869	0.839431	0.839431	0.999994	AtVTL2/CMT1/ELS1/NA	4
GO:0009651	GO:0009651	response to salt stress	11/642	483/21869	0.842713	0.842713	0.999994	5PTASE11/ATHB-17/AtCIPK16/AtCOR15A/ATNHX4/BGLU19/UGT71B6/FAR4/ANN6/ATVSP2/ATNIG1	11
GO:0006165	GO:0006165	nucleoside diphosphate phosphorylation	1/642	62/21869	0.84276	0.84276	0.999994	AtFBA4	1
GO:0006333	GO:0006333	chromatin assembly or disassembly	1/642	62/21869	0.84276	0.84276	0.999994	NA	1
GO:0051606	GO:0051606	detection of stimulus	1/642	62/21869	0.84276	0.84276	0.999994	PCO1	1
GO:0044272	GO:0044272	sulfur compound biosynthetic process	3/642	158/21869	0.846445	0.846445	0.999994	FMOGS-OX7/AtMYB51/FMO	3
GO:0000959	GO:0000959	mitochondrial RNA metabolic process	1/642	63/21869	0.847389	0.847389	0.999994	NA	1
GO:0009644	GO:0009644	response to high light intensity	1/642	63/21869	0.847389	0.847389	0.999994	AtCOR15A	1
GO:0046916	GO:0046916	cellular transition metal ion homeostasis	1/642	63/21869	0.847389	0.847389	0.999994	AtVTL2	1
GO:0120255	GO:0120255	olefinic compound biosynthetic process	1/642	63/21869	0.847389	0.847389	0.999994	ATMYB96	1
GO:0032101	GO:0032101	regulation of response to external stimulus	4/642	202/21869	0.847696	0.847696	0.999994	FMO1/JAO/AGF2/ATGPX7	4
GO:0007034	GO:0007034	vacuolar transport	2/642	113/21869	0.84833	0.84833	0.999994	ABCG19/ATCHX17	2
GO:0030036	GO:0030036	actin cytoskeleton organization	2/642	113/21869	0.84833	0.84833	0.999994	RIC4/ARAC2	2
GO:0048581	GO:0048581	negative regulation of post-embryonic development	2/642	113/21869	0.84833	0.84833	0.999994	PIN6/AtDSEL	2
GO:0071215	GO:0071215	cellular response to abscisic acid stimulus	5/642	246/21869	0.851737	0.851737	0.999994	ZFP7/CAR2/ZFP6/ATMYB96/ATHB-5	5
GO:0097306	GO:0097306	cellular response to alcohol	5/642	246/21869	0.851737	0.851737	0.999994	ZFP7/CAR2/ZFP6/ATMYB96/ATHB-5	5
GO:1901605	GO:1901605	alpha-amino acid metabolic process	5/642	246/21869	0.851737	0.851737	0.999994	CYCLASE3/GAD3/GAD4/GLN1;4/AtTAT1	5
GO:0001510	GO:0001510	RNA methylation	1/642	64/21869	0.851882	0.851882	0.999994	NA	1
GO:0015995	GO:0015995	chlorophyll biosynthetic process	1/642	64/21869	0.851882	0.851882	0.999994	GSA1	1
GO:1903827	GO:1903827	regulation of cellular protein localization	1/642	64/21869	0.851882	0.851882	0.999994	NA	1
GO:0032787	GO:0032787	monocarboxylic acid metabolic process	11/642	489/21869	0.853462	0.853462	0.999994	FMO1/AtCER6/CKRC1/AtFAD7/UGT71B6/AOC1/CYP94B3/KCS16/AtFBA4/NA/ATMYB96	11
GO:0007018	GO:0007018	microtubule-based movement	1/642	65/21869	0.856243	0.856243	0.999994	NA	1
GO:0009626	GO:0009626	plant-type hypersensitive response	1/642	65/21869	0.856243	0.856243	0.999994	FMO1	1
GO:0019751	GO:0019751	polyol metabolic process	1/642	65/21869	0.856243	0.856243	0.999994	5PTASE11	1
GO:0030244	GO:0030244	cellulose biosynthetic process	1/642	65/21869	0.856243	0.856243	0.999994	ATCSLG2	1
GO:0034504	GO:0034504	protein localization to nucleus	1/642	65/21869	0.856243	0.856243	0.999994	BIB	1
GO:2000243	GO:2000243	positive regulation of reproductive process	1/642	65/21869	0.856243	0.856243	0.999994	TSF	1
GO:0006479	GO:0006479	protein methylation	2/642	116/21869	0.858499	0.858499	0.999994	NA/VIN3	2
GO:0008213	GO:0008213	protein alkylation	2/642	116/21869	0.858499	0.858499	0.999994	NA/VIN3	2
GO:0006323	GO:0006323	DNA packaging	1/642	66/21869	0.860476	0.860476	0.999994	NA	1
GO:0007051	GO:0007051	spindle organization	1/642	66/21869	0.860476	0.860476	0.999994	NA	1
GO:0034050	GO:0034050	programmed cell death induced by symbiont	1/642	66/21869	0.860476	0.860476	0.999994	FMO1	1
GO:0046939	GO:0046939	nucleotide phosphorylation	1/642	66/21869	0.860476	0.860476	0.999994	AtFBA4	1
GO:0072329	GO:0072329	monocarboxylic acid catabolic process	1/642	66/21869	0.860476	0.860476	0.999994	UGT71B6	1
GO:0010498	GO:0010498	proteasomal protein catabolic process	7/642	333/21869	0.860898	0.860898	0.999994	ASK19/NA/NA/RFA7/NA/RFA6/NA	7
GO:0035967	GO:0035967	cellular response to topologically incorrect protein	1/642	67/21869	0.864584	0.864584	0.999994	AtLFG3	1
GO:0051258	GO:0051258	protein polymerization	1/642	67/21869	0.864584	0.864584	0.999994	RIC4	1
GO:0051702	GO:0051702	biological process involved in interaction with symbiont	1/642	67/21869	0.864584	0.864584	0.999994	FMO1	1
GO:0042742	GO:0042742	defense response to bacterium	9/642	416/21869	0.864643	0.864643	0.999994	AtMYB51/FMO1/CKRC1/AtPUB12/LecRK-III.2/CRK4/ATPCA/ATOSM34/ATSWC6	9
GO:0090351	GO:0090351	seedling development	4/642	209/21869	0.865592	0.865592	0.999994	AtSURF1b/PMEI5/ATMYB5/AtDSEL	4
GO:0009267	GO:0009267	cellular response to starvation	3/642	167/21869	0.871707	0.871707	0.999994	AtMYB62/CBSX4/CEP5	3
GO:0071407	GO:0071407	cellular response to organic cyclic compound	3/642	167/21869	0.871707	0.871707	0.999994	CDG1/IBL1/NHL25	3
GO:0009846	GO:0009846	pollen germination	1/642	69/21869	0.872442	0.872442	0.999994	NA	1
GO:0018958	GO:0018958	phenol-containing compound metabolic process	1/642	69/21869	0.872442	0.872442	0.999994	AtDIR6	1
GO:0044786	GO:0044786	cell cycle DNA replication	1/642	69/21869	0.872442	0.872442	0.999994	NA	1
GO:0032268	GO:0032268	regulation of cellular protein metabolic process	8/642	380/21869	0.872515	0.872515	0.999994	NA/RFA7/NA/RFA6/NA/VIN3/NA/CYCP4	8
GO:0006473	GO:0006473	protein acetylation	1/642	70/21869	0.876199	0.876199	0.999994	SRT1	1
GO:0009863	GO:0009863	salicylic acid mediated signaling pathway	1/642	70/21869	0.876199	0.876199	0.999994	NHL25	1
GO:0010948	GO:0010948	negative regulation of cell cycle process	1/642	70/21869	0.876199	0.876199	0.999994	NA	1
GO:0030243	GO:0030243	cellulose metabolic process	1/642	70/21869	0.876199	0.876199	0.999994	ATCSLG2	1
GO:0035966	GO:0035966	response to topologically incorrect protein	1/642	70/21869	0.876199	0.876199	0.999994	AtLFG3	1
GO:0097435	GO:0097435	supramolecular fiber organization	3/642	169/21869	0.876796	0.876796	0.999994	SP1L5/RIC4/ARAC2	3
GO:0030029	GO:0030029	actin filament-based process	2/642	122/21869	0.876989	0.876989	0.999994	RIC4/ARAC2	2
GO:0051172	GO:0051172	negative regulation of nitrogen compound metabolic process	8/642	384/21869	0.879444	0.879444	0.999994	AtMYB62/ATOFP7/TCL2/AITR2/ATOFP18/IAA14/AITR5/SRT1	8
GO:0043414	GO:0043414	macromolecule methylation	4/642	215/21869	0.879467	0.879467	0.999994	NA/ORTH1/NA/VIN3	4
GO:0006779	GO:0006779	porphyrin-containing compound biosynthetic process	1/642	71/21869	0.879845	0.879845	0.999994	GSA1	1
GO:0009744	GO:0009744	response to sucrose	1/642	72/21869	0.883384	0.883384	0.999994	GASA6	1
GO:0009933	GO:0009933	meristem structural organization	1/642	72/21869	0.883384	0.883384	0.999994	ATHB-8	1
GO:0044728	GO:0044728	DNA methylation or demethylation	1/642	73/21869	0.886818	0.886818	0.999994	ORTH1	1
GO:0072593	GO:0072593	reactive oxygen species metabolic process	2/642	126/21869	0.88805	0.88805	0.999994	NA/ATPCA	2
GO:0006612	GO:0006612	protein targeting to membrane	1/642	74/21869	0.890152	0.890152	0.999994	ALB3	1
GO:0033014	GO:0033014	tetrapyrrole biosynthetic process	1/642	74/21869	0.890152	0.890152	0.999994	GSA1	1
GO:0034285	GO:0034285	response to disaccharide	1/642	74/21869	0.890152	0.890152	0.999994	GASA6	1
GO:0034968	GO:0034968	histone lysine methylation	1/642	74/21869	0.890152	0.890152	0.999994	VIN3	1
GO:0042542	GO:0042542	response to hydrogen peroxide	1/642	74/21869	0.890152	0.890152	0.999994	ATWRKY30	1
GO:0045859	GO:0045859	regulation of protein kinase activity	1/642	74/21869	0.890152	0.890152	0.999994	CYCP4	1
GO:0060341	GO:0060341	regulation of cellular localization	1/642	74/21869	0.890152	0.890152	0.999994	NA	1
GO:0062012	GO:0062012	regulation of small molecule metabolic process	2/642	127/21869	0.890667	0.890667	0.999994	AtMYB62/ATMYB96	2
GO:0006073	GO:0006073	cellular glucan metabolic process	4/642	222/21869	0.894071	0.894071	0.999994	TBL15/XTH2/ATCSLG2/ATXTH14	4
GO:0031324	GO:0031324	negative regulation of cellular metabolic process	9/642	435/21869	0.895125	0.895125	0.999994	AtMYB62/ATOFP7/TCL2/AITR2/ATOFP18/IAA14/BKI1/AITR5/SRT1	9
GO:0010628	GO:0010628	positive regulation of gene expression	1/642	76/21869	0.896528	0.896528	0.999994	NA	1
GO:0034599	GO:0034599	cellular response to oxidative stress	1/642	76/21869	0.896528	0.896528	0.999994	NA	1
GO:0043549	GO:0043549	regulation of kinase activity	1/642	76/21869	0.896528	0.896528	0.999994	CYCP4	1
GO:0071446	GO:0071446	cellular response to salicylic acid stimulus	1/642	76/21869	0.896528	0.896528	0.999994	NHL25	1
GO:2000242	GO:2000242	negative regulation of reproductive process	1/642	76/21869	0.896528	0.896528	0.999994	CYP82G1	1
GO:0007166	GO:0007166	cell surface receptor signaling pathway	1/642	77/21869	0.899577	0.899577	0.999994	MDIS1	1
GO:0006304	GO:0006304	DNA modification	1/642	78/21869	0.902535	0.902535	0.999994	ORTH1	1
GO:0032880	GO:0032880	regulation of protein localization	1/642	78/21869	0.902535	0.902535	0.999994	NA	1
GO:0034605	GO:0034605	cellular response to heat	1/642	78/21869	0.902535	0.902535	0.999994	ATRBP47C'	1
GO:0051274	GO:0051274	beta-glucan biosynthetic process	1/642	78/21869	0.902535	0.902535	0.999994	ATCSLG2	1
GO:0044042	GO:0044042	glucan metabolic process	4/642	228/21869	0.905329	0.905329	0.999994	TBL15/XTH2/ATCSLG2/ATXTH14	4
GO:0032535	GO:0032535	regulation of cellular component size	1/642	79/21869	0.905407	0.905407	0.999994	RIC4	1
GO:0045786	GO:0045786	negative regulation of cell cycle	1/642	79/21869	0.905407	0.905407	0.999994	NA	1
GO:0051510	GO:0051510	regulation of unidimensional cell growth	1/642	79/21869	0.905407	0.905407	0.999994	SAUR10	1
GO:0090066	GO:0090066	regulation of anatomical structure size	1/642	79/21869	0.905407	0.905407	0.999994	RIC4	1
GO:0009845	GO:0009845	seed germination	3/642	182/21869	0.905714	0.905714	0.999994	PMEI5/ATMYB5/AtDSEL	3
GO:0070925	GO:0070925	organelle assembly	3/642	182/21869	0.905714	0.905714	0.999994	NA/NA/NA	3
GO:0051246	GO:0051246	regulation of protein metabolic process	8/642	402/21869	0.906883	0.906883	0.999994	NA/RFA7/NA/RFA6/NA/VIN3/NA/CYCP4	8
GO:0016036	GO:0016036	cellular response to phosphate starvation	1/642	80/21869	0.908194	0.908194	0.999994	AtMYB62	1
GO:0031669	GO:0031669	cellular response to nutrient levels	3/642	184/21869	0.909574	0.909574	0.999994	AtMYB62/CBSX4/CEP5	3
GO:0006869	GO:0006869	lipid transport	2/642	135/21869	0.909649	0.909649	0.999994	ABCA3/A7	2
GO:0009657	GO:0009657	plastid organization	6/642	319/21869	0.909661	0.909661	0.999994	mTERF23/NA/AGL23/ALB3/MIZ1/AtCOR15A	6
GO:0006399	GO:0006399	tRNA metabolic process	3/642	185/21869	0.91145	0.91145	0.999994	NA/NA/NA	3
GO:0006090	GO:0006090	pyruvate metabolic process	1/642	82/21869	0.913524	0.913524	0.999994	AtFBA4	1
GO:0043094	GO:0043094	cellular metabolic compound salvage	1/642	82/21869	0.913524	0.913524	0.999994	HPPR3	1
GO:0051094	GO:0051094	positive regulation of developmental process	2/642	137/21869	0.913887	0.913887	0.999994	TSF/ATHB-8	2
GO:0005996	GO:0005996	monosaccharide metabolic process	2/642	138/21869	0.915936	0.915936	0.999994	AtGolS3/AtFBA4	2
GO:0009110	GO:0009110	vitamin biosynthetic process	1/642	83/21869	0.916072	0.916072	0.999994	AtTAT1	1
GO:0051273	GO:0051273	beta-glucan metabolic process	1/642	83/21869	0.916072	0.916072	0.999994	ATCSLG2	1
GO:0006753	GO:0006753	nucleoside phosphate metabolic process	5/642	280/21869	0.91683	0.91683	0.999994	APY3/NA/FAR4/CER4/AtFBA4	5
GO:0046165	GO:0046165	alcohol biosynthetic process	1/642	84/21869	0.918545	0.918545	0.999994	ATMYB96	1
GO:0048532	GO:0048532	anatomical structure arrangement	1/642	84/21869	0.918545	0.918545	0.999994	ATHB-8	1
GO:0007017	GO:0007017	microtubule-based process	4/642	236/21869	0.918687	0.918687	0.999994	NA/SP1L5/NA/NA	4
GO:0031667	GO:0031667	response to nutrient levels	4/642	236/21869	0.918687	0.918687	0.999994	LMK1/AtMYB62/CBSX4/CEP5	4
GO:0006631	GO:0006631	fatty acid metabolic process	4/642	237/21869	0.920233	0.920233	0.999994	AtCER6/AtFAD7/KCS16/NA	4
GO:0051128	GO:0051128	regulation of cellular component organization	6/642	328/21869	0.922156	0.922156	0.999994	NA/ORTH5/SAUR10/RIC4/ORTH1/ARAC2	6
GO:0002229	GO:0002229	defense response to oomycetes	1/642	86/21869	0.923276	0.923276	0.999994	LecRK-III.2	1
GO:0018022	GO:0018022	peptidyl-lysine methylation	1/642	86/21869	0.923276	0.923276	0.999994	VIN3	1
GO:0051301	GO:0051301	cell division	5/642	285/21869	0.923903	0.923903	0.999994	ANAC009/ACT9/GLV4/AGL11/ATCSLG2	5
GO:0019439	GO:0019439	aromatic compound catabolic process	4/642	240/21869	0.924713	0.924713	0.999994	APY3/RNS3/CYCLASE3/AtTAT1	4
GO:0009150	GO:0009150	purine ribonucleotide metabolic process	3/642	193/21869	0.925229	0.925229	0.999994	FAR4/CER4/AtFBA4	3
GO:0031399	GO:0031399	regulation of protein modification process	3/642	193/21869	0.925229	0.925229	0.999994	VIN3/NA/CYCP4	3
GO:0006928	GO:0006928	movement of cell or subcellular component	1/642	87/21869	0.925537	0.925537	0.999994	NA	1
GO:0048582	GO:0048582	positive regulation of post-embryonic development	1/642	87/21869	0.925537	0.925537	0.999994	TSF	1
GO:0034637	GO:0034637	cellular carbohydrate biosynthetic process	4/642	241/21869	0.926155	0.926155	0.999994	ATTPS2/TBL15/ATCSLG2/TPPI	4
GO:0007346	GO:0007346	regulation of mitotic cell cycle	1/642	88/21869	0.927732	0.927732	0.999994	NA	1
GO:0009658	GO:0009658	chloroplast organization	4/642	243/21869	0.928965	0.928965	0.999994	mTERF23/NA/AGL23/MIZ1	4
GO:0019220	GO:0019220	regulation of phosphate metabolic process	2/642	145/21869	0.929044	0.929044	0.999994	NA/CYCP4	2
GO:0022618	GO:0022618	ribonucleoprotein complex assembly	2/642	145/21869	0.929044	0.929044	0.999994	NA/NA	2
GO:0002181	GO:0002181	cytoplasmic translation	1/642	89/21869	0.929862	0.929862	0.999994	NA	1
GO:0015994	GO:0015994	chlorophyll metabolic process	1/642	89/21869	0.929862	0.929862	0.999994	GSA1	1
GO:0051174	GO:0051174	regulation of phosphorus metabolic process	2/642	146/21869	0.930751	0.930751	0.999994	NA/CYCP4	2
GO:0001932	GO:0001932	regulation of protein phosphorylation	1/642	90/21869	0.931929	0.931929	0.999994	CYCP4	1
GO:0009637	GO:0009637	response to blue light	1/642	90/21869	0.931929	0.931929	0.999994	ATHB52	1
GO:0071826	GO:0071826	ribonucleoprotein complex subunit organization	2/642	148/21869	0.93405	0.93405	0.999994	NA/NA	2
GO:0006897	GO:0006897	endocytosis	1/642	92/21869	0.935883	0.935883	0.999994	PICALM10c	1
GO:0065004	GO:0065004	protein-DNA complex assembly	1/642	92/21869	0.935883	0.935883	0.999994	NA	1
GO:0070592	GO:0070592	cell wall polysaccharide biosynthetic process	1/642	92/21869	0.935883	0.935883	0.999994	TBL15	1
GO:1901361	GO:1901361	organic cyclic compound catabolic process	4/642	249/21869	0.936827	0.936827	0.999994	APY3/RNS3/CYCLASE3/AtTAT1	4
GO:0006163	GO:0006163	purine nucleotide metabolic process	3/642	201/21869	0.937018	0.937018	0.999994	FAR4/CER4/AtFBA4	3
GO:0007623	GO:0007623	circadian rhythm	2/642	150/21869	0.937199	0.937199	0.999994	AtCOR15A/GATA12	2
GO:0046148	GO:0046148	pigment biosynthetic process	2/642	150/21869	0.937199	0.937199	0.999994	UGT73C6/GSA1	2
GO:0048511	GO:0048511	rhythmic process	2/642	150/21869	0.937199	0.937199	0.999994	AtCOR15A/GATA12	2
GO:0016571	GO:0016571	histone methylation	1/642	93/21869	0.937774	0.937774	0.999994	VIN3	1
GO:0065002	GO:0065002	intracellular protein transmembrane transport	1/642	93/21869	0.937774	0.937774	0.999994	ALB3	1
GO:0042594	GO:0042594	response to starvation	3/642	204/21869	0.940978	0.940978	0.999994	AtMYB62/CBSX4/CEP5	3
GO:0071806	GO:0071806	protein transmembrane transport	1/642	95/21869	0.941389	0.941389	0.999994	ALB3	1
GO:0044264	GO:0044264	cellular polysaccharide metabolic process	5/642	301/21869	0.943082	0.943082	0.999994	TBL15/XTH2/ATCSLG2/ATXTH14/NA	5
GO:0030258	GO:0030258	lipid modification	1/642	96/21869	0.943117	0.943117	0.999994	5PTASE11	1
GO:0044262	GO:0044262	cellular carbohydrate metabolic process	8/642	436/21869	0.944433	0.944433	0.999994	ATTPS2/5PTASE11/TBL15/XTH2/ATCSLG2/ATXTH14/NA/TPPI	8
GO:0042325	GO:0042325	regulation of phosphorylation	1/642	97/21869	0.944794	0.944794	0.999994	CYCP4	1
GO:0009408	GO:0009408	response to heat	4/642	257/21869	0.94608	0.94608	0.999994	ATRBP47C'/AtCOR15A/SGIP1/ANN6	4
GO:0006766	GO:0006766	vitamin metabolic process	1/642	98/21869	0.946422	0.946422	0.999994	AtTAT1	1
GO:0009743	GO:0009743	response to carbohydrate	2/642	157/21869	0.947134	0.947134	0.999994	GASA6/AGR	2
GO:0044038	GO:0044038	cell wall macromolecule biosynthetic process	1/642	99/21869	0.948002	0.948002	0.999994	TBL15	1
GO:0070589	GO:0070589	cellular component macromolecule biosynthetic process	1/642	99/21869	0.948002	0.948002	0.999994	TBL15	1
GO:0046394	GO:0046394	carboxylic acid biosynthetic process	9/642	485/21869	0.949195	0.949195	0.999994	FMO1/AtCER6/CKRC1/AtFAD7/AOC1/KCS16/GLN1;4/NA/ATMYB96	9
GO:0051338	GO:0051338	regulation of transferase activity	1/642	101/21869	0.951024	0.951024	0.999994	CYCP4	1
GO:0006778	GO:0006778	porphyrin-containing compound metabolic process	1/642	102/21869	0.952468	0.952468	0.999994	GSA1	1
GO:0033013	GO:0033013	tetrapyrrole metabolic process	1/642	103/21869	0.95387	0.95387	0.999994	GSA1	1
GO:0061024	GO:0061024	membrane organization	4/642	266/21869	0.954998	0.954998	0.999994	ALB3/AtCOR15A/NA/PICALM10c	4
GO:0051240	GO:0051240	positive regulation of multicellular organismal process	1/642	104/21869	0.955231	0.955231	0.999994	TSF	1
GO:0140014	GO:0140014	mitotic nuclear division	1/642	104/21869	0.955231	0.955231	0.999994	NA	1
GO:0051656	GO:0051656	establishment of organelle localization	1/642	105/21869	0.956551	0.956551	0.999994	RIC4	1
GO:0006486	GO:0006486	protein glycosylation	2/642	165/21869	0.956655	0.956655	0.999994	NA/NA	2
GO:0043413	GO:0043413	macromolecule glycosylation	2/642	165/21869	0.956655	0.956655	0.999994	NA/NA	2
GO:0009259	GO:0009259	ribonucleotide metabolic process	3/642	219/21869	0.957538	0.957538	0.999994	FAR4/CER4/AtFBA4	3
GO:1901698	GO:1901698	response to nitrogen compound	3/642	219/21869	0.957538	0.957538	0.999994	NA/NA/CEP5	3
GO:0009101	GO:0009101	glycoprotein biosynthetic process	2/642	166/21869	0.957723	0.957723	0.999994	NA/NA	2
GO:0009117	GO:0009117	nucleotide metabolic process	4/642	270/21869	0.958508	0.958508	0.999994	NA/FAR4/CER4/AtFBA4	4
GO:0051640	GO:0051640	organelle localization	2/642	167/21869	0.958765	0.958765	0.999994	NA/RIC4	2
GO:0009867	GO:0009867	jasmonic acid mediated signaling pathway	1/642	107/21869	0.959077	0.959077	0.999994	JAO	1
GO:0043085	GO:0043085	positive regulation of catalytic activity	1/642	107/21869	0.959077	0.959077	0.999994	CAR2	1
GO:0071482	GO:0071482	cellular response to light stimulus	1/642	107/21869	0.959077	0.959077	0.999994	AtCOR15A	1
GO:0016458	GO:0016458	gene silencing	2/642	168/21869	0.959783	0.959783	0.999994	ORTH5/ORTH1	2
GO:0031668	GO:0031668	cellular response to extracellular stimulus	3/642	223/21869	0.961155	0.961155	0.999994	AtMYB62/CBSX4/CEP5	3
GO:0045087	GO:0045087	innate immune response	3/642	223/21869	0.961155	0.961155	0.999994	AtMYB51/FMO1/AGF2	3
GO:0031347	GO:0031347	regulation of defense response	4/642	275/21869	0.962539	0.962539	0.999994	FMO1/JAO/AGF2/ATGPX7	4
GO:0071103	GO:0071103	DNA conformation change	1/642	110/21869	0.962593	0.962593	0.999994	NA	1
GO:0070085	GO:0070085	glycosylation	2/642	171/21869	0.962695	0.962695	0.999994	NA/NA	2
GO:0072521	GO:0072521	purine-containing compound metabolic process	3/642	225/21869	0.962854	0.962854	0.999994	FAR4/CER4/AtFBA4	3
GO:0009991	GO:0009991	response to extracellular stimulus	4/642	276/21869	0.963301	0.963301	0.999994	LMK1/AtMYB62/CBSX4/CEP5	4
GO:0046700	GO:0046700	heterocycle catabolic process	3/642	226/21869	0.963676	0.963676	0.999994	APY3/RNS3/CYCLASE3	3
GO:0022411	GO:0022411	cellular component disassembly	1/642	111/21869	0.963697	0.963697	0.999994	ADPG2	1
GO:0071395	GO:0071395	cellular response to jasmonic acid stimulus	1/642	111/21869	0.963697	0.963697	0.999994	JAO	1
GO:0000910	GO:0000910	cytokinesis	1/642	112/21869	0.964768	0.964768	0.999994	ATCSLG2	1
GO:0016050	GO:0016050	vesicle organization	1/642	112/21869	0.964768	0.964768	0.999994	PICALM10c	1
GO:0019693	GO:0019693	ribose phosphate metabolic process	3/642	228/21869	0.965271	0.965271	0.999994	FAR4/CER4/AtFBA4	3
GO:0044270	GO:0044270	cellular nitrogen compound catabolic process	3/642	228/21869	0.965271	0.965271	0.999994	APY3/RNS3/CYCLASE3	3
GO:0071496	GO:0071496	cellular response to external stimulus	3/642	229/21869	0.966043	0.966043	0.999994	AtMYB62/CBSX4/CEP5	3
GO:0000226	GO:0000226	microtubule cytoskeleton organization	2/642	175/21869	0.966263	0.966263	0.999994	NA/SP1L5	2
GO:0034655	GO:0034655	nucleobase-containing compound catabolic process	2/642	175/21869	0.966263	0.966263	0.999994	APY3/RNS3	2
GO:0071478	GO:0071478	cellular response to radiation	1/642	114/21869	0.966816	0.966816	0.999994	AtCOR15A	1
GO:0090150	GO:0090150	establishment of protein localization to membrane	1/642	114/21869	0.966816	0.966816	0.999994	ALB3	1
GO:0018205	GO:0018205	peptidyl-lysine modification	2/642	176/21869	0.967103	0.967103	0.999994	SRT1/VIN3	2
GO:0071398	GO:0071398	cellular response to fatty acid	1/642	115/21869	0.967796	0.967796	0.999994	JAO	1
GO:0009100	GO:0009100	glycoprotein metabolic process	2/642	177/21869	0.967922	0.967922	0.999994	NA/NA	2
GO:0042157	GO:0042157	lipoprotein metabolic process	1/642	116/21869	0.968746	0.968746	0.999994	NA	1
GO:0044093	GO:0044093	positive regulation of molecular function	1/642	117/21869	0.969669	0.969669	0.999994	CAR2	1
GO:0045944	GO:0045944	positive regulation of transcription by RNA polymerase II	2/642	182/21869	0.971733	0.971733	0.999994	AGL11/AGL19	2
GO:0048193	GO:0048193	Golgi vesicle transport	2/642	182/21869	0.971733	0.971733	0.999994	NA/ATBET12	2
GO:0001558	GO:0001558	regulation of cell growth	1/642	122/21869	0.973888	0.973888	0.999994	SAUR10	1
GO:0010228	GO:0010228	vegetative to reproductive phase transition of meristem	3/642	241/21869	0.974131	0.974131	0.999994	MLP328/NA/ORTH1	3
GO:0062197	GO:0062197	cellular response to chemical stress	1/642	123/21869	0.974659	0.974659	0.999994	NA	1
GO:0042440	GO:0042440	pigment metabolic process	2/642	187/21869	0.975106	0.975106	0.999994	UGT73C6/GSA1	2
GO:0051049	GO:0051049	regulation of transport	1/642	126/21869	0.976838	0.976838	0.999994	RIC4	1
GO:0006417	GO:0006417	regulation of translation	1/642	128/21869	0.978186	0.978186	0.999994	NA	1
GO:0007010	GO:0007010	cytoskeleton organization	4/642	303/21869	0.979152	0.979152	0.999994	NA/SP1L5/RIC4/ARAC2	4
GO:0090407	GO:0090407	organophosphate biosynthetic process	5/642	354/21869	0.979476	0.979476	0.999994	NA/NA/GGPS2/AtPMT1/AtGGPS8	5
GO:0032879	GO:0032879	regulation of localization	2/642	195/21869	0.979708	0.979708	0.999994	NA/RIC4	2
GO:0034248	GO:0034248	regulation of cellular amide metabolic process	1/642	132/21869	0.980651	0.980651	0.999994	NA	1
GO:0016051	GO:0016051	carbohydrate biosynthetic process	5/642	358/21869	0.981058	0.981058	0.999994	ATTPS2/TBL15/ATCSLG2/AtFBA4/TPPI	5
GO:0006470	GO:0006470	protein dephosphorylation	1/642	133/21869	0.981222	0.981222	0.999994	NA	1
GO:0006401	GO:0006401	RNA catabolic process	1/642	135/21869	0.982315	0.982315	0.999994	RNS3	1
GO:0033692	GO:0033692	cellular polysaccharide biosynthetic process	2/642	203/21869	0.983481	0.983481	0.999994	TBL15/ATCSLG2	2
GO:0009250	GO:0009250	glucan biosynthetic process	1/642	140/21869	0.984777	0.984777	0.999994	ATCSLG2	1
GO:0010564	GO:0010564	regulation of cell cycle process	1/642	141/21869	0.985227	0.985227	0.999994	NA	1
GO:0045333	GO:0045333	cellular respiration	1/642	142/21869	0.985664	0.985664	0.999994	PCO1	1
GO:0072657	GO:0072657	protein localization to membrane	1/642	143/21869	0.986087	0.986087	0.999994	ALB3	1
GO:0016570	GO:0016570	histone modification	2/642	210/21869	0.986217	0.986217	0.999994	SRT1/VIN3	2
GO:0043543	GO:0043543	protein acylation	1/642	144/21869	0.986498	0.986498	0.999994	SRT1	1
GO:0006261	GO:0006261	DNA-dependent DNA replication	1/642	146/21869	0.987285	0.987285	0.999994	NA	1
GO:0055086	GO:0055086	nucleobase-containing small molecule metabolic process	5/642	379/21869	0.987649	0.987649	0.999994	APY3/NA/FAR4/CER4/AtFBA4	5
GO:0017038	GO:0017038	protein import	1/642	147/21869	0.98766	0.98766	0.999994	ALB3	1
GO:0046034	GO:0046034	ATP metabolic process	1/642	148/21869	0.988025	0.988025	0.999994	AtFBA4	1
GO:0051276	GO:0051276	chromosome organization	5/642	386/21869	0.989315	0.989315	0.999994	ORTH5/NA/NA/ATSWC6/ORTH1	5
GO:0015980	GO:0015980	energy derivation by oxidation of organic compounds	1/642	157/21869	0.990859	0.990859	0.999994	PCO1	1
GO:0010243	GO:0010243	response to organonitrogen compound	1/642	160/21869	0.991646	0.991646	0.999994	NA	1
GO:0000302	GO:0000302	response to reactive oxygen species	1/642	162/21869	0.992133	0.992133	0.999994	ATWRKY30	1
GO:0006260	GO:0006260	DNA replication	1/642	163/21869	0.992366	0.992366	0.999994	NA	1
GO:0009165	GO:0009165	nucleotide biosynthetic process	1/642	163/21869	0.992366	0.992366	0.999994	NA	1
GO:1901607	GO:1901607	alpha-amino acid biosynthetic process	1/642	165/21869	0.992811	0.992811	0.999994	GLN1;4	1
GO:0009414	GO:0009414	response to water deprivation	5/642	406/21869	0.99298	0.99298	0.999994	AtLEA4-2/AtCOR15A/AOC1/ANN6/ATMYB96	5
GO:0000398	GO:0000398	mRNA splicing, via spliceosome	2/642	236/21869	0.993017	0.993017	0.999994	NA/UBL5a	2
GO:1903047	GO:1903047	mitotic cell cycle process	2/642	236/21869	0.993017	0.993017	0.999994	NA/ATCSLG2	2
GO:1901293	GO:1901293	nucleoside phosphate biosynthetic process	1/642	166/21869	0.993023	0.993023	0.999994	NA	1
GO:0051726	GO:0051726	regulation of cell cycle	2/642	237/21869	0.993199	0.993199	0.999994	NA/CYCP4	2
GO:0042254	GO:0042254	ribosome biogenesis	4/642	356/21869	0.993489	0.993489	0.999994	NA/NA/NA/NA	4
GO:0051668	GO:0051668	localization within membrane	1/642	169/21869	0.993624	0.993624	0.999994	ALB3	1
GO:0006605	GO:0006605	protein targeting	2/642	241/21869	0.99388	0.99388	0.999994	ALB3/ATCHX17	2
GO:0009415	GO:0009415	response to water	5/642	416/21869	0.994328	0.994328	0.999994	AtLEA4-2/AtCOR15A/AOC1/ANN6/ATMYB96	5
GO:0000271	GO:0000271	polysaccharide biosynthetic process	2/642	244/21869	0.994347	0.994347	0.999994	TBL15/ATCSLG2	2
GO:0010629	GO:0010629	negative regulation of gene expression	3/642	311/21869	0.995061	0.995061	0.999994	ORTH5/ORTH1/VIN3	3
GO:0006364	GO:0006364	rRNA processing	2/642	258/21869	0.996104	0.996104	0.999994	NA/NA	2
GO:0000375	GO:0000375	RNA splicing, via transesterification reactions	2/642	262/21869	0.996498	0.996498	0.999994	NA/UBL5a	2
GO:0000377	GO:0000377	RNA splicing, via transesterification reactions with bulged adenosine as nucleophile	2/642	262/21869	0.996498	0.996498	0.999994	NA/UBL5a	2
GO:0008652	GO:0008652	cellular amino acid biosynthetic process	1/642	192/21869	0.996806	0.996806	0.999994	GLN1;4	1
GO:0033365	GO:0033365	protein localization to organelle	3/642	332/21869	0.997051	0.997051	0.999994	ALB3/BIB/ATCHX17	3
GO:0001101	GO:0001101	response to acid chemical	5/642	448/21869	0.997171	0.997171	0.999994	AtLEA4-2/AtCOR15A/AOC1/ANN6/ATMYB96	5
GO:0016072	GO:0016072	rRNA metabolic process	2/642	270/21869	0.997174	0.997174	0.999994	NA/NA	2
GO:0071214	GO:0071214	cellular response to abiotic stimulus	1/642	198/21869	0.997333	0.997333	0.999994	AtCOR15A	1
GO:0104004	GO:0104004	cellular response to environmental stimulus	1/642	198/21869	0.997333	0.997333	0.999994	AtCOR15A	1
GO:0072594	GO:0072594	establishment of protein localization to organelle	2/642	281/21869	0.997897	0.997897	0.999994	ALB3/ATCHX17	2
GO:0080134	GO:0080134	regulation of response to stress	4/642	408/21869	0.998035	0.998035	0.999994	FMO1/JAO/AGF2/ATGPX7	4
GO:1901137	GO:1901137	carbohydrate derivative biosynthetic process	5/642	466/21869	0.998102	0.998102	0.999994	FMOGS-OX7/AtMYB51/FMO/NA/NA	5
GO:0034660	GO:0034660	ncRNA metabolic process	5/642	470/21869	0.998265	0.998265	0.999994	NA/NA/NA/NA/NA	5
GO:0000278	GO:0000278	mitotic cell cycle	2/642	292/21869	0.998438	0.998438	0.999994	NA/ATCSLG2	2
GO:0000280	GO:0000280	nuclear division	1/642	216/21869	0.998448	0.998448	0.999994	NA	1
GO:0018193	GO:0018193	peptidyl-amino acid modification	4/642	423/21869	0.998621	0.998621	0.999994	AOC1/PCO1/SRT1/VIN3	4
GO:0015979	GO:0015979	photosynthesis	1/642	225/21869	0.998816	0.998816	0.999994	AtBBX21	1
GO:0022613	GO:0022613	ribonucleoprotein complex biogenesis	4/642	434/21869	0.998939	0.998939	0.999994	NA/NA/NA/NA	4
GO:0008380	GO:0008380	RNA splicing	2/642	318/21869	0.99923	0.99923	0.999994	NA/UBL5a	2
GO:0006397	GO:0006397	mRNA processing	2/642	329/21869	0.999431	0.999431	0.999994	NA/UBL5a	2
GO:0048285	GO:0048285	organelle fission	1/642	253/21869	0.999491	0.999491	0.999994	NA	1
GO:0010608	GO:0010608	posttranscriptional regulation of gene expression	1/642	259/21869	0.999575	0.999575	0.999994	NA	1
GO:0009451	GO:0009451	RNA modification	1/642	290/21869	0.999833	0.999833	0.999994	NA	1
GO:0034470	GO:0034470	ncRNA processing	2/642	390/21869	0.999895	0.999895	0.999994	NA/NA	2
GO:0006091	GO:0006091	generation of precursor metabolites and energy	2/642	401/21869	0.999923	0.999923	0.999994	AtFBA4/PCO1	2
GO:0022402	GO:0022402	cell cycle process	3/642	487/21869	0.999945	0.999945	0.999994	NA/NA/ATCSLG2	3
GO:0006281	GO:0006281	DNA repair	1/642	343/21869	0.999966	0.999966	0.999994	ATSRP2	1
GO:0006974	GO:0006974	cellular response to DNA damage stimulus	1/642	378/21869	0.999988	0.999988	0.999994	ATSRP2	1
GO:0016071	GO:0016071	mRNA metabolic process	2/642	489/21869	0.999994	0.999994	0.999994	NA/UBL5a	2

## Sheet: det2_enriched GO terms
Column1	ID	Description	GeneRatio	BgRatio	pvalue	p.adjust	qvalue	geneID	Count
GO:0051923	GO:0051923	sulfation	3/293	17/21869	0.00140831	0.00140831	0.896919	AtSULT202B1/NA/ATST4A	3
GO:1901568	GO:1901568	fatty acid derivative metabolic process	4/293	45/21869	0.00305378	0.00305378	0.896919	WSD1/AtCER6/ATMYB96/FAR8	4
GO:0010143	GO:0010143	cutin biosynthetic process	3/293	24/21869	0.00391151	0.00391151	0.896919	ATGPAT6/ATGPAT7/ATGPAT3	3
GO:0008272	GO:0008272	sulfate transport	2/293	11/21869	0.0090844	0.0090844	0.896919	DIC3/AST68	2
GO:0010158	GO:0010158	abaxial cell fate specification	2/293	11/21869	0.0090844	0.0090844	0.896919	YAB2/KAN2	2
GO:0010025	GO:0010025	wax biosynthetic process	3/293	35/21869	0.0113528	0.0113528	0.896919	WSD1/AtCER6/ATMYB96	3
GO:0010166	GO:0010166	wax metabolic process	3/293	36/21869	0.0122643	0.0122643	0.896919	WSD1/AtCER6/ATMYB96	3
GO:1901570	GO:1901570	fatty acid derivative biosynthetic process	3/293	37/21869	0.0132165	0.0132165	0.896919	WSD1/AtCER6/ATMYB96	3
GO:0010074	GO:0010074	maintenance of meristem identity	4/293	71/21869	0.0152041	0.0152041	0.896919	LFY/PLATZ7/CLE14/AGL14	4
GO:0006714	GO:0006714	sesquiterpenoid metabolic process	3/293	46/21869	0.0236529	0.0236529	0.896919	ATTPS12/ATMYB96/CYP707A2	3
GO:0016024	GO:0016024	CDP-diacylglycerol biosynthetic process	2/293	18/21869	0.0237625	0.0237625	0.896919	ATGPAT7/ATGPAT3	2
GO:0046341	GO:0046341	CDP-diacylglycerol metabolic process	2/293	18/21869	0.0237625	0.0237625	0.896919	ATGPAT7/ATGPAT3	2
GO:0051553	GO:0051553	flavone biosynthetic process	2/293	19/21869	0.0263266	0.0263266	0.896919	ATFLS2/ATMYB111	2
GO:0051555	GO:0051555	flavonol biosynthetic process	2/293	19/21869	0.0263266	0.0263266	0.896919	ATFLS2/ATMYB111	2
GO:0019827	GO:0019827	stem cell population maintenance	4/293	85/21869	0.0274376	0.0274376	0.896919	LFY/PLATZ7/CLE14/AGL14	4
GO:0098727	GO:0098727	maintenance of cell number	4/293	85/21869	0.0274376	0.0274376	0.896919	LFY/PLATZ7/CLE14/AGL14	4
GO:0006790	GO:0006790	sulfur compound metabolic process	11/293	423/21869	0.0280723	0.0280723	0.896919	ATGSTU15/AtSULT202B1/BGLU24/APTX/NA/ARD/ATISU3/FMO/FAR8/ESP/ATST4A	11
GO:0045338	GO:0045338	farnesyl diphosphate metabolic process	2/293	20/21869	0.0289971	0.0289971	0.896919	ATTPS12/GGPS2	2
GO:0051552	GO:0051552	flavone metabolic process	2/293	20/21869	0.0289971	0.0289971	0.896919	ATFLS2/ATMYB111	2
GO:0051554	GO:0051554	flavonol metabolic process	2/293	20/21869	0.0289971	0.0289971	0.896919	ATFLS2/ATMYB111	2
GO:0015740	GO:0015740	C4-dicarboxylate transport	2/293	21/21869	0.0317708	0.0317708	0.896919	DIC3/AAP6	2
GO:0072348	GO:0072348	sulfur compound transport	2/293	22/21869	0.0346443	0.0346443	0.896919	DIC3/AST68	2
GO:0010073	GO:0010073	meristem maintenance	6/293	185/21869	0.0388088	0.0388088	0.896919	CLEL/LFY/PLATZ7/BIB/CLE14/AGL14	6
GO:0015749	GO:0015749	monosaccharide transmembrane transport	2/293	24/21869	0.0406785	0.0406785	0.896919	ATPMT1/STP8	2
GO:0045165	GO:0045165	cell fate commitment	4/293	98/21869	0.0428675	0.0428675	0.896919	YAB2/TRP/KAN2/CLE14	4
GO:0006012	GO:0006012	galactose metabolic process	2/293	26/21869	0.0470752	0.0470752	0.896919	AtGolS3/AtGolS7	2
GO:0009956	GO:0009956	radial pattern formation	2/293	26/21869	0.0470752	0.0470752	0.896919	DOF5.3/TAC1	2
GO:0010411	GO:0010411	xyloglucan metabolic process	3/293	61/21869	0.0485147	0.0485147	0.896919	XTH10/ATXTH14/ATXTH17	3
GO:0009699	GO:0009699	phenylpropanoid biosynthetic process	4/293	104/21869	0.0513415	0.0513415	0.896919	ANAC012/AtDIR6/ATCAD2/FAR8	4
GO:0006835	GO:0006835	dicarboxylic acid transport	2/293	28/21869	0.0538111	0.0538111	0.896919	DIC3/AAP6	2
GO:0034219	GO:0034219	carbohydrate transmembrane transport	2/293	28/21869	0.0538111	0.0538111	0.896919	ATPMT1/STP8	2
GO:0098661	GO:0098661	inorganic anion transmembrane transport	2/293	28/21869	0.0538111	0.0538111	0.896919	DIC3/AST68	2
GO:2000012	GO:2000012	regulation of auxin polar transport	2/293	29/21869	0.0572991	0.0572991	0.896919	CLEL/AGL14	2
GO:0010075	GO:0010075	regulation of meristem growth	3/293	66/21869	0.0587978	0.0587978	0.896919	CLEL/BIB/AGL14	3
GO:0019748	GO:0019748	secondary metabolic process	9/293	367/21869	0.0599199	0.0599199	0.896919	ATGSTU15/BGLU24/ANAC012/AtDIR6/ATMYB96/ATCAD2/FMO/FAR8/ESP	9
GO:0048609	GO:0048609	multicellular organismal reproductive process	6/293	213/21869	0.0676301	0.0676301	0.896919	ATMGH3/ANAC012/ATCRA1/ATMYB96/CYP707A2/AtMYB108	6
GO:0009900	GO:0009900	dehiscence	2/293	32/21869	0.0682113	0.0682113	0.896919	ANAC012/AtMYB108	2
GO:0010584	GO:0010584	pollen exine formation	2/293	32/21869	0.0682113	0.0682113	0.896919	SHT/INP1	2
GO:0010410	GO:0010410	hemicellulose metabolic process	4/293	115/21869	0.0690712	0.0690712	0.896919	XTH10/UXS6/ATXTH14/ATXTH17	4
GO:0010876	GO:0010876	lipid localization	5/293	166/21869	0.073055	0.073055	0.896919	ABCI14/LTP3/NA/NA/NA	5
GO:0009687	GO:0009687	abscisic acid metabolic process	2/293	34/21869	0.0758336	0.0758336	0.896919	ATMYB96/CYP707A2	2
GO:0043288	GO:0043288	apocarotenoid metabolic process	2/293	34/21869	0.0758336	0.0758336	0.896919	ATMYB96/CYP707A2	2
GO:1902644	GO:1902644	tertiary alcohol metabolic process	2/293	34/21869	0.0758336	0.0758336	0.896919	ATMYB96/CYP707A2	2
GO:0032504	GO:0032504	multicellular organism reproduction	6/293	220/21869	0.0763659	0.0763659	0.896919	ATMGH3/ANAC012/ATCRA1/ATMYB96/CYP707A2/AtMYB108	6
GO:2000280	GO:2000280	regulation of root development	3/293	75/21869	0.0796292	0.0796292	0.896919	GL22/CLEL/PLATZ7	3
GO:0016106	GO:0016106	sesquiterpenoid biosynthetic process	2/293	35/21869	0.0797416	0.0797416	0.896919	ATTPS12/ATMYB96	2
GO:0016145	GO:0016145	S-glycoside catabolic process	2/293	35/21869	0.0797416	0.0797416	0.896919	BGLU24/ESP	2
GO:0019759	GO:0019759	glycosinolate catabolic process	2/293	35/21869	0.0797416	0.0797416	0.896919	BGLU24/ESP	2
GO:0019762	GO:0019762	glucosinolate catabolic process	2/293	35/21869	0.0797416	0.0797416	0.896919	BGLU24/ESP	2
GO:0042546	GO:0042546	cell wall biogenesis	7/293	277/21869	0.0801385	0.0801385	0.896919	ATCSLB02/XTH10/UXS6/ANAC012/FLA13/ATXTH14/ATXTH17	7
GO:0044550	GO:0044550	secondary metabolite biosynthetic process	5/293	174/21869	0.0852967	0.0852967	0.896919	ANAC012/AtDIR6/ATCAD2/FMO/FAR8	5
GO:0009751	GO:0009751	response to salicylic acid	5/293	175/21869	0.0868984	0.0868984	0.896919	STMP10/ATGRP-5/CRK4/AtCAPE7/ATWAKL10	5
GO:0010082	GO:0010082	regulation of root meristem growth	2/293	37/21869	0.0877391	0.0877391	0.896919	CLEL/AGL14	2
GO:0001708	GO:0001708	cell fate specification	2/293	38/21869	0.091824	0.091824	0.896919	YAB2/KAN2	2
GO:0003002	GO:0003002	regionalization	5/293	182/21869	0.0985468	0.0985468	0.896919	TRP/KAN2/DOT1/DOF5.3/TAC1	5
GO:0010078	GO:0010078	maintenance of root meristem identity	2/293	40/21869	0.100155	0.100155	0.896919	PLATZ7/CLE14	2
GO:0070588	GO:0070588	calcium ion transmembrane transport	2/293	40/21869	0.100155	0.100155	0.896919	NA/ACA7	2
GO:0035266	GO:0035266	meristem growth	3/293	83/21869	0.100445	0.100445	0.896919	CLEL/BIB/AGL14	3
GO:0001763	GO:0001763	morphogenesis of a branching structure	2/293	41/21869	0.104397	0.104397	0.896919	AtDOF4.4/TAC1	2
GO:0048638	GO:0048638	regulation of developmental growth	5/293	186/21869	0.105539	0.105539	0.896919	CLEL/ATGRP-5/SAUR10/BIB/AGL14	5
GO:0010431	GO:0010431	seed maturation	3/293	85/21869	0.105958	0.105958	0.896919	ATCRA1/ATMYB96/CYP707A2	3
GO:0006869	GO:0006869	lipid transport	4/293	135/21869	0.108208	0.108208	0.896919	ABCI14/LTP3/NA/NA	4
GO:0045168	GO:0045168	cell-cell signaling involved in cell fate commitment	2/293	42/21869	0.108687	0.108687	0.896919	TRP/CLE14	2
GO:0009698	GO:0009698	phenylpropanoid metabolic process	4/293	136/21869	0.110383	0.110383	0.896919	ANAC012/AtDIR6/ATCAD2/FAR8	4
GO:0044036	GO:0044036	cell wall macromolecule metabolic process	5/293	189/21869	0.11094	0.11094	0.896919	XTH10/UXS6/ATXTH14/ATXTH17/NA	5
GO:0006721	GO:0006721	terpenoid metabolic process	5/293	192/21869	0.116472	0.116472	0.896919	ATTPS12/ATMYB96/LAS1/CYP707A2/GGPS2	5
GO:0008202	GO:0008202	steroid metabolic process	3/293	89/21869	0.117328	0.117328	0.896919	CYP707A2/CFB/ATST4A	3
GO:1901136	GO:1901136	carbohydrate derivative catabolic process	3/293	89/21869	0.117328	0.117328	0.896919	BGLU24/ESP/NA	3
GO:0000272	GO:0000272	polysaccharide catabolic process	4/293	143/21869	0.12614	0.12614	0.896919	NA/NA/NA/NA	4
GO:0006167	GO:0006167	AMP biosynthetic process	1/293	10/21869	0.126208	0.126208	0.896919	APT4	1
GO:0009963	GO:0009963	positive regulation of flavonoid biosynthetic process	1/293	10/21869	0.126208	0.126208	0.896919	ATMYB111	1
GO:0033385	GO:0033385	geranylgeranyl diphosphate metabolic process	1/293	10/21869	0.126208	0.126208	0.896919	GGPS2	1
GO:0033386	GO:0033386	geranylgeranyl diphosphate biosynthetic process	1/293	10/21869	0.126208	0.126208	0.896919	GGPS2	1
GO:0043102	GO:0043102	amino acid salvage	1/293	10/21869	0.126208	0.126208	0.896919	ARD	1
GO:0046835	GO:0046835	carbohydrate phosphorylation	1/293	10/21869	0.126208	0.126208	0.896919	NA	1
GO:0070509	GO:0070509	calcium ion import	1/293	10/21869	0.126208	0.126208	0.896919	NA	1
GO:0071267	GO:0071267	L-methionine salvage	1/293	10/21869	0.126208	0.126208	0.896919	ARD	1
GO:0010208	GO:0010208	pollen wall assembly	2/293	47/21869	0.130789	0.130789	0.896919	SHT/INP1	2
GO:0014070	GO:0014070	response to organic cyclic compound	7/293	315/21869	0.131982	0.131982	0.896919	STMP10/AtFDB5/ATGRP-5/SAUR10/CRK4/AtCAPE7/ATWAKL10	7
GO:0009113	GO:0009113	purine nucleobase biosynthetic process	1/293	11/21869	0.137921	0.137921	0.896919	APT4	1
GO:0010047	GO:0010047	fruit dehiscence	1/293	11/21869	0.137921	0.137921	0.896919	ANAC012	1
GO:0071265	GO:0071265	L-methionine biosynthetic process	1/293	11/21869	0.137921	0.137921	0.896919	ARD	1
GO:0009812	GO:0009812	flavonoid metabolic process	3/293	96/21869	0.138247	0.138247	0.896919	AtSULT202B1/ATFLS2/ATMYB111	3
GO:0010449	GO:0010449	root meristem growth	2/293	49/21869	0.139898	0.139898	0.896919	CLEL/AGL14	2
GO:0044273	GO:0044273	sulfur compound catabolic process	2/293	49/21869	0.139898	0.139898	0.896919	BGLU24/ESP	2
GO:0045490	GO:0045490	pectin catabolic process	3/293	98/21869	0.144443	0.144443	0.896919	NA/NA/NA	3
GO:0010162	GO:0010162	seed dormancy process	2/293	50/21869	0.144503	0.144503	0.896919	ATMYB96/CYP707A2	2
GO:0010927	GO:0010927	cellular component assembly involved in morphogenesis	2/293	50/21869	0.144503	0.144503	0.896919	SHT/INP1	2
GO:0022611	GO:0022611	dormancy process	2/293	50/21869	0.144503	0.144503	0.896919	ATMYB96/CYP707A2	2
GO:0032989	GO:0032989	cellular component morphogenesis	2/293	51/21869	0.149139	0.149139	0.896919	SHT/INP1	2
GO:0010274	GO:0010274	hydrotropism	1/293	12/21869	0.149477	0.149477	0.896919	NA	1
GO:0015918	GO:0015918	sterol transport	1/293	12/21869	0.149477	0.149477	0.896919	NA	1
GO:0033383	GO:0033383	geranyl diphosphate metabolic process	1/293	12/21869	0.149477	0.149477	0.896919	GGPS2	1
GO:0033384	GO:0033384	geranyl diphosphate biosynthetic process	1/293	12/21869	0.149477	0.149477	0.896919	GGPS2	1
GO:0046033	GO:0046033	AMP metabolic process	1/293	12/21869	0.149477	0.149477	0.896919	APT4	1
GO:0046654	GO:0046654	tetrahydrofolate biosynthetic process	1/293	12/21869	0.149477	0.149477	0.896919	FOLB3	1
GO:0010383	GO:0010383	cell wall polysaccharide metabolic process	4/293	154/21869	0.152665	0.152665	0.896919	XTH10/UXS6/ATXTH14/ATXTH17	4
GO:0006979	GO:0006979	response to oxidative stress	9/293	451/21869	0.153633	0.153633	0.896919	NA/ATPCA/NA/NA/NA/AtGolS3/NA/NA/NA	9
GO:0005976	GO:0005976	polysaccharide metabolic process	9/293	452/21869	0.155042	0.155042	0.896919	NA/ATCSLB02/NA/XTH10/NA/UXS6/NA/ATXTH14/ATXTH17	9
GO:0098656	GO:0098656	anion transmembrane transport	3/293	102/21869	0.157101	0.157101	0.896919	DIC3/AAP6/AST68	3
GO:1901658	GO:1901658	glycosyl compound catabolic process	2/293	53/21869	0.158499	0.158499	0.896919	BGLU24/ESP	2
GO:0006388	GO:0006388	tRNA splicing, via endonucleolytic cleavage and ligation	1/293	13/21869	0.160878	0.160878	0.896919	NA	1
GO:0018904	GO:0018904	ether metabolic process	1/293	13/21869	0.160878	0.160878	0.896919	AtDIR6	1
GO:2000068	GO:2000068	regulation of defense response to insect	1/293	13/21869	0.160878	0.160878	0.896919	JAO	1
GO:1901617	GO:1901617	organic hydroxy compound biosynthetic process	5/293	216/21869	0.165128	0.165128	0.896919	ATFLS2/AtDIR6/NA/ATMYB111/ATMYB96	5
GO:0009809	GO:0009809	lignin biosynthetic process	2/293	55/21869	0.167965	0.167965	0.896919	ANAC012/ATCAD2	2
GO:0043086	GO:0043086	negative regulation of catalytic activity	3/293	106/21869	0.170087	0.170087	0.896919	NA/NA/NA	3
GO:0016114	GO:0016114	terpenoid biosynthetic process	4/293	161/21869	0.170551	0.170551	0.896919	ATTPS12/ATMYB96/LAS1/GGPS2	4
GO:0048639	GO:0048639	positive regulation of developmental growth	1/293	14/21869	0.172127	0.172127	0.896919	ATGRP-5	1
GO:0007389	GO:0007389	pattern specification process	5/293	222/21869	0.178398	0.178398	0.896919	TRP/KAN2/DOT1/DOF5.3/TAC1	5
GO:0045595	GO:0045595	regulation of cell differentiation	2/293	58/21869	0.182335	0.182335	0.896919	TRP/CLE14	2
GO:1905039	GO:1905039	carboxylic acid transmembrane transport	2/293	58/21869	0.182335	0.182335	0.896919	DIC3/AAP6	2
GO:0032958	GO:0032958	inositol phosphate biosynthetic process	1/293	15/21869	0.183226	0.183226	0.896919	NA	1
GO:0045337	GO:0045337	farnesyl diphosphate biosynthetic process	1/293	15/21869	0.183226	0.183226	0.896919	GGPS2	1
GO:0060688	GO:0060688	regulation of morphogenesis of a branching structure	1/293	15/21869	0.183226	0.183226	0.896919	AtDOF4.4	1
GO:2000032	GO:2000032	regulation of secondary shoot formation	1/293	15/21869	0.183226	0.183226	0.896919	AtDOF4.4	1
GO:2000142	GO:2000142	regulation of DNA-templated transcription, initiation	1/293	15/21869	0.183226	0.183226	0.896919	AITR2	1
GO:1901615	GO:1901615	organic hydroxy compound metabolic process	7/293	347/21869	0.185809	0.185809	0.896919	ATFLS2/AtDIR6/NA/ATMYB111/ATMYB96/CYP707A2/ATST4A	7
GO:1901264	GO:1901264	carbohydrate derivative transport	2/293	59/21869	0.187166	0.187166	0.896919	NA/ATENT7	2
GO:0008643	GO:0008643	carbohydrate transport	2/293	60/21869	0.192014	0.192014	0.896919	ATPMT1/STP8	2
GO:1903825	GO:1903825	organic acid transmembrane transport	2/293	60/21869	0.192014	0.192014	0.896919	DIC3/AAP6	2
GO:0044042	GO:0044042	glucan metabolic process	5/293	228/21869	0.192055	0.192055	0.896919	ATCSLB02/XTH10/NA/ATXTH14/ATXTH17	5
GO:0006026	GO:0006026	aminoglycan catabolic process	1/293	16/21869	0.194177	0.194177	0.896919	NA	1
GO:0006030	GO:0006030	chitin metabolic process	1/293	16/21869	0.194177	0.194177	0.896919	NA	1
GO:0006032	GO:0006032	chitin catabolic process	1/293	16/21869	0.194177	0.194177	0.896919	NA	1
GO:0006271	GO:0006271	DNA strand elongation involved in DNA replication	1/293	16/21869	0.194177	0.194177	0.896919	NA	1
GO:0009396	GO:0009396	folic acid-containing compound biosynthetic process	1/293	16/21869	0.194177	0.194177	0.896919	FOLB3	1
GO:0009786	GO:0009786	regulation of asymmetric cell division	1/293	16/21869	0.194177	0.194177	0.896919	CLEL	1
GO:0010115	GO:0010115	regulation of abscisic acid biosynthetic process	1/293	16/21869	0.194177	0.194177	0.896919	ATMYB96	1
GO:0016104	GO:0016104	triterpenoid biosynthetic process	1/293	16/21869	0.194177	0.194177	0.896919	LAS1	1
GO:0022616	GO:0022616	DNA strand elongation	1/293	16/21869	0.194177	0.194177	0.896919	NA	1
GO:0032365	GO:0032365	intracellular lipid transport	1/293	16/21869	0.194177	0.194177	0.896919	NA	1
GO:0035435	GO:0035435	phosphate ion transmembrane transport	1/293	16/21869	0.194177	0.194177	0.896919	DIC3	1
GO:0046348	GO:0046348	amino sugar catabolic process	1/293	16/21869	0.194177	0.194177	0.896919	NA	1
GO:0048859	GO:0048859	formation of anatomical boundary	1/293	16/21869	0.194177	0.194177	0.896919	ATMYB105	1
GO:0090691	GO:0090691	formation of plant organ boundary	1/293	16/21869	0.194177	0.194177	0.896919	ATMYB105	1
GO:1901072	GO:1901072	glucosamine-containing compound catabolic process	1/293	16/21869	0.194177	0.194177	0.896919	NA	1
GO:2000033	GO:2000033	regulation of seed dormancy process	1/293	16/21869	0.194177	0.194177	0.896919	ATMYB96	1
GO:2000038	GO:2000038	regulation of stomatal complex development	1/293	16/21869	0.194177	0.194177	0.896919	AtEPFL6	1
GO:0009620	GO:0009620	response to fungus	7/293	353/21869	0.196798	0.196798	0.896919	AT3-MMP/ATPCA/NA/JAO/AtMYB108/SON1/ATWAKL10	7
GO:0006720	GO:0006720	isoprenoid metabolic process	5/293	231/21869	0.199019	0.199019	0.896919	ATTPS12/ATMYB96/LAS1/CYP707A2/GGPS2	5
GO:0000394	GO:0000394	RNA splicing, via endonucleolytic cleavage and ligation	1/293	17/21869	0.204981	0.204981	0.896919	NA	1
GO:0005992	GO:0005992	trehalose biosynthetic process	1/293	17/21869	0.204981	0.204981	0.896919	TPPI	1
GO:0016115	GO:0016115	terpenoid catabolic process	1/293	17/21869	0.204981	0.204981	0.896919	CYP707A2	1
GO:0046685	GO:0046685	response to arsenic-containing substance	1/293	17/21869	0.204981	0.204981	0.896919	NA	1
GO:0080027	GO:0080027	response to herbivore	1/293	17/21869	0.204981	0.204981	0.896919	AtCAPE7	1
GO:0044092	GO:0044092	negative regulation of molecular function	3/293	119/21869	0.214174	0.214174	0.896919	NA/NA/NA	3
GO:0010588	GO:0010588	cotyledon vascular tissue pattern formation	1/293	18/21869	0.215641	0.215641	0.896919	DOT1	1
GO:0042559	GO:0042559	pteridine-containing compound biosynthetic process	1/293	18/21869	0.215641	0.215641	0.896919	FOLB3	1
GO:0046620	GO:0046620	regulation of organ growth	1/293	18/21869	0.215641	0.215641	0.896919	ATGRP-5	1
GO:0009739	GO:0009739	response to gibberellin	3/293	120/21869	0.217664	0.217664	0.896919	TRP/GASA3/LFY	3
GO:0010114	GO:0010114	response to red light	2/293	66/21869	0.221401	0.221401	0.896919	CYP707A2/SAUR10	2
GO:0071370	GO:0071370	cellular response to gibberellin stimulus	2/293	66/21869	0.221401	0.221401	0.896919	TRP/LFY	2
GO:0006144	GO:0006144	purine nucleobase metabolic process	1/293	19/21869	0.226158	0.226158	0.896919	APT4	1
GO:0010497	GO:0010497	plasmodesmata-mediated intercellular transport	1/293	19/21869	0.226158	0.226158	0.896919	GL22	1
GO:0015914	GO:0015914	phospholipid transport	1/293	19/21869	0.226158	0.226158	0.896919	ABCI14	1
GO:0043173	GO:0043173	nucleotide salvage	1/293	19/21869	0.226158	0.226158	0.896919	APT4	1
GO:1900457	GO:1900457	regulation of brassinosteroid mediated signaling pathway	1/293	19/21869	0.226158	0.226158	0.896919	AtFDB5	1
GO:1905428	GO:1905428	regulation of plant organ formation	1/293	19/21869	0.226158	0.226158	0.896919	AtDOF4.4	1
GO:0009808	GO:0009808	lignin metabolic process	2/293	68/21869	0.231282	0.231282	0.896919	ANAC012/ATCAD2	2
GO:1901657	GO:1901657	glycosyl compound metabolic process	4/293	184/21869	0.233749	0.233749	0.896919	BGLU24/APT4/FMO/ESP	4
GO:0016143	GO:0016143	S-glycoside metabolic process	3/293	125/21869	0.235285	0.235285	0.896919	BGLU24/FMO/ESP	3
GO:0019757	GO:0019757	glycosinolate metabolic process	3/293	125/21869	0.235285	0.235285	0.896919	BGLU24/FMO/ESP	3
GO:0019760	GO:0019760	glucosinolate metabolic process	3/293	125/21869	0.235285	0.235285	0.896919	BGLU24/FMO/ESP	3
GO:0006816	GO:0006816	calcium ion transport	2/293	69/21869	0.236233	0.236233	0.896919	NA/ACA7	2
GO:0005991	GO:0005991	trehalose metabolic process	1/293	20/21869	0.236535	0.236535	0.896919	TPPI	1
GO:0009645	GO:0009645	response to low light intensity stimulus	1/293	20/21869	0.236535	0.236535	0.896919	SAUR10	1
GO:0015743	GO:0015743	malate transport	1/293	20/21869	0.236535	0.236535	0.896919	DIC3	1
GO:0019321	GO:0019321	pentose metabolic process	1/293	20/21869	0.236535	0.236535	0.896919	UXS6	1
GO:0051592	GO:0051592	response to calcium ion	1/293	20/21869	0.236535	0.236535	0.896919	CML43	1
GO:1902930	GO:1902930	regulation of alcohol biosynthetic process	1/293	20/21869	0.236535	0.236535	0.896919	ATMYB96	1
GO:0042440	GO:0042440	pigment metabolic process	4/293	187/21869	0.242391	0.242391	0.896919	ATFLS2/APT4/HO4/ATMYB111	4
GO:0010087	GO:0010087	phloem or xylem histogenesis	3/293	128/21869	0.245976	0.245976	0.896919	DOT1/DOF5.3/CLE14	3
GO:0009875	GO:0009875	pollen-pistil interaction	2/293	71/21869	0.246151	0.246151	0.896919	SPRI1/NA	2
GO:0006722	GO:0006722	triterpenoid metabolic process	1/293	21/21869	0.246774	0.246774	0.896919	LAS1	1
GO:0009691	GO:0009691	cytokinin biosynthetic process	1/293	21/21869	0.246774	0.246774	0.896919	ATIPT6	1
GO:0010052	GO:0010052	guard cell differentiation	1/293	21/21869	0.246774	0.246774	0.896919	AtEPFL6	1
GO:0006020	GO:0006020	inositol metabolic process	1/293	22/21869	0.256875	0.256875	0.896919	NA	1
GO:0009086	GO:0009086	methionine biosynthetic process	1/293	22/21869	0.256875	0.256875	0.896919	ARD	1
GO:0009641	GO:0009641	shade avoidance	1/293	22/21869	0.256875	0.256875	0.896919	SAUR10	1
GO:0010345	GO:0010345	suberin biosynthetic process	1/293	22/21869	0.256875	0.256875	0.896919	FAR8	1
GO:0030307	GO:0030307	positive regulation of cell growth	1/293	22/21869	0.256875	0.256875	0.896919	ATGRP-5	1
GO:0048826	GO:0048826	cotyledon morphogenesis	1/293	22/21869	0.256875	0.256875	0.896919	DOT1	1
GO:0048507	GO:0048507	meristem development	6/293	320/21869	0.259535	0.259535	0.896919	CLEL/LFY/PLATZ7/BIB/CLE14/AGL14	6
GO:0040008	GO:0040008	regulation of growth	5/293	257/21869	0.262543	0.262543	0.896919	CLEL/ATGRP-5/SAUR10/BIB/AGL14	5
GO:0046942	GO:0046942	carboxylic acid transport	2/293	75/21869	0.266025	0.266025	0.896919	DIC3/AAP6	2
GO:0120254	GO:0120254	olefinic compound metabolic process	2/293	75/21869	0.266025	0.266025	0.896919	ATMYB96/CYP707A2	2
GO:0009904	GO:0009904	chloroplast accumulation movement	1/293	23/21869	0.266841	0.266841	0.896919	NA	1
GO:0009944	GO:0009944	polarity specification of adaxial/abaxial axis	1/293	23/21869	0.266841	0.266841	0.896919	KAN2	1
GO:0030198	GO:0030198	extracellular matrix organization	1/293	23/21869	0.266841	0.266841	0.896919	AT3-MMP	1
GO:0043062	GO:0043062	extracellular structure organization	1/293	23/21869	0.266841	0.266841	0.896919	AT3-MMP	1
GO:0009813	GO:0009813	flavonoid biosynthetic process	2/293	76/21869	0.270995	0.270995	0.896919	ATFLS2/ATMYB111	2
GO:0008299	GO:0008299	isoprenoid biosynthetic process	4/293	197/21869	0.271683	0.271683	0.896919	ATTPS12/ATMYB96/LAS1/GGPS2	4
GO:0045017	GO:0045017	glycerolipid biosynthetic process	3/293	136/21869	0.27482	0.27482	0.896919	WSD1/ATGPAT7/ATGPAT3	3
GO:0002221	GO:0002221	pattern recognition receptor signaling pathway	1/293	24/21869	0.276675	0.276675	0.896919	ATPCA	1
GO:0006022	GO:0006022	aminoglycan metabolic process	1/293	24/21869	0.276675	0.276675	0.896919	NA	1
GO:0009901	GO:0009901	anther dehiscence	1/293	24/21869	0.276675	0.276675	0.896919	AtMYB108	1
GO:0009903	GO:0009903	chloroplast avoidance movement	1/293	24/21869	0.276675	0.276675	0.896919	NA	1
GO:0045727	GO:0045727	positive regulation of translation	1/293	24/21869	0.276675	0.276675	0.896919	NA	1
GO:2000034	GO:2000034	regulation of seed maturation	1/293	24/21869	0.276675	0.276675	0.896919	ATMYB96	1
GO:0005996	GO:0005996	monosaccharide metabolic process	3/293	138/21869	0.282089	0.282089	0.896919	UXS6/AtGolS3/AtGolS7	3
GO:0006787	GO:0006787	porphyrin-containing compound catabolic process	1/293	25/21869	0.286376	0.286376	0.896919	HO4	1
GO:0008300	GO:0008300	isoprenoid catabolic process	1/293	25/21869	0.286376	0.286376	0.896919	CYP707A2	1
GO:0009688	GO:0009688	abscisic acid biosynthetic process	1/293	25/21869	0.286376	0.286376	0.896919	ATMYB96	1
GO:0015850	GO:0015850	organic hydroxy compound transport	1/293	25/21869	0.286376	0.286376	0.896919	NA	1
GO:0032543	GO:0032543	mitochondrial translation	1/293	25/21869	0.286376	0.286376	0.896919	NA	1
GO:0033015	GO:0033015	tetrapyrrole catabolic process	1/293	25/21869	0.286376	0.286376	0.896919	HO4	1
GO:0043289	GO:0043289	apocarotenoid biosynthetic process	1/293	25/21869	0.286376	0.286376	0.896919	ATMYB96	1
GO:0046112	GO:0046112	nucleobase biosynthetic process	1/293	25/21869	0.286376	0.286376	0.896919	APT4	1
GO:0051762	GO:0051762	sesquiterpene biosynthetic process	1/293	25/21869	0.286376	0.286376	0.896919	ATTPS12	1
GO:1901071	GO:1901071	glucosamine-containing compound metabolic process	1/293	25/21869	0.286376	0.286376	0.896919	NA	1
GO:1902645	GO:1902645	tertiary alcohol biosynthetic process	1/293	25/21869	0.286376	0.286376	0.896919	ATMYB96	1
GO:0009753	GO:0009753	response to jasmonic acid	4/293	204/21869	0.292539	0.292539	0.896919	ANAC055/JAO/AtCAPE7/ESP	4
GO:0006555	GO:0006555	methionine metabolic process	1/293	26/21869	0.295948	0.295948	0.896919	ARD	1
GO:0009127	GO:0009127	purine nucleoside monophosphate biosynthetic process	1/293	26/21869	0.295948	0.295948	0.896919	APT4	1
GO:0009168	GO:0009168	purine ribonucleoside monophosphate biosynthetic process	1/293	26/21869	0.295948	0.295948	0.896919	APT4	1
GO:0009962	GO:0009962	regulation of flavonoid biosynthetic process	1/293	26/21869	0.295948	0.295948	0.896919	ATMYB111	1
GO:0010496	GO:0010496	intercellular transport	1/293	26/21869	0.295948	0.295948	0.896919	GL22	1
GO:0010582	GO:0010582	floral meristem determinacy	1/293	26/21869	0.295948	0.295948	0.896919	LFY	1
GO:0019432	GO:0019432	triglyceride biosynthetic process	1/293	26/21869	0.295948	0.295948	0.896919	WSD1	1
GO:0034250	GO:0034250	positive regulation of cellular amide metabolic process	1/293	26/21869	0.295948	0.295948	0.896919	NA	1
GO:0042398	GO:0042398	cellular modified amino acid biosynthetic process	1/293	26/21869	0.295948	0.295948	0.896919	FOLB3	1
GO:0051761	GO:0051761	sesquiterpene metabolic process	1/293	26/21869	0.295948	0.295948	0.896919	ATTPS12	1
GO:0043094	GO:0043094	cellular metabolic compound salvage	2/293	82/21869	0.300768	0.300768	0.896919	APT4/ARD	2
GO:0070542	GO:0070542	response to fatty acid	4/293	208/21869	0.304553	0.304553	0.896919	ANAC055/JAO/AtCAPE7/ESP	4
GO:0006378	GO:0006378	mRNA polyadenylation	1/293	27/21869	0.305392	0.305392	0.896919	NA	1
GO:0009126	GO:0009126	purine nucleoside monophosphate metabolic process	1/293	27/21869	0.305392	0.305392	0.896919	APT4	1
GO:0009167	GO:0009167	purine ribonucleoside monophosphate metabolic process	1/293	27/21869	0.305392	0.305392	0.896919	APT4	1
GO:0043631	GO:0043631	RNA polyadenylation	1/293	27/21869	0.305392	0.305392	0.896919	NA	1
GO:0080050	GO:0080050	regulation of seed development	1/293	27/21869	0.305392	0.305392	0.896919	ATMYB96	1
GO:0071396	GO:0071396	cellular response to lipid	8/293	476/21869	0.307768	0.307768	0.896919	AtFDB5/ATCRA1/TRP/ANAC055/ATMYB96/VQ26/LFY/JAO	8
GO:0046165	GO:0046165	alcohol biosynthetic process	2/293	84/21869	0.310654	0.310654	0.896919	NA/ATMYB96	2
GO:0008284	GO:0008284	positive regulation of cell population proliferation	1/293	28/21869	0.31471	0.31471	0.896919	CLEL	1
GO:0009251	GO:0009251	glucan catabolic process	1/293	28/21869	0.31471	0.31471	0.896919	NA	1
GO:0009833	GO:0009833	plant-type primary cell wall biogenesis	1/293	28/21869	0.31471	0.31471	0.896919	ATCSLB02	1
GO:0009943	GO:0009943	adaxial/abaxial axis specification	1/293	28/21869	0.31471	0.31471	0.896919	KAN2	1
GO:0035265	GO:0035265	organ growth	1/293	28/21869	0.31471	0.31471	0.896919	ATGRP-5	1
GO:0042168	GO:0042168	heme metabolic process	1/293	28/21869	0.31471	0.31471	0.896919	HO4	1
GO:2000023	GO:2000023	regulation of lateral root development	1/293	28/21869	0.31471	0.31471	0.896919	CLEL	1
GO:0045229	GO:0045229	external encapsulating structure organization	6/293	344/21869	0.314754	0.314754	0.896919	NA/SHT/NA/AT3-MMP/INP1/NA	6
GO:0006066	GO:0006066	alcohol metabolic process	3/293	148/21869	0.31863	0.31863	0.896919	NA/ATMYB96/CYP707A2	3
GO:0019216	GO:0019216	regulation of lipid metabolic process	2/293	86/21869	0.320511	0.320511	0.896919	ATMYB96/CFB	2
GO:0046460	GO:0046460	neutral lipid biosynthetic process	1/293	29/21869	0.323904	0.323904	0.896919	WSD1	1
GO:0046463	GO:0046463	acylglycerol biosynthetic process	1/293	29/21869	0.323904	0.323904	0.896919	WSD1	1
GO:0008654	GO:0008654	phospholipid biosynthetic process	3/293	150/21869	0.325957	0.325957	0.896919	ATGPAT7/ATGPAT3/GGPS2	3
GO:0046148	GO:0046148	pigment biosynthetic process	3/293	150/21869	0.325957	0.325957	0.896919	ATFLS2/APT4/ATMYB111	3
GO:0009902	GO:0009902	chloroplast relocation	1/293	30/21869	0.332974	0.332974	0.896919	NA	1
GO:0010022	GO:0010022	meristem determinacy	1/293	30/21869	0.332974	0.332974	0.896919	LFY	1
GO:0019915	GO:0019915	lipid storage	1/293	30/21869	0.332974	0.332974	0.896919	NA	1
GO:0046653	GO:0046653	tetrahydrofolate metabolic process	1/293	30/21869	0.332974	0.332974	0.896919	FOLB3	1
GO:0051667	GO:0051667	establishment of plastid localization	1/293	30/21869	0.332974	0.332974	0.896919	NA	1
GO:0098869	GO:0098869	cellular oxidant detoxification	1/293	30/21869	0.332974	0.332974	0.896919	LSU1	1
GO:2000069	GO:2000069	regulation of post-embryonic root development	1/293	30/21869	0.332974	0.332974	0.896919	CLEL	1
GO:0009834	GO:0009834	plant-type secondary cell wall biogenesis	2/293	89/21869	0.33523	0.33523	0.896919	ANAC012/FLA13	2
GO:0090407	GO:0090407	organophosphate biosynthetic process	6/293	354/21869	0.338326	0.338326	0.896919	APT4/NA/NA/ATGPAT7/ATGPAT3/GGPS2	6
GO:0019318	GO:0019318	hexose metabolic process	2/293	90/21869	0.340116	0.340116	0.896919	AtGolS3/AtGolS7	2
GO:0010088	GO:0010088	phloem development	1/293	31/21869	0.341923	0.341923	0.896919	CLE14	1
GO:0010305	GO:0010305	leaf vascular tissue pattern formation	1/293	31/21869	0.341923	0.341923	0.896919	DOT1	1
GO:2000067	GO:2000067	regulation of root morphogenesis	1/293	31/21869	0.341923	0.341923	0.896919	CLEL	1
GO:0098754	GO:0098754	detoxification	3/293	155/21869	0.344266	0.344266	0.896919	ATGSTU15/NA/LSU1	3
GO:0006073	GO:0006073	cellular glucan metabolic process	4/293	222/21869	0.346932	0.346932	0.896919	ATCSLB02/XTH10/ATXTH14/ATXTH17	4
GO:0009733	GO:0009733	response to auxin	6/293	358/21869	0.347813	0.347813	0.896919	SAUR9/CLEL/ATMYB96/SAUR10/ATMYB31/SAUR17	6
GO:0006644	GO:0006644	phospholipid metabolic process	4/293	223/21869	0.349969	0.349969	0.896919	ATTPS12/ATGPAT7/ATGPAT3/GGPS2	4
GO:0046351	GO:0046351	disaccharide biosynthetic process	1/293	32/21869	0.350752	0.350752	0.896919	TPPI	1
GO:0065001	GO:0065001	specification of axis polarity	1/293	32/21869	0.350752	0.350752	0.896919	KAN2	1
GO:0048646	GO:0048646	anatomical structure formation involved in morphogenesis	4/293	225/21869	0.356044	0.356044	0.896919	SHT/INP1/AtDOF4.4/ATMYB105	4
GO:0006641	GO:0006641	triglyceride metabolic process	1/293	33/21869	0.359464	0.359464	0.896919	WSD1	1
GO:0010103	GO:0010103	stomatal complex morphogenesis	1/293	33/21869	0.359464	0.359464	0.896919	AtEPFL6	1
GO:0016998	GO:0016998	cell wall macromolecule catabolic process	1/293	33/21869	0.359464	0.359464	0.896919	NA	1
GO:0042335	GO:0042335	cuticle development	1/293	33/21869	0.359464	0.359464	0.896919	AtCER6	1
GO:0043647	GO:0043647	inositol phosphate metabolic process	1/293	33/21869	0.359464	0.359464	0.896919	NA	1
GO:0046189	GO:0046189	phenol-containing compound biosynthetic process	1/293	33/21869	0.359464	0.359464	0.896919	AtDIR6	1
GO:0071897	GO:0071897	DNA biosynthetic process	1/293	33/21869	0.359464	0.359464	0.896919	NA	1
GO:0042127	GO:0042127	regulation of cell population proliferation	2/293	94/21869	0.359544	0.359544	0.896919	DVL18/CLEL	2
GO:0009967	GO:0009967	positive regulation of signal transduction	2/293	95/21869	0.364369	0.364369	0.896919	AtFDB5/ATMYB96	2
GO:0044262	GO:0044262	cellular carbohydrate metabolic process	7/293	436/21869	0.367798	0.367798	0.896919	ATCSLB02/XTH10/UXS6/NA/ATXTH14/TPPI/ATXTH17	7
GO:0009958	GO:0009958	positive gravitropism	1/293	34/21869	0.368059	0.368059	0.896919	CLEL	1
GO:0046164	GO:0046164	alcohol catabolic process	1/293	34/21869	0.368059	0.368059	0.896919	CYP707A2	1
GO:0023056	GO:0023056	positive regulation of signaling	2/293	96/21869	0.36918	0.36918	0.896919	AtFDB5/ATMYB96	2
GO:0002213	GO:0002213	defense response to insect	1/293	35/21869	0.376538	0.376538	0.896919	JAO	1
GO:0016575	GO:0016575	histone deacetylation	1/293	35/21869	0.376538	0.376538	0.896919	NA	1
GO:0019747	GO:0019747	regulation of isoprenoid metabolic process	1/293	35/21869	0.376538	0.376538	0.896919	ATMYB96	1
GO:0019750	GO:0019750	chloroplast localization	1/293	35/21869	0.376538	0.376538	0.896919	NA	1
GO:0031124	GO:0031124	mRNA 3'-end processing	1/293	35/21869	0.376538	0.376538	0.896919	NA	1
GO:0046173	GO:0046173	polyol biosynthetic process	1/293	35/21869	0.376538	0.376538	0.896919	NA	1
GO:0048235	GO:0048235	pollen sperm cell differentiation	1/293	35/21869	0.376538	0.376538	0.896919	ATMGH3	1
GO:0051644	GO:0051644	plastid localization	1/293	35/21869	0.376538	0.376538	0.896919	NA	1
GO:0044264	GO:0044264	cellular polysaccharide metabolic process	5/293	301/21869	0.377632	0.377632	0.896919	ATCSLB02/XTH10/UXS6/ATXTH14/ATXTH17	5
GO:0009926	GO:0009926	auxin polar transport	2/293	98/21869	0.378759	0.378759	0.896919	CLEL/AGL14	2
GO:0016052	GO:0016052	carbohydrate catabolic process	4/293	233/21869	0.380327	0.380327	0.896919	NA/NA/NA/NA	4
GO:0010647	GO:0010647	positive regulation of cell communication	2/293	99/21869	0.383525	0.383525	0.896919	AtFDB5/ATMYB96	2
GO:0006817	GO:0006817	phosphate ion transport	1/293	36/21869	0.384905	0.384905	0.896919	DIC3	1
GO:0016128	GO:0016128	phytosteroid metabolic process	1/293	36/21869	0.384905	0.384905	0.896919	ATST4A	1
GO:0016131	GO:0016131	brassinosteroid metabolic process	1/293	36/21869	0.384905	0.384905	0.896919	ATST4A	1
GO:0016226	GO:0016226	iron-sulfur cluster assembly	1/293	36/21869	0.384905	0.384905	0.896919	ATISU3	1
GO:0031163	GO:0031163	metallo-sulfur cluster assembly	1/293	36/21869	0.384905	0.384905	0.896919	ATISU3	1
GO:0048598	GO:0048598	embryonic morphogenesis	1/293	36/21869	0.384905	0.384905	0.896919	DOT1	1
GO:0007267	GO:0007267	cell-cell signaling	2/293	100/21869	0.388276	0.388276	0.896919	TRP/CLE14	2
GO:0050790	GO:0050790	regulation of catalytic activity	5/293	306/21869	0.390894	0.390894	0.896919	NA/CBSX4/AtDIR6/NA/NA	5
GO:0045488	GO:0045488	pectin metabolic process	3/293	168/21869	0.391584	0.391584	0.896919	NA/NA/NA	3
GO:0003333	GO:0003333	amino acid transmembrane transport	1/293	37/21869	0.39316	0.39316	0.896919	AAP6	1
GO:0006476	GO:0006476	protein deacetylation	1/293	37/21869	0.39316	0.39316	0.896919	NA	1
GO:0006638	GO:0006638	neutral lipid metabolic process	1/293	37/21869	0.39316	0.39316	0.896919	WSD1	1
GO:0006639	GO:0006639	acylglycerol metabolic process	1/293	37/21869	0.39316	0.39316	0.896919	WSD1	1
GO:0006760	GO:0006760	folic acid-containing compound metabolic process	1/293	37/21869	0.39316	0.39316	0.896919	FOLB3	1
GO:0008356	GO:0008356	asymmetric cell division	1/293	37/21869	0.39316	0.39316	0.896919	CLEL	1
GO:0009112	GO:0009112	nucleobase metabolic process	1/293	37/21869	0.39316	0.39316	0.896919	APT4	1
GO:0010223	GO:0010223	secondary shoot formation	1/293	37/21869	0.39316	0.39316	0.896919	AtDOF4.4	1
GO:0010346	GO:0010346	shoot axis formation	1/293	37/21869	0.39316	0.39316	0.896919	AtDOF4.4	1
GO:0010393	GO:0010393	galacturonan metabolic process	3/293	169/21869	0.395194	0.395194	0.896919	NA/NA/NA	3
GO:0046246	GO:0046246	terpene biosynthetic process	1/293	38/21869	0.401304	0.401304	0.896919	ATTPS12	1
GO:0000413	GO:0000413	protein peptidyl-prolyl isomerization	1/293	39/21869	0.409339	0.409339	0.896919	NA	1
GO:0006368	GO:0006368	transcription elongation from RNA polymerase II promoter	1/293	39/21869	0.409339	0.409339	0.896919	NA	1
GO:0009312	GO:0009312	oligosaccharide biosynthetic process	1/293	39/21869	0.409339	0.409339	0.896919	TPPI	1
GO:0042558	GO:0042558	pteridine-containing compound metabolic process	1/293	39/21869	0.409339	0.409339	0.896919	FOLB3	1
GO:0015931	GO:0015931	nucleobase-containing compound transport	2/293	105/21869	0.41178	0.41178	0.896919	NA/ATENT7	2
GO:0042545	GO:0042545	cell wall modification	3/293	174/21869	0.413155	0.413155	0.896919	NA/NA/NA	3
GO:0046474	GO:0046474	glycerophospholipid biosynthetic process	2/293	106/21869	0.416428	0.416428	0.896919	ATGPAT7/ATGPAT3	2
GO:0000122	GO:0000122	negative regulation of transcription by RNA polymerase II	1/293	40/21869	0.417267	0.417267	0.896919	NA	1
GO:0006935	GO:0006935	chemotaxis	1/293	40/21869	0.417267	0.417267	0.896919	CBSX4	1
GO:0009690	GO:0009690	cytokinin metabolic process	1/293	40/21869	0.417267	0.417267	0.896919	ATIPT6	1
GO:0009960	GO:0009960	endosperm development	1/293	40/21869	0.417267	0.417267	0.896919	MEE39	1
GO:0010183	GO:0010183	pollen tube guidance	1/293	40/21869	0.417267	0.417267	0.896919	CBSX4	1
GO:0035601	GO:0035601	protein deacylation	1/293	40/21869	0.417267	0.417267	0.896919	NA	1
GO:0042330	GO:0042330	taxis	1/293	40/21869	0.417267	0.417267	0.896919	CBSX4	1
GO:0045492	GO:0045492	xylan biosynthetic process	1/293	40/21869	0.417267	0.417267	0.896919	UXS6	1
GO:0050918	GO:0050918	positive chemotaxis	1/293	40/21869	0.417267	0.417267	0.896919	CBSX4	1
GO:1900150	GO:1900150	regulation of defense response to fungus	1/293	40/21869	0.417267	0.417267	0.896919	JAO	1
GO:0006839	GO:0006839	mitochondrial transport	2/293	107/21869	0.421058	0.421058	0.896919	DIC3/NA	2
GO:0009741	GO:0009741	response to brassinosteroid	2/293	107/21869	0.421058	0.421058	0.896919	AtFDB5/SAUR10	2
GO:0009867	GO:0009867	jasmonic acid mediated signaling pathway	2/293	107/21869	0.421058	0.421058	0.896919	ANAC055/JAO	2
GO:0000038	GO:0000038	very long-chain fatty acid metabolic process	1/293	41/21869	0.425089	0.425089	0.896919	AtCER6	1
GO:0000097	GO:0000097	sulfur amino acid biosynthetic process	1/293	41/21869	0.425089	0.425089	0.896919	ARD	1
GO:0006879	GO:0006879	cellular iron ion homeostasis	1/293	41/21869	0.425089	0.425089	0.896919	ATISU3	1
GO:0009955	GO:0009955	adaxial/abaxial pattern specification	1/293	41/21869	0.425089	0.425089	0.896919	KAN2	1
GO:0098732	GO:0098732	macromolecule deacylation	1/293	41/21869	0.425089	0.425089	0.896919	NA	1
GO:0015711	GO:0015711	organic anion transport	2/293	108/21869	0.425669	0.425669	0.896919	DIC3/AAP6	2
GO:0009636	GO:0009636	response to toxic substance	3/293	178/21869	0.427403	0.427403	0.896919	ATGSTU15/NA/LSU1	3
GO:0008283	GO:0008283	cell population proliferation	2/293	109/21869	0.43026	0.43026	0.896919	DVL18/CLEL	2
GO:0022603	GO:0022603	regulation of anatomical structure morphogenesis	3/293	179/21869	0.430947	0.430947	0.896919	CLEL/SAUR10/AtDOF4.4	3
GO:0000281	GO:0000281	mitotic cytokinesis	1/293	42/21869	0.432806	0.432806	0.896919	ATCSLB02	1
GO:0006040	GO:0006040	amino sugar metabolic process	1/293	42/21869	0.432806	0.432806	0.896919	NA	1
GO:0008285	GO:0008285	negative regulation of cell population proliferation	1/293	42/21869	0.432806	0.432806	0.896919	DVL18	1
GO:0009156	GO:0009156	ribonucleoside monophosphate biosynthetic process	1/293	42/21869	0.432806	0.432806	0.896919	APT4	1
GO:0009226	GO:0009226	nucleotide-sugar biosynthetic process	1/293	42/21869	0.432806	0.432806	0.896919	UXS6	1
GO:0040011	GO:0040011	locomotion	1/293	42/21869	0.432806	0.432806	0.896919	CBSX4	1
GO:0045927	GO:0045927	positive regulation of growth	1/293	42/21869	0.432806	0.432806	0.896919	ATGRP-5	1
GO:2000022	GO:2000022	regulation of jasmonic acid mediated signaling pathway	1/293	42/21869	0.432806	0.432806	0.896919	JAO	1
GO:0015698	GO:0015698	inorganic anion transport	2/293	110/21869	0.434832	0.434832	0.896919	DIC3/AST68	2
GO:0048443	GO:0048443	stamen development	2/293	110/21869	0.434832	0.434832	0.896919	CBSX4/AtMYB108	2
GO:0048466	GO:0048466	androecium development	2/293	110/21869	0.434832	0.434832	0.896919	CBSX4/AtMYB108	2
GO:0071395	GO:0071395	cellular response to jasmonic acid stimulus	2/293	111/21869	0.439384	0.439384	0.903734	ANAC055/JAO	2
GO:0009735	GO:0009735	response to cytokinin	2/293	112/21869	0.443917	0.443917	0.90841	ARR21/ATST4A	2
GO:0009161	GO:0009161	ribonucleoside monophosphate metabolic process	1/293	44/21869	0.447932	0.447932	0.90841	APT4	1
GO:0032784	GO:0032784	regulation of DNA-templated transcription, elongation	1/293	44/21869	0.447932	0.447932	0.90841	NA	1
GO:1901616	GO:1901616	organic hydroxy compound catabolic process	1/293	44/21869	0.447932	0.447932	0.90841	CYP707A2	1
GO:1990748	GO:1990748	cellular detoxification	1/293	44/21869	0.447932	0.447932	0.90841	LSU1	1
GO:0006399	GO:0006399	tRNA metabolic process	3/293	185/21869	0.452035	0.452035	0.908992	NA/NA/ATIPT6	3
GO:0098660	GO:0098660	inorganic ion transmembrane transport	4/293	257/21869	0.452284	0.452284	0.908992	DIC3/NA/ACA7/AST68	4
GO:0008033	GO:0008033	tRNA processing	2/293	114/21869	0.45292	0.45292	0.908992	NA/ATIPT6	2
GO:0097237	GO:0097237	cellular response to toxic substance	1/293	45/21869	0.455343	0.455343	0.908992	LSU1	1
GO:0015849	GO:0015849	organic acid transport	2/293	115/21869	0.45739	0.45739	0.908992	DIC3/AAP6	2
GO:0071398	GO:0071398	cellular response to fatty acid	2/293	115/21869	0.45739	0.45739	0.908992	ANAC055/JAO	2
GO:0050832	GO:0050832	defense response to fungus	4/293	260/21869	0.461113	0.461113	0.908992	AT3-MMP/ATPCA/NA/JAO	4
GO:0009067	GO:0009067	aspartate family amino acid biosynthetic process	1/293	46/21869	0.462655	0.462655	0.908992	ARD	1
GO:0009407	GO:0009407	toxin catabolic process	1/293	46/21869	0.462655	0.462655	0.908992	ATGSTU15	1
GO:0015748	GO:0015748	organophosphate ester transport	1/293	46/21869	0.462655	0.462655	0.908992	ABCI14	1
GO:0009832	GO:0009832	plant-type cell wall biogenesis	3/293	190/21869	0.469362	0.469362	0.908992	ATCSLB02/ANAC012/FLA13	3
GO:0046486	GO:0046486	glycerolipid metabolic process	3/293	190/21869	0.469362	0.469362	0.908992	WSD1/ATGPAT7/ATGPAT3	3
GO:0034220	GO:0034220	ion transmembrane transport	5/293	336/21869	0.469585	0.469585	0.908992	DIC3/AAP6/NA/ACA7/AST68	5
GO:0006099	GO:0006099	tricarboxylic acid cycle	1/293	47/21869	0.46987	0.46987	0.908992	ATPPC4	1
GO:0006637	GO:0006637	acyl-CoA metabolic process	1/293	47/21869	0.46987	0.46987	0.908992	FAR8	1
GO:0009124	GO:0009124	nucleoside monophosphate biosynthetic process	1/293	47/21869	0.46987	0.46987	0.908992	APT4	1
GO:0035383	GO:0035383	thioester metabolic process	1/293	47/21869	0.46987	0.46987	0.908992	FAR8	1
GO:0065009	GO:0065009	regulation of molecular function	5/293	339/21869	0.477307	0.477307	0.908992	NA/CBSX4/AtDIR6/NA/NA	5
GO:0009150	GO:0009150	purine ribonucleotide metabolic process	3/293	193/21869	0.47964	0.47964	0.908992	APT4/APTX/FAR8	3
GO:0002764	GO:0002764	immune response-regulating signaling pathway	1/293	49/21869	0.484011	0.484011	0.908992	ATPCA	1
GO:0002832	GO:0002832	negative regulation of response to biotic stimulus	1/293	49/21869	0.484011	0.484011	0.908992	JAO	1
GO:0009123	GO:0009123	nucleoside monophosphate metabolic process	1/293	49/21869	0.484011	0.484011	0.908992	APT4	1
GO:0032102	GO:0032102	negative regulation of response to external stimulus	1/293	49/21869	0.484011	0.484011	0.908992	JAO	1
GO:0010817	GO:0010817	regulation of hormone levels	4/293	268/21869	0.484407	0.484407	0.908992	CLEL/ATIPT6/AGL14/ATST4A	4
GO:0009415	GO:0009415	response to water	6/293	416/21869	0.485224	0.485224	0.908992	LTP3/WSD1/ANAC055/ATMYB96/ATGRP-5/AtLEA4-2	6
GO:0001558	GO:0001558	regulation of cell growth	2/293	122/21869	0.48808	0.48808	0.908992	ATGRP-5/SAUR10	2
GO:0009117	GO:0009117	nucleotide metabolic process	4/293	270/21869	0.490168	0.490168	0.908992	APT4/APTX/NA/FAR8	4
GO:0046618	GO:0046618	xenobiotic export	1/293	50/21869	0.490939	0.490939	0.908992	NA	1
GO:0048544	GO:0048544	recognition of pollen	1/293	50/21869	0.490939	0.490939	0.908992	NA	1
GO:1990961	GO:1990961	xenobiotic detoxification by transmembrane export across the plasma membrane	1/293	50/21869	0.490939	0.490939	0.908992	NA	1
GO:0060918	GO:0060918	auxin transport	2/293	123/21869	0.492375	0.492375	0.908992	CLEL/AGL14	2
GO:0042214	GO:0042214	terpene metabolic process	1/293	51/21869	0.497775	0.497775	0.908992	ATTPS12	1
GO:0008037	GO:0008037	cell recognition	1/293	52/21869	0.50452	0.50452	0.908992	NA	1
GO:0016144	GO:0016144	S-glycoside biosynthetic process	1/293	52/21869	0.50452	0.50452	0.908992	FMO	1
GO:0019758	GO:0019758	glycosinolate biosynthetic process	1/293	52/21869	0.50452	0.50452	0.908992	FMO	1
GO:0019761	GO:0019761	glucosinolate biosynthetic process	1/293	52/21869	0.50452	0.50452	0.908992	FMO	1
GO:0009914	GO:0009914	hormone transport	2/293	126/21869	0.505125	0.505125	0.908992	CLEL/AGL14	2
GO:0051049	GO:0051049	regulation of transport	2/293	126/21869	0.505125	0.505125	0.908992	CLEL/AGL14	2
GO:0072593	GO:0072593	reactive oxygen species metabolic process	2/293	126/21869	0.505125	0.505125	0.908992	ATPCA/PLATZ7	2
GO:0006163	GO:0006163	purine nucleotide metabolic process	3/293	201/21869	0.506579	0.506579	0.908992	APT4/APTX/FAR8	3
GO:0002683	GO:0002683	negative regulation of immune system process	1/293	53/21869	0.511174	0.511174	0.908992	JAO	1
GO:0009225	GO:0009225	nucleotide-sugar metabolic process	1/293	53/21869	0.511174	0.511174	0.908992	UXS6	1
GO:0009789	GO:0009789	positive regulation of abscisic acid-activated signaling pathway	1/293	53/21869	0.511174	0.511174	0.908992	ATMYB96	1
GO:0009798	GO:0009798	axis specification	1/293	53/21869	0.511174	0.511174	0.908992	KAN2	1
GO:0050777	GO:0050777	negative regulation of immune response	1/293	53/21869	0.511174	0.511174	0.908992	JAO	1
GO:1905421	GO:1905421	regulation of plant organ morphogenesis	1/293	53/21869	0.511174	0.511174	0.908992	CLEL	1
GO:0009606	GO:0009606	tropism	2/293	128/21869	0.513508	0.513508	0.908992	NA/CLEL	2
GO:0006575	GO:0006575	cellular modified amino acid metabolic process	2/293	129/21869	0.517665	0.517665	0.908992	ATGSTU15/FOLB3	2
GO:0051241	GO:0051241	negative regulation of multicellular organismal process	2/293	129/21869	0.517665	0.517665	0.908992	TRP/AtEPFL6	2
GO:0006865	GO:0006865	amino acid transport	1/293	54/21869	0.517739	0.517739	0.908992	AAP6	1
GO:0009116	GO:0009116	nucleoside metabolic process	1/293	54/21869	0.517739	0.517739	0.908992	APT4	1
GO:0006753	GO:0006753	nucleoside phosphate metabolic process	4/293	280/21869	0.518565	0.518565	0.908992	APT4/APTX/NA/FAR8	4
GO:0010016	GO:0010016	shoot system morphogenesis	3/293	205/21869	0.519777	0.519777	0.908992	DOT1/AtEPFL6/AtDOF4.4	3
GO:0048438	GO:0048438	floral whorl development	3/293	205/21869	0.519777	0.519777	0.908992	CBSX4/KAN2/AtMYB108	3
GO:0009555	GO:0009555	pollen development	5/293	357/21869	0.522785	0.522785	0.908992	SHT/INP1/ATMGH3/CBSX4/ACA7	5
GO:0140053	GO:0140053	mitochondrial gene expression	1/293	55/21869	0.524217	0.524217	0.908992	NA	1
GO:0006354	GO:0006354	DNA-templated transcription, elongation	1/293	56/21869	0.530607	0.530607	0.908992	NA	1
GO:0006874	GO:0006874	cellular calcium ion homeostasis	1/293	56/21869	0.530607	0.530607	0.908992	NA	1
GO:0048825	GO:0048825	cotyledon development	1/293	56/21869	0.530607	0.530607	0.908992	DOT1	1
GO:0061640	GO:0061640	cytoskeleton-dependent cytokinesis	1/293	56/21869	0.530607	0.530607	0.908992	ATCSLB02	1
GO:0006885	GO:0006885	regulation of pH	1/293	57/21869	0.536912	0.536912	0.908992	ATCHX7	1
GO:0034754	GO:0034754	cellular hormone metabolic process	1/293	57/21869	0.536912	0.536912	0.908992	ATIPT6	1
GO:0042908	GO:0042908	xenobiotic transport	1/293	57/21869	0.536912	0.536912	0.908992	NA	1
GO:2000377	GO:2000377	regulation of reactive oxygen species metabolic process	1/293	57/21869	0.536912	0.536912	0.908992	PLATZ7	1
GO:0006875	GO:0006875	cellular metal ion homeostasis	2/293	135/21869	0.542106	0.542106	0.908992	NA/ATISU3	2
GO:0071695	GO:0071695	anatomical structure maturation	3/293	212/21869	0.542405	0.542405	0.908992	ATCRA1/ATMYB96/CYP707A2	3
GO:0048481	GO:0048481	plant ovule development	1/293	58/21869	0.543133	0.543133	0.908992	KAN2	1
GO:0006418	GO:0006418	tRNA aminoacylation for protein translation	1/293	59/21869	0.54927	0.54927	0.908992	NA	1
GO:0006887	GO:0006887	exocytosis	1/293	60/21869	0.555325	0.555325	0.908992	ATEXO70A2	1
GO:0009740	GO:0009740	gibberellic acid mediated signaling pathway	1/293	60/21869	0.555325	0.555325	0.908992	LFY	1
GO:0035670	GO:0035670	plant-type ovary development	1/293	60/21869	0.555325	0.555325	0.908992	KAN2	1
GO:0055046	GO:0055046	microgametogenesis	1/293	60/21869	0.555325	0.555325	0.908992	ATMGH3	1
GO:0055074	GO:0055074	calcium ion homeostasis	1/293	60/21869	0.555325	0.555325	0.908992	NA	1
GO:0001101	GO:0001101	response to acid chemical	6/293	448/21869	0.55743	0.55743	0.908992	LTP3/WSD1/ANAC055/ATMYB96/ATGRP-5/AtLEA4-2	6
GO:0000096	GO:0000096	sulfur amino acid metabolic process	1/293	61/21869	0.5613	0.5613	0.908992	ARD	1
GO:0009404	GO:0009404	toxin metabolic process	1/293	61/21869	0.5613	0.5613	0.908992	ATGSTU15	1
GO:0018208	GO:0018208	peptidyl-proline modification	1/293	61/21869	0.5613	0.5613	0.908992	NA	1
GO:0043038	GO:0043038	amino acid activation	1/293	61/21869	0.5613	0.5613	0.908992	NA	1
GO:0043039	GO:0043039	tRNA aminoacylation	1/293	61/21869	0.5613	0.5613	0.908992	NA	1
GO:0045491	GO:0045491	xylan metabolic process	1/293	61/21869	0.5613	0.5613	0.908992	UXS6	1
GO:0009259	GO:0009259	ribonucleotide metabolic process	3/293	219/21869	0.564408	0.564408	0.908992	APT4/APTX/FAR8	3
GO:0045892	GO:0045892	negative regulation of transcription, DNA-templated	3/293	219/21869	0.564408	0.564408	0.908992	ATOFP18/AITR2/NA	3
GO:0009066	GO:0009066	aspartate family amino acid metabolic process	1/293	62/21869	0.567194	0.567194	0.908992	ARD	1
GO:0010476	GO:0010476	gibberellin mediated signaling pathway	1/293	62/21869	0.567194	0.567194	0.908992	LFY	1
GO:0055072	GO:0055072	iron ion homeostasis	1/293	62/21869	0.567194	0.567194	0.908992	ATISU3	1
GO:0072503	GO:0072503	cellular divalent inorganic cation homeostasis	1/293	62/21869	0.567194	0.567194	0.908992	NA	1
GO:1901659	GO:1901659	glycosyl compound biosynthetic process	1/293	62/21869	0.567194	0.567194	0.908992	FMO	1
GO:1902679	GO:1902679	negative regulation of RNA biosynthetic process	3/293	221/21869	0.570575	0.570575	0.908992	ATOFP18/AITR2/NA	3
GO:1903507	GO:1903507	negative regulation of nucleic acid-templated transcription	3/293	221/21869	0.570575	0.570575	0.908992	ATOFP18/AITR2/NA	3
GO:0000959	GO:0000959	mitochondrial RNA metabolic process	1/293	63/21869	0.573009	0.573009	0.908992	NA	1
GO:0046916	GO:0046916	cellular transition metal ion homeostasis	1/293	63/21869	0.573009	0.573009	0.908992	ATISU3	1
GO:0120255	GO:0120255	olefinic compound biosynthetic process	1/293	63/21869	0.573009	0.573009	0.908992	ATMYB96	1
GO:0055086	GO:0055086	nucleobase-containing small molecule metabolic process	5/293	379/21869	0.57593	0.57593	0.908992	APT4/UXS6/APTX/NA/FAR8	5
GO:0033865	GO:0033865	nucleoside bisphosphate metabolic process	1/293	64/21869	0.578746	0.578746	0.908992	FAR8	1
GO:0033875	GO:0033875	ribonucleoside bisphosphate metabolic process	1/293	64/21869	0.578746	0.578746	0.908992	FAR8	1
GO:0034032	GO:0034032	purine nucleoside bisphosphate metabolic process	1/293	64/21869	0.578746	0.578746	0.908992	FAR8	1
GO:0072521	GO:0072521	purine-containing compound metabolic process	3/293	225/21869	0.582748	0.582748	0.908992	APT4/APTX/FAR8	3
GO:0007018	GO:0007018	microtubule-based movement	1/293	65/21869	0.584407	0.584407	0.908992	NA	1
GO:0019751	GO:0019751	polyol metabolic process	1/293	65/21869	0.584407	0.584407	0.908992	NA	1
GO:0030244	GO:0030244	cellulose biosynthetic process	1/293	65/21869	0.584407	0.584407	0.908992	ATCSLB02	1
GO:0034504	GO:0034504	protein localization to nucleus	1/293	65/21869	0.584407	0.584407	0.908992	BIB	1
GO:2000243	GO:2000243	positive regulation of reproductive process	1/293	65/21869	0.584407	0.584407	0.908992	AtMYB108	1
GO:0042445	GO:0042445	hormone metabolic process	2/293	147/21869	0.588365	0.588365	0.908992	ATIPT6/ATST4A	2
GO:0009736	GO:0009736	cytokinin-activated signaling pathway	1/293	66/21869	0.589991	0.589991	0.908992	ARR21	1
GO:0072329	GO:0072329	monocarboxylic acid catabolic process	1/293	66/21869	0.589991	0.589991	0.908992	CYP707A2	1
GO:0019693	GO:0019693	ribose phosphate metabolic process	3/293	228/21869	0.591734	0.591734	0.908992	APT4/APTX/FAR8	3
GO:0010150	GO:0010150	leaf senescence	2/293	148/21869	0.59206	0.59206	0.908992	ORE15/ESP	2
GO:0071669	GO:0071669	plant-type cell wall organization or biogenesis	4/293	308/21869	0.593798	0.593798	0.908992	ATCSLB02/ANAC012/AtPMEI12/FLA13	4
GO:0010374	GO:0010374	stomatal complex development	1/293	67/21869	0.595501	0.595501	0.908992	AtEPFL6	1
GO:0016102	GO:0016102	diterpenoid biosynthetic process	1/293	67/21869	0.595501	0.595501	0.908992	ATTPS12	1
GO:0043455	GO:0043455	regulation of secondary metabolic process	1/293	67/21869	0.595501	0.595501	0.908992	ATMYB96	1
GO:0046890	GO:0046890	regulation of lipid biosynthetic process	1/293	67/21869	0.595501	0.595501	0.908992	ATMYB96	1
GO:1990542	GO:1990542	mitochondrial transmembrane transport	1/293	67/21869	0.595501	0.595501	0.908992	NA	1
GO:0021700	GO:0021700	developmental maturation	3/293	230/21869	0.597654	0.597654	0.908992	ATCRA1/ATMYB96/CYP707A2	3
GO:0051239	GO:0051239	regulation of multicellular organismal process	6/293	467/21869	0.598018	0.598018	0.908992	CLEL/TRP/ATMYB96/ATGRP-5/AtEPFL6/AtDOF4.4	6
GO:0051253	GO:0051253	negative regulation of RNA metabolic process	3/293	232/21869	0.603519	0.603519	0.908992	ATOFP18/AITR2/NA	3
GO:0018958	GO:0018958	phenol-containing compound metabolic process	1/293	69/21869	0.606301	0.606301	0.908992	AtDIR6	1
GO:0006650	GO:0006650	glycerophospholipid metabolic process	2/293	152/21869	0.606593	0.606593	0.908992	ATGPAT7/ATGPAT3	2
GO:0030243	GO:0030243	cellulose metabolic process	1/293	70/21869	0.611592	0.611592	0.908992	ATCSLB02	1
GO:0090693	GO:0090693	plant organ senescence	2/293	154/21869	0.613711	0.613711	0.908992	ORE15/ESP	2
GO:0005984	GO:0005984	disaccharide metabolic process	1/293	71/21869	0.616813	0.616813	0.908992	TPPI	1
GO:0010051	GO:0010051	xylem and phloem pattern formation	1/293	71/21869	0.616813	0.616813	0.908992	DOT1	1
GO:0045893	GO:0045893	positive regulation of transcription, DNA-templated	6/293	478/21869	0.620592	0.620592	0.908992	ANAC012/ATMYB96/AtDOF4.4/BIB/AGL46/AGL14	6
GO:0140352	GO:0140352	export from cell	2/293	156/21869	0.620731	0.620731	0.908992	ATEXO70A2/NA	2
GO:0016101	GO:0016101	diterpenoid metabolic process	1/293	72/21869	0.621963	0.621963	0.908992	ATTPS12	1
GO:0048232	GO:0048232	male gamete generation	1/293	72/21869	0.621963	0.621963	0.908992	ATMGH3	1
GO:0071368	GO:0071368	cellular response to cytokinin stimulus	1/293	72/21869	0.621963	0.621963	0.908992	ARR21	1
GO:1902680	GO:1902680	positive regulation of RNA biosynthetic process	6/293	480/21869	0.624619	0.624619	0.908992	ANAC012/ATMYB96/AtDOF4.4/BIB/AGL46/AGL14	6
GO:1903508	GO:1903508	positive regulation of nucleic acid-templated transcription	6/293	480/21869	0.624619	0.624619	0.908992	ANAC012/ATMYB96/AtDOF4.4/BIB/AGL46/AGL14	6
GO:0010224	GO:0010224	response to UV-B	1/293	73/21869	0.627045	0.627045	0.908992	ATMYB111	1
GO:0016125	GO:0016125	sterol metabolic process	1/293	73/21869	0.627045	0.627045	0.908992	CYP707A2	1
GO:0044272	GO:0044272	sulfur compound biosynthetic process	2/293	158/21869	0.627652	0.627652	0.908992	ARD/FMO	2
GO:0006820	GO:0006820	anion transport	3/293	241/21869	0.629207	0.629207	0.908992	DIC3/AAP6/AST68	3
GO:0034637	GO:0034637	cellular carbohydrate biosynthetic process	3/293	241/21869	0.629207	0.629207	0.908992	ATCSLB02/UXS6/TPPI	3
GO:0019722	GO:0019722	calcium-mediated signaling	1/293	74/21869	0.632059	0.632059	0.908992	NA	1
GO:0022412	GO:0022412	cellular process involved in reproduction in multicellular organism	1/293	74/21869	0.632059	0.632059	0.908992	ATMGH3	1
GO:0140115	GO:0140115	export across plasma membrane	1/293	74/21869	0.632059	0.632059	0.908992	NA	1
GO:0009611	GO:0009611	response to wounding	3/293	243/21869	0.634758	0.634758	0.908992	ATTPS12/ATM4/AtCAPE7	3
GO:0009414	GO:0009414	response to water deprivation	5/293	406/21869	0.636658	0.636658	0.908992	LTP3/WSD1/ANAC055/ATMYB96/AtLEA4-2	5
GO:0031348	GO:0031348	negative regulation of defense response	1/293	75/21869	0.637005	0.637005	0.908992	JAO	1
GO:0120251	GO:0120251	hydrocarbon biosynthetic process	1/293	75/21869	0.637005	0.637005	0.908992	ATTPS12	1
GO:0010015	GO:0010015	root morphogenesis	4/293	326/21869	0.638327	0.638327	0.908992	CLEL/PLATZ7/CLE14/AGL14	4
GO:0006357	GO:0006357	regulation of transcription by RNA polymerase II	6/293	487/21869	0.63852	0.63852	0.908992	NA/NA/NA/NA/AGL46/AGL14	6
GO:0009742	GO:0009742	brassinosteroid mediated signaling pathway	1/293	76/21869	0.641885	0.641885	0.908992	AtFDB5	1
GO:0010628	GO:0010628	positive regulation of gene expression	1/293	76/21869	0.641885	0.641885	0.908992	NA	1
GO:0042537	GO:0042537	benzene-containing compound metabolic process	1/293	76/21869	0.641885	0.641885	0.908992	AtDIR6	1
GO:0043401	GO:0043401	steroid hormone mediated signaling pathway	1/293	76/21869	0.641885	0.641885	0.908992	AtFDB5	1
GO:0048545	GO:0048545	response to steroid hormone	1/293	76/21869	0.641885	0.641885	0.908992	AtFDB5	1
GO:0071383	GO:0071383	cellular response to steroid hormone stimulus	1/293	76/21869	0.641885	0.641885	0.908992	AtFDB5	1
GO:0071215	GO:0071215	cellular response to abscisic acid stimulus	3/293	246/21869	0.642976	0.642976	0.908992	ATCRA1/ATMYB96/VQ26	3
GO:0097306	GO:0097306	cellular response to alcohol	3/293	246/21869	0.642976	0.642976	0.908992	ATCRA1/ATMYB96/VQ26	3
GO:0009165	GO:0009165	nucleotide biosynthetic process	2/293	163/21869	0.644526	0.644526	0.908992	APT4/NA	2
GO:0030003	GO:0030003	cellular cation homeostasis	2/293	163/21869	0.644526	0.644526	0.908992	NA/ATISU3	2
GO:0006749	GO:0006749	glutathione metabolic process	1/293	77/21869	0.6467	0.6467	0.908992	ATGSTU15	1
GO:0007166	GO:0007166	cell surface receptor signaling pathway	1/293	77/21869	0.6467	0.6467	0.908992	ATWAKL10	1
GO:0051235	GO:0051235	maintenance of location	1/293	77/21869	0.6467	0.6467	0.908992	NA	1
GO:0031123	GO:0031123	RNA 3'-end processing	1/293	78/21869	0.65145	0.65145	0.908992	NA	1
GO:0032880	GO:0032880	regulation of protein localization	1/293	78/21869	0.65145	0.65145	0.908992	CLEL	1
GO:0051274	GO:0051274	beta-glucan biosynthetic process	1/293	78/21869	0.65145	0.65145	0.908992	ATCSLB02	1
GO:1901293	GO:1901293	nucleoside phosphate biosynthetic process	2/293	166/21869	0.654358	0.654358	0.908992	APT4/NA	2
GO:0019932	GO:0019932	second-messenger-mediated signaling	1/293	79/21869	0.656137	0.656137	0.908992	NA	1
GO:0032940	GO:0032940	secretion by cell	1/293	79/21869	0.656137	0.656137	0.908992	ATEXO70A2	1
GO:0051510	GO:0051510	regulation of unidimensional cell growth	1/293	79/21869	0.656137	0.656137	0.908992	SAUR10	1
GO:0055067	GO:0055067	monovalent inorganic cation homeostasis	1/293	79/21869	0.656137	0.656137	0.908992	ATCHX7	1
GO:0071367	GO:0071367	cellular response to brassinosteroid stimulus	1/293	79/21869	0.656137	0.656137	0.908992	AtFDB5	1
GO:0009267	GO:0009267	cellular response to starvation	2/293	167/21869	0.657587	0.657587	0.908992	CBSX4/LSU1	2
GO:0051302	GO:0051302	regulation of cell division	1/293	80/21869	0.66076	0.66076	0.908992	CLEL	1
GO:0055080	GO:0055080	cation homeostasis	3/293	253/21869	0.661642	0.661642	0.908992	ATCHX7/NA/ATISU3	3
GO:0009856	GO:0009856	pollination	4/293	336/21869	0.661656	0.661656	0.908992	CBSX4/SPRI1/AtLEA4-2/NA	4
GO:0044706	GO:0044706	multi-multicellular organism process	4/293	336/21869	0.661656	0.661656	0.908992	CBSX4/SPRI1/AtLEA4-2/NA	4
GO:0048653	GO:0048653	anther development	1/293	81/21869	0.665322	0.665322	0.912298	AtMYB108	1
GO:0048440	GO:0048440	carpel development	1/293	82/21869	0.669823	0.669823	0.912461	KAN2	1
GO:0072507	GO:0072507	divalent inorganic cation homeostasis	1/293	82/21869	0.669823	0.669823	0.912461	NA	1
GO:0023051	GO:0023051	regulation of signaling	4/293	340/21869	0.670699	0.670699	0.912461	AtFDB5/TRP/ATMYB96/JAO	4
GO:0006400	GO:0006400	tRNA modification	1/293	83/21869	0.674263	0.674263	0.912461	ATIPT6	1
GO:0007276	GO:0007276	gamete generation	1/293	83/21869	0.674263	0.674263	0.912461	ATMGH3	1
GO:0009311	GO:0009311	oligosaccharide metabolic process	1/293	83/21869	0.674263	0.674263	0.912461	TPPI	1
GO:0051273	GO:0051273	beta-glucan metabolic process	1/293	83/21869	0.674263	0.674263	0.912461	ATCSLB02	1
GO:0048437	GO:0048437	floral organ development	3/293	259/21869	0.677073	0.677073	0.914547	CBSX4/KAN2/AtMYB108	3
GO:0010646	GO:0010646	regulation of cell communication	4/293	344/21869	0.679574	0.679574	0.914547	AtFDB5/TRP/ATMYB96/JAO	4
GO:0045934	GO:0045934	negative regulation of nucleobase-containing compound metabolic process	3/293	260/21869	0.679594	0.679594	0.914547	ATOFP18/AITR2/NA	3
GO:0006873	GO:0006873	cellular ion homeostasis	2/293	175/21869	0.682557	0.682557	0.916829	NA/ATISU3	2
GO:0002229	GO:0002229	defense response to oomycetes	1/293	86/21869	0.68723	0.68723	0.921398	LecRK-III.2	1
GO:0007568	GO:0007568	aging	2/293	177/21869	0.688562	0.688562	0.921477	ORE15/ESP	2
GO:0006928	GO:0006928	movement of cell or subcellular component	1/293	87/21869	0.691437	0.691437	0.923618	NA	1
GO:0009566	GO:0009566	fertilization	1/293	88/21869	0.695588	0.695588	0.924047	ATMGH3	1
GO:0009567	GO:0009567	double fertilization forming a zygote and endosperm	1/293	88/21869	0.695588	0.695588	0.924047	ATMGH3	1
GO:0046903	GO:0046903	secretion	1/293	88/21869	0.695588	0.695588	0.924047	ATEXO70A2	1
GO:0120252	GO:0120252	hydrocarbon metabolic process	1/293	89/21869	0.699683	0.699683	0.927785	ATTPS12	1
GO:0098771	GO:0098771	inorganic ion homeostasis	3/293	269/21869	0.701629	0.701629	0.928043	ATCHX7/NA/ATISU3	3
GO:0045944	GO:0045944	positive regulation of transcription by RNA polymerase II	2/293	182/21869	0.703169	0.703169	0.928043	AGL46/AGL14	2
GO:0010026	GO:0010026	trichome differentiation	1/293	90/21869	0.703723	0.703723	0.928043	TRP	1
GO:0006352	GO:0006352	DNA-templated transcription, initiation	1/293	91/21869	0.707709	0.707709	0.931412	AITR2	1
GO:0031669	GO:0031669	cellular response to nutrient levels	2/293	184/21869	0.708851	0.708851	0.931412	CBSX4/LSU1	2
GO:0070592	GO:0070592	cell wall polysaccharide biosynthetic process	1/293	92/21869	0.711642	0.711642	0.933385	UXS6	1
GO:0042446	GO:0042446	hormone biosynthetic process	1/293	94/21869	0.719349	0.719349	0.941788	ATIPT6	1
GO:0010565	GO:0010565	regulation of cellular ketone metabolic process	1/293	95/21869	0.723125	0.723125	0.94332	ATMYB96	1
GO:0048467	GO:0048467	gynoecium development	1/293	95/21869	0.723125	0.723125	0.94332	KAN2	1
GO:0009630	GO:0009630	gravitropism	1/293	97/21869	0.730527	0.730527	0.951262	CLEL	1
GO:0044038	GO:0044038	cell wall macromolecule biosynthetic process	1/293	99/21869	0.737731	0.737731	0.95648	UXS6	1
GO:0070589	GO:0070589	cellular component macromolecule biosynthetic process	1/293	99/21869	0.737731	0.737731	0.95648	UXS6	1
GO:0032879	GO:0032879	regulation of localization	2/293	195/21869	0.738498	0.738498	0.95648	CLEL/AGL14	2
GO:0071555	GO:0071555	cell wall organization	3/293	289/21869	0.74644	0.74644	0.956604	NA/NA/NA	3
GO:0006778	GO:0006778	porphyrin-containing compound metabolic process	1/293	102/21869	0.748179	0.748179	0.956604	HO4	1
GO:0055076	GO:0055076	transition metal ion homeostasis	1/293	102/21869	0.748179	0.748179	0.956604	ATISU3	1
GO:0055065	GO:0055065	metal ion homeostasis	2/293	199/21869	0.748624	0.748624	0.956604	NA/ATISU3	2
GO:0006812	GO:0006812	cation transport	4/293	379/21869	0.750096	0.750096	0.956604	ATCHX7/AAP6/NA/ACA7	4
GO:0033013	GO:0033013	tetrapyrrole metabolic process	1/293	103/21869	0.751569	0.751569	0.956604	HO4	1
GO:0090626	GO:0090626	plant epidermis morphogenesis	1/293	103/21869	0.751569	0.751569	0.956604	AtEPFL6	1
GO:0050801	GO:0050801	ion homeostasis	3/293	293/21869	0.75473	0.75473	0.956604	ATCHX7/NA/ATISU3	3
GO:0009152	GO:0009152	purine ribonucleotide biosynthetic process	1/293	104/21869	0.754913	0.754913	0.956604	APT4	1
GO:0022604	GO:0022604	regulation of cell morphogenesis	1/293	104/21869	0.754913	0.754913	0.956604	SAUR10	1
GO:0051240	GO:0051240	positive regulation of multicellular organismal process	1/293	104/21869	0.754913	0.754913	0.956604	ATGRP-5	1
GO:0018105	GO:0018105	peptidyl-serine phosphorylation	1/293	105/21869	0.758213	0.758213	0.956604	CPK14	1
GO:0051656	GO:0051656	establishment of organelle localization	1/293	105/21869	0.758213	0.758213	0.956604	NA	1
GO:0033692	GO:0033692	cellular polysaccharide biosynthetic process	2/293	203/21869	0.758413	0.758413	0.956604	ATCSLB02/UXS6	2
GO:0055082	GO:0055082	cellular chemical homeostasis	2/293	203/21869	0.758413	0.758413	0.956604	NA/ATISU3	2
GO:0042594	GO:0042594	response to starvation	2/293	204/21869	0.760808	0.760808	0.957123	CBSX4/LSU1	2
GO:0018209	GO:0018209	peptidyl-serine modification	1/293	106/21869	0.761468	0.761468	0.957123	CPK14	1
GO:0090698	GO:0090698	post-embryonic plant morphogenesis	2/293	205/21869	0.763183	0.763183	0.957616	DOT1/AtEPFL6	2
GO:0009629	GO:0009629	response to gravity	1/293	107/21869	0.764679	0.764679	0.957833	CLEL	1
GO:0048229	GO:0048229	gametophyte development	5/293	478/21869	0.770369	0.770369	0.962387	SHT/INP1/ATMGH3/CBSX4/ACA7	5
GO:0002239	GO:0002239	response to oomycetes	1/293	109/21869	0.770973	0.770973	0.962387	LecRK-III.2	1
GO:0006164	GO:0006164	purine nucleotide biosynthetic process	1/293	110/21869	0.774057	0.774057	0.964574	APT4	1
GO:0000910	GO:0000910	cytokinesis	1/293	112/21869	0.780101	0.780101	0.966772	ATCSLB02	1
GO:0044242	GO:0044242	cellular lipid catabolic process	1/293	112/21869	0.780101	0.780101	0.966772	CYP707A2	1
GO:1905392	GO:1905392	plant organ morphogenesis	5/293	485/21869	0.781112	0.781112	0.966772	CLEL/DOT1/PLATZ7/CLE14/AGL14	5
GO:0048581	GO:0048581	negative regulation of post-embryonic development	1/293	113/21869	0.783063	0.783063	0.966772	AtEPFL6	1
GO:0010648	GO:0010648	negative regulation of cell communication	1/293	114/21869	0.785984	0.785984	0.966772	TRP	1
GO:0023057	GO:0023057	negative regulation of signaling	1/293	114/21869	0.785984	0.785984	0.966772	TRP	1
GO:0009060	GO:0009060	aerobic respiration	1/293	116/21869	0.79171	0.79171	0.966772	ATPPC4	1
GO:0019953	GO:0019953	sexual reproduction	2/293	218/21869	0.792239	0.792239	0.966772	ATMGH3/NA	2
GO:0044703	GO:0044703	multi-organism reproductive process	2/293	218/21869	0.792239	0.792239	0.966772	ATMGH3/NA	2
GO:0009908	GO:0009908	flower development	5/293	493/21869	0.792912	0.792912	0.966772	CBSX4/ATGPAT6/KAN2/LFY/AtMYB108	5
GO:2000113	GO:2000113	negative regulation of cellular macromolecule biosynthetic process	3/293	313/21869	0.792956	0.792956	0.966772	ATOFP18/AITR2/NA	3
GO:0002682	GO:0002682	regulation of immune system process	2/293	219/21869	0.794339	0.794339	0.966772	ATPCA/JAO	2
GO:0050776	GO:0050776	regulation of immune response	2/293	219/21869	0.794339	0.794339	0.966772	ATPCA/JAO	2
GO:0072522	GO:0072522	purine-containing compound biosynthetic process	1/293	117/21869	0.794516	0.794516	0.966772	APT4	1
GO:0010558	GO:0010558	negative regulation of macromolecule biosynthetic process	3/293	315/21869	0.796493	0.796493	0.96689	ATOFP18/AITR2/NA	3
GO:0009965	GO:0009965	leaf morphogenesis	1/293	118/21869	0.797284	0.797284	0.96689	DOT1	1
GO:0031668	GO:0031668	cellular response to extracellular stimulus	2/293	223/21869	0.802553	0.802553	0.96964	CBSX4/LSU1	2
GO:0042742	GO:0042742	defense response to bacterium	4/293	416/21869	0.811088	0.811088	0.96964	ATPCA/LecRK-III.2/CRK4/ESP	4
GO:0030001	GO:0030001	metal ion transport	2/293	229/21869	0.814328	0.814328	0.96964	NA/ACA7	2
GO:0071496	GO:0071496	cellular response to external stimulus	2/293	229/21869	0.814328	0.814328	0.96964	CBSX4/LSU1	2
GO:0009787	GO:0009787	regulation of abscisic acid-activated signaling pathway	1/293	125/21869	0.815646	0.815646	0.96964	ATMYB96	1
GO:1901419	GO:1901419	regulation of response to alcohol	1/293	125/21869	0.815646	0.815646	0.96964	ATMYB96	1
GO:1905957	GO:1905957	regulation of cellular response to alcohol	1/293	125/21869	0.815646	0.815646	0.96964	ATMYB96	1
GO:0009639	GO:0009639	response to red or far red light	2/293	231/21869	0.818112	0.818112	0.96964	CYP707A2/SAUR10	2
GO:0016042	GO:0016042	lipid catabolic process	1/293	126/21869	0.81813	0.81813	0.96964	CYP707A2	1
GO:0098662	GO:0098662	inorganic cation transmembrane transport	2/293	232/21869	0.819978	0.819978	0.96964	NA/ACA7	2
GO:0009411	GO:0009411	response to UV	1/293	127/21869	0.820581	0.820581	0.96964	ATMYB111	1
GO:0062012	GO:0062012	regulation of small molecule metabolic process	1/293	127/21869	0.820581	0.820581	0.96964	ATMYB96	1
GO:0006417	GO:0006417	regulation of translation	1/293	128/21869	0.822999	0.822999	0.96964	NA	1
GO:0009260	GO:0009260	ribonucleotide biosynthetic process	1/293	128/21869	0.822999	0.822999	0.96964	APT4	1
GO:0009308	GO:0009308	amine metabolic process	1/293	128/21869	0.822999	0.822999	0.96964	ATIPT6	1
GO:0048868	GO:0048868	pollen tube development	2/293	234/21869	0.823659	0.823659	0.96964	CBSX4/AtLEA4-2	2
GO:1905393	GO:1905393	plant organ formation	1/293	129/21869	0.825384	0.825384	0.96964	AtDOF4.4	1
GO:0031667	GO:0031667	response to nutrient levels	2/293	236/21869	0.827272	0.827272	0.96964	CBSX4/LSU1	2
GO:0009966	GO:0009966	regulation of signal transduction	3/293	334/21869	0.827638	0.827638	0.96964	AtFDB5/ATMYB96/JAO	3
GO:0006631	GO:0006631	fatty acid metabolic process	2/293	237/21869	0.829054	0.829054	0.96964	AtCER6/AAD6	2
GO:0031327	GO:0031327	negative regulation of cellular biosynthetic process	3/293	335/21869	0.829158	0.829158	0.96964	ATOFP18/AITR2/NA	3
GO:0034248	GO:0034248	regulation of cellular amide metabolic process	1/293	132/21869	0.83235	0.83235	0.96964	NA	1
GO:0046390	GO:0046390	ribose phosphate biosynthetic process	1/293	133/21869	0.83461	0.83461	0.96964	APT4	1
GO:0032270	GO:0032270	positive regulation of cellular protein metabolic process	1/293	134/21869	0.836839	0.836839	0.96964	NA	1
GO:0071456	GO:0071456	cellular response to hypoxia	2/293	242/21869	0.837716	0.837716	0.96964	AAD6/EXL1	2
GO:0098655	GO:0098655	cation transmembrane transport	2/293	242/21869	0.837716	0.837716	0.96964	NA/ACA7	2
GO:0009890	GO:0009890	negative regulation of biosynthetic process	3/293	341/21869	0.838043	0.838043	0.96964	ATOFP18/AITR2/NA	3
GO:0072330	GO:0072330	monocarboxylic acid biosynthetic process	2/293	243/21869	0.839401	0.839401	0.96964	AtCER6/ATMYB96	2
GO:0000271	GO:0000271	polysaccharide biosynthetic process	2/293	244/21869	0.841069	0.841069	0.96964	ATCSLB02/UXS6	2
GO:0036294	GO:0036294	cellular response to decreased oxygen levels	2/293	244/21869	0.841069	0.841069	0.96964	AAD6/EXL1	2
GO:0071453	GO:0071453	cellular response to oxygen levels	2/293	244/21869	0.841069	0.841069	0.96964	AAD6/EXL1	2
GO:0051094	GO:0051094	positive regulation of developmental process	1/293	137/21869	0.843349	0.843349	0.970723	ATGRP-5	1
GO:0006633	GO:0006633	fatty acid biosynthetic process	1/293	138/21869	0.845461	0.845461	0.97161	AtCER6	1
GO:0009250	GO:0009250	glucan biosynthetic process	1/293	140/21869	0.849601	0.849601	0.974422	ATCSLB02	1
GO:0045333	GO:0045333	cellular respiration	1/293	142/21869	0.853629	0.853629	0.974422	ATPPC4	1
GO:0006302	GO:0006302	double-strand break repair	1/293	143/21869	0.855603	0.855603	0.974422	APTX	1
GO:0048527	GO:0048527	lateral root development	1/293	143/21869	0.855603	0.855603	0.974422	CLEL	1
GO:0019725	GO:0019725	cellular homeostasis	2/293	254/21869	0.856911	0.856911	0.974422	NA/ATISU3	2
GO:0009826	GO:0009826	unidimensional cell growth	3/293	356/21869	0.858531	0.858531	0.974422	ATPCA/AtCER6/SAUR10	3
GO:0051247	GO:0051247	positive regulation of protein metabolic process	1/293	145/21869	0.859472	0.859472	0.974422	NA	1
GO:0016051	GO:0016051	carbohydrate biosynthetic process	3/293	358/21869	0.861085	0.861085	0.974422	ATCSLB02/UXS6/TPPI	3
GO:0006261	GO:0006261	DNA-dependent DNA replication	1/293	146/21869	0.861367	0.861367	0.974422	NA	1
GO:0009642	GO:0009642	response to light intensity	1/293	146/21869	0.861367	0.861367	0.974422	SAUR10	1
GO:0048584	GO:0048584	positive regulation of response to stimulus	2/293	258/21869	0.862836	0.862836	0.97456	AtFDB5/ATMYB96	2
GO:0048580	GO:0048580	regulation of post-embryonic development	3/293	362/21869	0.866071	0.866071	0.976691	CLEL/ATMYB96/AtEPFL6	3
GO:0012501	GO:0012501	programmed cell death	1/293	151/21869	0.870469	0.870469	0.978601	CRK4	1
GO:0042180	GO:0042180	cellular ketone metabolic process	1/293	151/21869	0.870469	0.870469	0.978601	ATMYB96	1
GO:0001666	GO:0001666	response to hypoxia	2/293	268/21869	0.876678	0.876678	0.979851	AAD6/EXL1	2
GO:0009553	GO:0009553	embryo sac development	1/293	155/21869	0.877319	0.877319	0.979851	CBSX4	1
GO:0048528	GO:0048528	post-embryonic root development	1/293	156/21869	0.878974	0.878974	0.979851	CLEL	1
GO:0015980	GO:0015980	energy derivation by oxidation of organic compounds	1/293	157/21869	0.880608	0.880608	0.979851	ATPPC4	1
GO:0036293	GO:0036293	response to decreased oxygen levels	2/293	272/21869	0.881846	0.881846	0.979851	AAD6/EXL1	2
GO:0051093	GO:0051093	negative regulation of developmental process	1/293	158/21869	0.882219	0.882219	0.979851	AtEPFL6	1
GO:2000026	GO:2000026	regulation of multicellular organismal development	3/293	376/21869	0.882308	0.882308	0.979851	CLEL/ATMYB96/AtEPFL6	3
GO:0070482	GO:0070482	response to oxygen levels	2/293	273/21869	0.883107	0.883107	0.979851	AAD6/EXL1	2
GO:0046395	GO:0046395	carboxylic acid catabolic process	1/293	159/21869	0.883808	0.883808	0.979851	CYP707A2	1
GO:0010243	GO:0010243	response to organonitrogen compound	1/293	160/21869	0.885376	0.885376	0.979851	PLATZ7	1
GO:0009991	GO:0009991	response to extracellular stimulus	2/293	276/21869	0.886814	0.886814	0.979851	CBSX4/LSU1	2
GO:0006260	GO:0006260	DNA replication	1/293	163/21869	0.889955	0.889955	0.979851	NA	1
GO:0051172	GO:0051172	negative regulation of nitrogen compound metabolic process	3/293	384/21869	0.890781	0.890781	0.979851	ATOFP18/AITR2/NA	3
GO:1901607	GO:1901607	alpha-amino acid biosynthetic process	1/293	165/21869	0.892906	0.892906	0.979851	ARD	1
GO:0051640	GO:0051640	organelle localization	1/293	167/21869	0.895778	0.895778	0.979851	NA	1
GO:0071407	GO:0071407	cellular response to organic cyclic compound	1/293	167/21869	0.895778	0.895778	0.979851	AtFDB5	1
GO:0032787	GO:0032787	monocarboxylic acid metabolic process	4/293	489/21869	0.895901	0.895901	0.979851	AtCER6/ATMYB96/CYP707A2/AAD6	4
GO:0016054	GO:0016054	organic acid catabolic process	1/293	168/21869	0.897185	0.897185	0.979851	CYP707A2	1
GO:0051301	GO:0051301	cell division	2/293	285/21869	0.897294	0.897294	0.979851	ATCSLB02/CLEL	2
GO:0016049	GO:0016049	cell growth	4/293	494/21869	0.900254	0.900254	0.981602	ATPCA/AtCER6/ATGRP-5/SAUR10	4
GO:0090558	GO:0090558	plant epidermis development	2/293	289/21869	0.901657	0.901657	0.981653	TRP/AtEPFL6	2
GO:0009409	GO:0009409	response to cold	3/293	400/21869	0.906109	0.906109	0.98502	AtCER6/ATMYB96/AtGolS3	3
GO:0060560	GO:0060560	developmental growth involved in morphogenesis	3/293	404/21869	0.909625	0.909625	0.986402	ATPCA/AtCER6/SAUR10	3
GO:0009723	GO:0009723	response to ethylene	1/293	178/21869	0.910256	0.910256	0.986402	AtCAPE7	1
GO:0090627	GO:0090627	plant epidermal cell differentiation	1/293	179/21869	0.911468	0.911468	0.986402	AtEPFL6	1
GO:0048366	GO:0048366	leaf development	3/293	410/21869	0.914677	0.914677	0.988397	DOT1/ORE15/ESP	3
GO:0006520	GO:0006520	cellular amino acid metabolic process	3/293	413/21869	0.917105	0.917105	0.989544	NA/NA/ARD	3
GO:0046777	GO:0046777	protein autophosphorylation	1/293	189/21869	0.922728	0.922728	0.991631	CPK14	1
GO:0008652	GO:0008652	cellular amino acid biosynthetic process	1/293	192/21869	0.925819	0.925819	0.991631	ARD	1
GO:0006457	GO:0006457	protein folding	1/293	195/21869	0.928787	0.928787	0.991631	NA	1
GO:0002831	GO:0002831	regulation of response to biotic stimulus	1/293	197/21869	0.930699	0.930699	0.991631	JAO	1
GO:0048878	GO:0048878	chemical homeostasis	3/293	434/21869	0.932418	0.932418	0.991631	ATCHX7/NA/ATISU3	3
GO:0008219	GO:0008219	cell death	1/293	199/21869	0.932561	0.932561	0.991631	CRK4	1
GO:0031324	GO:0031324	negative regulation of cellular metabolic process	3/293	435/21869	0.933078	0.933078	0.991631	ATOFP18/AITR2/NA	3
GO:0090696	GO:0090696	post-embryonic plant organ development	1/293	201/21869	0.934372	0.934372	0.991631	CLEL	1
GO:0032101	GO:0032101	regulation of response to external stimulus	1/293	202/21869	0.935259	0.935259	0.991631	JAO	1
GO:0051128	GO:0051128	regulation of cellular component organization	2/293	328/21869	0.936008	0.936008	0.991631	ATGRP-5/SAUR10	2
GO:0010038	GO:0010038	response to metal ion	1/293	207/21869	0.93952	0.93952	0.991631	CML43	1
GO:0090351	GO:0090351	seedling development	1/293	209/21869	0.941145	0.941145	0.991631	VQ26	1
GO:0016570	GO:0016570	histone modification	1/293	210/21869	0.941942	0.941942	0.991631	NA	1
GO:0009738	GO:0009738	abscisic acid-activated signaling pathway	1/293	213/21869	0.944266	0.944266	0.991631	ATMYB96	1
GO:0006281	GO:0006281	DNA repair	2/293	343/21869	0.945912	0.945912	0.991631	Nse4B/APTX	2
GO:1901698	GO:1901698	response to nitrogen compound	1/293	219/21869	0.948641	0.948641	0.991631	PLATZ7	1
GO:0000902	GO:0000902	cell morphogenesis	3/293	464/21869	0.949822	0.949822	0.991631	ATPCA/AtCER6/SAUR10	3
GO:1901137	GO:1901137	carbohydrate derivative biosynthetic process	3/293	466/21869	0.95082	0.95082	0.991631	APT4/UXS6/FMO	3
GO:0034660	GO:0034660	ncRNA metabolic process	3/293	470/21869	0.95276	0.95276	0.991631	NA/NA/ATIPT6	3
GO:0046700	GO:0046700	heterocycle catabolic process	1/293	226/21869	0.953314	0.953314	0.991631	HO4	1
GO:0044270	GO:0044270	cellular nitrogen compound catabolic process	1/293	228/21869	0.954569	0.954569	0.991631	HO4	1
GO:0009651	GO:0009651	response to salt stress	3/293	483/21869	0.958586	0.958586	0.991631	BGLU24/WSD1/LSU1	3
GO:0007017	GO:0007017	microtubule-based process	1/293	236/21869	0.959264	0.959264	0.991631	NA	1
GO:1903047	GO:1903047	mitotic cell cycle process	1/293	236/21869	0.959264	0.959264	0.991631	ATCSLB02	1
GO:0046394	GO:0046394	carboxylic acid biosynthetic process	3/293	485/21869	0.959421	0.959421	0.991631	AtCER6/ATMYB96/ARD	3
GO:0048585	GO:0048585	negative regulation of response to stimulus	1/293	239/21869	0.960897	0.960897	0.991631	JAO	1
GO:0019439	GO:0019439	aromatic compound catabolic process	1/293	240/21869	0.961426	0.961426	0.991631	HO4	1
GO:0042592	GO:0042592	homeostatic process	3/293	490/21869	0.961438	0.961438	0.991631	ATCHX7/NA/ATISU3	3
GO:0010228	GO:0010228	vegetative to reproductive phase transition of meristem	1/293	241/21869	0.961949	0.961949	0.991631	AGL14	1
GO:0009658	GO:0009658	chloroplast organization	1/293	243/21869	0.962973	0.962973	0.991631	NA	1
GO:0006974	GO:0006974	cellular response to DNA damage stimulus	2/293	378/21869	0.963664	0.963664	0.991631	Nse4B/APTX	2
GO:0044282	GO:0044282	small molecule catabolic process	1/293	246/21869	0.964458	0.964458	0.991631	CYP707A2	1
GO:1901605	GO:1901605	alpha-amino acid metabolic process	1/293	246/21869	0.964458	0.964458	0.991631	ARD	1
GO:1901361	GO:1901361	organic cyclic compound catabolic process	1/293	249/21869	0.965883	0.965883	0.991631	HO4	1
GO:2000241	GO:2000241	regulation of reproductive process	2/293	388/21869	0.967609	0.967609	0.991631	ATMYB96/AtMYB108	2
GO:0034470	GO:0034470	ncRNA processing	2/293	390/21869	0.968347	0.968347	0.991631	NA/ATIPT6	2
GO:0010608	GO:0010608	posttranscriptional regulation of gene expression	1/293	259/21869	0.970236	0.970236	0.992162	NA	1
GO:0032259	GO:0032259	methylation	1/293	271/21869	0.974734	0.974734	0.995324	NA	1
GO:0031347	GO:0031347	regulation of defense response	1/293	275/21869	0.976078	0.976078	0.995324	JAO	1
GO:0018193	GO:0018193	peptidyl-amino acid modification	2/293	423/21869	0.978426	0.978426	0.996172	CPK14/NA	2
GO:0009451	GO:0009451	RNA modification	1/293	290/21869	0.980511	0.980511	0.996172	ATIPT6	1
GO:0000278	GO:0000278	mitotic cell cycle	1/293	292/21869	0.981037	0.981037	0.996172	ATCSLB02	1
GO:0008380	GO:0008380	RNA splicing	1/293	318/21869	0.986713	0.986713	0.998687	NA	1
GO:0009657	GO:0009657	plastid organization	1/293	319/21869	0.986893	0.986893	0.998687	NA	1
GO:0006397	GO:0006397	mRNA processing	1/293	329/21869	0.988571	0.988571	0.998687	NA	1
GO:0033365	GO:0033365	protein localization to organelle	1/293	332/21869	0.989031	0.989031	0.998687	BIB	1
GO:0035556	GO:0035556	intracellular signal transduction	2/293	499/21869	0.991241	0.991241	0.998733	NA/CPK14	2
GO:0032268	GO:0032268	regulation of cellular protein metabolic process	1/293	380/21869	0.99432	0.99432	0.998733	NA	1
GO:0006091	GO:0006091	generation of precursor metabolites and energy	1/293	401/21869	0.995744	0.995744	0.998733	ATPPC4	1
GO:0051246	GO:0051246	regulation of protein metabolic process	1/293	402/21869	0.995802	0.995802	0.998733	NA	1
GO:0080134	GO:0080134	regulation of response to stress	1/293	408/21869	0.996134	0.996134	0.998733	JAO	1
GO:0022402	GO:0022402	cell cycle process	1/293	487/21869	0.998698	0.998698	0.998733	ATCSLB02	1
GO:0016071	GO:0016071	mRNA metabolic process	1/293	489/21869	0.998733	0.998733	0.998733	NA	1

## Sheet: brl3_enriched GO terms
Column1	ID	Description	GeneRatio	BgRatio	pvalue	p.adjust	qvalue	geneID	Count
GO:0009813	GO:0009813	flavonoid biosynthetic process	5/208	120/25790	0.00292855	0.00292855	0.705155	NA/ATMYB111/ROXY20/TT1/UGT89C1	5
GO:0048609	GO:0048609	multicellular organismal reproductive process	7/208	255/25790	0.00479071	0.00479071	0.705155	NA/AITR2/DAZ2/AtSWEET11/DAF1/ATMYB118/RSL1	7
GO:0032504	GO:0032504	multicellular organism reproduction	7/208	264/25790	0.00576735	0.00576735	0.705155	NA/AITR2/DAZ2/AtSWEET11/DAF1/ATMYB118/RSL1	7
GO:0009812	GO:0009812	flavonoid metabolic process	6/208	208/25790	0.00698084	0.00698084	0.705155	NA/NA/ATMYB111/ROXY20/TT1/UGT89C1	6
GO:0010431	GO:0010431	seed maturation	4/208	107/25790	0.0111232	0.0111232	0.705155	AITR2/AtSWEET11/ATMYB118/RSL1	4
GO:0015766	GO:0015766	disaccharide transport	2/208	20/25790	0.0111786	0.0111786	0.705155	ATSUC1/AtSWEET11	2
GO:0015770	GO:0015770	sucrose transport	2/208	20/25790	0.0111786	0.0111786	0.705155	ATSUC1/AtSWEET11	2
GO:0015772	GO:0015772	oligosaccharide transport	2/208	21/25790	0.0122903	0.0122903	0.705155	ATSUC1/AtSWEET11	2
GO:0008643	GO:0008643	carbohydrate transport	3/208	65/25790	0.0156579	0.0156579	0.705155	ATSUC1/ATSTP6/AtSWEET11	3
GO:0045491	GO:0045491	xylan metabolic process	3/208	66/25790	0.016308	0.016308	0.705155	NA/IRX15/GUX5	3
GO:0051553	GO:0051553	flavone biosynthetic process	2/208	26/25790	0.0185263	0.0185263	0.705155	ATMYB111/UGT89C1	2
GO:0051555	GO:0051555	flavonol biosynthetic process	2/208	26/25790	0.0185263	0.0185263	0.705155	ATMYB111/UGT89C1	2
GO:0051552	GO:0051552	flavone metabolic process	2/208	27/25790	0.0199036	0.0199036	0.705155	ATMYB111/UGT89C1	2
GO:0051554	GO:0051554	flavonol metabolic process	2/208	27/25790	0.0199036	0.0199036	0.705155	ATMYB111/UGT89C1	2
GO:1902600	GO:1902600	proton transmembrane transport	3/208	77/25790	0.0244522	0.0244522	0.723844	ATSUC1/ATCHX8/ATCHX12	3
GO:0034219	GO:0034219	carbohydrate transmembrane transport	2/208	33/25790	0.029013	0.029013	0.723844	ATSUC1/ATSTP6	2
GO:0009624	GO:0009624	response to nematode	3/208	85/25790	0.0315199	0.0315199	0.723844	NA/ATSUC1/NA	3
GO:0048235	GO:0048235	pollen sperm cell differentiation	2/208	35/25790	0.0323544	0.0323544	0.723844	DAZ2/DAF1	2
GO:0043086	GO:0043086	negative regulation of catalytic activity	3/208	87/25790	0.0334364	0.0334364	0.723844	PMEIL/NA/NA	3
GO:0044092	GO:0044092	negative regulation of molecular function	3/208	93/25790	0.0395408	0.0395408	0.723844	PMEIL/NA/NA	3
GO:0045492	GO:0045492	xylan biosynthetic process	2/208	40/25790	0.0413221	0.0413221	0.723844	IRX15/GUX5	2
GO:0009967	GO:0009967	positive regulation of signal transduction	3/208	99/25790	0.0461696	0.0461696	0.723844	BG4/ATGID1B/BSU1	3
GO:0023056	GO:0023056	positive regulation of signaling	3/208	100/25790	0.0473245	0.0473245	0.723844	BG4/ATGID1B/BSU1	3
