# Supplementary material for: Removal of seed coat H3K27me3 in Arabidopsis requires noncanonical functions of brassinosteroid receptors
Source: Plant Cell. 2026 Jun 13;38(6):koag182. doi: 10.1093/plcell/koag182 (PMC13389951; doi:10.1093/plcell/koag182)
Supplement: koag182_Supplementary_Data [file koag182_supplementary_data.zip › Table_S5_REF6sites_bri1_cluster1.xlsx]

## Sheet: REF6 motif binding assay
motif_ID	motif_ALT_ID	seq_ID	site_Start	site_End	site_Strand	site_Score	site_Sequence
1	CTCTGYTY	AT1G01250	164	171	+	9.78	CTCTGCAC
1	CTCTGYTY	AT1G01390	2316	2323	-	14.38	CTCTGCTC
1	CTCTGYTY	AT1G01390	1583	1590	-	13.61	CTCTGCTT
1	CTCTGYTY	AT1G01390	1701	1708	+	13.61	CTCTGCTT
1	CTCTGYTY	AT1G01390	2278	2285	-	13.61	CTCTGCTT
1	CTCTGYTY	AT1G01390	323	330	-	12.23	CTCTGTTT
1	CTCTGYTY	AT1G02190	804	811	-	12.23	CTCTGTTT
1	CTCTGYTY	AT1G02190	2775	2782	-	12.23	CTCTGTTT
1	CTCTGYTY	AT1G02335	2448	2455	+	9.78	CTCTGCAC
1	CTCTGYTY	AT1G03870	1871	1878	+	12.23	CTCTGTTT
1	CTCTGYTY	AT1G05270	221	228	+	9.8	CTCTGATC
1	CTCTGYTY	AT1G06137	2027	2034	+	13.42	CTCTGTTC
1	CTCTGYTY	AT1G06137	1312	1319	+	9.8	CTCTGATC
1	CTCTGYTY	AT1G07650	1997	2004	-	9.78	CTCTGCAC
1	CTCTGYTY	AT1G08290	913	920	+	12.23	CTCTGTTT
1	CTCTGYTY	AT1G09350	814	821	-	9.97	CTCTGCTG
1	CTCTGYTY	AT1G09350	713	720	+	9.8	CTCTGATC
1	CTCTGYTY	AT1G09480	1890	1897	+	13.61	CTCTGCTT
1	CTCTGYTY	AT1G09480	1981	1988	+	13.42	CTCTGTTC
1	CTCTGYTY	AT1G11220	392	399	-	9.8	CTCTGATC
1	CTCTGYTY	AT1G11915	1204	1211	-	13.61	CTCTGCTT
1	CTCTGYTY	AT1G11915	2054	2061	-	13.61	CTCTGCTT
1	CTCTGYTY	AT1G12160	1135	1142	+	13.61	CTCTGCTT
1	CTCTGYTY	AT1G12160	769	776	+	12.23	CTCTGTTT
1	CTCTGYTY	AT1G12160	988	995	+	12.23	CTCTGTTT
1	CTCTGYTY	AT1G12160	181	188	-	10.21	CTCTGCTA
1	CTCTGYTY	AT1G12160	778	785	+	10.04	CCCTGCTC
1	CTCTGYTY	AT1G12660	1718	1725	-	14.38	CTCTGCTC
1	CTCTGYTY	AT1G12660	77	84	+	13.42	CTCTGTTC
1	CTCTGYTY	AT1G12660	113	120	+	12.23	CTCTGTTT
1	CTCTGYTY	AT1G12660	174	181	+	12.23	CTCTGTTT
1	CTCTGYTY	AT1G12660	1216	1223	+	9.8	CTCTGATC
1	CTCTGYTY	AT1G12660	2960	2967	+	9.73	CTCTGCCC
1	CTCTGYTY	AT1G12970	32	39	-	10.04	CCCTGCTC
1	CTCTGYTY	AT1G13245	849	856	-	10.21	CTCTGCTA
1	CTCTGYTY	AT1G13245	878	885	+	9.8	CTCTGATC
1	CTCTGYTY	AT1G13420	290	297	+	14.38	CTCTGCTC
1	CTCTGYTY	AT1G13420	1411	1418	-	13.42	CTCTGTTC
1	CTCTGYTY	AT1G14240	827	834	-	14.38	CTCTGCTC
1	CTCTGYTY	AT1G15590	56	63	+	14.38	CTCTGCTC
1	CTCTGYTY	AT1G18400	615	622	-	14.38	CTCTGCTC
1	CTCTGYTY	AT1G18400	435	442	-	13.61	CTCTGCTT
1	CTCTGYTY	AT1G18400	13	20	+	12.23	CTCTGTTT
1	CTCTGYTY	AT1G18400	698	705	-	12.23	CTCTGTTT
1	CTCTGYTY	AT1G18400	2763	2770	-	12.23	CTCTGTTT
1	CTCTGYTY	AT1G18570	1024	1031	-	12.23	CTCTGTTT
1	CTCTGYTY	AT1G18570	850	857	+	9.93	CACTGCTC
1	CTCTGYTY	AT1G18773	2661	2668	+	9.8	CTCTGATC
1	CTCTGYTY	AT1G19250	148	155	+	12.23	CTCTGTTT
1	CTCTGYTY	AT1G19250	884	891	-	9.78	CTCTGCAC
1	CTCTGYTY	AT1G21550	680	687	+	13.42	CTCTGTTC
1	CTCTGYTY	AT1G21550	823	830	+	9.93	CACTGCTC
1	CTCTGYTY	AT1G21864	2222	2229	-	12.23	CTCTGTTT
1	CTCTGYTY	AT1G21950	154	161	+	12.23	CTCTGTTT
1	CTCTGYTY	AT1G22120	151	158	-	9.97	CTCTGCTG
1	CTCTGYTY	AT1G22490	1019	1026	+	10.21	CTCTGCTA
1	CTCTGYTY	AT1G23240	1092	1099	+	12.23	CTCTGTTT
1	CTCTGYTY	AT1G23350	232	239	+	12.23	CTCTGTTT
1	CTCTGYTY	AT1G23720	2329	2336	-	13.42	CTCTGTTC
1	CTCTGYTY	AT1G23720	344	351	+	12.23	CTCTGTTT
1	CTCTGYTY	AT1G23720	846	853	-	12.23	CTCTGTTT
1	CTCTGYTY	AT1G24620	327	334	-	13.61	CTCTGCTT
1	CTCTGYTY	AT1G24620	417	424	-	12.23	CTCTGTTT
1	CTCTGYTY	AT1G24620	1112	1119	-	9.97	CTCTGCTG
1	CTCTGYTY	AT1G24620	801	808	+	9.8	CTCTGATC
1	CTCTGYTY	AT1G24625	2275	2282	-	13.61	CTCTGCTT
1	CTCTGYTY	AT1G24625	2828	2835	-	13.61	CTCTGCTT
1	CTCTGYTY	AT1G24625	2918	2925	-	12.23	CTCTGTTT
1	CTCTGYTY	AT1G25340	2115	2122	+	9.97	CTCTGCTG
1	CTCTGYTY	AT1G26380	1373	1380	-	13.42	CTCTGTTC
1	CTCTGYTY	AT1G26510	2396	2403	+	9.97	CTCTGCTG
1	CTCTGYTY	AT1G26510	675	682	+	9.8	CTCTGATC
1	CTCTGYTY	AT1G26820	1186	1193	+	9.97	CTCTGCTG
1	CTCTGYTY	AT1G26870	356	363	+	13.61	CTCTGCTT
1	CTCTGYTY	AT1G26920	1291	1298	+	13.42	CTCTGTTC
1	CTCTGYTY	AT1G28590	2613	2620	-	13.42	CTCTGTTC
1	CTCTGYTY	AT1G28590	2421	2428	+	12.23	CTCTGTTT
1	CTCTGYTY	AT1G28695	2224	2231	+	9.8	CTCTGATC
1	CTCTGYTY	AT1G29870	29	36	+	9.93	CACTGCTC
1	CTCTGYTY	AT1G29870	56	63	+	9.8	CTCTGATC
1	CTCTGYTY	AT1G30140	1374	1381	-	13.61	CTCTGCTT
1	CTCTGYTY	AT1G30250	1679	1686	-	13.42	CTCTGTTC
1	CTCTGYTY	AT1G30795	2091	2098	+	12.23	CTCTGTTT
1	CTCTGYTY	AT1G30920	1376	1383	-	13.42	CTCTGTTC
1	CTCTGYTY	AT1G30920	2933	2940	-	13.42	CTCTGTTC
1	CTCTGYTY	AT1G31090	443	450	+	13.61	CTCTGCTT
1	CTCTGYTY	AT1G31090	1974	1981	-	13.61	CTCTGCTT
1	CTCTGYTY	AT1G31090	428	435	-	13.42	CTCTGTTC
1	CTCTGYTY	AT1G31090	1365	1372	-	12.23	CTCTGTTT
1	CTCTGYTY	AT1G31510	1964	1971	-	13.42	CTCTGTTC
1	CTCTGYTY	AT1G31510	431	438	+	9.78	CTCTGCAC
1	CTCTGYTY	AT1G31772	710	717	-	13.61	CTCTGCTT
1	CTCTGYTY	AT1G31772	2062	2069	+	13.61	CTCTGCTT
1	CTCTGYTY	AT1G31772	1875	1882	-	9.93	CACTGCTC
1	CTCTGYTY	AT1G31772	505	512	+	9.78	CTCTGCAC
1	CTCTGYTY	AT1G33080	901	908	+	13.61	CTCTGCTT
1	CTCTGYTY	AT1G35230	1905	1912	-	13.42	CTCTGTTC
1	CTCTGYTY	AT1G35440	2447	2454	-	12.23	CTCTGTTT
1	CTCTGYTY	AT1G35545	1715	1722	+	13.61	CTCTGCTT
1	CTCTGYTY	AT1G35560	97	104	-	13.42	CTCTGTTC
1	CTCTGYTY	AT1G35560	1398	1405	-	13.42	CTCTGTTC
1	CTCTGYTY	AT1G35560	4	11	-	10.21	CTCTGCTA
1	CTCTGYTY	AT1G43790	1444	1451	+	9.73	CTCTGCCC
1	CTCTGYTY	AT1G44080	1422	1429	+	12.23	CTCTGTTT
1	CTCTGYTY	AT1G44941	2526	2533	-	12.23	CTCTGTTT
1	CTCTGYTY	AT1G46912	2426	2433	-	13.42	CTCTGTTC
1	CTCTGYTY	AT1G47350	1910	1917	+	9.97	CTCTGCTG
1	CTCTGYTY	AT1G47497	794	801	-	13.61	CTCTGCTT
1	CTCTGYTY	AT1G47497	2165	2172	-	12.23	CTCTGTTT
1	CTCTGYTY	AT1G47500	96	103	+	13.42	CTCTGTTC
1	CTCTGYTY	AT1G47500	226	233	+	12.23	CTCTGTTT
1	CTCTGYTY	AT1G47500	2255	2262	-	9.8	CTCTGATC
1	CTCTGYTY	AT1G47510	8	15	-	13.42	CTCTGTTC
1	CTCTGYTY	AT1G47540	1141	1148	-	9.8	CTCTGATC
1	CTCTGYTY	AT1G47540	1490	1497	-	9.8	CTCTGATC
1	CTCTGYTY	AT1G47770	1877	1884	-	13.42	CTCTGTTC
1	CTCTGYTY	AT1G47770	2020	2027	-	12.23	CTCTGTTT
1	CTCTGYTY	AT1G48910	734	741	-	12.23	CTCTGTTT
1	CTCTGYTY	AT1G50055	2517	2524	-	13.42	CTCTGTTC
1	CTCTGYTY	AT1G50055	2837	2844	-	12.23	CTCTGTTT
1	CTCTGYTY	AT1G50870	265	272	+	12.23	CTCTGTTT
1	CTCTGYTY	AT1G50870	1577	1584	-	12.23	CTCTGTTT
1	CTCTGYTY	AT1G51210	1485	1492	-	13.61	CTCTGCTT
1	CTCTGYTY	AT1G51210	1689	1696	-	13.61	CTCTGCTT
1	CTCTGYTY	AT1G51210	675	682	-	10.21	CTCTGCTA
1	CTCTGYTY	AT1G51210	1124	1131	-	10.04	CCCTGCTC
1	CTCTGYTY	AT1G52900	2484	2491	+	12.23	CTCTGTTT
1	CTCTGYTY	AT1G53340	915	922	+	12.23	CTCTGTTT
1	CTCTGYTY	AT1G53340	2594	2601	+	12.23	CTCTGTTT
1	CTCTGYTY	AT1G54730	2334	2341	+	13.61	CTCTGCTT
1	CTCTGYTY	AT1G54730	2377	2384	-	9.93	CACTGCTC
1	CTCTGYTY	AT1G55010	1352	1359	-	13.61	CTCTGCTT
1	CTCTGYTY	AT1G55010	1604	1611	+	12.23	CTCTGTTT
1	CTCTGYTY	AT1G55010	2760	2767	+	10.04	CCCTGCTC
1	CTCTGYTY	AT1G55650	206	213	+	13.61	CTCTGCTT
1	CTCTGYTY	AT1G55650	2060	2067	+	12.23	CTCTGTTT
1	CTCTGYTY	AT1G55650	199	206	+	10.43	CGCTGCTC
1	CTCTGYTY	AT1G56380	852	859	+	13.42	CTCTGTTC
1	CTCTGYTY	AT1G58037	651	658	+	12.23	CTCTGTTT
1	CTCTGYTY	AT1G59670	629	636	+	9.97	CTCTGCTG
1	CTCTGYTY	AT1G59700	885	892	+	13.61	CTCTGCTT
1	CTCTGYTY	AT1G59700	475	482	+	12.23	CTCTGTTT
1	CTCTGYTY	AT1G59700	1510	1517	-	12.23	CTCTGTTT
1	CTCTGYTY	AT1G60260	2609	2616	+	14.38	CTCTGCTC
1	CTCTGYTY	AT1G60260	2175	2182	-	13.61	CTCTGCTT
1	CTCTGYTY	AT1G60260	1361	1368	+	12.23	CTCTGTTT
1	CTCTGYTY	AT1G60260	572	579	+	10.21	CTCTGCTA
1	CTCTGYTY	AT1G60340	2509	2516	-	13.61	CTCTGCTT
1	CTCTGYTY	AT1G60340	1370	1377	-	13.42	CTCTGTTC
1	CTCTGYTY	AT1G60340	2216	2223	+	13.42	CTCTGTTC
1	CTCTGYTY	AT1G60340	2599	2606	+	12.23	CTCTGTTT
1	CTCTGYTY	AT1G60580	215	222	+	13.42	CTCTGTTC
1	CTCTGYTY	AT1G60580	190	197	-	12.23	CTCTGTTT
1	CTCTGYTY	AT1G60580	345	352	+	12.23	CTCTGTTT
1	CTCTGYTY	AT1G60580	928	935	+	12.23	CTCTGTTT
1	CTCTGYTY	AT1G60580	1373	1380	+	12.23	CTCTGTTT
1	CTCTGYTY	AT1G60986	23	30	+	13.42	CTCTGTTC
1	CTCTGYTY	AT1G60986	264	271	+	12.23	CTCTGTTT
1	CTCTGYTY	AT1G61080	170	177	+	12.23	CTCTGTTT
1	CTCTGYTY	AT1G61710	339	346	-	13.42	CTCTGTTC
1	CTCTGYTY	AT1G61710	1546	1553	+	13.42	CTCTGTTC
1	CTCTGYTY	AT1G62975	2030	2037	-	13.61	CTCTGCTT
1	CTCTGYTY	AT1G62975	77	84	+	13.42	CTCTGTTC
1	CTCTGYTY	AT1G63055	1438	1445	-	12.23	CTCTGTTT
1	CTCTGYTY	AT1G63580	1093	1100	+	12.23	CTCTGTTT
1	CTCTGYTY	AT1G63580	1147	1154	+	12.23	CTCTGTTT
1	CTCTGYTY	AT1G63580	1139	1146	+	9.93	CACTGCTC
1	CTCTGYTY	AT1G63580	908	915	+	9.8	CTCTGATC
1	CTCTGYTY	AT1G63590	1151	1158	+	13.61	CTCTGCTT
1	CTCTGYTY	AT1G63590	2578	2585	+	12.23	CTCTGTTT
1	CTCTGYTY	AT1G63590	2949	2956	+	12.23	CTCTGTTT
1	CTCTGYTY	AT1G63600	797	804	+	12.23	CTCTGTTT
1	CTCTGYTY	AT1G63600	1168	1175	+	12.23	CTCTGTTT
1	CTCTGYTY	AT1G64585	539	546	+	13.42	CTCTGTTC
1	CTCTGYTY	AT1G65352	2380	2387	+	9.97	CTCTGCTG
1	CTCTGYTY	AT1G65990	1876	1883	+	9.8	CTCTGATC
1	CTCTGYTY	AT1G66050	1963	1970	-	13.61	CTCTGCTT
1	CTCTGYTY	AT1G66050	2304	2311	-	13.61	CTCTGCTT
1	CTCTGYTY	AT1G66050	887	894	+	12.23	CTCTGTTT
1	CTCTGYTY	AT1G66400	2712	2719	+	13.61	CTCTGCTT
1	CTCTGYTY	AT1G66440	568	575	+	12.23	CTCTGTTT
1	CTCTGYTY	AT1G66440	1725	1732	-	12.23	CTCTGTTT
1	CTCTGYTY	AT1G66450	30	37	+	12.23	CTCTGTTT
1	CTCTGYTY	AT1G66450	466	473	-	9.73	CTCTGCCC
1	CTCTGYTY	AT1G67030	507	514	+	12.23	CTCTGTTT
1	CTCTGYTY	AT1G67450	2603	2610	-	9.93	CACTGCTC
1	CTCTGYTY	AT1G67810	1167	1174	+	12.23	CTCTGTTT
1	CTCTGYTY	AT1G68040	2137	2144	-	12.23	CTCTGTTT
1	CTCTGYTY	AT1G68040	642	649	-	10.54	CTCTGCGC
1	CTCTGYTY	AT1G68320	638	645	+	12.23	CTCTGTTT
1	CTCTGYTY	AT1G68320	2738	2745	-	12.23	CTCTGTTT
1	CTCTGYTY	AT1G68330	1424	1431	-	12.23	CTCTGTTT
1	CTCTGYTY	AT1G68470	1929	1936	+	13.42	CTCTGTTC
1	CTCTGYTY	AT1G68470	2649	2656	-	13.42	CTCTGTTC
1	CTCTGYTY	AT1G68470	1647	1654	+	9.8	CTCTGATC
1	CTCTGYTY	AT1G68470	355	362	+	9.78	CTCTGCAC
1	CTCTGYTY	AT1G68526	2666	2673	+	13.61	CTCTGCTT
1	CTCTGYTY	AT1G68526	530	537	+	13.42	CTCTGTTC
1	CTCTGYTY	AT1G68526	2747	2754	+	12.23	CTCTGTTT
1	CTCTGYTY	AT1G68610	1288	1295	+	14.38	CTCTGCTC
1	CTCTGYTY	AT1G68610	192	199	+	13.42	CTCTGTTC
1	CTCTGYTY	AT1G68610	375	382	+	12.23	CTCTGTTT
1	CTCTGYTY	AT1G68610	1074	1081	+	12.23	CTCTGTTT
1	CTCTGYTY	AT1G68610	2662	2669	-	12.23	CTCTGTTT
1	CTCTGYTY	AT1G68620	403	410	-	12.23	CTCTGTTT
1	CTCTGYTY	AT1G69860	1808	1815	+	9.8	CTCTGATC
1	CTCTGYTY	AT1G69890	1776	1783	-	10.21	CTCTGCTA
1	CTCTGYTY	AT1G70390	75	82	+	13.61	CTCTGCTT
1	CTCTGYTY	AT1G70390	1361	1368	+	13.61	CTCTGCTT
1	CTCTGYTY	AT1G70390	2459	2466	+	13.61	CTCTGCTT
1	CTCTGYTY	AT1G70390	824	831	+	12.23	CTCTGTTT
1	CTCTGYTY	AT1G70390	1259	1266	-	12.23	CTCTGTTT
1	CTCTGYTY	AT1G70390	1822	1829	-	12.23	CTCTGTTT
1	CTCTGYTY	AT1G70510	400	407	-	12.23	CTCTGTTT
1	CTCTGYTY	AT1G70910	1437	1444	-	13.61	CTCTGCTT
1	CTCTGYTY	AT1G70910	897	904	+	12.23	CTCTGTTT
1	CTCTGYTY	AT1G70910	1700	1707	-	9.8	CTCTGATC
1	CTCTGYTY	AT1G72100	2349	2356	+	9.97	CTCTGCTG
1	CTCTGYTY	AT1G72100	1980	1987	-	9.78	CTCTGCAC
1	CTCTGYTY	AT1G72110	605	612	+	13.42	CTCTGTTC
1	CTCTGYTY	AT1G72110	153	160	-	12.23	CTCTGTTT
1	CTCTGYTY	AT1G72110	1312	1319	+	12.23	CTCTGTTT
1	CTCTGYTY	AT1G72110	2188	2195	-	12.23	CTCTGTTT
1	CTCTGYTY	AT1G72130	2039	2046	-	13.42	CTCTGTTC
1	CTCTGYTY	AT1G72130	209	216	+	12.23	CTCTGTTT
1	CTCTGYTY	AT1G73280	2575	2582	+	12.23	CTCTGTTT
1	CTCTGYTY	AT1G73280	1859	1866	-	9.97	CTCTGCTG
1	CTCTGYTY	AT1G73850	37	44	+	13.42	CTCTGTTC
1	CTCTGYTY	AT1G75550	1522	1529	-	14.38	CTCTGCTC
1	CTCTGYTY	AT1G75550	1071	1078	+	12.23	CTCTGTTT
1	CTCTGYTY	AT1G75790	1678	1685	+	12.23	CTCTGTTT
1	CTCTGYTY	AT1G75790	1716	1723	-	12.23	CTCTGTTT
1	CTCTGYTY	AT1G75790	293	300	+	9.8	CTCTGATC
1	CTCTGYTY	AT1G75790	868	875	+	9.8	CTCTGATC
1	CTCTGYTY	AT1G76210	1142	1149	-	12.23	CTCTGTTT
1	CTCTGYTY	AT1G76210	1388	1395	-	12.23	CTCTGTTT
1	CTCTGYTY	AT1G76210	1736	1743	-	12.23	CTCTGTTT
1	CTCTGYTY	AT1G76210	963	970	-	9.8	CTCTGATC
1	CTCTGYTY	AT1G76210	1264	1271	-	9.8	CTCTGATC
1	CTCTGYTY	AT1G77110	143	150	-	12.23	CTCTGTTT
1	CTCTGYTY	AT1G78820	1730	1737	+	13.61	CTCTGCTT
1	CTCTGYTY	AT1G78970	479	486	+	9.97	CTCTGCTG
1	CTCTGYTY	AT1G78970	1707	1714	+	9.97	CTCTGCTG
1	CTCTGYTY	AT1G79760	2037	2044	-	10.54	CTCTGCGC
1	CTCTGYTY	AT1G79760	255	262	-	10.43	CGCTGCTC
1	CTCTGYTY	AT1G79840	2033	2040	+	13.61	CTCTGCTT
1	CTCTGYTY	AT1G80090	700	707	-	13.42	CTCTGTTC
1	CTCTGYTY	AT1G80090	686	693	-	12.23	CTCTGTTT
1	CTCTGYTY	AT1G80090	1554	1561	+	12.23	CTCTGTTT
1	CTCTGYTY	AT1G80090	2233	2240	-	9.8	CTCTGATC
1	CTCTGYTY	AT1G80130	1513	1520	+	14.38	CTCTGCTC
1	CTCTGYTY	AT1G80130	2630	2637	-	13.42	CTCTGTTC
1	CTCTGYTY	AT2G01422	1090	1097	-	9.8	CTCTGATC
1	CTCTGYTY	AT2G02010	2111	2118	-	13.42	CTCTGTTC
1	CTCTGYTY	AT2G03000	1544	1551	+	13.61	CTCTGCTT
1	CTCTGYTY	AT2G03160	2280	2287	-	9.78	CTCTGCAC
1	CTCTGYTY	AT2G03560	317	324	-	10.21	CTCTGCTA
1	CTCTGYTY	AT2G03955	2078	2085	+	9.73	CTCTGCCC
1	CTCTGYTY	AT2G04020	2349	2356	+	13.42	CTCTGTTC
1	CTCTGYTY	AT2G04020	1150	1157	-	9.93	CACTGCTC
1	CTCTGYTY	AT2G04800	274	281	+	12.23	CTCTGTTT
1	CTCTGYTY	AT2G05400	888	895	-	13.61	CTCTGCTT
1	CTCTGYTY	AT2G05400	1882	1889	+	12.23	CTCTGTTT
1	CTCTGYTY	AT2G05410	2840	2847	-	13.42	CTCTGTTC
1	CTCTGYTY	AT2G05430	1228	1235	+	9.8	CTCTGATC
1	CTCTGYTY	AT2G05540	1643	1650	-	13.42	CTCTGTTC
1	CTCTGYTY	AT2G05540	2144	2151	-	9.97	CTCTGCTG
1	CTCTGYTY	AT2G13630	914	921	-	13.61	CTCTGCTT
1	CTCTGYTY	AT2G13630	1689	1696	-	12.23	CTCTGTTT
1	CTCTGYTY	AT2G13630	1667	1674	-	9.8	CTCTGATC
1	CTCTGYTY	AT2G13630	2173	2180	-	9.8	CTCTGATC
1	CTCTGYTY	AT2G14070	484	491	+	12.23	CTCTGTTT
1	CTCTGYTY	AT2G14070	124	131	-	9.97	CTCTGCTG
1	CTCTGYTY	AT2G14692	1067	1074	+	13.61	CTCTGCTT
1	CTCTGYTY	AT2G15010	217	224	-	12.23	CTCTGTTT
1	CTCTGYTY	AT2G15327	245	252	-	12.23	CTCTGTTT
1	CTCTGYTY	AT2G15327	2950	2957	+	10.21	CTCTGCTA
1	CTCTGYTY	AT2G15780	603	610	+	10.21	CTCTGCTA
1	CTCTGYTY	AT2G16300	926	933	+	12.23	CTCTGTTT
1	CTCTGYTY	AT2G16740	2333	2340	-	12.23	CTCTGTTT
1	CTCTGYTY	AT2G16740	979	986	+	10.04	CCCTGCTC
1	CTCTGYTY	AT2G18320	2840	2847	-	9.8	CTCTGATC
1	CTCTGYTY	AT2G18480	1889	1896	-	12.23	CTCTGTTT
1	CTCTGYTY	AT2G18490	1677	1684	-	9.8	CTCTGATC
1	CTCTGYTY	AT2G18500	2991	2998	-	13.61	CTCTGCTT
1	CTCTGYTY	AT2G18500	1470	1477	-	9.93	CACTGCTC
1	CTCTGYTY	AT2G21040	1531	1538	+	13.42	CTCTGTTC
1	CTCTGYTY	AT2G21220	809	816	-	13.61	CTCTGCTT
1	CTCTGYTY	AT2G21220	824	831	+	13.42	CTCTGTTC
1	CTCTGYTY	AT2G21220	1387	1394	-	13.42	CTCTGTTC
1	CTCTGYTY	AT2G21220	1701	1708	+	13.42	CTCTGTTC
1	CTCTGYTY	AT2G21220	1058	1065	+	12.23	CTCTGTTT
1	CTCTGYTY	AT2G21220	1399	1406	-	12.23	CTCTGTTT
1	CTCTGYTY	AT2G21465	360	367	-	13.42	CTCTGTTC
1	CTCTGYTY	AT2G21727	254	261	-	13.42	CTCTGTTC
1	CTCTGYTY	AT2G21727	238	245	-	12.23	CTCTGTTT
1	CTCTGYTY	AT2G21727	1205	1212	-	10.43	CGCTGCTC
1	CTCTGYTY	AT2G21727	1781	1788	-	9.8	CTCTGATC
1	CTCTGYTY	AT2G21910	1950	1957	+	12.23	CTCTGTTT
1	CTCTGYTY	AT2G22807	1878	1885	-	13.61	CTCTGCTT
1	CTCTGYTY	AT2G22980	1507	1514	-	10.43	CGCTGCTC
1	CTCTGYTY	AT2G23640	710	717	-	12.23	CTCTGTTT
1	CTCTGYTY	AT2G23800	161	168	-	13.42	CTCTGTTC
1	CTCTGYTY	AT2G23800	2231	2238	-	9.78	CTCTGCAC
1	CTCTGYTY	AT2G23985	1911	1918	+	9.8	CTCTGATC
1	CTCTGYTY	AT2G23985	2651	2658	-	9.73	CTCTGCCC
1	CTCTGYTY	AT2G24692	1394	1401	-	13.42	CTCTGTTC
1	CTCTGYTY	AT2G25090	790	797	+	9.8	CTCTGATC
1	CTCTGYTY	AT2G25340	2316	2323	-	12.23	CTCTGTTT
1	CTCTGYTY	AT2G25360	215	222	+	13.61	CTCTGCTT
1	CTCTGYTY	AT2G25360	1697	1704	+	13.61	CTCTGCTT
1	CTCTGYTY	AT2G25360	2812	2819	+	9.97	CTCTGCTG
1	CTCTGYTY	AT2G25500	2238	2245	+	13.42	CTCTGTTC
1	CTCTGYTY	AT2G25510	1253	1260	+	13.61	CTCTGCTT
1	CTCTGYTY	AT2G25510	2434	2441	-	13.42	CTCTGTTC
1	CTCTGYTY	AT2G25890	1851	1858	+	12.23	CTCTGTTT
1	CTCTGYTY	AT2G25890	2286	2293	-	12.23	CTCTGTTT
1	CTCTGYTY	AT2G25890	1002	1009	-	10.21	CTCTGCTA
1	CTCTGYTY	AT2G26380	1613	1620	+	13.61	CTCTGCTT
1	CTCTGYTY	AT2G26390	2056	2063	+	13.42	CTCTGTTC
1	CTCTGYTY	AT2G26390	2267	2274	-	13.42	CTCTGTTC
1	CTCTGYTY	AT2G26390	2457	2464	+	12.23	CTCTGTTT
1	CTCTGYTY	AT2G26410	291	298	-	13.61	CTCTGCTT
1	CTCTGYTY	AT2G26880	494	501	+	9.97	CTCTGCTG
1	CTCTGYTY	AT2G26950	695	702	-	13.42	CTCTGTTC
1	CTCTGYTY	AT2G26950	2383	2390	+	12.23	CTCTGTTT
1	CTCTGYTY	AT2G28180	1369	1376	-	12.23	CTCTGTTT
1	CTCTGYTY	AT2G28830	2962	2969	-	9.8	CTCTGATC
1	CTCTGYTY	AT2G28990	1899	1906	+	12.23	CTCTGTTT
1	CTCTGYTY	AT2G28990	1911	1918	+	12.23	CTCTGTTT
1	CTCTGYTY	AT2G29250	1266	1273	-	14.38	CTCTGCTC
1	CTCTGYTY	AT2G29250	786	793	-	9.8	CTCTGATC
1	CTCTGYTY	AT2G29290	1578	1585	+	13.61	CTCTGCTT
1	CTCTGYTY	AT2G29290	2005	2012	+	12.23	CTCTGTTT
1	CTCTGYTY	AT2G29290	133	140	+	9.8	CTCTGATC
1	CTCTGYTY	AT2G29300	2331	2338	-	13.61	CTCTGCTT
1	CTCTGYTY	AT2G29300	916	923	+	9.93	CACTGCTC
1	CTCTGYTY	AT2G29310	656	663	-	13.61	CTCTGCTT
1	CTCTGYTY	AT2G29310	1570	1577	+	13.61	CTCTGCTT
1	CTCTGYTY	AT2G29310	1961	1968	+	12.23	CTCTGTTT
1	CTCTGYTY	AT2G29320	1018	1025	+	13.42	CTCTGTTC
1	CTCTGYTY	AT2G29320	1574	1581	+	10.21	CTCTGCTA
1	CTCTGYTY	AT2G30300	2970	2977	+	12.23	CTCTGTTT
1	CTCTGYTY	AT2G30340	546	553	+	9.73	CTCTGCCC
1	CTCTGYTY	AT2G31070	2482	2489	-	13.42	CTCTGTTC
1	CTCTGYTY	AT2G31070	342	349	+	12.23	CTCTGTTT
1	CTCTGYTY	AT2G31425	216	223	-	13.61	CTCTGCTT
1	CTCTGYTY	AT2G31425	573	580	+	13.61	CTCTGCTT
1	CTCTGYTY	AT2G31425	1265	1272	+	12.23	CTCTGTTT
1	CTCTGYTY	AT2G31430	2625	2632	+	13.61	CTCTGCTT
1	CTCTGYTY	AT2G33510	460	467	-	13.42	CTCTGTTC
1	CTCTGYTY	AT2G33510	2974	2981	+	12.23	CTCTGTTT
1	CTCTGYTY	AT2G35300	202	209	+	13.61	CTCTGCTT
1	CTCTGYTY	AT2G35300	1676	1683	-	13.61	CTCTGCTT
1	CTCTGYTY	AT2G35300	1765	1772	+	12.23	CTCTGTTT
1	CTCTGYTY	AT2G35300	113	120	-	9.97	CTCTGCTG
1	CTCTGYTY	AT2G35700	46	53	-	9.73	CTCTGCCC
1	CTCTGYTY	AT2G35820	1018	1025	+	13.61	CTCTGCTT
1	CTCTGYTY	AT2G36430	564	571	-	14.38	CTCTGCTC
1	CTCTGYTY	AT2G36430	199	206	+	12.23	CTCTGTTT
1	CTCTGYTY	AT2G36790	674	681	-	13.61	CTCTGCTT
1	CTCTGYTY	AT2G36790	1442	1449	-	12.23	CTCTGTTT
1	CTCTGYTY	AT2G37450	1622	1629	-	12.23	CTCTGTTT
1	CTCTGYTY	AT2G37450	1844	1851	+	12.23	CTCTGTTT
1	CTCTGYTY	AT2G37450	520	527	+	9.78	CTCTGCAC
1	CTCTGYTY	AT2G37720	1898	1905	+	14.38	CTCTGCTC
1	CTCTGYTY	AT2G37720	1130	1137	-	13.42	CTCTGTTC
1	CTCTGYTY	AT2G37720	544	551	+	12.23	CTCTGTTT
1	CTCTGYTY	AT2G37720	981	988	-	12.23	CTCTGTTT
1	CTCTGYTY	AT2G37720	2098	2105	+	12.23	CTCTGTTT
1	CTCTGYTY	AT2G37800	1486	1493	+	9.78	CTCTGCAC
1	CTCTGYTY	AT2G39410	139	146	-	12.23	CTCTGTTT
1	CTCTGYTY	AT2G39500	1160	1167	-	13.61	CTCTGCTT
1	CTCTGYTY	AT2G40170	454	461	-	12.23	CTCTGTTT
1	CTCTGYTY	AT2G40460	351	358	+	12.23	CTCTGTTT
1	CTCTGYTY	AT2G40520	295	302	-	13.61	CTCTGCTT
1	CTCTGYTY	AT2G40520	353	360	+	12.23	CTCTGTTT
1	CTCTGYTY	AT2G40560	1715	1722	-	14.38	CTCTGCTC
1	CTCTGYTY	AT2G40560	1402	1409	-	13.61	CTCTGCTT
1	CTCTGYTY	AT2G40560	1747	1754	-	13.42	CTCTGTTC
1	CTCTGYTY	AT2G41290	1292	1299	-	10.04	CCCTGCTC
1	CTCTGYTY	AT2G41380	1585	1592	+	14.38	CTCTGCTC
1	CTCTGYTY	AT2G41380	345	352	+	9.97	CTCTGCTG
1	CTCTGYTY	AT2G41610	2060	2067	-	13.61	CTCTGCTT
1	CTCTGYTY	AT2G41610	138	145	+	12.23	CTCTGTTT
1	CTCTGYTY	AT2G41660	1292	1299	-	9.8	CTCTGATC
1	CTCTGYTY	AT2G42090	997	1004	-	13.61	CTCTGCTT
1	CTCTGYTY	AT2G42090	1946	1953	-	12.23	CTCTGTTT
1	CTCTGYTY	AT2G42090	1709	1716	+	10.43	CGCTGCTC
1	CTCTGYTY	AT2G42480	2097	2104	-	10.21	CTCTGCTA
1	CTCTGYTY	AT2G42480	2074	2081	+	9.93	CACTGCTC
1	CTCTGYTY	AT2G42540	1748	1755	-	13.42	CTCTGTTC
1	CTCTGYTY	AT2G42540	607	614	+	12.23	CTCTGTTT
1	CTCTGYTY	AT2G42540	2118	2125	+	12.23	CTCTGTTT
1	CTCTGYTY	AT2G44030	1007	1014	-	13.42	CTCTGTTC
1	CTCTGYTY	AT2G44920	1441	1448	-	12.23	CTCTGTTT
1	CTCTGYTY	AT2G45400	2122	2129	+	13.61	CTCTGCTT
1	CTCTGYTY	AT2G45400	79	86	-	12.23	CTCTGTTT
1	CTCTGYTY	AT2G45406	1844	1851	-	13.61	CTCTGCTT
1	CTCTGYTY	AT2G45406	2163	2170	+	13.42	CTCTGTTC
1	CTCTGYTY	AT2G45406	2500	2507	-	12.23	CTCTGTTT
1	CTCTGYTY	AT2G45406	471	478	+	9.78	CTCTGCAC
1	CTCTGYTY	AT2G45406	1637	1644	+	9.78	CTCTGCAC
1	CTCTGYTY	AT2G48140	1061	1068	-	13.61	CTCTGCTT
1	CTCTGYTY	AT2G48140	1137	1144	+	13.61	CTCTGCTT
1	CTCTGYTY	AT3G01325	1387	1394	+	13.42	CTCTGTTC
1	CTCTGYTY	AT3G01325	1721	1728	-	13.42	CTCTGTTC
1	CTCTGYTY	AT3G01325	2242	2249	-	12.23	CTCTGTTT
1	CTCTGYTY	AT3G02240	376	383	+	13.61	CTCTGCTT
1	CTCTGYTY	AT3G02240	1107	1114	+	9.73	CTCTGCCC
1	CTCTGYTY	AT3G02670	243	250	-	9.8	CTCTGATC
1	CTCTGYTY	AT3G03190	3	10	-	12.23	CTCTGTTT
1	CTCTGYTY	AT3G03190	2415	2422	+	12.23	CTCTGTTT
1	CTCTGYTY	AT3G03272	1432	1439	-	12.23	CTCTGTTT
1	CTCTGYTY	AT3G03272	584	591	+	9.8	CTCTGATC
1	CTCTGYTY	AT3G04190	546	553	-	13.42	CTCTGTTC
1	CTCTGYTY	AT3G04190	723	730	-	13.42	CTCTGTTC
1	CTCTGYTY	AT3G04190	537	544	-	12.23	CTCTGTTT
1	CTCTGYTY	AT3G04190	565	572	-	12.23	CTCTGTTT
1	CTCTGYTY	AT3G04320	284	291	-	13.61	CTCTGCTT
1	CTCTGYTY	AT3G04320	1932	1939	+	13.42	CTCTGTTC
1	CTCTGYTY	AT3G04320	1436	1443	-	12.23	CTCTGTTT
1	CTCTGYTY	AT3G04320	1750	1757	-	9.73	CTCTGCCC
1	CTCTGYTY	AT3G05727	2622	2629	+	12.23	CTCTGTTT
1	CTCTGYTY	AT3G06370	60	67	-	13.42	CTCTGTTC
1	CTCTGYTY	AT3G11170	365	372	+	10.21	CTCTGCTA
1	CTCTGYTY	AT3G11170	2088	2095	+	10.21	CTCTGCTA
1	CTCTGYTY	AT3G11180	452	459	+	13.61	CTCTGCTT
1	CTCTGYTY	AT3G11180	711	718	+	13.61	CTCTGCTT
1	CTCTGYTY	AT3G11300	1269	1276	+	10.21	CTCTGCTA
1	CTCTGYTY	AT3G11300	845	852	-	9.78	CTCTGCAC
1	CTCTGYTY	AT3G13130	1523	1530	-	9.97	CTCTGCTG
1	CTCTGYTY	AT3G13229	259	266	-	12.23	CTCTGTTT
1	CTCTGYTY	AT3G13229	1636	1643	-	10.21	CTCTGCTA
1	CTCTGYTY	AT3G13540	1355	1362	+	10.04	CCCTGCTC
1	CTCTGYTY	AT3G13540	418	425	-	9.93	CACTGCTC
1	CTCTGYTY	AT3G13540	2516	2523	-	9.8	CTCTGATC
1	CTCTGYTY	AT3G13790	265	272	-	13.42	CTCTGTTC
1	CTCTGYTY	AT3G13960	1895	1902	-	12.23	CTCTGTTT
1	CTCTGYTY	AT3G13960	2157	2164	+	10.04	CCCTGCTC
1	CTCTGYTY	AT3G14370	1745	1752	-	13.61	CTCTGCTT
1	CTCTGYTY	AT3G15909	2516	2523	-	10.04	CCCTGCTC
1	CTCTGYTY	AT3G15910	2563	2570	-	12.23	CTCTGTTT
1	CTCTGYTY	AT3G15910	2058	2065	-	10.04	CCCTGCTC
1	CTCTGYTY	AT3G17060	1691	1698	-	12.23	CTCTGTTT
1	CTCTGYTY	AT3G17580	2091	2098	-	13.61	CTCTGCTT
1	CTCTGYTY	AT3G17580	696	703	+	12.23	CTCTGTTT
1	CTCTGYTY	AT3G17580	1479	1486	-	10.04	CCCTGCTC
1	CTCTGYTY	AT3G18000	404	411	-	9.97	CTCTGCTG
1	CTCTGYTY	AT3G18340	334	341	+	10.04	CCCTGCTC
1	CTCTGYTY	AT3G19200	1594	1601	-	10.21	CTCTGCTA
1	CTCTGYTY	AT3G19274	1261	1268	-	9.93	CACTGCTC
1	CTCTGYTY	AT3G19274	345	352	-	9.78	CTCTGCAC
1	CTCTGYTY	AT3G20160	946	953	+	12.23	CTCTGTTT
1	CTCTGYTY	AT3G20160	977	984	+	12.23	CTCTGTTT
1	CTCTGYTY	AT3G21680	504	511	-	12.23	CTCTGTTT
1	CTCTGYTY	AT3G22072	1364	1371	-	9.8	CTCTGATC
1	CTCTGYTY	AT3G22072	2673	2680	+	9.73	CTCTGCCC
1	CTCTGYTY	AT3G23030	2949	2956	+	12.23	CTCTGTTT
1	CTCTGYTY	AT3G24535	47	54	-	13.61	CTCTGCTT
1	CTCTGYTY	AT3G24710	2162	2169	-	13.42	CTCTGTTC
1	CTCTGYTY	AT3G25165	2536	2543	+	13.61	CTCTGCTT
1	CTCTGYTY	AT3G25180	1193	1200	+	13.61	CTCTGCTT
1	CTCTGYTY	AT3G25180	722	729	-	13.42	CTCTGTTC
1	CTCTGYTY	AT3G25180	864	871	+	13.42	CTCTGTTC
1	CTCTGYTY	AT3G25180	1208	1215	-	13.42	CTCTGTTC
1	CTCTGYTY	AT3G25180	1238	1245	+	10.21	CTCTGCTA
1	CTCTGYTY	AT3G25716	849	856	-	9.97	CTCTGCTG
1	CTCTGYTY	AT3G25750	1409	1416	+	12.23	CTCTGTTT
1	CTCTGYTY	AT3G25760	2177	2184	-	12.23	CTCTGTTT
1	CTCTGYTY	AT3G26460	609	616	-	12.23	CTCTGTTT
1	CTCTGYTY	AT3G27410	1491	1498	+	13.42	CTCTGTTC
1	CTCTGYTY	AT3G27600	2714	2721	-	13.61	CTCTGCTT
1	CTCTGYTY	AT3G27600	538	545	+	12.23	CTCTGTTT
1	CTCTGYTY	AT3G27600	1276	1283	+	12.23	CTCTGTTT
1	CTCTGYTY	AT3G28220	1715	1722	-	13.42	CTCTGTTC
1	CTCTGYTY	AT3G28220	1	8	+	12.23	CTCTGTTT
1	CTCTGYTY	AT3G28220	2728	2735	-	12.23	CTCTGTTT
1	CTCTGYTY	AT3G28290	2096	2103	+	9.8	CTCTGATC
1	CTCTGYTY	AT3G28410	1141	1148	+	12.23	CTCTGTTT
1	CTCTGYTY	AT3G28410	285	292	+	9.78	CTCTGCAC
1	CTCTGYTY	AT3G28780	254	261	+	13.42	CTCTGTTC
1	CTCTGYTY	AT3G28917	748	755	-	13.42	CTCTGTTC
1	CTCTGYTY	AT3G28917	1121	1128	-	10.04	CCCTGCTC
1	CTCTGYTY	AT3G28990	235	242	-	13.42	CTCTGTTC
1	CTCTGYTY	AT3G29560	991	998	-	12.23	CTCTGTTT
1	CTCTGYTY	AT3G29800	1816	1823	+	12.23	CTCTGTTT
1	CTCTGYTY	AT3G29800	2004	2011	-	12.23	CTCTGTTT
1	CTCTGYTY	AT3G29800	2943	2950	+	12.23	CTCTGTTT
1	CTCTGYTY	AT3G30290	1745	1752	-	14.38	CTCTGCTC
1	CTCTGYTY	AT3G30290	143	150	-	9.73	CTCTGCCC
1	CTCTGYTY	AT3G30340	2148	2155	+	12.23	CTCTGTTT
1	CTCTGYTY	AT3G43890	325	332	+	14.38	CTCTGCTC
1	CTCTGYTY	AT3G44090	262	269	-	9.8	CTCTGATC
1	CTCTGYTY	AT3G44460	44	51	-	9.8	CTCTGATC
1	CTCTGYTY	AT3G44540	904	911	-	10.21	CTCTGCTA
1	CTCTGYTY	AT3G44540	406	413	-	9.8	CTCTGATC
1	CTCTGYTY	AT3G44540	660	667	+	9.8	CTCTGATC
1	CTCTGYTY	AT3G44770	2637	2644	+	9.78	CTCTGCAC
1	CTCTGYTY	AT3G44780	2806	2813	+	12.23	CTCTGTTT
1	CTCTGYTY	AT3G45180	305	312	-	13.42	CTCTGTTC
1	CTCTGYTY	AT3G45260	480	487	+	13.61	CTCTGCTT
1	CTCTGYTY	AT3G45260	279	286	-	9.93	CACTGCTC
1	CTCTGYTY	AT3G45285	1786	1793	+	12.23	CTCTGTTT
1	CTCTGYTY	AT3G45450	585	592	-	9.97	CTCTGCTG
1	CTCTGYTY	AT3G45460	1429	1436	-	13.61	CTCTGCTT
1	CTCTGYTY	AT3G45470	2647	2654	-	13.61	CTCTGCTT
1	CTCTGYTY	AT3G45860	1477	1484	+	13.42	CTCTGTTC
1	CTCTGYTY	AT3G45860	1360	1367	+	12.23	CTCTGTTT
1	CTCTGYTY	AT3G47710	525	532	+	12.23	CTCTGTTT
1	CTCTGYTY	AT3G48275	2590	2597	-	14.38	CTCTGCTC
1	CTCTGYTY	AT3G48275	2257	2264	-	13.61	CTCTGCTT
1	CTCTGYTY	AT3G48275	1198	1205	-	10.04	CCCTGCTC
1	CTCTGYTY	AT3G48520	115	122	-	13.61	CTCTGCTT
1	CTCTGYTY	AT3G48520	926	933	+	9.8	CTCTGATC
1	CTCTGYTY	AT3G49110	2708	2715	-	12.23	CTCTGTTT
1	CTCTGYTY	AT3G52700	646	653	-	14.38	CTCTGCTC
1	CTCTGYTY	AT3G52700	312	319	+	13.61	CTCTGCTT
1	CTCTGYTY	AT3G52700	92	99	-	10.21	CTCTGCTA
1	CTCTGYTY	AT3G52700	249	256	-	10.21	CTCTGCTA
1	CTCTGYTY	AT3G52790	95	102	-	12.23	CTCTGTTT
1	CTCTGYTY	AT3G52790	1134	1141	+	12.23	CTCTGTTT
1	CTCTGYTY	AT3G53080	2701	2708	-	10.21	CTCTGCTA
1	CTCTGYTY	AT3G53290	2960	2967	+	12.23	CTCTGTTT
1	CTCTGYTY	AT3G53290	2991	2998	+	12.23	CTCTGTTT
1	CTCTGYTY	AT3G53290	1802	1809	-	10.43	CGCTGCTC
1	CTCTGYTY	AT3G55110	472	479	-	13.61	CTCTGCTT
1	CTCTGYTY	AT3G55130	2712	2719	+	9.97	CTCTGCTG
1	CTCTGYTY	AT3G55130	573	580	+	9.78	CTCTGCAC
1	CTCTGYTY	AT3G55130	2789	2796	-	9.78	CTCTGCAC
1	CTCTGYTY	AT3G55180	675	682	-	12.23	CTCTGTTT
1	CTCTGYTY	AT3G56390	948	955	+	12.23	CTCTGTTT
1	CTCTGYTY	AT3G56390	981	988	+	12.23	CTCTGTTT
1	CTCTGYTY	AT3G56390	1709	1716	+	12.23	CTCTGTTT
1	CTCTGYTY	AT3G56705	2425	2432	-	10.21	CTCTGCTA
1	CTCTGYTY	AT3G56780	2949	2956	+	12.23	CTCTGTTT
1	CTCTGYTY	AT3G57020	270	277	-	13.61	CTCTGCTT
1	CTCTGYTY	AT3G57020	669	676	+	12.23	CTCTGTTT
1	CTCTGYTY	AT3G57240	639	646	-	9.93	CACTGCTC
1	CTCTGYTY	AT3G57260	1032	1039	+	12.23	CTCTGTTT
1	CTCTGYTY	AT3G58410	1200	1207	-	13.42	CTCTGTTC
1	CTCTGYTY	AT3G58410	2504	2511	+	12.23	CTCTGTTT
1	CTCTGYTY	AT3G59130	170	177	+	13.61	CTCTGCTT
1	CTCTGYTY	AT3G59130	1937	1944	-	13.61	CTCTGCTT
1	CTCTGYTY	AT3G59130	1079	1086	+	13.42	CTCTGTTC
1	CTCTGYTY	AT3G59130	1435	1442	+	13.42	CTCTGTTC
1	CTCTGYTY	AT3G59130	1423	1430	+	9.8	CTCTGATC
1	CTCTGYTY	AT3G59230	180	187	+	13.42	CTCTGTTC
1	CTCTGYTY	AT3G59250	2553	2560	+	13.42	CTCTGTTC
1	CTCTGYTY	AT3G59250	2081	2088	-	12.23	CTCTGTTT
1	CTCTGYTY	AT3G59250	2519	2526	+	12.23	CTCTGTTT
1	CTCTGYTY	AT3G60470	887	894	+	13.61	CTCTGCTT
1	CTCTGYTY	AT3G60470	450	457	+	12.23	CTCTGTTT
1	CTCTGYTY	AT3G60470	1150	1157	-	12.23	CTCTGTTT
1	CTCTGYTY	AT3G60470	1784	1791	+	12.23	CTCTGTTT
1	CTCTGYTY	AT3G60470	951	958	+	10.21	CTCTGCTA
1	CTCTGYTY	AT3G60480	2250	2257	+	14.38	CTCTGCTC
1	CTCTGYTY	AT3G60490	2788	2795	-	14.38	CTCTGCTC
1	CTCTGYTY	AT3G60520	826	833	-	13.42	CTCTGTTC
1	CTCTGYTY	AT3G60520	2511	2518	-	9.8	CTCTGATC
1	CTCTGYTY	AT3G60560	487	494	+	13.42	CTCTGTTC
1	CTCTGYTY	AT3G60560	1195	1202	+	12.23	CTCTGTTT
1	CTCTGYTY	AT3G61040	286	293	-	13.61	CTCTGCTT
1	CTCTGYTY	AT3G61040	1103	1110	+	10.21	CTCTGCTA
1	CTCTGYTY	AT3G61840	496	503	+	9.8	CTCTGATC
1	CTCTGYTY	AT3G61910	1383	1390	+	10.21	CTCTGCTA
1	CTCTGYTY	AT3G61920	2491	2498	+	12.23	CTCTGTTT
1	CTCTGYTY	AT3G62450	625	632	-	14.38	CTCTGCTC
1	CTCTGYTY	AT3G62450	2444	2451	-	14.38	CTCTGCTC
1	CTCTGYTY	AT3G62820	1876	1883	+	12.23	CTCTGTTT
1	CTCTGYTY	AT3G62820	1417	1424	+	9.93	CACTGCTC
1	CTCTGYTY	AT4G00140	2560	2567	-	13.61	CTCTGCTT
1	CTCTGYTY	AT4G00140	2731	2738	-	9.97	CTCTGCTG
1	CTCTGYTY	AT4G00170	570	577	-	12.23	CTCTGTTT
1	CTCTGYTY	AT4G00320	2438	2445	-	12.23	CTCTGTTT
1	CTCTGYTY	AT4G00940	728	735	-	14.38	CTCTGCTC
1	CTCTGYTY	AT4G00940	1358	1365	-	12.23	CTCTGTTT
1	CTCTGYTY	AT4G00940	1607	1614	+	12.23	CTCTGTTT
1	CTCTGYTY	AT4G00940	2095	2102	-	12.23	CTCTGTTT
1	CTCTGYTY	AT4G01355	2537	2544	-	9.8	CTCTGATC
1	CTCTGYTY	AT4G01480	633	640	+	9.8	CTCTGATC
1	CTCTGYTY	AT4G01720	2346	2353	+	10.43	CGCTGCTC
1	CTCTGYTY	AT4G02690	1473	1480	-	13.61	CTCTGCTT
1	CTCTGYTY	AT4G02690	176	183	-	12.23	CTCTGTTT
1	CTCTGYTY	AT4G02690	2076	2083	-	12.23	CTCTGTTT
1	CTCTGYTY	AT4G02733	2111	2118	-	9.93	CACTGCTC
1	CTCTGYTY	AT4G03620	1826	1833	+	13.42	CTCTGTTC
1	CTCTGYTY	AT4G03620	86	93	-	12.23	CTCTGTTT
1	CTCTGYTY	AT4G03620	117	124	-	12.23	CTCTGTTT
1	CTCTGYTY	AT4G05100	2978	2985	-	13.42	CTCTGTTC
1	CTCTGYTY	AT4G08910	1366	1373	-	10.21	CTCTGCTA
1	CTCTGYTY	AT4G08910	1964	1971	+	9.8	CTCTGATC
1	CTCTGYTY	AT4G09740	1303	1310	-	9.78	CTCTGCAC
1	CTCTGYTY	AT4G10345	1318	1325	-	12.23	CTCTGTTT
1	CTCTGYTY	AT4G10360	131	138	-	12.23	CTCTGTTT
1	CTCTGYTY	AT4G11590	755	762	+	12.23	CTCTGTTT
1	CTCTGYTY	AT4G11780	1771	1778	+	10.21	CTCTGCTA
1	CTCTGYTY	AT4G12530	1132	1139	+	14.38	CTCTGCTC
1	CTCTGYTY	AT4G12540	554	561	-	9.78	CTCTGCAC
1	CTCTGYTY	AT4G13090	767	774	+	14.38	CTCTGCTC
1	CTCTGYTY	AT4G13090	2596	2603	+	13.42	CTCTGTTC
1	CTCTGYTY	AT4G13090	112	119	+	12.23	CTCTGTTT
1	CTCTGYTY	AT4G13090	1334	1341	+	12.23	CTCTGTTT
1	CTCTGYTY	AT4G13090	1434	1441	+	10.21	CTCTGCTA
1	CTCTGYTY	AT4G13090	550	557	+	9.78	CTCTGCAC
1	CTCTGYTY	AT4G14450	1743	1750	+	13.61	CTCTGCTT
1	CTCTGYTY	AT4G14450	1186	1193	-	13.42	CTCTGTTC
1	CTCTGYTY	AT4G14450	2119	2126	-	9.8	CTCTGATC
1	CTCTGYTY	AT4G14455	808	815	+	13.61	CTCTGCTT
1	CTCTGYTY	AT4G14455	251	258	-	13.42	CTCTGTTC
1	CTCTGYTY	AT4G14455	1184	1191	-	9.8	CTCTGATC
1	CTCTGYTY	AT4G15056	174	181	-	13.42	CTCTGTTC
1	CTCTGYTY	AT4G15760	761	768	-	9.8	CTCTGATC
1	CTCTGYTY	AT4G16730	357	364	+	13.42	CTCTGTTC
1	CTCTGYTY	AT4G16730	2285	2292	-	12.23	CTCTGTTT
1	CTCTGYTY	AT4G17690	103	110	+	13.61	CTCTGCTT
1	CTCTGYTY	AT4G17690	143	150	+	12.23	CTCTGTTT
1	CTCTGYTY	AT4G17990	1092	1099	+	13.42	CTCTGTTC
1	CTCTGYTY	AT4G17990	2090	2097	+	12.23	CTCTGTTT
1	CTCTGYTY	AT4G17990	2364	2371	-	12.23	CTCTGTTT
1	CTCTGYTY	AT4G17990	2400	2407	+	12.23	CTCTGTTT
1	CTCTGYTY	AT4G17990	1102	1109	-	9.8	CTCTGATC
1	CTCTGYTY	AT4G18550	798	805	-	13.42	CTCTGTTC
1	CTCTGYTY	AT4G18550	775	782	-	10.43	CGCTGCTC
1	CTCTGYTY	AT4G18720	2989	2996	-	12.23	CTCTGTTT
1	CTCTGYTY	AT4G19960	1059	1066	+	13.61	CTCTGCTT
1	CTCTGYTY	AT4G19960	376	383	+	13.42	CTCTGTTC
1	CTCTGYTY	AT4G19960	771	778	-	12.23	CTCTGTTT
1	CTCTGYTY	AT4G19960	1442	1449	-	12.23	CTCTGTTT
1	CTCTGYTY	AT4G19960	510	517	-	9.93	CACTGCTC
1	CTCTGYTY	AT4G19960	617	624	-	9.78	CTCTGCAC
1	CTCTGYTY	AT4G20250	257	264	-	12.23	CTCTGTTT
1	CTCTGYTY	AT4G20250	2709	2716	-	12.23	CTCTGTTT
1	CTCTGYTY	AT4G20370	1446	1453	+	12.23	CTCTGTTT
1	CTCTGYTY	AT4G21950	1720	1727	+	13.61	CTCTGCTT
1	CTCTGYTY	AT4G21950	1346	1353	-	9.8	CTCTGATC
1	CTCTGYTY	AT4G21970	1199	1206	-	13.42	CTCTGTTC
1	CTCTGYTY	AT4G22030	2304	2311	-	12.23	CTCTGTTT
1	CTCTGYTY	AT4G22233	677	684	+	13.42	CTCTGTTC
1	CTCTGYTY	AT4G22233	948	955	-	9.8	CTCTGATC
1	CTCTGYTY	AT4G23387	2698	2705	+	13.61	CTCTGCTT
1	CTCTGYTY	AT4G23390	1245	1252	-	13.42	CTCTGTTC
1	CTCTGYTY	AT4G23390	1758	1765	+	10.04	CCCTGCTC
1	CTCTGYTY	AT4G23390	536	543	-	9.8	CTCTGATC
1	CTCTGYTY	AT4G23390	1104	1111	+	9.78	CTCTGCAC
1	CTCTGYTY	AT4G23496	479	486	+	9.73	CTCTGCCC
1	CTCTGYTY	AT4G23590	2741	2748	+	9.8	CTCTGATC
1	CTCTGYTY	AT4G23690	24	31	+	13.42	CTCTGTTC
1	CTCTGYTY	AT4G23870	392	399	+	14.38	CTCTGCTC
1	CTCTGYTY	AT4G23870	703	710	-	13.42	CTCTGTTC
1	CTCTGYTY	AT4G24000	2222	2229	+	12.23	CTCTGTTT
1	CTCTGYTY	AT4G25434	2042	2049	-	14.38	CTCTGCTC
1	CTCTGYTY	AT4G25434	1836	1843	-	12.23	CTCTGTTT
1	CTCTGYTY	AT4G25434	828	835	+	10.21	CTCTGCTA
1	CTCTGYTY	AT4G25820	1309	1316	+	14.38	CTCTGCTC
1	CTCTGYTY	AT4G25820	1438	1445	+	13.61	CTCTGCTT
1	CTCTGYTY	AT4G25820	1463	1470	+	12.23	CTCTGTTT
1	CTCTGYTY	AT4G25820	2085	2092	+	12.23	CTCTGTTT
1	CTCTGYTY	AT4G25845	292	299	+	12.23	CTCTGTTT
1	CTCTGYTY	AT4G25845	1571	1578	+	10.21	CTCTGCTA
1	CTCTGYTY	AT4G28395	1165	1172	-	13.61	CTCTGCTT
1	CTCTGYTY	AT4G28395	1995	2002	-	12.23	CTCTGTTT
1	CTCTGYTY	AT4G28395	2129	2136	+	12.23	CTCTGTTT
1	CTCTGYTY	AT4G28395	2197	2204	-	12.23	CTCTGTTT
1	CTCTGYTY	AT4G29290	560	567	+	12.23	CTCTGTTT
1	CTCTGYTY	AT4G30050	452	459	+	12.23	CTCTGTTT
1	CTCTGYTY	AT4G30050	1546	1553	+	12.23	CTCTGTTT
1	CTCTGYTY	AT4G30050	1155	1162	+	9.8	CTCTGATC
1	CTCTGYTY	AT4G31260	1944	1951	+	9.97	CTCTGCTG
1	CTCTGYTY	AT4G31870	1671	1678	-	12.23	CTCTGTTT
1	CTCTGYTY	AT4G31960	143	150	+	9.93	CACTGCTC
1	CTCTGYTY	AT4G32230	1776	1783	+	12.23	CTCTGTTT
1	CTCTGYTY	AT4G33450	1612	1619	+	12.23	CTCTGTTT
1	CTCTGYTY	AT4G33790	61	68	+	13.42	CTCTGTTC
1	CTCTGYTY	AT4G33790	515	522	-	9.93	CACTGCTC
1	CTCTGYTY	AT4G33820	878	885	-	14.38	CTCTGCTC
1	CTCTGYTY	AT4G33820	152	159	+	13.42	CTCTGTTC
1	CTCTGYTY	AT4G33860	1616	1623	+	12.23	CTCTGTTT
1	CTCTGYTY	AT4G33860	1230	1237	-	10.21	CTCTGCTA
1	CTCTGYTY	AT4G34760	969	976	-	12.23	CTCTGTTT
1	CTCTGYTY	AT4G34770	1534	1541	-	13.61	CTCTGCTT
1	CTCTGYTY	AT4G36250	182	189	-	12.23	CTCTGTTT
1	CTCTGYTY	AT4G36250	192	199	-	12.23	CTCTGTTT
1	CTCTGYTY	AT4G36250	218	225	-	12.23	CTCTGTTT
1	CTCTGYTY	AT4G36250	247	254	-	12.23	CTCTGTTT
1	CTCTGYTY	AT4G36250	1004	1011	-	10.54	CTCTGCGC
1	CTCTGYTY	AT4G36270	2686	2693	+	14.38	CTCTGCTC
1	CTCTGYTY	AT4G36610	2160	2167	+	13.61	CTCTGCTT
1	CTCTGYTY	AT4G36610	209	216	+	9.97	CTCTGCTG
1	CTCTGYTY	AT4G36610	136	143	-	9.8	CTCTGATC
1	CTCTGYTY	AT4G36870	996	1003	-	13.61	CTCTGCTT
1	CTCTGYTY	AT4G36870	1354	1361	-	12.23	CTCTGTTT
1	CTCTGYTY	AT4G37400	834	841	+	12.23	CTCTGTTT
1	CTCTGYTY	AT4G37750	1165	1172	+	9.97	CTCTGCTG
1	CTCTGYTY	AT4G39610	1074	1081	-	12.23	CTCTGTTT
1	CTCTGYTY	AT4G39650	2077	2084	-	12.23	CTCTGTTT
1	CTCTGYTY	AT4G39650	409	416	+	9.8	CTCTGATC
1	CTCTGYTY	AT4G39700	416	423	-	13.61	CTCTGCTT
1	CTCTGYTY	AT4G39700	456	463	-	12.23	CTCTGTTT
1	CTCTGYTY	AT5G01330	125	132	-	9.8	CTCTGATC
1	CTCTGYTY	AT5G01380	1858	1865	+	13.42	CTCTGTTC
1	CTCTGYTY	AT5G02350	1309	1316	-	13.61	CTCTGCTT
1	CTCTGYTY	AT5G02350	197	204	+	12.23	CTCTGTTT
1	CTCTGYTY	AT5G02700	1639	1646	-	12.23	CTCTGTTT
1	CTCTGYTY	AT5G02700	2695	2702	+	12.23	CTCTGTTT
1	CTCTGYTY	AT5G02700	542	549	+	10.21	CTCTGCTA
1	CTCTGYTY	AT5G03795	2119	2126	+	13.61	CTCTGCTT
1	CTCTGYTY	AT5G03795	2105	2112	+	12.23	CTCTGTTT
1	CTCTGYTY	AT5G03980	985	992	+	13.61	CTCTGCTT
1	CTCTGYTY	AT5G03980	1069	1076	+	13.42	CTCTGTTC
1	CTCTGYTY	AT5G03980	1717	1724	-	13.42	CTCTGTTC
1	CTCTGYTY	AT5G03980	2216	2223	-	13.42	CTCTGTTC
1	CTCTGYTY	AT5G03980	2202	2209	-	12.23	CTCTGTTT
1	CTCTGYTY	AT5G03980	529	536	-	10.21	CTCTGCTA
1	CTCTGYTY	AT5G03980	1556	1563	+	9.73	CTCTGCCC
1	CTCTGYTY	AT5G03990	1670	1677	+	9.93	CACTGCTC
1	CTCTGYTY	AT5G04000	2643	2650	+	13.42	CTCTGTTC
1	CTCTGYTY	AT5G04200	1114	1121	+	13.61	CTCTGCTT
1	CTCTGYTY	AT5G04200	320	327	+	12.23	CTCTGTTT
1	CTCTGYTY	AT5G04200	1680	1687	+	12.23	CTCTGTTT
1	CTCTGYTY	AT5G04210	2160	2167	-	14.38	CTCTGCTC
1	CTCTGYTY	AT5G04210	1245	1252	+	10.21	CTCTGCTA
1	CTCTGYTY	AT5G06800	907	914	-	10.54	CTCTGCGC
1	CTCTGYTY	AT5G06800	345	352	+	10.21	CTCTGCTA
1	CTCTGYTY	AT5G07040	1860	1867	-	13.42	CTCTGTTC
1	CTCTGYTY	AT5G07160	307	314	-	13.42	CTCTGTTC
1	CTCTGYTY	AT5G07160	629	636	-	12.23	CTCTGTTT
1	CTCTGYTY	AT5G07160	716	723	+	12.23	CTCTGTTT
1	CTCTGYTY	AT5G07160	725	732	+	12.23	CTCTGTTT
1	CTCTGYTY	AT5G07160	81	88	-	9.93	CACTGCTC
1	CTCTGYTY	AT5G07571	327	334	+	9.97	CTCTGCTG
1	CTCTGYTY	AT5G07571	418	425	+	9.8	CTCTGATC
1	CTCTGYTY	AT5G09500	2329	2336	+	12.23	CTCTGTTT
1	CTCTGYTY	AT5G09500	1291	1298	+	10.43	CGCTGCTC
1	CTCTGYTY	AT5G09500	2342	2349	+	9.97	CTCTGCTG
1	CTCTGYTY	AT5G09500	334	341	-	9.8	CTCTGATC
1	CTCTGYTY	AT5G09500	2591	2598	-	9.8	CTCTGATC
1	CTCTGYTY	AT5G09500	2508	2515	-	9.73	CTCTGCCC
1	CTCTGYTY	AT5G09975	1183	1190	-	13.42	CTCTGTTC
1	CTCTGYTY	AT5G09975	2701	2708	-	12.23	CTCTGTTT
1	CTCTGYTY	AT5G10100	1144	1151	-	12.23	CTCTGTTT
1	CTCTGYTY	AT5G10625	603	610	-	14.38	CTCTGCTC
1	CTCTGYTY	AT5G12880	1084	1091	-	13.42	CTCTGTTC
1	CTCTGYTY	AT5G12880	836	843	+	12.23	CTCTGTTT
1	CTCTGYTY	AT5G12880	2139	2146	+	9.93	CACTGCTC
1	CTCTGYTY	AT5G12880	1201	1208	+	9.8	CTCTGATC
1	CTCTGYTY	AT5G12880	1337	1344	-	9.73	CTCTGCCC
1	CTCTGYTY	AT5G14750	1441	1448	+	12.23	CTCTGTTT
1	CTCTGYTY	AT5G14750	905	912	-	9.93	CACTGCTC
1	CTCTGYTY	AT5G14860	2181	2188	+	9.93	CACTGCTC
1	CTCTGYTY	AT5G15040	2740	2747	-	13.42	CTCTGTTC
1	CTCTGYTY	AT5G15040	706	713	+	12.23	CTCTGTTT
1	CTCTGYTY	AT5G15040	916	923	+	12.23	CTCTGTTT
1	CTCTGYTY	AT5G16235	1599	1606	-	13.42	CTCTGTTC
1	CTCTGYTY	AT5G16235	2181	2188	+	12.23	CTCTGTTT
1	CTCTGYTY	AT5G16285	1406	1413	-	12.23	CTCTGTTT
1	CTCTGYTY	AT5G16285	2040	2047	-	9.93	CACTGCTC
1	CTCTGYTY	AT5G16570	1963	1970	+	14.38	CTCTGCTC
1	CTCTGYTY	AT5G16570	655	662	+	12.23	CTCTGTTT
1	CTCTGYTY	AT5G16700	2484	2491	+	9.73	CTCTGCCC
1	CTCTGYTY	AT5G17040	1189	1196	+	14.38	CTCTGCTC
1	CTCTGYTY	AT5G17040	1342	1349	-	12.23	CTCTGTTT
1	CTCTGYTY	AT5G17040	1521	1528	+	12.23	CTCTGTTT
1	CTCTGYTY	AT5G17040	2356	2363	-	12.23	CTCTGTTT
1	CTCTGYTY	AT5G17040	1473	1480	-	9.8	CTCTGATC
1	CTCTGYTY	AT5G17040	2056	2063	-	9.8	CTCTGATC
1	CTCTGYTY	AT5G17320	2301	2308	-	12.23	CTCTGTTT
1	CTCTGYTY	AT5G17320	330	337	-	9.78	CTCTGCAC
1	CTCTGYTY	AT5G17970	457	464	+	13.61	CTCTGCTT
1	CTCTGYTY	AT5G20230	1722	1729	-	13.42	CTCTGTTC
1	CTCTGYTY	AT5G22580	324	331	+	9.8	CTCTGATC
1	CTCTGYTY	AT5G24040	806	813	-	13.61	CTCTGCTT
1	CTCTGYTY	AT5G24040	1941	1948	+	13.61	CTCTGCTT
1	CTCTGYTY	AT5G24040	1612	1619	+	13.42	CTCTGTTC
1	CTCTGYTY	AT5G24040	1956	1963	-	13.42	CTCTGTTC
1	CTCTGYTY	AT5G24040	1986	1993	+	10.21	CTCTGCTA
1	CTCTGYTY	AT5G24110	2837	2844	-	13.61	CTCTGCTT
1	CTCTGYTY	AT5G24110	1396	1403	-	10.21	CTCTGCTA
1	CTCTGYTY	AT5G24155	437	444	+	14.38	CTCTGCTC
1	CTCTGYTY	AT5G24155	1045	1052	+	13.42	CTCTGTTC
1	CTCTGYTY	AT5G25030	1373	1380	-	12.23	CTCTGTTT
1	CTCTGYTY	AT5G25030	1774	1781	+	12.23	CTCTGTTT
1	CTCTGYTY	AT5G26100	1883	1890	+	13.61	CTCTGCTT
1	CTCTGYTY	AT5G26110	831	838	+	13.42	CTCTGTTC
1	CTCTGYTY	AT5G26260	767	774	+	13.61	CTCTGCTT
1	CTCTGYTY	AT5G26260	540	547	-	9.8	CTCTGATC
1	CTCTGYTY	AT5G26330	942	949	+	13.42	CTCTGTTC
1	CTCTGYTY	AT5G28160	1983	1990	+	9.93	CACTGCTC
1	CTCTGYTY	AT5G28690	2279	2286	-	12.23	CTCTGTTT
1	CTCTGYTY	AT5G36910	225	232	+	9.8	CTCTGATC
1	CTCTGYTY	AT5G36970	1774	1781	-	13.42	CTCTGTTC
1	CTCTGYTY	AT5G37050	2382	2389	+	12.23	CTCTGTTT
1	CTCTGYTY	AT5G37050	301	308	+	10.43	CGCTGCTC
1	CTCTGYTY	AT5G37055	1393	1400	+	10.43	CGCTGCTC
1	CTCTGYTY	AT5G37660	1737	1744	+	13.42	CTCTGTTC
1	CTCTGYTY	AT5G37660	703	710	-	12.23	CTCTGTTT
1	CTCTGYTY	AT5G38030	2373	2380	-	13.61	CTCTGCTT
1	CTCTGYTY	AT5G38030	1950	1957	+	13.42	CTCTGTTC
1	CTCTGYTY	AT5G38030	1602	1609	+	12.23	CTCTGTTT
1	CTCTGYTY	AT5G38396	1371	1378	+	12.23	CTCTGTTT
1	CTCTGYTY	AT5G38396	1385	1392	+	12.23	CTCTGTTT
1	CTCTGYTY	AT5G38396	2674	2681	+	12.23	CTCTGTTT
1	CTCTGYTY	AT5G38396	2946	2953	+	12.23	CTCTGTTT
1	CTCTGYTY	AT5G38396	1853	1860	-	9.78	CTCTGCAC
1	CTCTGYTY	AT5G38420	1318	1325	-	12.23	CTCTGTTT
1	CTCTGYTY	AT5G38420	1770	1777	+	12.23	CTCTGTTT
1	CTCTGYTY	AT5G38435	2715	2722	-	13.42	CTCTGTTC
1	CTCTGYTY	AT5G38435	513	520	-	12.23	CTCTGTTT
1	CTCTGYTY	AT5G38750	1179	1186	-	12.23	CTCTGTTT
1	CTCTGYTY	AT5G38750	1746	1753	+	12.23	CTCTGTTT
1	CTCTGYTY	AT5G39030	133	140	+	13.42	CTCTGTTC
1	CTCTGYTY	AT5G39030	2883	2890	-	13.42	CTCTGTTC
1	CTCTGYTY	AT5G39030	2982	2989	-	12.23	CTCTGTTT
1	CTCTGYTY	AT5G39030	1764	1771	+	10.21	CTCTGCTA
1	CTCTGYTY	AT5G39150	1928	1935	-	13.61	CTCTGCTT
1	CTCTGYTY	AT5G39150	186	193	+	12.23	CTCTGTTT
1	CTCTGYTY	AT5G39150	687	694	+	9.97	CTCTGCTG
1	CTCTGYTY	AT5G39180	1919	1926	-	13.61	CTCTGCTT
1	CTCTGYTY	AT5G39180	177	184	+	12.23	CTCTGTTT
1	CTCTGYTY	AT5G39180	678	685	+	9.97	CTCTGCTG
1	CTCTGYTY	AT5G39430	1853	1860	-	12.23	CTCTGTTT
1	CTCTGYTY	AT5G39450	2329	2336	+	12.23	CTCTGTTT
1	CTCTGYTY	AT5G39480	2739	2746	+	13.61	CTCTGCTT
1	CTCTGYTY	AT5G39480	1571	1578	+	12.23	CTCTGTTT
1	CTCTGYTY	AT5G39580	567	574	-	13.61	CTCTGCTT
1	CTCTGYTY	AT5G39580	710	717	-	9.8	CTCTGATC
1	CTCTGYTY	AT5G39880	1325	1332	+	12.23	CTCTGTTT
1	CTCTGYTY	AT5G39880	1922	1929	+	12.23	CTCTGTTT
1	CTCTGYTY	AT5G39880	2097	2104	-	12.23	CTCTGTTT
1	CTCTGYTY	AT5G40040	281	288	-	13.42	CTCTGTTC
1	CTCTGYTY	AT5G40620	743	750	-	12.23	CTCTGTTT
1	CTCTGYTY	AT5G41290	399	406	+	13.42	CTCTGTTC
1	CTCTGYTY	AT5G41810	192	199	+	9.97	CTCTGCTG
1	CTCTGYTY	AT5G42610	2055	2062	-	9.73	CTCTGCCC
1	CTCTGYTY	AT5G42680	2606	2613	+	14.38	CTCTGCTC
1	CTCTGYTY	AT5G42750	1354	1361	-	14.38	CTCTGCTC
1	CTCTGYTY	AT5G43120	1458	1465	+	13.61	CTCTGCTT
1	CTCTGYTY	AT5G43120	1851	1858	+	13.61	CTCTGCTT
1	CTCTGYTY	AT5G43180	317	324	-	12.23	CTCTGTTT
1	CTCTGYTY	AT5G43540	893	900	-	13.61	CTCTGCTT
1	CTCTGYTY	AT5G43540	1300	1307	+	13.61	CTCTGCTT
1	CTCTGYTY	AT5G43540	449	456	-	13.42	CTCTGTTC
1	CTCTGYTY	AT5G43640	942	949	-	13.42	CTCTGTTC
1	CTCTGYTY	AT5G43640	1880	1887	-	9.97	CTCTGCTG
1	CTCTGYTY	AT5G44450	1767	1774	+	12.23	CTCTGTTT
1	CTCTGYTY	AT5G45307	1675	1682	-	14.38	CTCTGCTC
1	CTCTGYTY	AT5G45307	152	159	-	12.23	CTCTGTTT
1	CTCTGYTY	AT5G45307	187	194	-	12.23	CTCTGTTT
1	CTCTGYTY	AT5G45307	823	830	+	12.23	CTCTGTTT
1	CTCTGYTY	AT5G45307	1053	1060	-	9.93	CACTGCTC
1	CTCTGYTY	AT5G45307	743	750	+	9.8	CTCTGATC
1	CTCTGYTY	AT5G45840	534	541	+	12.23	CTCTGTTT
1	CTCTGYTY	AT5G45840	2842	2849	-	12.23	CTCTGTTT
1	CTCTGYTY	AT5G45970	1232	1239	+	9.8	CTCTGATC
1	CTCTGYTY	AT5G46260	453	460	+	12.23	CTCTGTTT
1	CTCTGYTY	AT5G46260	2332	2339	+	12.23	CTCTGTTT
1	CTCTGYTY	AT5G46315	2682	2689	-	13.42	CTCTGTTC
1	CTCTGYTY	AT5G46830	2808	2815	+	12.23	CTCTGTTT
1	CTCTGYTY	AT5G46960	2320	2327	-	13.42	CTCTGTTC
1	CTCTGYTY	AT5G49270	130	137	+	14.38	CTCTGCTC
1	CTCTGYTY	AT5G49270	675	682	+	12.23	CTCTGTTT
1	CTCTGYTY	AT5G49270	1318	1325	+	12.23	CTCTGTTT
1	CTCTGYTY	AT5G49270	1665	1672	+	12.23	CTCTGTTT
1	CTCTGYTY	AT5G50040	1261	1268	-	9.97	CTCTGCTG
1	CTCTGYTY	AT5G50090	520	527	-	13.61	CTCTGCTT
1	CTCTGYTY	AT5G52350	166	173	+	13.61	CTCTGCTT
1	CTCTGYTY	AT5G52350	346	353	-	13.42	CTCTGTTC
1	CTCTGYTY	AT5G52355	334	341	+	14.38	CTCTGCTC
1	CTCTGYTY	AT5G52460	2943	2950	+	13.61	CTCTGCTT
1	CTCTGYTY	AT5G52460	1896	1903	-	13.42	CTCTGTTC
1	CTCTGYTY	AT5G52460	2246	2253	-	13.42	CTCTGTTC
1	CTCTGYTY	AT5G52460	641	648	-	12.23	CTCTGTTT
1	CTCTGYTY	AT5G52460	1678	1685	-	12.23	CTCTGTTT
1	CTCTGYTY	AT5G52460	728	735	+	10.21	CTCTGCTA
1	CTCTGYTY	AT5G53250	983	990	+	13.61	CTCTGCTT
1	CTCTGYTY	AT5G53270	1672	1679	+	13.42	CTCTGTTC
1	CTCTGYTY	AT5G53270	1704	1711	+	13.42	CTCTGTTC
1	CTCTGYTY	AT5G53620	2214	2221	-	9.8	CTCTGATC
1	CTCTGYTY	AT5G53640	1417	1424	-	13.61	CTCTGCTT
1	CTCTGYTY	AT5G53640	2604	2611	-	9.93	CACTGCTC
1	CTCTGYTY	AT5G53970	719	726	-	12.23	CTCTGTTT
1	CTCTGYTY	AT5G53970	204	211	+	10.04	CCCTGCTC
1	CTCTGYTY	AT5G53980	264	271	-	10.21	CTCTGCTA
1	CTCTGYTY	AT5G53980	1576	1583	-	10.04	CCCTGCTC
1	CTCTGYTY	AT5G54560	533	540	+	13.42	CTCTGTTC
1	CTCTGYTY	AT5G54560	30	37	+	12.23	CTCTGTTT
1	CTCTGYTY	AT5G54560	1719	1726	+	9.97	CTCTGCTG
1	CTCTGYTY	AT5G55760	2989	2996	+	13.61	CTCTGCTT
1	CTCTGYTY	AT5G55760	1096	1103	-	13.42	CTCTGTTC
1	CTCTGYTY	AT5G55760	245	252	-	12.23	CTCTGTTT
1	CTCTGYTY	AT5G55770	69	76	-	14.38	CTCTGCTC
1	CTCTGYTY	AT5G55770	1957	1964	+	13.61	CTCTGCTT
1	CTCTGYTY	AT5G55770	483	490	+	12.23	CTCTGTTT
1	CTCTGYTY	AT5G55770	1278	1285	-	9.8	CTCTGATC
1	CTCTGYTY	AT5G55800	618	625	-	12.23	CTCTGTTT
1	CTCTGYTY	AT5G56450	2487	2494	+	13.42	CTCTGTTC
1	CTCTGYTY	AT5G57090	1430	1437	-	13.61	CTCTGCTT
1	CTCTGYTY	AT5G57090	1785	1792	-	9.78	CTCTGCAC
1	CTCTGYTY	AT5G57380	619	626	-	12.23	CTCTGTTT
1	CTCTGYTY	AT5G60060	1510	1517	-	12.23	CTCTGTTT
1	CTCTGYTY	AT5G60070	43	50	-	13.61	CTCTGCTT
1	CTCTGYTY	AT5G60070	238	245	+	12.23	CTCTGTTT
1	CTCTGYTY	AT5G60070	1906	1913	+	12.23	CTCTGTTT
1	CTCTGYTY	AT5G60070	1761	1768	-	10.21	CTCTGCTA
1	CTCTGYTY	AT5G61650	977	984	-	13.61	CTCTGCTT
1	CTCTGYTY	AT5G61650	479	486	-	13.42	CTCTGTTC
1	CTCTGYTY	AT5G61650	95	102	-	12.23	CTCTGTTT
1	CTCTGYTY	AT5G61650	672	679	+	12.23	CTCTGTTT
1	CTCTGYTY	AT5G61680	1088	1095	-	12.23	CTCTGTTT
1	CTCTGYTY	AT5G61850	2588	2595	-	12.23	CTCTGTTT
1	CTCTGYTY	AT5G63225	1118	1125	+	12.23	CTCTGTTT
1	CTCTGYTY	AT5G64690	1822	1829	-	13.42	CTCTGTTC
1	CTCTGYTY	AT5G64690	3	10	-	12.23	CTCTGTTT
1	CTCTGYTY	AT5G64690	2434	2441	-	12.23	CTCTGTTT
1	CTCTGYTY	AT5G64780	2398	2405	+	10.43	CGCTGCTC
1	CTCTGYTY	AT5G65310	1226	1233	+	12.23	CTCTGTTT
1	CTCTGYTY	AT5G65370	842	849	-	10.43	CGCTGCTC
1	CTCTGYTY	AT5G65370	1538	1545	+	10.43	CGCTGCTC
1	CTCTGYTY	AT5G65370	854	861	+	9.93	CACTGCTC
1	CTCTGYTY	AT5G65380	229	236	+	13.61	CTCTGCTT
1	CTCTGYTY	AT5G66270	590	597	+	12.23	CTCTGTTT
1	CTCTGYTY	AT5G66270	1866	1873	-	10.43	CGCTGCTC
1	CTCTGYTY	AT5G66270	2417	2424	-	9.78	CTCTGCAC
1	CTCTGYTY	AT5G66390	796	803	-	9.78	CTCTGCAC
1	CTCTGYTY	AT5G66430	840	847	+	14.38	CTCTGCTC
1	CTCTGYTY	AT5G66430	2031	2038	-	12.23	CTCTGTTT
1	CTCTGYTY	AT5G66815	1034	1041	-	10.21	CTCTGCTA
1	CTCTGYTY	AT5G67010	1813	1820	+	12.23	CTCTGTTT
